# Supplementary material for: Innate, translation‐dependent silencing of an invasive transposon in Arabidopsis
Source: EMBO Rep. 2021 Dec 21;23(3):e53400. doi: 10.15252/embr.202153400 (PMC8892269; doi:10.15252/embr.202153400)
Supplement: Supplementary file 2 — Source Data for Appendix [file EMBR-23-e53400-s008.zip]

Archive with 9 entries (9 files):
- embr202153400-sup-0007-SDataFigEV/embr202153400-sup-0002-AppendixFigS1.zip
- embr202153400-sup-0007-SDataFigEV/embr202153400-sup-0003-AppendixFigS2.zip
- embr202153400-sup-0007-SDataFigEV/embr202153400-sup-0004-AppendixFigS3.zip
- embr202153400-sup-0007-SDataFigEV/embr202153400-sup-0005-AppendixFigS4.zip
- embr202153400-sup-0007-SDataFigEV/embr202153400-sup-0006-AppendixFigS5.zip
- embr202153400-sup-0007-SDataFigEV/embr202153400-sup-0007-AppendixFigS6.zip
- embr202153400-sup-0007-SDataFigEV/embr202153400-sup-0008-AppendixFigS10.zip
- embr202153400-sup-0007-SDataFigEV/embr202153400-sup-0009-AppendixFigS11.zip
- embr202153400-sup-0007-SDataFigEV/embr202153400-sup-0010-AppendixFigS12.zip
