# Supplementary material for: Innate, translation‐dependent silencing of an invasive transposon in Arabidopsis
Source: EMBO Rep. 2021 Dec 21;23(3):e53400. doi: 10.15252/embr.202153400 (PMC8892269; doi:10.15252/embr.202153400)
Supplement: Supplementary file 3 — Source Data for Figure 1 [file EMBR-23-e53400-s007.zip]

Archive with 30 entries (26 files):
- Figure 1/
- __MACOSX/._Figure 1
- Figure 1/.DS_Store
- __MACOSX/Figure 1/._.DS_Store
- Figure 1/1E/
- __MACOSX/Figure 1/._1E
- Figure 1/1D/
- __MACOSX/Figure 1/._1D
- Figure 1/1C/
- __MACOSX/Figure 1/._1C
- Figure 1/1E/Overlay+sample annotation.tif
- __MACOSX/Figure 1/1E/._Overlay+sample annotation.tif
- Figure 1/1E/Coomassie staining.tif
- __MACOSX/Figure 1/1E/._Coomassie staining.tif
- Figure 1/1E/WB @ GAG + RDR6 exp2.tif
- __MACOSX/Figure 1/1E/._WB @ GAG + RDR6 exp2.tif
- Figure 1/1E/WB @ GAG + RDR6 Exp1.tif
- __MACOSX/Figure 1/1E/._WB @ GAG + RDR6 Exp1.tif
- Figure 1/1D/RT- control.txt
- __MACOSX/Figure 1/1D/._RT- control.txt
- Figure 1/1D/35SEVD rdr6 vs Col - LC480 qPCR raw data.ixo
- __MACOSX/Figure 1/1D/._35SEVD rdr6 vs Col - LC480 qPCR raw data.ixo
- Figure 1/1D/EVD EXPR # ACT2 GAPC.txt
- __MACOSX/Figure 1/1D/._EVD EXPR # ACT2 GAPC.txt
- Figure 1/1D/qRT-PCR plate - Sample-Probe distribution on a 384 well plate-.pdf
- __MACOSX/Figure 1/1D/._qRT-PCR plate - Sample-Probe distribution on a 384 well plate-.pdf
- Figure 1/1C/HMW-NB @ ACT2.tif
- __MACOSX/Figure 1/1C/._HMW-NB @ ACT2.tif
- Figure 1/1C/HMW-NB @ GAG.tif
- __MACOSX/Figure 1/1C/._HMW-NB @ GAG.tif
