# Supplementary material for: Innate, translation‐dependent silencing of an invasive transposon in Arabidopsis
Source: EMBO Rep. 2021 Dec 21;23(3):e53400. doi: 10.15252/embr.202153400 (PMC8892269; doi:10.15252/embr.202153400)
Supplement: Supplementary file 3 — Source Data for Figure 1 [file EMBR-23-e53400-s007.zip › Figure 1/1D/RT- control.txt]

Experiment: 35S EVD expr col-0 rdr6 seedl Active filter: SYBR Green I / HRM Dye (465-510)
Chart	Pairing	Sample Name	Targets	References	Mean Cp	Mean Cp	Target/Ref	Normalized	Status
True	A19/A17	Col-0#1	ACT2	GAPC	20.5956156528482	20.2759456686479	0.8013
True	B19/B16	Col-0#2	ACT2	GAPC	20.5377904010694	19.9070300819368	0.6458
True	C19/C16	Col-0#3	ACT2	GAPC	20.4557170579889	20.0255364565853	0.7422
True	D19/D16	35S:EVD (Col-0)#1	ACT2	GAPC	21.7659424645422	21.4737419197237	0.8167
True	E19/E16	35S:EVD (Col-0)#2	ACT2	GAPC	21.8049756830161	21.6631373893889	0.9064
True	F19/F16	35S:EVD (Col-0)#3	ACT2	GAPC	21.3993364686174	21.1232445611064	0.8258
True	G19/G16	rdr6-12#1	ACT2	GAPC	20.2258146218509	19.8933720176457	0.7942
True	H19/H16	rdr6-12#2	ACT2	GAPC	20.4027935271608	20.006130596157	0.7596
True	I19/I16	rdr6-12#3	ACT2	GAPC	20.2987586316666	19.7956291733101	0.7056
True	J19/J16	35S:EVD (rdr6)#1	ACT2	GAPC	20.1027611222859	19.3861903454834	0.6085
True	K19/K16	35S:EVD (rdr6)#2	ACT2	GAPC	20.2070869165208	19.994919677074	0.8632
True	L19/L16	35S:EVD (rdr6)#3	ACT2	GAPC	20.3657994946598	19.8897939178109	0.7190
True	A22/A17	Col-0#1	ACT2 RT-	GAPC	30.9465322890017	20.2759456686479	6.14E-4
True	B22/B16	Col-0#2	ACT2 RT-	GAPC	31.0742867435866	19.9070300819368	4.35E-4
True	C22/C16	Col-0#3	ACT2 RT-	GAPC	30.3462370140773	20.0255364565853	7.82E-4
True	D22/D16	35S:EVD (Col-0)#1	ACT2 RT-	GAPC	27.3832663696525	21.4737419197237	1.66E-2
True	E22/E16	35S:EVD (Col-0)#2	ACT2 RT-	GAPC	29.7912329985534	21.6631373893889	3.57E-3
True	F22/F16	35S:EVD (Col-0)#3	ACT2 RT-	GAPC	27.4477054543262	21.1232445611064	1.25E-2
True	G22/G16	rdr6-12#1	ACT2 RT-	GAPC	32.3611884234086	19.8933720176457	1.77E-4
True	H22/H16	rdr6-12#2	ACT2 RT-	GAPC	30.8311192353811	20.006130596157	5.51E-4
True	I22/I16	rdr6-12#3	ACT2 RT-	GAPC	31.8879476700189	19.7956291733101	2.29E-4
True	J22/J16	35S:EVD (rdr6)#1	ACT2 RT-	GAPC	31.9297063434359	19.3861903454834	1.68E-4
True	K22/K16	35S:EVD (rdr6)#2	ACT2 RT-	GAPC	29.6108221149443	19.994919677074	1.27E-3
True	L22/L16	35S:EVD (rdr6)#3	ACT2 RT-	GAPC	0	19.8897939178109	Invalid
