# Supplementary material for: Innate, translation‐dependent silencing of an invasive transposon in Arabidopsis
Source: EMBO Rep. 2021 Dec 21;23(3):e53400. doi: 10.15252/embr.202153400 (PMC8892269; doi:10.15252/embr.202153400)
Supplement: Supplementary file 3 — Source Data for Figure 1 [file EMBR-23-e53400-s007.zip › Figure 1/1D/35SEVD rdr6 vs Col - LC480 qPCR raw data.ixo]

<objectstream signature="IXOS" version="1">
	<obj name="root" class="HTCExperiment" version="5">
		<prop name="name">35S EVD expr col-0 rdr6 seedl</prop>
		<prop name="UID">1843A765C2FA4612ADBE7AF210C1B3B9</prop>
		<prop name="OwnerUID">1E6FE162938A4199BAC33CBE5D1DF982</prop>
		<prop name="Created">2016-04-30T13:50:47.421</prop>
		<prop name="CreatedBy">1E6FE162938A4199BAC33CBE5D1DF982</prop>
		<prop name="CreatedByName">Labadmin</prop>
		<prop name="LastModified">2016-04-30T15:54:52.906</prop>
		<prop name="LastModifiedBy">1E6FE162938A4199BAC33CBE5D1DF982</prop>
		<prop name="LastModifiedByName">Labadmin</prop>
		<list name="AppliedTemplates" count="2">
			<item>amo KAPPA 384</item>
			<item>35SEVD rdr6 vs Col @ EVD 280416 Sample Information</item>
		</list>
		<list name="TemplateOwners" count="2">
			<item>Labadmin</item>
			<item>Labadmin</item>
		</list>
		<prop name="SWVersion">LCS480 1.5.0.39</prop>
		<obj name="AppProperty" class="TAppProperty" version="2">
			<prop name="Created">2016-04-30T13:50:47.421</prop>
			<prop name="LastModified">1899-12-30T00:00:00.000</prop>
		</obj>
		<obj name="ConProperty" class="TAppProperty" version="2">
			<prop name="Created">2016-04-30T13:50:47.421</prop>
			<prop name="LastModified">1899-12-30T00:00:00.000</prop>
		</obj>
		<obj name="run" class="HTCRun" version="7">
			<prop name="name">Run</prop>
			<prop name="Created">2016-04-30T13:50:47.421</prop>
			<prop name="LastModified">2016-04-30T14:51:36.812</prop>
			<obj name="AppProperty" class="TAppProperty" version="2">
				<prop name="Created">2016-04-30T13:50:47.421</prop>
				<prop name="LastModified">1899-12-30T00:00:00.000</prop>
			</obj>
			<obj name="ConProperty" class="TAppProperty" version="2">
				<prop name="Created">2016-04-30T13:50:47.421</prop>
				<prop name="LastModified">1899-12-30T00:00:00.000</prop>
				<prop name="HasProperties">1</prop>
				<obj name="_Properties" class="TAppProperties" version="1">
					<prop name="Created">2016-04-30T13:50:47.421</prop>
					<prop name="LastModified">1899-12-30T00:00:00.000</prop>
					<list name="emlist" count="4">
						<obj name="item" class="TAppProperty" version="2">
							<prop name="name">TopChart</prop>
							<prop name="Created">2016-04-30T13:51:07.859</prop>
							<prop name="LastModified">1899-12-30T00:00:00.000</prop>
						</obj>
						<obj name="item" class="TAppProperty" version="2">
							<prop name="name">LeftChart</prop>
							<prop name="Created">2016-04-30T13:51:07.859</prop>
							<prop name="LastModified">1899-12-30T00:00:00.000</prop>
						</obj>
						<obj name="item" class="TAppProperty" version="2">
							<prop name="name">RightChart</prop>
							<prop name="Created">2016-04-30T13:51:07.859</prop>
							<prop name="LastModified">1899-12-30T00:00:00.000</prop>
						</obj>
						<obj name="item" class="TAppProperty" version="2">
							<prop name="name">RunOverviewChart</prop>
							<prop name="Created">2016-04-30T13:51:07.859</prop>
							<prop name="LastModified">1899-12-30T00:00:00.000</prop>
						</obj>
					</list>
				</obj>
			</obj>
			<prop name="State">3</prop>
			<prop name="StartTime">2016-04-30T13:52:28.593</prop>
			<prop name="EndTime">2016-04-30T14:51:36.812</prop>
			<prop name="InstrumentID">27403</prop>
			<prop name="InstrumentVersion">HTC_VER_10</prop>
			<prop name="InstrumentName">27403</prop>
			<prop name="InstrCalibrationDate">1899.12.30 00:00:00:00</prop>
			<prop name="Technician">Labadmin</prop>
			<prop name="AcqStoreClass">HTCAcquisitionStore</prop>
			<prop name="AcquisitionStore">eJzUndvSssiWrm+lY8Y684BkDxHdHQFkoqIkJIq7M/couEfZXP0aZlr9Of+qXj0P5lxVXRH1R3yhIiRJjme87xjpv19Wx387L0/b//jb/XIp//Zv62L5ePzH33pjz1nfnofHoTxczqPyct/+7d9e2/sD/vqPv8l/+89/v94v188nvWx5Pm8L7/I8l3/7T/nfpfdrf/eO0fJ0LbafN6iW9ttbisOj/O0gzbrYPuAE3m/6j79p7+/4Obl+uT3918mN+Xv/+/OJ75f9fXn6b05luz9t36eh/MGL4sD/if7g/L6G4+cs/18nCUPoF5evj32dsPr3Jzw+nLbvcVEUHf3BWY23p+vf/vP/aEiXffu//nP+6PzFnfi6gq8X++dyf/98lW7/wRsmy+Kw+eNRS7Y7ePW55afhIctF//XfH43xGo503vvLNUwcGOn/5m0wPPHlcC4ff/tPrOUDJnUiL6cZcRNctlXIpDL2SDjZVDU+vOY+a5cPD8ULI9ngq7dWmbU94DxaOtUG59RaMzXrdhGd9OsSR/dwz+z1tZfG3YkbYDepIqbrXUyiCXF07NzPBSuPu046NKqX7+3SfsrqdQcj6rb1Fdv3PGGNsyE5dUfbBB4G5jOp79ppUNwciqX9UGLHksH39zqOjGuZzJm6DQmJjsvMx+dMWzPlZdloOHRcFxdz1Gc21XEej4fuBkdyb8cKe6qjYdd7ud6kn0+Y8bwNCZ3tvAzHvbzL2sPFyenR3GcYTR8O003VQVFTORtc3Ks+s4aWm0YrzbGx9loz1onybkpDj2V4r1Yx0xYuQXFwPhR4lPcZq/wjJvH5mvh4z9Qny81hL48n25h6+ZT0mGwQj1CtSFxcbV6IlbdNhwT5jrl4VkkSuyDPyeO9vN9g02AOax7UJTR9Mh+/JC1mZhB38r7ZrSbYmex7rHN1YDzy9/jTgxYy1ZqSNFK3lYwvp1nNbiffIv22fCXeLJAsdiGZg0KyqRJcyWeL3TuhmQe+D8e7TS34/KnCcD9HcH5tvR8yY9Dt5AHuVTq+yZcta2ANImG+ZvD+ztBiV61y82j7ng/HAVuxzvqGUyrH8HllSgLWGQ0M0j+1L+pdSdpjbT5w81hvWIm3DcNMHSM3D/VlneDBuVoxQ898FOp3ZuN2qBpsj5mL4jzPEuyGqGRqOYD5ZpA9zK/RGuaL1R8gOo1wiWVTa5nub3wSh14W4OtL67O2uXbyoe/EmVfuH31W6zLcr5nc+Lh/yvcMDbZ+Gj/wIcPtJn3BfKhDFKbWuMCZUj0Z8sIAxXN6sHHVDW1Wa+cRCesZ8vGldTHTnuYoj0ZPJOPO6YoZuvkBXP9+VOP85bjMCroWGpSKFHhB7TBmZzZ8Hw1dGE//MWNIL1wUIetwxU201lgjb8OU9q94g1nbrxiqZ8M0dBzPxsVBdpmG1TGJL0PiYicpe6y691ISwTK4wc9qLzG72w3ycHTHGV6U4YIZW8cndHh1aryJGTy/q1Mf5ssQ+7hs9hk8T89uHl6Jp+NjZ60zpb5TEr7OxwVujmHFNLqC8SXe2Me38cVm6CUxFNbxWMe9EVy/EuQsDb07qnG9XRtMK4NhTgvrWGClhfWioQZB1ERJhsvTfsdMKgeEXrwWnjfpcmHq7RLk0bOC64UHyGQ1OcH43oeoxPPBosfsUcNIHExzHx+DpMvkZJGQKCqwjLOT7jBpUU4IleviihcrypgmDwZ5OB4fXTxfPSasUinc761WlVhaaiNmyuduHptDT8Z5v9ozxcY9Qns+XuBaq3TWcVdxGk+7TYH7y2rKGm07yGNfP8Lz7jGbabE7zMNF5k6wSy5H1plXMYnzS3rFil74zHrIUR7Z4wa+bwLrg2k93uuTEi88etSWTLvn3Rye14OPrSjdMtVzuoSGYSPj03x9hetBgzRm0tHHh2B/ZVrrwP1aH70FHjwuV1bRW5CGwWUE83Ns3WD9a6I0VnJc4MO8rzH99BygqFLhddythsxcTiw0PKOo9OqnUTH9VpcpLfb3AGuTl8O03HiS+DAYbnD3imG+yrOaRFk3LPBCek0ZwhLKw8n86WJdmcXMlucyPF9DU8dNcewzZZc3iHZ3jw3OsleXqdrlTuJhet9gVEowP9j+mdMtM2vcLjsV3E+5zOPw/f4iaGxmbnt3FN2WZoDR4tRhBqrqPDxcQh0/tRbGSw0bFD72jxIj/AqYvL+3KfWW9ys+OIoG87NfwfzNrSs+y1udGVp8yyPzvHZxuoTj1+20JFFbDkvcvRk6U/1+m0eqtJLxuQN/G5fGIjQ53GWM463MqnB1RXH6Gi8IfR0Q62RpjcJed53hcXvHrHoOK3hed0sK1yYVTBtGt5RedqGP061hwPpT3d/rxVDH1vlgMyU6tiTSZvB5Y7sasLq7l1FErmWAx6PWZfaueuSxYlswv5tnzdRF0hK6HG4pbtY9yqxmj9IoeT0gngTYY+ZEqmE9KIcFDpaYMkXdKylN21DGI3yH52MRVYhiMwywnZ0jZt06LYpxuEnwb3QgAU3Bv2/u+u2PPwsC5T8FAjXNUv8Qlr4h0FGxicQ/fyYE2v9kCJy5KQTFxcZLqfKsfWxLLICgoQMErUmVwZrx6DEUrbw87is1BAHHklltP71UQOD18VgyWHf9XEDggToHZpqoC0FtAEHfXoUBU++Bi2hgAFRe/eOanY9rMx1Y9jbwHitnyuT4HRSkaw2T2H6MmG2PfRK6befqqTFQ1BcEOrc1BEL5QtK4kABCfiAwvJ7dBVZGl42AwMFI2cs4vqXBBwKH66zAj8lqzvJnAuyrFx3ZW5tzxtAigUX9MTlscC8AiFLj1oWH2NlfcdZ7uL+DQClceIgeFPj+Yt8fs/p5hyCCus5VQKCZLwDCXsdRhs8H+FtA4Hhe2QICb63RQ18QKKVPgB5Jh8/j7rESEDhwj5WPlSVWWH7XHBJdbKfE95vlMWVfeHn0qADaLCcdMeT3AAoXfbbAGbG63xDY289hkVFtjOKDBJDqZ+eXgMBA7r823tbpSeyaDFwSL0/OBK+vuMOeN9UiAzplhYBASXLh8xwCt80eotFi5ABk9WsXa361Y1r09FD02gKkcgg8bnyAwuM40wUEtsEKIJ9DoGNAENJy20y/INA4uTD/1mOA9tNRI8ze9z0S05ub4UJHWya5Fcyn6FnD9TzOHXYfz2A8OQTCWoeYoq8gCJ76AHmt5xBWz4thHq/So4xX+7n2gUBznk3wYnOB8e47EiQhQwnGH18CJg09P430yWGBF1o/Y7ZX+3lURocSJ7WmsnqqUUIf0rjGr5lTsY5BB2l4oQB8c2XhMW3/HKd0NwcwVtvSZ+ZuO85pvyE6nkL4ZPorGBDafzY6QP3dZnngmURA4OW1nggIDI1V4+J1j80hCZLcNJ47Xo0LJ7WYQfMwD8kNIK5qK4XZyRKgzHEA2saeTph8t9IPBC5GLszPtp6kAgJzAFEmn7NBTo01QNyu1TYM2ROCIraG+cQhsNYXAYmUURvg6fxRMOVC+0RA4LBKbdZEfkTC8X18xSohGkPBLszpwxsnAB01QPu8P0L0OEoDPPTg+psBS3L6el+/coTFQakcCkHylfq4Hjx2zLAuADkcAiV9vmeyFQPkWCM4/qrQStaah0FK9ypA9+Tseqy+umNCiwjpeH/L+kxt1CSNjCkEtuPiGrFGP4zScHrCOn5cap/Jt/U0jWjYpXj6LMZwP54A0VvtOMEnB8a3Yyf+NwRavgPzi0Ngb1+dmHQb9eF+9dsNvugAsVZxixF9BKMSa0NYb1D/OEzp0DzqeOHZhJmzbkjCTg7X8/K1k4DAMHkQSIKiScDaJIpQ6B9HMh48Yf6rV9XKA3e1S7zHAq0ZytaQFMrKaIKN5JKxeilBUg3JsI7vUr9hmrGD+awEbYF3SwdyodkwIGH/1NSY2GkJSYIO85G8Rjqe92B+6nhFEb1d8BVX17nO6t5hmEaXHiQhkplTJk3LTj7Y3Xeup2YjjZnu6ZXHUQLQ0+mrkPRJj4qExhggw4WcAtYTU4b5pG8AQsr7hVXzVkWRM3wlmFzPK6b2TxoKLx0rwzsTJ/C8nuScXqKS4pt1h/tTKyUJFQsgzOitYmb4bZVHIfA4JrOTxqQ4g+/PTmWCAzzrM239KlEkWasC98xjAJD9kPNIcekVp5Z5ZFozlhHdIbvAL2c4gfV/rpIwHsHx4ilArBRvW0jKYjvBXrbzIGmKHwDJg0eB51O1y8xKf+ZxY1oJXs7HLjNuLxnFZ/exwJvtC96fbjp52Poh3L9ux2ZyK9/TMB0in3SVu8tUY49INN0CRGnJMGLm8NbC8UeDK76dVk+mX6ZlHq4OIay3yCRwPdITxcMj/F3Mj/C8ZpZMIhaGNr6G7YhpSqimIV5TiBcGQK2J6DOlpr6u8XP0hPszk+U83o8jG8dBO2Hm6yCj8OmtCyxt1ICh3gSutxtaAKG9dgzr8URDUWcG5ydHx5BZxquBzwfw/XflDklM2VHS8LGB8fwLQqDyp0CgLmv/MwT+RZRA2frnQuAZzyOm9xoIqg89CT5KYFgDtA2HToHjI0Ch3B0A9CltMsF7bOms7cxxGuvUqXG2zTdCCQyT+cjFu10FmdDFhEWNK4EO61Mmp2cPMo8rHB9Vx4xdSgyQ8QsExqSXyQICuRIYTTud2jMiCIvGeguZ804DiMnWVY+1byVQQOCz6yxZpSgQRDkECiXwYjokxAFAwxcExuM6E0rgrb4q30qglNkDyCzrBoJcCe8XEFj6+xKn94vPbBS7sKiV1QJP7RwWyfkd55FrJxRL2XrGrMjupdF6AOPh6XD+qI9I/qUEdnIC12foNcWyqd7Zy1v10nBnxBNPHWldoQRGk/Fex/qt17Dz0JA+SuBrF1tsP207qL+S4Phj4+IyWcsAmlQE49GHnFBAYDQZwt9cCZQdGaMoXNeJgECuBNJ5j0GmvG4frJhFBhrWo10glMAvCORKYN6P7HRQb+H6YQmOBQRGl3mS4Biz0QcCr+/xHZ1IxiTDeEPeDpKG29lymJbEXhqrcS3jcmvtvpVADoHtLjfy/jqKF15ZsZChY+Kh8O7B/Zw5F4/pWg1JB4dA1Xwry9Nej3xBYGluCIm3RbIREKjVmyCnq17m4xUOe0wrB2EeLRIAlIm7h8y+MboQFAYuFUogh8DBpJYAMPT9kFlrBq/figME8b1zZtXF6ULmPmlkAYGGGlIU1jZASqI+ZGZ1xhD0FxGmeN/NuqxiFUAfWecb3M03kDSZFUCZJBMb+7oNQYfkwzRc22P3SwnsbzcxzL9HnrL2lvsAealr49rUVkyPtgD5w6T18TrJO6zaaPSjBFYoNH4gkOLtwQ6Y8vAmOe3E+QLn2B0KCAz1RK5xMwFI1FEE3x/GAEk/EBhPY0g6cq+//UAgVwI7HXQVEEgX0dHHZr2XmDnpAMR1S1zD9Tkqs8pdiKLUG2/w/KjD94fhOI8OUwLn15Z9pkS3URqNzMLH95PvMXM8okRAYNtfbwUERutV8lZGwwPTzh7cP64ETmbrJ6v6azjfcedY4mx2xayzOKRpOBugK74OrrAenfQERfcZmWC8qBlT9fMYkq5L7uOnHnRZHY2nREAgVwJRPIP75Uzh/g1USNoMVgDktwk8L4O+kwgIjNZHDEmI1M+Z3Zz6KQ1SgCiuBMqTY5xHWd+74pkJ0GZpFU2j0GxtAYFaL4Lx2BdJgWV/XbBOXTKA5JbIeLvL4PnzZnEevww4fp0Ryuz12iJCCeQQ2A5ID9E29gqs5dYR5v8bQmdpY+Ni91ayt1VIBATO7zDbYCQDFIbX9/yI0paZW5iP9IwA4m9zp2FNuI9zmr7aWkCglk9CEu1nAImmpyVMu7IOGZpdSIJmvUZlZkarNFweTBs3xhkgEc0rFNmdNcWj2RDG63FR8ihZ0wm29rhi0lrS8shEkoxPt96GWY+7TmivCAFaLDVlkt7KKPJGAGHnYhYzddgvURjvASqPT4AmWGerNJrRdYKfyyecHw1fOVU2dIOT5SsUEAhQNizx/tAD6N+vFBQlHTvD8nR3ZuZhoZBwNKMl1qvjlHW0WiM0moUb3EqtKyAwdhoKkKq94HnbPB7v9R8y3B8IpNJxPcGvzPRYO18ABAZD+PwPBEY2oCe2tksL1nN8hyQ6Rwm55EqH1Yd5i2hnuQlwZ7B7Q3IBEFgpyxKX5/GLtaFfptHiDJBWv1dMa/F6Erpm4QIr5sxnyq2WAcJWpYub5RHix9PTIOlyaYHvsglJ8lYDSF1fABLdjWKwBtiTxAx1bJw25oyZIVYAugcAiacuvN+Myzan7tiC69HVCTMGV7gfk275FmlMxmqDNim9aQDBPxBIs2Ij/xUhUP1zINBC/zMEWr7uKfyfP8K4/28QaP6TlcDNzIlZE0whiNNFsviygwUEIrIfsOZkAyRyO5hDoCx5JA0XA8ikVxLasapY92CSrUY+HtqwiLUyhUUtiGsfe+N5LCCQqnvXFxDIlcBhokcbAYGqP/fzLzu41V9+KiCQK4G1O++gIHvbocE67LK23gMEdHyAyv55vQGI6vh5rN0B8lIS7lhbzKW8zyHwUD8g8zQZSQUE0sF9yY4ryLwEBGq1NRYQKOzgcxaGEKQ6AFnNYF/jqP+ARaJCAMFcCeQQiFCNUVi6MB6LEVox6YUBevt9p8TqFYIKh8BouvM22C7WkBlPW3j/bFRv8NBXK3YNHj1CrxMpE0qgeiH4A4Gneqayy/TukMh4VBT378RjGreDJW9v49XqQpgaXt/j+YbALHnMIZPfeGl4HwP7bXtkABAGRCEgcJBdhrDiv0gOCz5AJFcCiziz8qHReZUCAu/PNUDuVtpnkKlrLlOQbqMvCNRWYzjeflFPsHS0JqyR524asWG9wP3upWDynZA8nJ0dHUsS7rDLGwIpmwHUcAjkSmBYnwDCWAb3QyiBfRyX3nD5hu7D1csFBD4ne/9bCeQQqC5jgOxbBZ+PugDBJlcC10UGr5d7lXU2x0EaWQOAVA6Bje6GqbCDo8PFYNIweSs9byVwkK6HzID5gfqvWUf37Bec6K8QqL4eAAWLfeviSYsMpuyWURoNnDHcnznRBAQCJAEEcQjUnHqMwukKLfCT1DBfz3qa0vsbgjam2/tAoE+OAcyHnsSy7cLMBxGOdM88pDOmqwMfCQiUjHT5gcDXZPy2h2RHQOBHCXxDoJytAUoBAic4xG7IKqs7Tb8gUJldJySqo6LEkmL7EGRHAEHcDg5PAH3S+grzkyuBTU/bM00pgjyeH8YJTsv0wuT6EQBE9g42xpXVAchPolxAYD9fm8yW9wBBlgdQRVq9z8w+HSMBgVG7gPGP2hEEMW3i4u4M7jnazyISD21EhR2snBN4vrtucsXBxCmY3vGGJGKH9/GNvIL56w2RgECuBBrZNc2FEjhcUcqqbgegbz1LIegv6oSZRTFCMXsAFKrGdcCMbjHNBQROHBmC3qMbIgGB3A4WEDjrwvOSyoQJCAxXeFT/DgLNB5KEEvgFgcqjBOhLbEKxdXR9CMJjmsb+Jaux6Ts5HO/IUgGBC1bCejHsMyIgcH5cR6wde7D+cQhcPdCGVau0n8aDzmGBZ6dL/oHA9fytNGdzhTWzAZz/pH/MviCQohvMj/L5VgoHsxA+b4wXuL3sAQrTNE7DjnrUMb1bJqv8AJKi9W4Ey3ieDoQSCAkyzP8FNXQBgVSfhwFed3qwXj+NmoSFB1Chz9sJzLccIMW0AQLNhSmzuhfraZSXjk9Y00KSJmGDhMOepeNudzVj9SlSUgGBm92KsWpZlnnsXawAn68SY3b1tk+5EuglXYs1wzeEDsflVUCgqo4Bmozj/QOB7fysElrmZSkgsFlDEk+1w5Pi/NBbMmU81BAtF+sMd4M7QHmHtCg2zXKB7cbEzBweyjzMnmu4HwWsaC2gYRqeFo8NXvoAaZ1mB5BrvKwNvvlvCFRunZzuG3j/rDpJrNknDwJPGinILJo5DD3WvymBi7fyyZVAqqVGiZWr2bDOkpaQdA/Cq4BAQ4mfaXzuWYWAQEvKEBJKYHiVUoifuoZiPAGofV4wPM/m5Iliy4fXx+uT/oHAut7qeHofz1ibdJT8CwIhTjYobJowwZLWpkwPdzoJ5w5c/0YfA3Qv3AbFp/H6A4Ht7AAQfbQ39V8RAv+oZvFfD4GGZvwDdjCRNZP/4/6JEGijf7ISWL0A+gQE/lIT+KUEippAbgev8ocBKUkJQZ1D4DQhBwGBsbcdBThgj/NHCXR2ACFcCexsCpwKJfDHDhYQ2HTWM6b0r34qIHC6q8bCDhYQiJzH4BsC9fJtX8saQQIC/f58x+ThDIL2s01K7I/XW1YlS4AmXhNI4Zli5q0FaOQQONzHU6EECjv47LP0GwJ3LZyv/ijg+pV4L2P3cekKCIytBqDrVwj0mv3yA4GPpHbx4mbB8dAJoIlDoFAC1StAczTIFkIJPBWL/qcmsPOYB8xaLQCCumuAPA6Bh1XYyQccAnlN4B5SbzSgDkASXqVY2MFxrMD4l01/KSAwfsXwd0fZB7CoH8lHCQQgpQICRU2gNJNu7GVdAUK046vw2Fg12C1rAerq536B/VFsCDu4v1vur1gZOOyjBL6mNcXpGCBXSTYuou0goQIC66ZDIEhkMF84BJYuXE88CJMaG3a1/baDf60JXM7gftYQrUiMB5UtagK5EhjNapgPg/ByYPV21ssFBGpTC67/uAOoT08QdGP6gEUyuQxQfI4AGn+UQGEHu7lmfSCwe4b7pTd9gORJ0iECAnvhOhQQSJvNYYPpWssFBH4pgTb2aU7jzrjE8zNSBATGRjQu8PFU9L+VwB3xu6zD3BQJJVB++P0PBDaKZ+MmHBoCAoeda1T+zg6O+mjBrN47KeBK4KwJJaY8hxEREOig3GaQWURcCSy+IDDURvkVv4gbMT02JrlQApd60IP7bw5RdNUBgk6DfM90Ce6XqAnkSqA8kYI0vt4AKoUSuN4DBHElsG0Ch+neECCYQ+AZjss6dkbRFwR2rFH6gcASu3D9kQlQxiFwryXkowReL8TFhrSG61sW/kcJHK3TDILaGu7f8trK2KKXhlm3AyUCAss+fJ4rgVSLkS0gsBlZozz0Z+iKjwt5xPTkmQKUl2SBjSFAsLpyZ2m8Xp8yYQfr1ub9/Rs4HlcC5bPuE2EHow0aM3MkQ1Jm3bGPr8X++oHAwW4sA0TtbVETKOxgaZ1CUkMAwQQEDtpNwFA7pXn0fHrw+W56ZvpkAdDXNeD+/yEE1u3I/iiBV7nKmKwhWD+5HfylBHI7mENg3ehhGqIe3ggIlPBikFJ8PyaYSKHGjOZEvyGQK4ECAld2aDGUvsI0mp/HLnavkOR+1QRyCGxGe4Cy3f5BcfJSGVOvfp3GaLje4IFnzlnT8TQUql5ZYAO3JtOuEx1FzraipDmOD0wfRkb+KwTGya7c4HCpjhmydn8HgZqZ1iQ2GUAXTqcGJBFqlUZKAVDSPb+Vw9UdoGlQDmUcWrsBQypTUTQ62TXGr/uVtcZDQbHW6cB6W78WzLiPdBLR1dvunQP0Nc4KpW8IgudlEHvMVM4lJNnrdYmLRu0zvfJfJGocK8Pkbc+q+0DJ6ev8uGJ49uH/7C6lFPXKAHeuXYlJ7PHIqWnmNVGepsvQrUYA1RJAYOi1kOSnDOV0trzJWL+1LUAkXG84e1hXXOwA+tR7/Jsd/KsSiEoJkng50OB4Fb3i20MdMOvafSJqJ9T/nRK4XbcLuB+pSuIZgeM/tTEksXbbIhrLANW9w2rKVAZQLCAwLNSEadtum8bt2SqxdRouhBIYr+WN/leEQP1PgUBTVv631ATa6j8ZAsfGhTH5kuM8nkXZBG809l6k+piE59kegl6BhpCZ7OB16525z/y1KZRAYQcPj/mJKb4FixbKDwleN7CIGrTqp6FSufCQTwAirCGGoLOEA4jGkMdEs1HQXW0nXveCVsxAaReFnl2X+AVhnsmt2yWRq7w2AgLVWyJ97ODEtgBKjb6fCgg89tH+GwLjM4NFVNfcjx2s7cPoWwl83cbZpyYwe2wzYQdbrApJNDO9ErOeE7POLYAg7CwAyp6bvMfq6uKRSHGABl5PWMRt1yM5PXkZZJ7j/YbVYziNKJ3A93EIrN01nJ9VwfEuJzT6QGC2AkjhNYEcAoUdzCGw0V44DY8DgDQOgdwOFhCYLkNYdHhNIIfAdmj5QgkUENjLLHioF3dMaJDudbzW+uG3EsgbQxANAAoPT7ge3hjypQTKnb7LOr0nXF9PdTY41i+eUAKHkxOcz8rMR79TAtvFuyZxEQJUGad1LpRAmhTwfrk/d1kt5x4sYsuDi31vf2SqMiQpfZVZIuzgxqys9MsO5hD4VRPIIZBmOkDemKZHZp62PUQPDcxP3EUeU9UDJAEcApsSII8rgXQUJgt8GQN1d7Jx+GkM+UMIrB4EkgReE3ibQJKgLf0uoqkNQd4avufPftwj4TMHCPpRAmPfSyGIXi4Wk0dTOP4gOl5xXymHTNHUFAFEphmeTIKAGdZgQuK5KyfYkibw/PjXkAglkNvB6F0TKOzg7NIHKArtLopOd0iiJi9nw4xb/a6xfCuBPxAYK+WxxntUSQAlOwjyAIEZ7h999lECBwkqsI3hguR1Os1pf+7r+LKkfQi2UphTpweQ9QOB4cpjxe+UwNu9On8rgdwOVpp5hOLwAeOpp3vrXeMK45F7AElma0dMdliaRuYsL76UQGEHfymBjpIH2LLD+ccO5kqg0pD8rawA5OR1q2NZCltmTSbhBwI1TYeg6U/GkNQw2cXlqkyYbUjjDwS2CxueX/0x/lYCTXMwy+l02l0IJfALAiVqTYUSGBb36orHymUG61UC69UWFisBgdrsEAAkn1obX7fUZc3WZTktYoCoHSVHhuZ6lEeTTrrBi7FMmWquIkLrakTxGp5NhkZeQqLLUJ5g53RNYH3QWR4qwZGKxhBRE5gmceEt+tUBoM6E9WC1O5QCAhGcDxJK4Mjrq0IJpMtkrOPxmiGmrA5DEu/LNsOZtDcEBIal81a+DaIwu6TsA4G37dpmamHB9XMI7GydSCiBwg6eDxSN6bipYb2w1jDfgHkgKa5rFF3KxwZvjgBZTTfUSZwdIZdf2TOJ2deFQeh9VyUEH89H1mnHBiR5J0sWEGhWT5VQvUsLAYFcCaR08khwZxwnTO5bNQm7nrUQEMiVQKqMbF1AoGJhgKBNfNcx8tVQQGDo+ACBk6p3Z5ojq2n0yKIAX43xEpKAjZ7H4T4scbY/Ylbd7TaPzgcboMseAuRdlDIVEBgGxx5T2+SVfiDQ33WZbCkKovsQXtemZ0gib76UCwhcDscuq7qnB0CU4rvEP6sAie1ATuOwB+ORPHpjVs9zmYTKfmlj18cKq5xL+S63gOO9LsOugMAQP6wCe7cdJI1TV0b0aGwCAYFGb6anXxDIlUC6QQCBad+wmXyIFBJFpuTj5QPD+9ECrt/pPUp8m53Djx38A4Fmv9VT2l5/s4MbSW4JVWlYYz28zyFlfSroL6sEGn8OBJr/expD/H9FdzBXAgUEyu/uz3p081CoJ+wq7OC6jfCnJpArgZ1dSPIvJdD2Tz1YxLIDxfIT5R87GC8zKpRA3h38qxL4BYFW2UAmHLxGPu5pZM6kpvBR/LjvJt5ZBoirdzOHxBwCl7tH+K5J9GHRCesFdhdpxqTZGSBy7UEQdZT9gcn+1UF0PnchKOSXhOnpADJ/7+mWoibwQZ4aEXYwVwJ5d3Dsvrvr+n2LMXtRAcRwJdDQL/gDgbHqXAUEGps+QNUO14WwgzkECiUwWqZjpheK/+kO5nYwrwkMiQfjx+1g3hjyBYEdusA5XatuICCw7C0AUoDWEgGBwg4+dhMfj3jNIioBUpEG58ft4KY+vO3Utx38A4Ghuwdo4xBYLSz/0x3M7WCuBAoIbO7EgUx25n3s4OKevtXD/6oJfFpwPei8Ju+aoHqDSVulTC8P3scOtmf967cdzBtDfrWDOQRGTxnuh3mZD5jdTE3UH11e2VdNoFACf4VArgTKtxMkGRwCD+fUZ1K8J3k8PQH0cwjkSqCAQK4Eosk76POaQNO3bFYboZ8LCPzqDh7Yz9Jrm7fd/YZAYQc72eUCQTjqoS87WLuPIyLsYA6BxjINU6EE/kBgHG0BSix5M2AoXU9yAYFFlAxY50GH340hp/ZupMEr3hZeVLA5U8is+6kJPNrr9bcdPMh97wOB7q0tBATa5SbKhRI4O/oJLPrBjISncVri4agcfNcE0rnfFXawUAJ5d3Cnc4b5lslsIyDQmg0D9K0E8sYQDoFcCeR2cKw9AdI4BGrXI/w982B8U2zD86ilEyIgEOWLwQcCFd+fCCXwqzHkSwn8gcAOlocfJZBDIMqsMI99HyCG3ShApazC8XeJ7GPZlEcCAuPznOj4eKNLJhdVmlKjyq8CAlG7mROhBE6kMv0dBP5OCcTvcpZNiwNhBytHJUgFBHIlsNXf3chRCPfvHGoHpjM1SsOxjSZ4hK9DgIJLnAoI5EqgqAmMiExxfPRhvXjtWRqN3TYQjSHcDhaNIcao2rO6ecD85jWBi3F6AMg591MBgbwxhNcERlrYljh9OK2AwDB5tAusRxeZ2VsZoLzrwv3IhkQTdnC8u8P7pcHF+NQEcjuYdwejSrNSoQRq+VRnpoVqEjXESnDYfwGkzcdNGsZNmOGaHJes2fd+g8CyGEqsGq4NEjaj/YaYw9VBQGB0uDx0bHfuM2blpvpRAvvtMWVNMX0Siuo1hRTl+HcQWM625jcEqvuYMTVQn7lQAl/kXSM3a7VcKIEPVb0xu3BVRHd4mwgItK+5jkJbCq84dscfO5g+FpsFNu93zNqjX6ZUc6xaKIEcAkPpss7w02x9oQRGdBsWmDgvWH/6IwmFsxtAWriMHQGB4TKQA6EE1usSwXpy2mQCAhXWQ6lQAq37HSB9rj9JNGkAStnm9WkMERAYudJHCYx1DJA3TscfJTC+GrTEp+weQPw6vkjcWdsUDyYR3D9tqqTRbhl/IJArgaIxJDvFg48SyGsCOQRaXRsgkNcEdnP8jmfHlsTl5nF9N9LMWKWPFBQXE/qXhEDzT4FAS/sHGkP+IhDo/isaQwQEekcI8lwJrJrQy3+FQKEEcgjkSiCdLzJfKIFfENg9rm9McrewqHEI5FvEtJ4PQeenJvDeT+yPHez48yU8tEqXCDv4kKHJd00gVwKtCZJSYQffIjifVq4AArgSyCHQxF2AwsKo393Cj0zYwUIJjGD9ZNb2fX0/dvCh31NSoQTilTb9YwgUSuDZuJBPTSCHwH3Fxt8QyJXAdjzofZRADoFWGUGQOdyb6wcC0x38zRtDOAR+KYG8JpDbwWKLGN4YIuxg3h3MIbB628FDXhPIu4N5Y8ivECiUwNUCoFlA4HzhUtEYYkwOPgnLU6ULO5g3hgg7+KcmUCiBeTd0viHwqzGEK4FGGk4/EHgMYTw5BOo7gGyhBHI7OONK4C8Q+GUHfzWGWCUDSNrvcf4FgbwmUNjBvCbwyw7mEFgdcxjP0amWBQSiAO5f1BsCZP8ogcIO7uPKFI0h0TRJEtw3512hBIbcDv5RAgUEbrfrgjXzMyQl5AJQ8KsSGM+1DmueM4CKZQRQwbpyzDoXbUIEBOYTeSggkPr9yUJAoDo3h3m8GLUJrh+VI5RAYQdzJVCSqi75qgnkSmCsrsfJtxIYnwHSKnTpMPm6iVIBgfrYhe/PB7NUQGAzmgTfdjBXAjkEUtk5QhA1rDlDu/G7/OMNgd0qz78h8FLN7xDU2n4u7OB7U7vMPm1jIuzgK7rYHyVQ8sb2lxIYpwsCSWFaAxSP6Tj9gkAdX2kaT30yEUrglx28Omsnps7iYS6UQG/dr5l2ikP0ZQfzmkAASznAXSuApO3sAfQ950TGx6U7/YZA+ZYE33Ywh0BtEdJc1ATW13kqtogRjSHb42P6sYM5BF5GAHHGMOojYQdzJdCkOktDPGwASkJYXzp9Ge7HtJNnQgk0e3uA8vgFSeixW11ETaCwg9NEpzB+rxgJCLQMB+6PfzaQgECuBH5BIK8JVIgF43/aw/uHB01jjbmiaTSPAPJG4V5m+ng3QNHrha/4/EQKrNdNRIQSeFvlurCDI8jYgm8lkEPgjx0sagL18xLW83vwGwT+KIHCDuYQWC33eh4NyeaK11PkJF65hXXAapwFWZtSDknv1Pw0hmx25oIZWqYgoQRyCNQhXYP5qcPxuR1sFY86jdwrQCBvDNGDQ5ULCLzoQ4DAYvdMQ2VgfiDQWJRaTp9hCc9Hf3xn+hKyLlET+AOB1MIPWdQE1mmIyJcSyCFQKIGNM+yxznb7IgICF4ehz9DiqBJhB6vXd03hWwmMjBAgrPVesP5qu0dKb5WckGl89FgntGVIwvFmg3f5LBUQGO31QY07pCcLO1hAILeDvyDwDxtDvmoCuRIIa9Ezj6whdQUEcjtYQCC3g7kSGN5P648dzJXAeHVe+3h3Mz9KYGxsNhN8NHuxaAwRdnBzBUj/azeGWH8KBNoyUn62UPxrQyD5V0Bg59kjREBgFFaMNbMTTgUEcjtYNIbwmsDRKbSEEiggsI/CM5O6CSxaP3Ywh8DQKiAoczv4CwK5HfzVHcwhkNvBkZ9kuqgJ5Epg+BhE9qcm8HdK4HtLmh8lEK2qHgR5ua6/lMDQGkPQ5zWBxrAEaOwWALE/jSGDMoAgvDusF0w2Z8NUQCCvCbSCmZcLCOTdwaImcKGzEpsdLWaqDJAX+YELi1TbXzPUXgO43kWdfNvBHAKFHUwM/zc7OG4Re2z7ffRVE8iVQNEYwvcJ/LUxhNvBojHktrkMYFGp4f6cdXh/6s1Xwg6O/FnmCiVQ9l/vLXb+SwnkdrCAwJ8tYn61g+NsXtXCDpY8Q0oHwxagrW+g5KMEBtv3FhgIoLMqSpxGD8A+PDinkJmP4X7E64sDizTMUqYUT0yEHbyr+tm3EsjtYDs62LlQAtkUkg4tqwiJ6BGg3taqHkAWxh8lUN2Ti7CDRXfwox8OPhAYnuH4h4g6TLWfw5zazL1iDwH0CiXwuM1doQRa81kv/VICv7qDuRIo38fwuk89HSdteGUdow+Qzu3gR7o2GRpnUf4FgfZpTmHRjVobP6d19K65A+ibZamMXTWJP0qgOZxs8CPJ4PqaaZjH3hIga4D35LNPIG8MWTK0+VYCeXfwFwTGeAP3Z5BEn8YQhnSH2TpA2RsCr8IOrq1wlsf1JNW/7ODYTWUZyyZAEbeDv7qDRU0gh0DJvhw+dnBveaSiMeQLArkSKOzgX5XAxhtD0MY2FTWBcW+eXoUdzCEwlt5KaGVmvQ8E8sYQDoF8n8AvCGwATVDoBWkgagI5BFItRC4m16LLzAGB8Swn8gTPw8WUaSuSIurOZYrxbbJmbaJP8mjQpDWGfCoUEBju9t0Cw5jOmHQ9UhQdWzj/nLyfx/cWMcIO5kogt4Oj3aEt8NBIH6xB2wGh4TP1ceQkEMSXswSS4OQIEFpeTqyqHYCshZSXeEgmI6EExho6bL7s4Li1C0h6NHg4OAS+k4oNPs37THQHB+eupHv9e3Vk9uUYkLg6H+pvCMzWrY99wCII8keaCwgMy73ObPU2ROH01ZaiJvBLCfT1HCBkHcREdAfzxpA/hECxRczS6ZjCDo79a/hRAjkEUlVZF7g1x3NWR1M9FRCoz/pu0isPRh6Wh+qjBHIIDPXgAUnf661scTt45wKExYfhxw6OVjSkwg6umF9/toh5pJENUH2oCR2ubFtAoNLEv9nB0+csZAoFSKLBYKNjo5JKZkUdNRdK4MvbrQQEfuzgVa8ragIFBPLuYGky/q0xRHoM+98Q+Nqqn8YQ2vGsK07ye5fpz91vSiCHQPthPFA0IpMFkVmPCAgUSqCZqxNRExj3Nksd97qtxsyo+s0OJle1920HW68eFnawUAITR/1AoNgi5qc7OLRnNBA1gcIOfmk796MEnm5qHqcXgLrwJYVCCRSNIbw7WBm5AM3cDhZbxKzMhoju4Es5nEBSrSj5X1YJtP8cCDSN/xkC/yJbxOB/sh3MIdAc6SQV3cF/XBPYqzCK73adCQhUpBmBRXrmul8QGBa3ZiG2iBE1gRwCyfRtx77t4F+7gwUEjl+PzXvT0B4J+wUEdXNizURNYDhzpauwg622dXK6NVnxZQdH0QggZGU8cmEHx/eel+ByDt8vagJ3UUZxpvRHAgIjQ8pk/ITY+t0YwmsCOQR+1QTy7uDI3wJUraK8/60Els4jZc116efhqJuVv6sJ7NH9nMnJ1f+7LWLeSqCAwOHUvLL949ZPqXd66t79lQO0PF8A4bcnjA+HwNvLcyBTfiuBlqnh7+5gL3KGoiZQQKDh5WtW2whD0F9mEET7FyoaQ4QSOJbh/nIl8Guz6F/t4Cpz4XioD9fHu4O5Ehic744uIFCPFf9TEyiT9ewbAote/hBKoIBAXhP4BYG8MYRDoOgO/lIC9Q5c/w4zKmoCBQQqvX6XVX4XzufmJjZeb51c2MFhpwXoD9VHj5ntvZvGwcULcNlJYJG+ovdmyolbCgg0ghOFTHf1VqreEFihVy+PmOIWv7ODuRKol1uAMOqPZNEd/KUEcgjkSqDYIuYHAqNhBFBxO5WhgMDIPxAdt92MMvUynqRCCeQ1gW09gqDNawK5Eqi87eDhTt4uvN7GWn0gkDeGcDtYQOB43lLRHSwg0HhA0Bd28A8Eyq0/FnZwvJ8SG09xSVlzwVMSs5VvCyVQOU0BsjgE/tjB0enCFpi26+JtHw9IGOrtRtjB8nYUIAGBx+PCExAYSk8sQ9CzHVbD1SMBgVwJNJwkzWN9BRDKt4jhjSFCCRyur33WsGf0UQJ5d7BQAhs50bE6BejSnjElFFXpBsa/kgUEAiwAhM0iF+Zzs5vmoTPzF9gr/RVDuD+BoLeA43MING1rSgQEdlY1hfl6mn+UQA6Bne4oSoUdzJXAr+7gIMjn76APSVln0C5ETeDHDj7CePmO3WXSbZtAkB/B/eiUFcwP12cpXTu5/YHAu8zyaNoeFkIJrDONIVETOMghKeB2MLXn7UTYwR0rND7dwefkcRIQSEtn7AoIFDWBfIuY/Jx2YL6jiESdeU5xN6o6zJDKkISrBiC5IyFYjxsb7s+1R1xREyhZCiMR8JstGkNEdzBTx8HvGkM4BPLGkPheA5R1s/NIQGB4nz+uuLceLuB4b7tVLgACD5i4CTzKBgoPmGWkSHuw3kpbM43j29oWSiCKZJXEjyNAGFcC+RYxoiaQ28G8MeSrJrAaalVO9+rmowTymsDIT1eQ9I6lAWu6vk6EHZxc2se3Hcy7g4USuHYhN+aNIVwJjMm5LL67gzuB9YFAa3N75V/dwaImcFQDRBIbINBerB0y4kqg06rexw6mSzkTNYGiMeR52CzwuR2PBASKmkDpcZSFHSwgkNvBciK9Pt3Bu7ztQtJwkmE+3WxIMuzVBOIN04mwg3+tCfyBwNiZvt6NRfePHRwnIVzPjxIoIDBeSTNmuz09j16vMhNKoNgn8EcJbO2uAlDow/f9BSFQ/nN+MkRG2j/QGvIXwUDyT8ZA3h/MMVBUBRaKQz+GMM5hmczmc/o7DJR2GWCNunYDjCfvPe25Ftgpmw3GSlgKDHwv8xn252zEZOYBNv60hnAtUFQFcgy0bxmE6aE+Cr4wULSG/FQFwmPu1LjZA6Yi79KFsMyyDNtGeGTtJQBM4FWBHAOFFsgxkG8Sw6sCo45S1wIDhSHMtUDz6qwgt3rvLPeDgc1sgpHAwH6cB0ytQw99GcIcA2NtmAGmtGgrtMD4uMkWeLTtL5it4C4RrSHXmzb5aIGAMaXQAg9TLYBlun5dYapalEnSgqRRncDneVUgx8CQGfsFrqyKsLo/c0ncf+909+aRzyYxHQuwcdTu9xB2bMDI3Rpe54Zwp3x/H9cCF6rGRFWg0AJ/dgoUhjDHwLq8AfYPGWD/rzsF8tYQgYFcC7zlFlxfiQj5wkApHvsoLO+AwRwD7Xd/8JcWaB1MAtiwBcyrcdX/9Ae/FrH/rQVKbZZ8VQVG8KortMAOJjC+IxW+z1UB44zdxUexfzkkOHlmBMKWAvfvOq51zAiEWcl+AahwLRCdSYe152s3j2U7uYrtojkG9n8MYdV79IjQAjkG2n7W/7SGLOTKZs3wAthzwIAlmyBwIFdfRkRogbUisw8Gtgdkf2uB6dwvhSH81uJSoQXyTWL4dtFfVYHNJIfvX7ceFa0hvD9YaIG/qwqUKYQtexdzQ1j+xkCuBe5RyZiWFjNCz/kpwMzeQBr3LCmJ51NsCwz86g/mhrBB8yGJjRowCGZ0yeRCCnKqTY5UYCA3hIUWyDFQr3P4m2OgmrvJRwssl7ksqgI5BobHYbHBJ1oGzK5XMH7lON8ILVBsEpNECYzP+dECtsdRHp9mqYyvXqqI/uCIzN7Y4xQjVkVoBli/hvFc082W2TtgpJAs5BIwsMyZfvLhdaIVELYfNBIYSA/H6RUnxWQJz48MacHovW8b1wK5ISy0wJ7Z3wEfdYbv+5P7Qgu0J4sBYIudTrBfAFYbeDmG9WmJC+xL5MlkPR3lFP7Y4HPhL5m690Yk9O0DYLh6ucF8CpNUYKCp1iPWmV+TVGiBP9tFD7d3qfTw+FKypjxCGjq+jmHZMfMzqzYmYKjyeGOjMfGYpU3jlLpbGD+8S2D82w7Nw52MJrh1qc+UHmMEngDAbF4VyFtDot4AAXYdIE0y5UOIBAby1hC+U6DQAnlVIDeExSYx1QSnsN7aNYpxGsLz1rmvhSEc1jdbxp127iXx+AIYOEbONwbS03Dj4kk/Bizb9NX8qyrQrIwSCUP4Vy2QY6AwhL8wcHp+EeqYDxcn5WooMDDM+1QWGMhbQ4QhzLVA1bz8Zgj/aIGh4m8KrJPV37WG8KpArgWK1pCfTWJCZDxqvF3dfYGBCW8NEYYwx0D5OSm+MFBogdwQ1tIlQmFsDWRhCIuqwMQCTOOGsOHsnvA8IeuzUyDHQGEIcy3wVwzkWmC0eVJXbBIjPU5vrXLzCsROge0gUJDoD06ce/SNgep4NRM7BQoM5K0hqjlqkKgK/DGEoy39a/YHy3/Oj4bIMrL+AUv4r7FNjPav2CYGzTeASU/dLfB0sI8FBsa7ikE2NrBigYHhrp/VODg/OqzaqX4uMNA5kdu3Glil6R2WQTVIo4fjlgID1VOOPxhoKPjIrp0bLIMn1Kk9PdMW380hvENYVwaAWbw5JD+l8TcGcjUQeXvArHGUbQQG/qoGdp699152Gbwe9i5jpuVnPxXNIbxDWKiBHANpUS2ZJh3fYXLm2dhZaglgwxOwZN4AlmT1/r1tjgXn/3j/VJ2fXaaQXe8Be2oKmLJPUQbZuhxAmMgASzcdOJ6y3XZz2rcBKzrXfcqs87oL2SZJ9N9hYCitYdnbvy3c4xLO141VSTSHCAykr3mP2RfZReE2rhe47lyoaA4Jny5gGcdAzRgAZs8OyUZgILeEqZwDVnI1sGn7XfKrJdy3F5Lu4du6y+RZAfcXmCrAybbyvy3hNnmsmFFZvZwei1rGbBpuWWfqwnieWGLj5bxfvX+qCK6PVO9tcN4YiDoU0oZpdghEh3AdP/yPGsibQ8Regbwu8CiFCWuOzttyDt1MYGD7eG97Y8lZiUdNeGfWeBUggYE3ncGyhltIG6TraIPnT3vAdM+lKJQmjYs3xdsSr/W3BfjGQN4hLCxhjoG8LpDvFSh+NeTHEhYdwkdS3b4t4c25dADTn4A93BKurxn+YGAYkwCPT3rC4HZMkcDA5UmPmLFWpmk0WE1qPJzokAYNyhAJDOQdwspPc4gzvezgeINeGo5MmL/6gQDWo4RA2gAIhrsppCZWZxvB8Z/H9y+ATAjrTDL2bg6B7z/iYMqsMJ6n0X0+CfBdLgELQwUQimPg/VVQhqQlYEO3JVR0CEudu58KDEyV9MSUqjNA4cY9FqIukGNg1F/gBI/zK2HNoIk/ljD1J1hgYLj03j/dlrtwPx6LKQm769TGll/D9Y/PKYkXUZFh5ym/N0zex5A2LVEm1MCvDaMH2VvdYuvR+1dxAPOCW99ktYMBC68F2uBxn25ZbfnLnNa3aYHLuHwx7bxbk2i4OsH9MicNa277FXwed10clOWISet0gcJ7OZUxXdo7Jk9vcDz0Pl+uBnJLmD62+wJ3rceJyaYL98dfpldM6f7JVGMyzGnkkg1Gw3rK6j2C+1vnKMDrbA4xuzy+O8K7CmBINyhYhXaAwdP++Io7evpk1nafoPA1fV//u0O4CdoRoZdXm4kOYdEcwjuEN+5aZ2pzgLSlxXmAR05+Z/X6MMwj5rSAuaMM+C07Jnl8fxYBfmKasPpxSlK6s+HvFvuMGQ8XMLXKJxMc2RdIW5IKMPQHA5XzMYK0ejbeiF8NsYoLzH/eIbwi3vv5WAH2dSaAKbI1HENaN2hQNFpbJZ534zXr3FqDCAw8v9Lf1MAg3RekR+5nhuoMDjt72QG2sh68fzJREZ3ItMZqx5xCmiw901javDc0zs6pwEB6764L0RzCLeFQcbYu3vrtmCmkfUH8WIQfDOSWcLy+/2YJdySionBUPCc4MHcbgYHh/Rzqoi7QWB5QKtRAXhfYIOdJRHNIu1UDoQbShfpuBuG/4vFWA0OYwrroEFYa20kZt4TP1swTlnDYjIqSFP03ViIZIdEhjFsVnjdlAlj4dO+u6BD+ag4xHAmO13u9iLCE+9v4NzVQCspENIfI04tOqDKkV2EJ67P6ReKtZMPz2rtZHwzcZDH9bBPT7N7NN281sJ1L0XeHsBRKc6EGhsrxt21ivppDeIdwQ5aAvX/VDmH5z/nZEFk2tf8tpvDXb8f9czBwELHkGwO7sZN8VwZaKglZZ52QPIz8d49t922yvTFQVAZqM61k5mndh+ykajKhBjZxAGGEYyA3havXEcKaPYcw/4OBwWoWXX9nCvP2EFEZyE3hGyKAPcPCSeMlruQvDBSm8Hx1OX16hDFpKL6Y6Mq06clFcfGqr1hZkJSpbuajSOkDtvAe4S81sN71Z8xulBDRkja6UAMl44AhjB/fv0j8bg+Ra+etTr3VwJFHZgIDo84AsI6rgRwDv9RA43kHLMrc98YMbwy05Qlgs3zPrl8bxYjKwGfMACtvPmCIM89sPFjHNnvtKgeFD8nZ4C56u5nXFu7HYQ+v70fOXGBgrBPA8tvbxFJPRTeN6hNcrz6oEqEGxtcLYOFUucSfHmG+UcxXj7CzZLDMTh/vXwQO/PePj2VUtIdYo7jz2ShGItVOYGBolaMAK7P5kclR2E3Da+otcKw9EMyXtp+Gg7re4FSvCKsijPPQK0ZUqIEddQxY+rNRjOgR5hg4dN/jdezAeMUU0gBeGagkS0xEZeDqXLVMq96/QHvHhwRvb/sZU0IyyKPn/QjZsjSJGVpGcRpNN6MMa74WCQwMr0UaCDWQm8KxE7qy2DL6qzKQq4FobPQ+pjDHQNmW+x9TmKuBoj3kRw2UjRX8zTGQt4fYrjv9qIFMtWG+Z8mMCAxctSUTGBhNLscNniUMf7eHoDvchl83iuFqYLjcc/VQ95l8mkc5te/tVWCgkmTsrQYSV2CghqL5xxQeyYvRBwOVm5LgblazbwzU5+nuuzKQm8Itmw9ygYGj2noweVQMiFADh0Xif0zhY418oQYaehHnAgO5Gsh7hIUauFGCt5qup3lsv9VQjoFcDQzJIS2+1UCOgRNfHrPOZj1NaVT3JljpABbKi2OMorOKakgLrjWru+MdYIek6nh+XWJWUWOP6PE1B2zqDgBL3eM+jXI2tQUGaul5CeNDzpPfYaA92ifCFBY9wsdBX2LVkY5gPmUnSGOLNcznVRKmlI3h+zvXCaQhPXeVx32zmOBmEiSQJtEVoXE80/GlV8rMDugihSQNXfHjdqmZFN0Aaweb4oprI0gZsr0kD4cqjC/fLVBUBnIMPD7pALDw/Tsoh9kEwvZtXzO7HIbvX1xvaxxJ+p5Zr7fpbQTdCV52bfh7M0hz2gSnDW6JvWJy2pnl8ULu+gID9cAEbLSifCIwsJnZURr58Xghtoz+ag8xboBhXA0M8+1jA8/nDtL26bZJ460B2PCDgfHmYtcCA/14b6ThpXU2RElnsP7SlZlGY0p9TDR1BWnOWkXRMypLsVEM7xEWuwV6u95IYKDYLZBvGc13CxQYaLbmSKiBcbqx4H6pr4hZu7OWClN4V5uvjyns51GC0e3+/oVxw8iFGtje3urbGwOFGsgxkJvCdFWs6+8to3/aQ4QpjCeAibfm/v7xQchLx6Pc9oUp3Nm2D8DcwUQnKBl3/1+VgcQ3VdEeEo+WIcQr5eh/YyA3hXl7SDQZlQGuer2p2ChGqIHXcfvZLVBUBnIM5KbwFwYaj1x9rwePWpjCyAvhen8qA78wkPcIi41i7Nla/pjC7y2j/7qm8J/zwyGyov0DDSJ/DQz8pzeI8P0COQaG8QLCpILXKWt1B7DtF1OYpmPXxs6VOky3pt08nG0BG8weezB0aoL0CwONfjYk0XwPYb2/6U8gm5UA63YIsJBjIO8S/mNTOB0AFpivdTel7jzWvbKxQmZXWzcXaqDpvX+Zw6u6OR1M4XgcA/Wj1kuFGtjuLk9mno8eCrdvjNjf8gmEzQ5gY7lo/O/aQN4lzNVA1GcQJj1ykHH1fIw/pvD4/5J3ft3K4sq6/0BeGFQULoUkCsqfBALInYqKBhUVBf30J5DZe7q69zljX6w9utc4Y13NNfudokLqV0/VU1W1vYWtGqhWK4ElnRr4i4GyKHxSABfZprlg3nCfZ/Bo8pxMJofWNWy365x22opoQ6NVBzWjgcrt85a9gdIlvMSsIP3dy2beuzFLGI4ukx81sMNAUomwOYJYhM3VxyygV6yOP2pgr13DNJijmihDW2BLNhDvf7VhAWl6gbi+XwwcHFsMTQa58YWBsihcqCgg73M5R77SmIYcFdOpgUv1NdVhfNMuRF0/F8C/6uLzGd7Yi9Sz0kbeZi0wiY3boiv3F8Czem9bYmDvnIv7p8PATg38wsCv3sCuKJwy8ff1LFwyr+wLbI6yx4KMxon4/LuicNXuyB3t1oT5RSrC2MS1zqTmmce9ec0pxCTbt/dfyL3X7ZRCHDOfDL1IYNNAARk8jDNDfH+ZhUTkbpqvHcJ2cXoWEgObwrJ+DCK/aqC7vn9cOJ+jvlQDnUykPnBUlkhioOO2mzq6orBCp3HbCxvZkN/SFflEYIVcfp2JsGYZjPQdxRMYjU+NVAN7w5f2My+wCh+7bwycH/ie9Po3gdGdGtgZRDoMlL2BtZKLMIIPfrc5pIHoIzBDqoFa0m4qOacRGUf5Cngn/VzC/KQGRHXm4noVH+QSA7vNIXJ9XKcGdkVhp09hBS94+vxRAy8HmEo1UBaFt29uwwfGBtGMM0HOxWx3JrcYOAJRxJwgw+L+SfKQDFYDgcVNc3bhHbZYePLEf7+uxW3bjYqRauDlShWoTZU+0QbPA/B34myBzV5dkLczDIDDN0oGe/HRJR9lV4jPfpim8I3eGRlPwwtwj0HawPVrsSJjxy7aXrZrCc9BcSC9ItoIrKfDAjpbfCAjwyPcv75Q9r05pHMJ64vqTAb5K2N+/2rlMD4BkTbMVq3BQscZXCyCBQH0fQS+fppn8DzBbzKA9yNw+l4ZwSoaiDRkv8qZH6KLDa2KDEn/cglbNVFg2+JUZkQZaAHw84IZX/MCZVF4P65eBFSzDfBXz6SBVmMNyGCxd5HX44DCczibEv2Bdsxdb0cuZIeZSAXWdcZ9Xlsp7N1xn4zPwz33R2SEYe5d+wTcyoD7ZIcKyGFu/qiBvxioaEvxfHdqYIeB0iDSqYGTMAx/isIdBqJisxFpmz5mXxgoi8IeIgWqNL+QGOjrD9eATn3ayFExXrjISomBatT8oQZ2vYGdS9iv904u1cDhwq2BLAo/tGEgDSJ+00xUqM4+Iv7ctyPkhV7PgG8zqaUaKDGwv4FbcZ7kAnscron7qeljMpm1RdvjQ7z+n13CHQZ2aqAsCnejYjqXsDO/aiq8vy5zkZYM/lADu3mBnRro9jJFlwaRZmMKDJziP4rCEgM7NdCs9gPSXMwncsn+ocp5gRIDx4NtKecF9t2lwqVBJLq80nY0lAqcAcpE/DHmrlQD5dDo0Ww9+VEDXVM8oVu2+cFAuTmkM4j8uShcq/UYSQzsisKdGijnBXYY2L/ZQ/SPHRqt/D2rQ5Qh+M+xiJj/G0Vh2Rv46xOWFpEoqxupBsqi8K8aOOw/WixhB11aRLqx0b57OUZfGOhsNyKMO+F1LTHQvevtLon/UgO/LCIdBsqicNcbOLyGc+Q9nH5j7q6c/viEOzUwDK6B7A2UGPjWp6XsDfQDW7y+w4gifq4R8+5UhFVgaBvyXvkCM1f4mMmi8NcCuU4NHKaZyP4FsBiyKCzVwM4n3PUGdhgofcIdBupZMRPZlCeu1waHw09RuMPA82x1IQ072cypTqccPuZoTybRyWKeo7ypLAp/YaC9dFRSP2Y+8z7kpMuiMHf2Bvc/Sh3B/c26kkkcLLi3ZwIjFvp2TMarthfwdEEC+5YKJg0/udwN22EYA2cUkdFmOgNODFv1cLEKiGIxgXmPqIl+MLDWdCYx8JA5ZzIBc5d57vGTf/mErWyYY1jvbIFR5ZmI7HknsGs8dS3ymd/E9V6uTIWsSmMy1Bc+964hpOJ6HSwx0FM+QQZvCBRk5ADxfZXLpvieGNipgcdTOSW9uPVhjk3QQHzbWkTLn5D5wHq3W2jTnIyUayK+T4WJ7/9jWGSS2xFwnVHswmkgMEK9V2vuOjDCMDg/xLE323nA6fWBwGqtgqSHgfi8izBXJQZ2u0OkRcTdTcMfNXCQQQPG5aH6UQNfr5BCsIoMkVZo7ZhmJLCnKwrX76wdo9yqgUosMEs/9GJxP5yxC+MdPRHNa1Lgv7yZAq9vdU+Ue0SYtx8h9y/DYrqicNcbKIvCWeQcCXgMEfBmN3H/dGogWBcCS16vkwoPSjn/VQMFFkBbpDnbMP1RA+uFwB4wodv254sLC5smBCShwKDJGKhwtt+uyXg3xUgukPuzRUQWhfV2q3BXFN5wAxKwK3wmMVBXUvSjBipmi2YtBup1HIl7NlMwjNfllgwybcVdwzgXsLYK8UTihAJ3t43s72Ex3cTAIfKuAkv8G/PilUbhoy6OArsbgbFmMzTgcLYG5PMqX+L7PSx12DuKsDe+mIB546H4bifGXHy/G1Yz3xuuFfgByplon2QvsH9qUTgPFJFmPJm4v7YbrsqJgdqinTjZqYHl4S2wsIYXcb5dluL8OtoiDRzGYWsBOVdwvzRFmoXoA3ggtRU4f3g7Ut+Udiuu9sBQSY/ivDl8bszp8TSHgSGel77GI+Yt0kEDq0V1IuO0HyE33aBcbhHudodINRAc4i3RptMz8oaLBRX3J7XIe/sImJM3OIcuMk+kfzTO4px93VJ4SgNxHtz0C/Djy1iFn+C2I6o4e5k70NYGLN+VRVS2iZg70jGGSVYuSL1ZEu6W81CVEwPf8CPS8E4N7CwiX8NiOovIZ229kfQJS4vIsVSBN7f/tTcwCw8/vYGKX07AFwYq0BwyOSymV52iH4tINzGw6w38WiD3WxSWGCjVwMPmhaRFpMNA2RtY1N4PBtapNUJfReE3foyRN7EcHd6Or5l4vizlxyLS9QZ2RWFpEemKwl8TAzufsO47fxSFO5+w3i//6A38Kgpf+5GOWP3CEgO9Mc+y/35sdOcTdsLho5E+4YG6/5eicKcGuruPpsui8H/bG/hlEdGC3YDJsdFfReHf3kBF3XzE30u2qRwW09M3KviyiHS9gW5tiudld7gLZj3fFCBIWy/+kRj49ywPUYaTwX9Mb+Dgf0MNHA7viEs1sGc4IiymO3FMNrepCj0RVUmfTBFzi/gojuV1af4UhcXNnEuLSLPQ7Z/eQDau30QnmggbYBOIsL2f5mSiqxZyd+tjLo6Z+fVHDeyKwuvQ2suisFQD8XG7+1YD88uW/PQGprNahSdD/Azm0zn6UgM7DPSOXjuu4alDMrqvBPb0FkcRFl+EE1V1F9wdLgXmffUGdk7hziLy1RvYqYEDdBBh2LvmtsRAvaoh/1IDP1gXf18cPy50o8PpuzcQ75lC6qPiIH+EOYbplF+IasQL4POp+Pu/42LkHuGVCAykObzXyFP8cw4TeBDHTjUxuTeJDgp89VImsBIx5BzSttcrc2/izFAgd85OIo59UFTkvRtGwLt6g3YlkcDo3vApl9Pb8OyMGPm8Q4u5TtVe35+KwnPbXRDQaAlybLPQ4WW6nZMxsabMHzhGBqfLtHWOamuR7WczHbKlAUiv3ArsivpJBTfvpkfAaZ5y99MTYausmEgrwj0GvmEdVQjSdptM4cy4e7qJ++sLA7sVcophvMnI3u2B1xTXCGoYtC3NOhZpxOVdwGy/9kgDZkfgvHtXESZnu2m7R/iE3AKVFOLPTmD+6MO5a45XNlysnZQMfY0yb0kiA55RviTAL23u32bi/vwdFyMtIoerRX/UwBdvx3Mk2kOE+dpGznrwSSUGqitIvtVAdbb3ucTA9cWIZG+gxMDilH9IQ3jGnAVKdPjcKTcyWi8D7oWewKRODfzzuJiuN9C1THF9flyfvtVAoy0Cdxj4R29gY/1fegM7NXCzsx+kccqDCJvGCsMHMo5EPSsh8+Y0aiQG/lkNlL2BHQbSmL/k9hD3GkAbwkKdfWPgtnDNv6iB78cqAlINDF7KnYzv/S0TYf1Swv5K5URLWwvJ5oFVKBLA5Htm4DtcDkizE2mh8xT5FbrCY+usnObIUSarClbHvk5qVhmMxPNDJr7NQ0g96GAQ7CilaLHb2tSPXiYKlMAXn29li5iax0fubcyRDkeKqpKPoGvk6QtFl72B3eBoqQbue0NG3uuxilxlTShSYa6I73O8FZh7GuVwXQ+HZDw69pEbXlxxtlifgnxOubiegTNVUL7atL2Cxwlzx7YIq821tcyYbCWwLr3o8G2pNdHwJwFOesC2VAOlU7hTA1/65kDU8DVknojsBtzp9EoGibUWaYYyrwSeJhdSj40Bc7xmV8Lp5PUR5+V4JDAs8ktYRfc9GT3GArs+ocAkcYquyWQI1sjRegMXooeSkOZ+DkWa82KN7A3stocsPj0/MyfVUSPv57zhUg1k+SYRGFm+uewN7CwinRro4UelQvR6mNRo7hMkewNXaHIVmHsWGGh4f/QGdhjoW4Eu0rqt/zM4WlpEOjXw08v+KAp3GKgsRv/aG/hrEemKwtIpPKSeuL/Xl1pg9HKEvPt1l0F0Cn8w0H8ct43EQFkU7lbIdWpg7+mJ1+/GxXQWka4oLJ7fRyEtIhIDOzWw6w3sisLkZWb4GwPz+cAVmeBl9rM9pFMDu6KwtIh0GGi9/J9xMV8zAzsM9EpbvH6HgaPRZoC+tod8+GD8g4HNeinShNp78a+isBwc3WHg0W0HebfjYqQa2BWF32QGmDtZi8/zwvYrqQbKcTG/g6OdqfZoLWXLn97Af+zMQOXvWR+ijIb/A4vIP0MN/LdvEv7qDUSnXJUY2PUGSovIFwb+FoWbrTNj/vDQbgpuLSJdb6B0CgduO9pUAyFy9MFHh8dk9SZAfTrc7WcwlwNjvpbI/fYGSgxUCcukGviFgd3AGH9lH/SfonCLgf6DGSKMPfiVjGpq/RSF34d8S/rhfQk8a8QzeFO2AstupQvcqS6y4Q4D5f6QYL+3zaR/zaQaKDGwGx3dLDTIZVG4GxgzqThkEgNvRy0lY/U+Yx73j/ZXUVj2Bmab1Caf5TkQYQWLsL9baWOihHcPuH3E8Nf+EImBm2C3Iv0XOgP/pqsVRItaHDP+SmAAPVEDKm5bdLo8T8j/PFQKj5UnsLrEiLvWY0HhIRhkrVOYI/+pqS50TuBElDRZMM9u3uLvqds9ebPABv7gEWCJgV9L5ObucU4m8btgDlynIntPyJL0q53BnN62qeAsOG5Jj38uAlOWCxFmp8GFAO1WMg+OxjrUk0XZTg0suDueX0V2S4EIO/xtIV/NwwgezuLz718LG3nsaYpjyUXO9/6Qw2R3Jr3V+gH8eLTJ4WYrwvRAP824E01MFSo9aJGhM38B5zXZZNCceiMyXA/e3H1+dAyH+1NAVK94Iye9Tig03ceR6Maj7Z0yZyKMxOmWqM7URa5qQ0OqgVpf1X96Azs1sDeILCDVwG5q4PAt7meJgZ1FRGJgpwbOUn1GPvHWE9m6L+6vDgMn6jzhsihc958im3/TI3MAFRhyvY8NUj+fKXLHWlzJ3sCuKCwHxpy3q5yATzIHHgiCXKqBA7t1tndqYJ0I7BvfRj74oyisL0gvO1Ik1UByclOpBnppKjA0WO4g+bAnR05SpwYUoXFMtFNrmbBeQ/pjEWkxUA6MqXNwJ43XLPlXURhMloufonCHgZ1FxGte4nn2i2ZOevRKkXszxfufIzsS3/c25s5oH7lwnfXmpDkKmPPKz0o8T7WqkUE23IjzIhdYOGpay9GvReS8Q306P259RGwibo5r8L6T2treme/NlxFcMBtRa2CHLGj3h6Brr7xQd7XbIlotzxWCqc7o3PowQLf7T4Ym0ZGSCTtemd+v1ikU174k9ZVs2k20l1Ri4Gh9E89vNzAmvWhn6jbMRWTPIgNx630g2mp+Zj6yxiqcPECfThNIeLBPj1Xbs6lQ1BQCzjOlUJE4YEw6NSKXh48kKNFASRuiKb0d8uxHacOdecNEfeo75h/UWS6dwt3oaDkw5kbQi2I7WwByGpwqdN4uAqKchwXy+6RUINacJ7Vumc3J+h26yJqtdGrkL4eFInUXGPy4lhTHgwUKI+tdim/FHhJNK3Jxv6siDTBG5Ytor2uK/Ks/cyUGdk5hOTBmO5/ppB9lDZMDYzoM1J3++6co3GGgNqdjIC0im08N6VL5TLgsCne9gR0GOrenK9IO+sqIMvGH3K1VgRmdGih7A3+Lwl8DY76Kwt3UwMUE0p+icNcbuHm1vW/L/gjIojA6DptvNbArCne9gd4Waz8Wkc9KBUAWhe/WZC4xUPYGuit/8d0b2BWFv9TA36Kw7A38xUBXWZypVAN7y0DhfnDNClkUBuO9eL2uKNxNDewsIlIN7HoD1eD15HJgTDNvl9S1GOg0R9eVaqDed//AwD8XhZfGsSfVQEfjL/qtBnZTA6M88Um9mwLkPlQnlQNjOgz8cgp3vYFyYMzv/hDvWv1DewP/ngUiigr+YywiGvzfUAO7orCXeuJY7noD3wBBIHsDcfnwvnsDNVs1pBooMVAfXO/fFpEFrvukeR624jY9nkV2SEtxm5oThtxzwnWJgdIi0mGg65CtdAq7s02uy97A5j6acVkU7pzC0iLSYaBUA9veQO+aNM2XGigxMLWe4hiAgAH/PbzY8JClARmHdQR8v4yU7+HRzH+mpjiL9rI38KsoLJ3C2TCPxPUelhID/b6ZG9DnTGS71XAGpBrYYeCAWYufovB4gBUy3ty3zNMCEXbDxNgT3V0kwDtpM1ti4JdT+KknAgPc94T50Hs2cPYmEVGyU+vkjIwG7pJX3KqBQIR9p6pgergoEgPF0eVX8L6eFGSyKBXkjUzx2PcrJrCLLgQ2lO3csPfDeREQXD3kHtYn/DMwpsPA/FJjOA3nFhmYhThWzvozhavrKiaDqt1FjBaBwBx7eCHNC4+5r2eeDlXNV4l+XvZFWDnWFGXpHggsug+ZV0bi2HpbhzMBd3MpMJWDAmqLdE6Gp6nL/SkJ02+LiAX9ygzopE9G0d4Un6JhGGiaX0+kiVY2cKbgo8K8BCtqT8T9SRerg4LexYpS/w7mgCBBW6jX37b9/DoG4bY+FCjFYESatb8VWLq5NPCQ04HAshMFXuwy+l0U7pzCybLtjdRyC7m9SKQBXVH4vU9sLjGw6w3sMNBVLJ5KDOyKwl8Y+CntBPizSxHBwfh8IzUOryJNCW7ifsW9DRmSncAi+25VX7uEpVO46w3s3eo5/yoKd05hiYGdGvjx3j53HvVJ/ykK5yf6UxQ2QlekEVey4tIpHC2fWwLqy527HI0VSG8DKjDNFa+/DwSWfIzr9nuXcIeB4JUsgfu5tnMAV22v6Wwkno7LE5YSA1VzRJAXf7j7Fwz8IMwkBrr0oEQwrxdn0gfuDbmxf1Nh9DYTog7eJ+6PmZ1+q4HdwJjB5pnQxWNUMPLyNxGabNv723vpzJ0spjYC9LilznB4BWQ5veVobo41anus5uHwvNHRot8rxf2xuLFQT1IbBShQSXPbv4E3UTIMtWzGSf+4PAFnhdP0Sw2UReHeajyjft1wHri9dYYy/56Lz/M8YO6h7KdQ3y1S6qH3hRFzOarQ8XyM6LSGd0br60ZgmD/b0OlM44DcHqsCHVYzEdbRgjPvMJtk8NI3d2Qw3HORJmNLkUXhL4vInntL6tj3Iw8dQ81ROPR90nM+4nmfYFeFq4fpiKf5In6DX6qBlHKwpvj65ih4DW0dzcfjOTWLcQ6C5d3KUa4GjIgPr2QO66sKzKOzwL7e7cidaniN5NxAqQZ2A2M6p/BgUTdAWkSK2UdgvR1/kDvrO+J8GcKM6JEpMAv6OwPG84NJvY0yaQeK1QVqsrCUTuEvDOwGxjiTWq8kBnZOYe993qbfvYG/amA3N1CqgbI3sFUDpVO4w8A/F4U/tjdizgP1oi81UFpEVnA//y4Kd2qgHB6NAoGJnRqovDORVnZzAzun8OSu/tEb+GensMcnkGjYqpCze8yotIh8qYFJtImlGuidT8sfDOx6A6VF5M+7hH83iEiLiBwY01pEZG9g5xTu1shJDHz55k9v4Ncu4cnUGyKJgZ0a2HupHyCdwl1vYFcUbtXQn97A4Won0uauN/A+uMdyYMw/dni08vesEFHUyX+QReTf7BTOkqn/g4FfTuFfDJTjoyd7+OMU7jBwpLXjnX8HxoxmFxtJNXCzEGGrvp/OyLV9FcPBftAu4qkO3I2zK/52Cv/JIuL7iZnCR49s/qIGdhYRiYHwA5hUAyUGEv1wI+/R0QKyKLxKzw0ZK+MTc4zbWmDbLbZFttkcgf+IS0NaRCQG/lpE/lwUlhaRbmCMdzy4IqzY6MciAsPRhtRHOGcSA8lAYE8/nAhs+RR5CUefwam1iFyA7wY2hZYzIKQ3LDkTsaa0/6IGXibsQ/F+44Hw8zg1aOJbZ6JWhyXzTgDasJiiO8V1Y4PwOTo2qKfkc+qorghj9ydQUM5XAzqtjjYIzN2xRJauiOx73FuJbHAwwNCjivj8yDES38cFqXA5WX5kb6AsCkflNqPOKXYYHc1hgfKLdSPKeGIBV89DBfr764jal5EHaDkIVVRiY0ktnYWcRF5UoupZmtS85A6iiIpX4UrebuM0QuAoWazAzU65kkmuRdxjHEd/6Q3UbNely9xNQMjUWYXgetsjineh3K25wPZPUY2o9eAbHqDjIEXjo91Qd2MfQLhJrzlSg0ildtPfAmKZMUYYuTvSDx6cOya3C3H0niNSP1Zb5piPmS6Lwr3Vawqc23pfmhf7sZJqoE/RKYWXO3rKorC/MU4lXNqG2faGEe6FtsAed4Hn5DPOBRZVPs9hPrRTiYFOXkYZjHehwFjl9AFObDwLcX8M2zlxfsXc/muSy7mBj7YoLNXAMD0cpBro9hbi/u2Kwp0a6HuNeP1ODVT37bjirjewUwP/CwMp3J/ctVQD3XCLM6jDxBHffzRm3m3muXB8Huukr3oV9yPLseUOEaBHCMiicO/CKzJa6g7yUC3+dVFeG+kU9pPbqYCbqy6w/bIk4v4esRzSs9uqWfeAuSNTvP8ntxPxDGQxcNEBU7heJjsC9q8R8qcPkdbUk9O8dQo/xethJ5IWkc4p7E4AzaEg24I6E3UI6PtKcpwOpj1qrq8+CC0PlGijheL7j8CUMSWtI0ysK6P7gzfj0VpvWmcbwTRuFgZLei+PorN+0sk7LSGib8FLAr6HAsNK7cXdYr0tpEWkUwMlBo5mwwU1MjhC4cMhBtZj8qJmelqgcGFAFTXFS6HoNe7xsJplArsWmyddHs4mi0ut1vErmQypeV2PeZB+qhIden2P9NORwI7h5pXCwagfEvHmGuRmm0355RSWReH3cJJQ475ROMHlUzzfy+mWWt5ozomyfufI1vY5nekzhYdc9zI0GV2GFE0XYxaO0NTA9LhfUT+0B4iq46xA+PBCpGe6Q3F+q5kBS/JW2x0iFfK4v1agVovztOsNlBioHc49aRGRGPhbFPbHucAGqQZmzlik+W1R9jMHkPo9pHEfRKSUGFgrmgacbVBR2RvYd48jJAfGmGgS/cUiIp3CnUVklY3HP9uEf3eIKNXyxSUGdkVhfSwuyZlW4vedGtgVhaUa6If3nbSI/IyPbjFw8pn+oQZWZDn/Lgr/jo+WFpF0P5/9DIzpMLDrDfxSAzun8CT0K4GVzTlFqIT4BwM7p3A3MEbvXRXk9ntjFXp1f/I9N1AOjOl6AzuLSNq01Y1uYExnEekWyYHspfI/F4Xl3MBsGuhSDXSf/b39YxFpF8l9DYzpnMJym3DXG/ilBr6eL/qjBo7f4vv8LQr/czHw71kiooyH/wOLyD+jN1DD/2YMnOajkNS6j9n/ozew2ycsewO7onCHgX58opEcGNM5hZ0amAV8e9mGqJNC4W7CHg287I9DAhT7yZ3CmBTwOYG7n33C3dzAXzVQFoUPD2f9vUWkw8D31jT+xSKytObMwWkjHrOlVciisMRATyTw5D1/i+znfNvl8BK8+2Q0WdTisbo88r8MjPnFwC81UPYG/s4N7DDwSw3segNdEh4jiYE6Y0skMVAc4PfWstDOsfK27bjnOSWjBQPcc7bise8GxrzMzZxJDBxEA0LdFytAkJ7sAl0vrk1qLWnH1QZFDncL06XW3D8ysulbDZqacUH9LBOf/2e0LtDkOmZ0aWRHFrB8JH4fHcWx98oEBtU0FRje7ES2O+7lwA01y/3CQDk38H2fTakRWpyFzibNUNPPPTIeQwocNDi7cNscVxSKuMfJ8WkraFcfr9Qn6g2EublxEWynQltA4ygAyihFyq7QiTpzDtxZ9VKB5co5IaPieeRePrhmcLlfiex+Umts2c/2ijn0epx6bVE4cOeTBjWJ/SYa0zLgq7FVwtw4CezcrWtGJ8ZGQddDiCjWryJsgpcIy4r3mlO0PTQ8TNRJhOajgJHJpayBP9FE2CdFKN6/Ob5wZ+6ubai+rcXP3EDF2+sSA8f1QmB8qn3oX9TAvCyhSDNWBPh3h5fweiuWEgP9pw8aWCTuhowpERjm37C4vzC4UlRtESfBzKyQ9mQhNaa2gUh2mGbod2CM7A3sisLNlLfj1/8LA4dFhgXGPWEB76PU/sHA44eJtGsQuWSgFEGHgQLDPuL1h4d0LcLAVsnhdFkTiu/aAgXvj4nRaXiYUXv2ngJaK7WCOqfwFwaG4ukm6llz+ZcaCFZoyb8w8L3cU+6dxyIGnmJxf3QY6FsmV+GNCQztocsKuLejwGB8X52o/7lZgF5AoKMeRgGd7nYGoFf/oKKvonDnFHbD0Zqy/Q4zNmafHLv2OKXuwD9zOtwsBFpORRqy7a98kRMYPML+g0aUnh4xYKe8KPB5gU26BZSgeFkHEdZvjsBIHDAW7NY4R/0RP4g0i0JE8MOg6HeLiJwbWGXcoqvRcsbjd3PUMTnOPLpYoBwEk7GdoT61hnS7eHkg1m9BjsuB9hQYuqOAbdwIY/t4UOhqXC5AvPOoigsA1hSGG10AaAFThBNtRZ3lFKIgHZEcdRjYzQ2UReGGaiHNNivM2fP9ptjbYI1aJt6DYN2qe3vVudFdvrZRlJzfKvav2pDu37Mljxr+UfDcQgcqwNpCsbkObLzPuUv9+8JGBIVNKkgRzSjsxVMWZBc//xofLS0iXW9gX0FvgalL8bx44/CPonCHgdFrn5GJv5kg5x56NsxJm3xsxhPg89m0Qgvl1c6ZbDTmP0nlwnAssGx4KUdIDoz5MwZ2cwM7NdAdjJyfgTFSDVzaO/w9PlrEcJEGU/FzVxR2jKjnwgSG73Z894jL3sDOIlLfh2Mm5wZ2A2O0va8I7BrrisTAziLiX4bi951TuFMD5dzAbmDMV29gt0WkfyRTLjHwVw30H3iWy7mBY937oyhsZ+1qts4iEp+XGC7md/Vni0inBv4ZA7uBMSCdA/A1MKbDQJecXXE/7vpLOTBG7hPu1ECJgd3AmK43sMNAbzp/VF9O4b+ogb9OYTk+usPATg1UHE8B/9jewMHftEVkAv4HFpF/iBpo/psxsEpRRPTdFHPZG3hONHFbqprAIE1rsMRAnR/Fz1Z2tOF7kkI5MEZaRJTr4SkxUKqBTKt65LN6WIw2K6NAxpiLYzXbQhB4k6mK/mwRuaynOemf+tZ3b+AnX8y5N0imGG7SR/AzMCZx2uVuYBWJkLyaA/e0EdfbqYFDTXCaZ1NTYN8kR9Tx9RkPlscTReeZE1FzO5whiuymQuR1On2PjwaCWEg9FI+7u2oHKlwP1+gHA7uicBQJDB2eK9QuQ6Iie7xMj2SwWFvM15Igh8n18BDZ/mUJPFhRtbOIUBtgh9NXMM1R9nYK6pWVjeh0cxRhrbWIdHMDZVHYzU4b6kTaGJHFbVeh/HMTx9YyPSJ35ZUuvKYiBDuv1QCQ1XlnIJaJYBaUApsdPyYpPujDUrxfbYCCUeo26Hpb94kyuohjZlMKDKer95iAuSuOvVuzVOCzP1HILbj3+eKqTnM4sIfiWF80IxRcBTaj8LlbiDAPcu5ZJBXvV/MV6tVRD5HNYd+gFeVzuts+DBAXYa3izzuZUAx3IxBaVkbR5Bl/xLE4rZjnBHoG3fQlwsBx13D3dXrYcDNjAouxrSOJgcfr50OXW2MK4sojFR66pvg+0f4G/IW2NeA4Zlu6HXDMoiqlGI+mTky3j9QC0TowSwxfVkx3mYtBDHJSYpeI13vbPchI2DQuup4ApW6UjZFjPrwfNVDx9wbwze2hhAvzILC+7y6RB3hYQrtHaqJbdMHdBocV1Bx3TrTVg3IX+UCBcGL7ZDgrKHNerQVlcYl2RHXjNfLTR1TBfH006NxcxCCMtZWNpmVeUmwOGKc7pAjMbp3CXwNjHNPh5LNOxPOTlO8KFsvVWWKgM9ZCRaqBo1CkPv8dBpbQhTQjAK3WyHH2uIIIGWtx8c2Bhb3TPEPVmhJx//cFFsFtbPxg4D6E3xg4mMUu8y59jqHbBwoBJFkCZ6aEImxsS0pUEY2Bu58gcX1nPSCTqAp/MLCHBIYCp1gxD56UAjpju0edT7ADtOescqTx6krxLYl4qBsDG32s7Y7UH72d9tEWhaP3VaW7seuAmM5wg13mN9QxxxoPvdDX0eEe1QKDzB1iSX3R8eAhUpStruU8vmyuEa7UTKGBl2xRMltgjPPjmVFXhVcWhMYtR+Ce96g9HLTwF8zE/duqgV8WEe+24nQ1swTm2Tcc4bYoTI2+CJNhv95jFH2MhgbBIuOxOj8bmBl4S1dMJFdxFlxtHJzpma5hIbD0mYAc31NcU1sEdYGd11WDgmkDKARRwulyFgks/a/x0RIDn2j0oel454l/PwQlHu0mNp2d3Q8i5b4q0STAnK5npwSwHTmXWGfRjRLOVizRhkOMhwWldFeMGUpWReHinqevqCkuHdDjaVagG1EphU0acupXLEJdb2CnBsrewGyx6BH1lAoMrF8PgTXhckU+87ydM+c4emv5OJBJGU+QH316NnxcD5guelOBfZ0a2GHgYG3oyB3EbiqLwh0G+sfEVeBkJo6peuE+ubSIpFYS/mwRMUotlRuFO4uIVAOHB/9f1EBz9PL/6A0cCAycbk5vAk50xNxR2cvhfuvviRa+xsjfLDIDYuBbEgPd2tOrv6iBXW9g5xSWFpHOKdwNjPHXsW7AvXWxSH8K/8DALzWww8CuKAyKmcIkBnYWkU4NlBaRDgO1ZvEU57O51eEzm9vfcwO73sBuo7B0Clene/StBv4uk3MmfXG93cCYziIiMfB3mZx43sT1d0VhpQ7ADwZ2FhFtpqvMo06Vw9V87347hX/nBv5jewMHf9MWkcn4P8ciovxvjI/uMPB7biA7IiTVwG6LyJdF5LkVeeYXBv55bmB87CXkvQt3KIh53KA3NS7U2H3WLHgOYop+dwpLNRCQkQiDgWa3Wz/MDAbosCdqVsyBF19qCoNMYGqvsk3x+gG1oXZ+pASEIwu4Wm5ieOmDFxm60AbOZWM2MDCOMTWyx5aTV7iq0HMUKXQ23u5YuFWHDeosIvxJR3y513wqewPfke1zXzxiGaSz7YoMWRsmFJJXcDNahaQ53WbIi5O8gL0VK0jdO1vAP26PDTQs507eq7HD/f5HXM+Ir1v1bndEYVKzDK283YzicpwzqnnXCHVzA+X4aM0VGDQ7OiGNVIF1DBgBxpNXHxFldnojLwV6DsstO9LAgHMQP12R7euIKzQazCzu3OtTg50GiDBEljOQzLO8wcHMItTajy0UJFbToM3hQKkfRggQDmjbO/UakdsOTpF/Y9MKTucrTGPbmoF4ujcNPNsuHTKyVw3zD09PUFYyVejKKF0uGCcscXTTTRqubZ9FGxOVeLq/fuhKXdso8d9NjpP5yKb+1DEZeV3fFG2mmsBUtpuB8KHlKeowUPeOOl8ObIH5QXnI6LrACwG4r9DFxzuC1ODVFNC93VBUzNIVpeGSIbZmqMAjtZpR8kojHr/8gY2PU31J944Zgnh3a69vQDg1bT9hxIxnKVKOAkMs8+QJ2I0/KurUwHfdQ8yvKqrAtWEdyWTQjg9XT8CFeqABMlScJfPn4UdgY5XbpMn9AIg/qdhwdc8DMnzeAuCIcJVCb54eyKhM19xZv2c2LMb+jFrDzQ2F85GTo3q60EUaYN04tZ5jFUWPdiDOr1NYkEYhMdBXjdai1DtcZVHYzfofFe7G1BFhwSHcFUe/SMGGmJGeWgSdU1gRYTvKpRrol4dIgfyzuFDLiRtAVL7UkSCgK52iyw2Ex/Gdov5LpDHSItINjMnj6YeM9YmPfP3MMjgQGQn5FCcHOEpfvP8OA8G+H4jPpgd0eBmmsbi+mnG/ZxYibQN0Rz7TMhXPy1lRYDXaI2ovzjULD3PXRTd7MaEugXdOb+EmQy9HOxAFs9nP+GgXqD4lk0uAWDS/pPi4cx40ezhLzlwfpvgBdi5lG4Oj+N1LBfZpC0Y3N16AWCvLFPP3zKUByI8sOqpDA4/IJKeLS19gpOUJGNDgyaXz6FXx0PTuOjpPyard2jP/sYhwi49onDWsVfMSA9/E/0F30+scJJEDDbxgN4+G7wtnzMajFFv7YkxXz+0JxeIxcfHtNUA0Om73LLaucYrN6jmiXj44oqBRRY4dLi6I4vj0AKGX3HS08Z1QpJHz3o9TGCxdm4ZRGbHomgxSfI8OMc1oNkNs6wcuPhVjiyY7NwfRI7o22K/MGV1n0wNLJnxV4lrDHxpm9pZHh+CS4R7sncXnfxEA2tC7jao6vlPIjRKE5Lk2UKcGfg2MyXSvTwbn5M09bSrSxquVbIg2Xn2AUz8FxhCjnxNVvU24c1m1A1quoxkVt7jOfHw5NOI2mj+IZs50JjHwjpY5Ge0HAtM6i0h17a+IarfYtTKdVGLg8Ko0QKqByfqm/WwR6dTArjdQGfdfzPOx48ID8X1ZFJYYOHwMFTKq1gILOzWQ883hZ3z0/V79YGBnEfnCQDkwpusNNBZt712nBr6xwKKuN7DDQK/Crg0DerFlb+CXGqjes4o52iMuUZiLiCfnBu5uWSktIp/DUPnZKeyuTmMyguEfGNipgd1OYWdHH6XsDZRzA7udwl1RuHMKy97Ariis9Lavn4ExnVN4sB0OwPcWkbUyBM4xEH+/KwqrbCfe769TuN8v1LYpqSqkGjjazT7sz0Xhf64a+DdtEdGG//9aRIZYYF9XFJZq4DNqs+XdGqMvp3C3RcRb56YrMbBzCksM/NjWSw6MkRioZEGP6PPwicgLimPvnI0H1E2bJwuvi02Kup3CnRq4wN6LSjWw3r6sdu5bQKUaqPPnnLl3ejDgai3Or8+qMlr1gmLoRDwhwL9azDcyqsOXq92JFi0XSGLguLmv6IyadxCKYJKj+3FoUnO4bhg1Iy1DXwNjrHfPNckWHCUGOgh8SomBanPH3BtH7RaLFgM/p8GMObctFdnUXGBrLxYHrC9SZgNu7MOLaKrjMneimhT2s9CheF41PMjX1xLd98uIzscvAAQWZzba916THwysCLFh8prWdJMcfBSvj8jGIvxuqH3sz5H4II4KKjaRCEM7L+CJfwEKNvpVSpOZZyP37gnAPMDKo0m59AF7DMW/Tw7FiVqY7gHVz/MM7TfGg1oo3vKQ86GBVrtQIw/9anB3VbZbXeajA01Sy0fJ+CYinV5Mc4qM/lwEWw266GKUNxqT6xpEwzZMngMBZ5ttP2Vx+phHGBhNTiN0DVkiUNPA4YyuKByLrykco6uNTkq8oKYyFdcD34nAIp+348SjHlg+TgcXjo8jlbLHiYAk3WGM0SiK6CLvRyxM5hcDucET0eBz3QP2EYk3Hm+jM43j546x92NE8UQvX3SrpjsUWbGi4CUZG3T6TO4oWGZ3F23zp05n8akAxPjYFVpWB58AHc+QO1oLzPk8wJl8bgePuxvIc7g/WwNSV4cl96wdsOHUcxcCk04hd4IEi3em2QmpzSrkXkOUHA7nuUgL0s0auPP3wIUpP7g00x46D55Pw8Ar+GA0fQwMHlczUuDXUJtJNVBi4HuunYl6bp+fDgM/NiiIatSYSwyMl+0yseWeCmwZoAjWA0VgqH0JOzVQheOQijCorddcYuDgegd0OeohxLhaV3h5dGY02YvXZ5OQ6PgXA6Ua+FrWyjcGghvXyXv8ckH7PwqXezsiYPtgwFujKIW3ubImo/QdcedjCgy2UXokmnZPuW9cilYdRB5lAjRQdD82GZ55tUhzEDB5dBo1Br7T7Ymou/sMtDvHVRg93D1d4UXMGOYWxQor1jRgYQyiyjxTDOLZhoq4duHJfDumeHwMckoSchW/bxY2Nh5eSlfFrGBJRsW/XzurDd18IpvHi/VRweJDOtBVO4eStUVh7Ly5CKMP1W6bOojAAmbMabAepyhx2ApjH0Qh3cw+IYtGcYzxJh5saWzNryINaWyK2wkEAgOnZ8T07cLAY3G8UPqJjpxV93mFzRkw6foyfLOgUMT7n5ZWStMygYhp02mJB1e+khhoj0htwEXsrsX9G69RPFSSAp/tFNPk4lHBnX6RYu0eJDQorwUQT5Rd4eFkHdA0v51YVE3UFNu2OAXi4z1n8aiycvF972s6c3oQxSIfx3jRm4on8tWbgti6+Sr67Q2U46N78WtKPu7zzSQGjqpXSurBCyD3MskE5o8TgXUXdQIkBr5ZPaML09WRxED9vH+SxkE683iiZ/CzHB7I+5aoSHzSngHrOhTvt3d9Aicetls7WgzsBsZIp7CRDXTZG+gceO9nYAxQJjVyl48thc7tQn8wcKR6FAb3/odMsoOK3P3iWcAX++RSDXSXZYtFbGITfblT2uWKreWidQrLovBi89C/i8IdBnZF4b+ogW1RWFpEoCcwsSsKu7w/qH4sItV+8IOBXVF40HsrTDqFl/VcpFHu9snl+OgTCG0y2vb/sIh0A2Oa3WCAZFH41yksMfB5hY5UA2VvYOcUlhjY9QaWfbgl73A6Qk7RqptD9e7/9AZ2TuFnD6bfvYFBcg9kb6CHcnE9vxj4j10mN/ibtojo4D/HIvLvLgqfRI4j1UC3Hr0N6O0eqcRAWRR+6wcq1UBZFC41FYuwc58jR2mXtXUYqN/nNvDzsVnBpOxPiKrkPUDLeFeh20Ob0ejUN0BskkOKO4tINzBm8Zz5qlQDOwx0QsUs4G10zYmy3lrMMba1DaONxn4sImFkuD8Y2KqBzoi/XXh/jiqio7Y30RfYBPdu7dAAaSqnG3Nq47VvuTQ4lQgl1z3FOLD7V1LosQrk+Oj1+XEmQ2vrM4mB+Xu6J/pRYJ/EwNIjKVG3a4Gln534+XWzSomBjnEKcbvc7E2G6d5D4rEyUzjdaZjSbTrlkTeaYJQ0IgyQLZmh+Nw3cuwPgEHerVPYOcfTHC7Hqvjvb4CBaOkVJWbHrE8XL/PAgkl0VdApLSuavNswgUDc4Hhjf2jyDMT7vbqWgfuWfqORbsY8mZwFBp2t84M6uKo5MeKNyNbZxaDe06wBfWlbF017zCDggRHz6+HJgMHxAGhyZhGKXwfx+pPKRNQNVwcWGsh20e40tmgA/SOKObs2eGPGFt0HmwNKNONaYm4epzTN3msemTFuMDkOLnSe2CULX9kjE8EgyakXMYACNnuUSKGj5KcoHBZ1AZcKdigNK/G1piROsUd7T+rQ252RjaXZaGrdGN1eNxxFr8GqwOkw0gU2vI8sma5tG9eTgWDe8HPkyW09T/FZh1M6A6M+p09IIjxxDoyuxyeNBXj0ytHWrwmZ7FyB7bP1CMPpdKqQT/QJkGMelQjy7XYswoghcHwBgEhrwkiEpWzEmOumOJUY+PEaBlxKcQmNYXMng6zYcnc9PBdtUVeh+8fHRvF4carw08YhjZfUZ4k48jG2dg+b9Cbi+mRReOXWV/LGyQI4vRpGkPBHReolmQHxsXAK0c4ISO9UUC4x8DBMEzKk1xB8YaBi7TbMA8ezAbUtyyl9pR5IrNcpxz2gCAwEHmGszriCH5Rw8fyaMyR3Cg+866DFcg84hwEqfjDwZXrIh3tWQLhvYomBfg6jCNrzckV6xnCF3I2pFHDFszOZ1K818y/lAMPhcDqk5HRyGYvnwMaIC6wi2xflSTyNDHy6bS8/GNipga+TSPfoLkpZEjhWha/zdETXNt6jZHta2TjHz4KSmXdDbLZfqPjQ65U09A53FBf1osKP6YKLNCi+COwrVyINOFOD7u8C45K5KTBKSao9zcYeRdHKF2nUOrE2ZLTeLH8sItNYPH6rjG1Z0rutcsweOqAU3jeAwWzk4nJyPNMEujce90aqinG0IJTp8yuLtO24wIvbbk2TyYOD5JNdIzzLV4XA/sYE7LKHIt0g+oqS14HyqH9sP4+Mrcl4q/X5cq5OXRis3AtltMp43GbHuAijKw2nbM0SR79UWODckRLTuXKmFesUb+rnloa9bSGyKX0ssHr89Gk46Z04i9vLSxS0o/HNccR5Er0zjJXKpLsr9FkMn58UqwULvncK6+HtX9RAqMGVxECpBg7h5SQx0Pe3XiaLwiKn0Lk/HdYNmnn3JxkAW+fOeCQwMKjmR/LZcZVJDLwZ95RMkvGL+6/NthD8uYlIHxdvJMdHQxaPf8ZHd0XhZnqKiEJPL+DvPfH7rjdweD2qP72BHruLtGWejYCP589MFoUH2WfM/IkjPq5ODQRKIrCs37jfRWGP8Mr4KgrLgTGdGtj1Bko1sHMK12g3BRIDt1EfkZHCK+54edxINRCcNgrwV/YfGNgNjJFO4c4i0hWFpUUkve8tqQa68capJAZ2auCXU3i4fYyB4+8FlnVFYT1v1cP/+9zA8eE1BF/L5IbnFeASA7udwl/jozuLiDZ+vbkcGCOdwi0Gejv3n7lFZPA3bRHRx///bhEhJy0lmqvOxbHuma7EwOEhEBi0ssV5+Ds38AsD39tchKkOA+u0rsl4GSyQ/4CBDm3yEBiAZjMQHzSiYr5gdxppzhIl543Z4K438NnM+sharg7isViSi8RAWRQeLh5H0oShJcJORaJvNZCum+inKLwi9g8G2q/VU6qB/mD/VmG5ci40PROTx0WcV3i0FpjD9rUL4utVhMUOA3MbakDODRS56JX04YRwZ33iBiwPaCfe32bOfYvnOvRFfCCT7XnOvfVFYDK7Hx7i2NQF9p6vYQSthdOQsV54AhPRu4J4P9rTxJvNUVQBPUfvnjql4l70eXyxuYEX4atHSlVZMC/JDQqnIzWi6ysQYXAYxiLb39xtaprjD6KYiJx77MYGXd3nexHW4ApjbzmAdB0cF8x57Ecltnd5T1DnecPi/W5u42wavqn4aA2BhXhKcePXAd3u3ggkuMhdPOlPbQIwXTKvWM5SaK1VU4RVN2VxHg0avLfmjC7d5MMCdezlyFi8Ixozv+DsQ8sC7/RFSFfh+cijYp5GOOkvljSYfg4oHuK5gS3Uf9BZaE1EDr2fKnjcRyLM0/ecRe0WEbxn2wPRns8+W5wEv8LgnW7oZg1TxrS5wLhyXkMRZhUDRbpuuHi49/Y03QRnEA1ONsU3cJvTVbDiPAHPssHP3awtKn4KFg+SK8ULyExKe9sFS9INxDhMXYEhLHAYuz9OLtY4CUk/u6TICaYTBcIZFlfqWAlyaT434BhFUzKYRy5yD5Ap8MjLtvfHiZB33uICxk61IfXtHSHXpJECRdytJAZ61igu4fKQxzSbzSlnj6xQ8dPpGSItsddtb+NAwV1RuDkf+z+9gQPNeZL+Pna5RzFodyDXL4mBrrZFGXxSvCKa3w+4Y05ABeshjUk/L1lbFMYUcpi2z881Y87oMsjg0VIQTc31CiWvZaTidSSwme56W5Qs1ETFxWH0IMo+wSKMm7UuMbDpWz53Tcwb+PHdKXlvrh73T2dWQcF6WzJh7fsNcZRJDGzSScq/MFB5vNfAeT/PGaROtKLp0IhAMgxmEQbFwKTZLc54dINXjOOF8/rGwHigAJrq843AmqdqYHFHzGkYlEcWrdFVxcZ7/aC7wnqgSGOTFC+rcS3SntkDJJPBxMaD3e5G16lZsujQlBS3y+RomGYbxha9S4onaGZR+qk2AuPUYS4xcEzmPnfsw0GH5sVI6RqXOxA9FEvBk+cM0/g8OIDo2qx0jK+3J91R8OCJMRcYpqnPmJLBrQQR2i8NzD7nXGBmdebJ6CAwdloIDM3yykGRks0wXpdHRPdXLxPYqgxUfDxuC9K7Tg3mLWeHCHqeWtONqonnx5uJtCqqTXFeLGzxczERPzvaoqTEWtxAbARr8X0+x0ca4+GFMXgaZ1h7jMX9tkkKxobDVGBsovXo5vJkIJkfWYH5KmubYydrLtKxc4Q/exST5n6aIjc5viJZFFb70zfwynbZmsNeO9IbnQQGbrLKhQu+52Rk9zTkFJNdKovCs+tKB56yIgq69Je1xEAf9twSrvnnKNVAjxs9o3W2bkhffby4O7YEBmVo+YOB0incFYXl+OgvNdDZ11wWhX/VQHex3kWyKNypgf7+3Evhzbn8FIXlFpGkBxffvYHn9cYS2JQ92VdvYKcGyt5AhPc/TmGJgXh8scko4lNAty/x/pVqA2VvoJvzmSLVwPHkNED+7ZFVcmBMpwZKi0i4DjVZFJYWkU4N7DDQc7nAtm6ZXDc3UBaFOwx8v/Qx+1IDu4ExUg3sMPDLIiJ3CrcY+DU38GuncIJPqdwpLHsDnUJkZbI3sBsY080NbNXIf7Aa+PdsERmA4X/MFhFt+m/GwMN5uie9bGoxxz6ZIru4XHdkVHgiDIGoSeHBWEU/FpGuKFxk5YxoemQhnw0NBVa3VUO0pb5sV61/XLi+NjuKN1MXiWPXpJgH2YzuFUZbDOMZDrbzBzmuCgO5u7nArI3C77I30F0Fb/GYquQmjonNonWSHTLZGwiilcklBuLVYUvA9roQ2c01iCQGTgq+AO6yEVgG1yudZvvLnImAbep460Y+DR5TcSwm/cjGoLy8yOntGcwfKa/CzLJa/PvnkwKnDlgKF3NwJMOsb3G/MI8pjPpkTZToZAGXFOJ64Z4rZAjbgS7N+6PAfHJQiLZDPvcS72RAdYwUur0AhyXWYl+i/QavaXb0YhZrOW7weFNDMurXDvdZGVRwWNs5JaqyZfGlnudY3InierGCONtTquLJ6GbTsG5b4pvSEsd8el7QzfG2ENnxqrQxzXtzmq6LHUiKfGRgbzxKaBSPbXHsB2aERxuBK5u1Q3j0UTjGTX0Q7+d2TZj71hYi+126Lo0n0y2PXDwXmOZNV3TzCDGK3KuZY2VhiuugwwuIy/nYxZV33lBmlZwLLCsVHNsDRneXWw6i4+ei49nIitpeQSzSgHXb62fhQmAcYiyacV7h05ELzNGQCEOsF+TQQumZxjeyRczMLQPbAhMo3RcOSKoHyHB4el8F+MxLgdUHgX3Hxdul++x2ZnFxuFH8XJ9juv5sRFgMFyIMx/R6oOuJGTKRfisZzhzPpKvLLAGJFsQGdmeckWY7vorvq6AR8mFzIwPSDjSat1srercSiftt5yPvxHEKw6G6Jup5HXHn/3D3LlurItva7gVREFBQiiIRKMohOgQgNRQUBRQRFL363dXMneP/1y6swmxtzrkrme1rwwMGQbxPPytFqBiTLDwyoR9HeIf9D0aPlQebVY+cuzsNMbJ5DgPE5nhbxt5t3FD/Ifh4veIR999rEv4wUFhf5sT9BoWXdzJlz0ALSjdMaWbMstmbTZurRexn96lEPoUpe5dmQJypVkpoNtCMTfQu+gSFaWccz1nLxMkjF71jGw0GmdAjbCkcSr6uYrReuxyALZYnEk3XiFkvl70QG3uTO7VRoJmlkY+3gTM0++4hNTqNrtlwFz3RgRG1DIN0B5RxGorOaEUbI1slB6a9zAPK2EKmxlQs8PndqnvuDC/8frbsRDioBLFHl/F+mhM1gP3ifRLjycay6OJ4n7JZRFd/5Qa+5HAG4U7P0MzpEeOujesCi/clD7e7JqSyaL4gmDodjxfXTUc9ZS1DJEx7EobjNqOLif/Eg+F8K6PQTxCjrpoCUa8jxqWjSUGLp5tAYhUFD/cjxKrL9J6xpwxb8ZcbuJjouL+d4shxsfD6/HvtgD/mJzHcB01Bk65+Q4Z3nES+uO5oKuH+j/Nbi+t5a0N6mtS4f6fvi8jn05VGxYu2haAZcxKqLn7koK9D2Ds9Yu2y3SZU6q8vNg5bo7SvqMfGPU/G4AtlQaIhRux9i8IKtuyAr+cZrkfs5A+Ig9udxE+zBbqf367Auuxa8lWtDrTKXjuAgqCZZH/cgdU9SSCOdMTe2ItCurv6a8jGaJDy6Xxl0WE4olkxg3n5w8CvN/CHgV9v4F5d7pncMbH8BYW/GDh+GjPEqLnQ/DCQmNHf3sBnHOD5v3U10b5nWWMsnMeZidGglD9v4D8YaJvibDDMdMp/uYG/voH/5Ab+vIE/DCyXTzyfBjs0Hobhs9FsjRj42PeJUdk7kQlQ49+0zStj7bzPPwz8eQML2q5/QeFfpfA/GOh2c8Sqz3SWPzGwvz6WTCX1uPxh4Ld99BcDfdXWnF9Q+IuBrljLym+KyBDGkuiVG8TAb4nILzdQW++cX26gUnW96Lnl7DPFZrpm7/6Av/+foPAXA/+oFP5jisi3UvjbPvpXKfwtEZFOrkz+bB/9KRH5eQNv8cX+q330t0Tki4GCAYiBX2/gd4rIr1K4y+7Nf4U38N8zRUQWtf9Fich8jEfe7z//f/IGrqPyxl5jb1268viNj51VXpggy2vi1R9MI6d7xMavxMRtLPuV4Q6Jjda8uObea4UY5hVMY1InusTeHILCeNknD6z05vNQL98JNS0Lre38GZVhIkoNfVwuE3bdXwlaiyOO1tJ0P2HaRbdL+8aNwSgvzxdTm84hbisNaA16PGajRjSIZ911xKac10xsrvh6u18UxgLYm70Pc6d0lTm+X5xVyItVtOG8Pog61XPrBPxpJWL8yMyExlYgs6t6Monbd8/EOE0nIyYUSlR62UUqjLafPZhkBpvSZo+XZliBjbLnB5bo5pNFZhTLZsU0krrEe28qajxGhc6kxRO4l5+MxjBv1hLCc8REjufVQI9Hp4dEF3c8Wsi1Rr3quWIvjfrE3YbSYESH4gbRgiLGjZ0rpUfnKYK/Xrg88s9lQl9m7uHn3VFGlctEofeD7EGWy5vSyWOUKXJAGzAWX0cxekbXBI1ZMsB27zIeDpxTeuNJBTDNt2LEnqZF42SG1vRqciHuZTYqjEF1ImDm5oAyM5tQOps5Bviy5pFw9JZCWrhqDVtdbcpIv6oNYqyL65nGlRgZcxWodO53sIPoXEadgJgTo6UKW4MjxgkpYndA6yVsT++sjI5zU6PjS6MzdTZbEDda4HoHjfKAQ0pyHm2Ca0gTLfSBi1FUxqIqa7Q/+g+IHjeUeZrcLKq++gDCw/lSRulp3VB4n/a4HklD+P2d6HTWTCawL3epGC5GcUiH6MYhuNZHlO1mqdHjepYz5TTVRDccxjpZGG6Csje6la5Y7hqDXLuEjZW9X3qzPMqMQ9ed2cSDuHQWtzoz1r12Z9pukRJvFSxDo9omIzYpEDs83bzgfn6nBPxwyMvQDicVYukLMWPWncvYHDU6PczLAEHsTUpnNjkoC7cotuwpRhl+f7bVjcuYqUwMduvSXhrUMaTEqth0bgfcqw0KBljd/VPJnXyCwmZmiLiATHFPBT4PYlwYdE8nkKdPxJiddO1ocnEPwCyjIrwfWwPyIaLadGYuRVttdcWILzrKYBxAac93FO+HXYRsJBJf9B4nKhnpeCiZmJtb7pQbSTHmCa2Y2rml6DiG2Rkb3jyYrBs5sZfTS2H0/olCLlgFj6m5GmgyPh0grG3cL6shUWg2TRhT0s2a/HIDp4I8h2imHNDauygF7p+Iw/Za1ogtStPRbBPJwHvSl7F+sXW6v6xVSOejBw/H6Wag61QQYU9vLWJvj59vBdES9of+zKNjkzh0Mpcr2K3ikkTeFrFSOrLjp2FMVTpTpCgjfX/MFO2JGHY08d+f1QL3y0wty7hfNhpFY2ICYXZ/8OgV7HRqn/wDHOoVYtm53jR0f1y0kF66qxifasWh+1RvIVfiHWLg81rR++N1BD6qK/Jp22hRT7CAvdTdSrRrUx8MboAAvlidSBhpCqXauHfBP/GzGEth0tHjPRch1g9dGZbdrqCV+rpDks+bkitBS+lcPx1xv23QTJte8fmwy+IJEXkeSz7Zxx1dOW4Ewb0t0RBbrqQfBkrnqS7aXjJqfrmBT3ZHTJC6vWTo5uHAJu1OLD1v1DnGLj/XTM79WemMD0JleHS1BHedC8Strbny8wa+8r3Af97ARr5Uv6CwJ7q9YyTOcofYET2J3THElm9Q+PUWXsSrun1lRHEqsJnlfErSfNf6BYXFNHjyX1BYIYiNSr9HrOG5kBlHaSmzQe+U8hcU/uYGTkw25b9K4a83cMQ2MnfiUacYB45YKBhWX/5yA78zhf/vhjF/5gZK5w173tq5GIx8B4wbPoW/EhEnW0Xazxs4BHeZ/7yB3f3yV4mIh7/U+uUGfoPCPwz8BoXFo/fA6+1tyWiD70zj+u+g8Dc38BsU9rxtphmiHbhMtW94fd8SkcWnkvvZsjGx7+YhNEo63f28gb8Skfz0ADY1S1F0pQIx05QvKZN7/Dyn1LXhlxv4LRH5eQNHozZho5s1Jv+5GPjvmSIiS+r/okTkPwQDtX9xbqBTlSg7g8eId7WJZBzY/M0m78HjPwyMlmLKJreVyR3NfVPjXUk+E0eCTRzgL5TN86Cz6VgC4sFYRDnwFyKsqRuJkYhSSHfBcIVdPk5JXLyigjYvfIwfvb8s3bc7kYzjXvHYrH4Bd5Uxz4zxRqdMGlKf2O0nV9Gaf9rN+j0hjikOinFarmQmLa+sdDMVMW3M5wpTSxG4Mz3yyojVLEfr2HdLvpyWEi2qboC88jPCvSx26Fg4TFj77Bh3Ev+oGa5aRGjd0R1311rdGOJ9P2bSJvGI/fLf2Q8Dp5srYtd0tGgM/lJOiL0evj9szcqQi2LFRhuVc8d/i45RjasQknjBEQMuRUXnF5hBLqk5Kr05ViiZMIvJmyrhznZQCqOTwgHivXLk3J1sgS5NzYPtex3yaJfVKBtvgcMBPjIm+yhr9iX65LrViO2elAx0m8kAMdsUiJHptaFvSTIhWPshD9s+TKiTSTOIVMDvV524oqHSfNpb91PRyyueke5d7eHQbY5ltNG3CeWSVgBfzSIxbP1lRmtlcYfD8dWSMAa8N3BJLxArwYWEME4LetJVlKGTiLLpwaShsqFQlEXFL3kd1gNtr3UIB808oQzTFdDRATFG3biktI9gJUj3moSyGh7E8PC8FvSeJQ3kNzvjkaGuQsq60xvS1m0R4ydqQrdbOQK/H64lb6xUo+U0OkLqGDcez+8KUKNMbNg/OK5nuZgUtN6gTO7K8ZnE4Wb7cRdcb0y9C1D6+XJKie08UvaK7zPu3oNjQjxHf7GReY2JHZ/HnSEsnPYzkxUxqBHH1Dg/G5UNY8i526+3oXGc5UumjLwz7s/L1jE2cwEfDH9b4P1XFYs+Rq8L+KpdlfFyahU/DHzfQ6v07vlhWITdiTBNYFfuCOtbZpxmmsVet9ThrtyFmlGImsKEmRISe+5UmjHvc8LUQsg/GLiyjFMi4PNyepWiPV1cEQN93wQ/SyoeGr6S0GgkN7CLmguJSnJL6JllFdNm7oZ7qrmQjJtShWzi3H3Rrg6IddkmbJngP0LitWmkGK/HMHzay6fcEf0oNK7r6s0Gp+xRRo1YMySuCCjDLWJwT1ahcaA3F0K+PotRkiYhpfx0hQPdXAmvtTSjLAwFNp727l9TRJJKNiAsX58gKLM6Sjt5C4cc91fkHT4lGEfcvAcdsY8fZ3eHDuOFBszzH2L8LncalcV6Arws7iVnGWKQ//Y9SMCqynC1Q+zV7UWHZsOyKqN+pgwU+b7A+x+gDF9OEBpPwblCOr3j/dqs8P4MRzUBPzDxfk3k1KH1+TQD6MUn4cdq59Bs/jrh853fxfCYbCRah1EP24uGZlIT4nrPm1CFXVAf0ezzG4eO+rpBbOUXHrWm1dBujPdv8Bmel3Ma4HnRrnWIWziV4elpAXXndQA+fVUkcqNUp3f2mkDkGT2PZ9fpQNVSfaDZdb3x0ML/05l8OgMMoyua2TcV1/vl6sAO8amMFDbJ6DRGbM0qrSaxMmuA9vU2ZeN8uRDRPH06xj8YaK/gU0n7wUChmknkh4E5DSo2jlYz7kiLvsP9PjNhfi0E/gsK/+MN/GHgIATlDwNdHdf25w3U8vOTeIftTDLW9SP6Kzfw2zDm6w38YuD/tzcQ2vNnuN5VEX8lIt+g8Ncb6PqWW/yCwtJSUMsfBt6ywPoFhb26wM8rjY311zC5t4VY9c8UEa/K980vKPydIuJtpt2fGAgk7sJfbuDPG7iYL61fbuAfJSLfoPCsmEviDwP566H9poi47hI/z1u0q7+8gf+0j/42jPmjffQfQeFvpfA3N/CHgf+UiLiH1PszN/DXPjpdGOzPYXL/lIj8KoW/uYHfmcK/SuFvUPg/e4qI/O+ZIiLL4/9Fich/CAb+q4PCbIZY8xLURPTC27IxVvcKUNY+w6kCwXCMy2yWs2FVrPAx33+8hYN+YsKIwacy6V0ZQa8F+PcpQuvyUTlGILwTIOY65dETVZy+pwNi2HDci9GSLx0qdWgt3XaMfaYmoLU10lHmnr4Xl05Z1J+C+vDKZqv3nni6dZaM9xWtd030TeK+P7l/h4nFmTS6bkVbB2MwMrX6zGjMtqW9zSPHcE399sk1Ax4XIKE1XjgzNL+3BzFeJrFCH/3dROtOKogjqSiD3g2P5XfonEU3SyaDsV0UMRurcSS6+7moGc/N/MImau6Vn+LXzpgKqsfUwwSvNz4koTHZOnsmy1EqulYuNcbo3qG6DFVc8t56hTSxFwZEFjmKnA2IeWV+Ddjzfa24bRV4jHnUGUOiWwWJ+n6FGDRKjhAHi5SHSX0JaaibW9wDp1IMXRFlJg9fMezl14bb3vGmo+whZu2phTLSShOJunoWQ35cJWU0XMyKev5iCfG2KMqI55OQZv1pz9667YlBXXwqZ+XiBHslLnh41ycVfdeJDLl93YmRe1ihbM/lAfjRuKNMDy1QnqgtxLF9EWNyXg/00aln4KGHsntdbBVq3qtPw4tDzHklXhEbJ7cj7CduievhrSSUMXfL3mlice8e5JZhepmKv788lnHbXjuan/QppMO9ILGtbjUqzf0J7M0pyq483BrKNx+ZNvqGc32Bsrza1WfY7Xctjy8uyvgiUjLYLg8nMdTjxKJtWN8gy8WKhFKOOnAFjhh3XNZlENLcIUf/3sBSi9ySHQ1KSXNa+OzF4iPxstbKDMNzRkxQgn3pKfhmY3RKHTZLlJLbmzue6aRb79gz6RHjcl+xjK5GbPd9fi7Dy0bp6FJATMik7EL4wW8+jcjYjin+whedrnkmxkNUX0xcyyhzx0LQDFhYJdMmxC/tuLlQ41bi9w2NGKPsJfVgPIt1zuTpGrFvfrQaw1r4n+GLQYtYyZLOsEUBMSxyLjx2F4pGre71hN0FrmVEuttAs9hcs+nhwYhTPjk+T2IhsolgRIh114lluDdhzdTFeie602QFRuisdTYS61x0R6dlYqhCTdksNXXij3QFjO3phWbcc1SKngdKhhr3iiC6TSvEdKOR6FLPHwCXsCn5tEsVeqzkhqm3VURcbeHrhrCrKQSL7ljya42vX1nmHrba9UrCfH8Dqs0Qw3Yb50ni7XifUO8ymkP+Fp/4+tXMos26VyGzy47ESw8x6DYRIgheC/z9k2zt0E2Xi59Kd/z7rePfOXIWk1lqcX8T640RUgnNnEl+4tzeIqbB1N1DtpzWJV9UaOZsqnoEaZcPJPbuU8ToVV/CVlS7kidbW6dVXz8h7Msb5/BscP8VCwJMrU9iNGqTBjHQf8JBOl5FnnBVp6TwJ2w0nx3RZLzXYNjjmwHsqZ15HPVJQuNzFEN4E2sSnfDJQFL0Vdie1g8ePtoP9la3F8CdfUpk4k1GO36qgYtKw2P5rhZ0rHxKuLYOmmXn50qh2ruvEbPflzKuGvx9XwycpgdSuvvDEX4Y+G7CN7F3sq0YZnfJfxiIWOKEf3gDPUcQih8GGu75bwx0o/fj5w20M12Tft5A2dio5IeB7niTsekyfZYuFHvlh4F/eAO/w+S+uYGuvHOdnzfwLbTP0luo98yI7ofgrxKReo7nJa0NXL+2Ubjd2m5jqHRzQn2wp2jGd9rfQeFx9xlf8PEGfjHwZU/70lZ8xzIuOmKeupef5OcN/PYNfKlszN1Do/2VGzg8qE5+uYHfoPDXG+iFi7FDjNRb/ukN/GKgsqSS+AsKfzFQ2JV96Tg3xNJvUPjXMOYbFP7mBqo6k/kfQeFhTP4uEXm9PffXMOZ/VAr/kRvI1Qnx3Cdi+z+Vwq41w/XKR8uUia+t+ldQ+Jsb+GsY889M4bdm4s39j20Y8++ZIiLL2v9mish/Bgb+q4fJHcxTzERJq7nTZWphDNt+weRDVKF1NVDFCBSxYfJOs4n9rsXOMHxtypQk2hGbzD4zVEs6RmujL0rXzi+VcdseBNgsSYbH0j5E61tGWfeL7kAisONPiUi5YOP4VXBbKF7Np01JyZRFfS7dJPsMX1PVkL3q4kLs+9rUjMLDY3sqPFeiG5ViZgwblKH3g5yJ3YxoaMxeGh5rh/xUurE+yQzNsiRIhUtQhnhkONTUzQXwSVAQ7pCrQ1/vkjGpCfEY2ru0M9KxKjE5SXrRJuK0MVIuzNE6RWvaKdCcM7JKfLPXToiJp+0kME75mbLhyfH72ostGZc015kwZifRq3dbvP66uQMfjRHjVtpCoXBLl5CxUyGGywgxq0/nRzZ5yXiAVrN3RRICMwhX20KM769VQxdK1QPo2xyvt95a1OHuDhhZV2I4762K7poohdxUN6JzOaOsBfN+C/u7cOYRnyQ6VfBtEI+yjMSvZlxQf/9yYEfgzMPtZjLQ5Hy5M8GPKg6rzKkI2Us1motwIqG72A6U6AJi60o8lLEXNzpFWZcgau+IYZd2V9A+XPSwM2bXMlw8VY3mZnqBcAE1j9Upvr5gQwW+lu94VB6uFQ2JeYVtEdecNxMFqDQK9kya9L7oPvWzRWxFHwEUK8TQcT1R6N5FhI8vxUnk42mTUVHtp3AYaCfGmXNT6FaMEBOm/g0xEU0Gml1fNSTNCTFVkJuGksWnJwm9I/ZNTcQwaRYNcHCgFrk2wvUrj82JjfTRmLBjMUcZB8GEze5cigFXbyHZx2fcn6/9VfSE5Sw06vsJ+X2xLtAazxCzWJ+3bFbu+tIzH58U7SieMyEqPw0wLjc8xiV5B5kwqTinm7VFz276hrjKrzxyTog1W4c3bOY9zsR550CNgzmjsLoxl/jm5CwRWXZt9jaWe26/y0Q3jgehY+JzkRH3rq0y44liyVTj8PjkBtqdUZ3GOnsjK4v28rEPDVV0QwgMvSFh7N8SunN8GZiV3UhYaS2lQ1kL7KmaiegaLj4vKpNjpuZDLjqjpYWyeRbebIALmkVktLaM+82Mmfxal8Sd56vKWIGfM8XuAh7Eix1i6du/sRlUd2JvnE1njER5D2mdXTifi7g/aduLnyBvS/B5aB26tWOFzQ4U1/OLgcR0l7CfTRD7VwNicl2mBwhj5yqGW+GWUSkXRpC9vKcYg7yv6PHxXoDvxAPu59YGqqxlDfZTpfv0zbsVNL6s9xANEb4/l9KKbg6RAoFrXnn4PKcZ5Yw/2ZR+ZvSG44ViLFr6gOQknso42FoDTYXoAHldIjYG2rqj4XP86ZN5GcpQ2Ewr+qwXNWQ7sydhKiCGrt7RG9L1cBNja4777Xh5WbD1aClGA1EplU61DHyV4vrvjHVIz7PtGhbz1ZN7bZBIxiDnFNKSnz/t0xs8HxZuimaDgvtV9D/edsvVIJ1PEIOz2LZosPdFCNNLW8ZqvatoWqdXiJumEaPpAq+3XkceZI5ef3JplRDv962FJPkErX0bzcYvBmodXZcepbpjfEtE/vAGyqvN8dP3VeI/DFwwr2HSqtDIzxtYJ/YSVu5FKN3n9finN/CHgd/cQK0hiIGSkofGcnLOmeiPnvyXGzhWvPiHgU5rfob7fYbJfTHwFxSWOP77t0Tk1zDmGxT+lYh8cwPXTiz/iYHfoPDI11Xxlxs4i5c2Ey4zSfSszFGMYjq1fkFhJ+rw3//pG/jLDfwOkxsibVz+vIGKcV6zYTVBM+ebG8hGF8omRtuV9pWO4ecN/JWIyD1i25tOYyZVa5n8MDAVD6Nfwxhv88DvM/I3fl7oPcmvROQbFP42jHHO6mdm8SdIrplcLX/eQKmKvb/6Bn5nCn+HyX0x0Ju2h8Rox7vsTwz8egO/lcLuNt8Xv9zAX8OYYon3Y7r49DXMmzd+XryX/htmCo//PVNE5LH63zNFZP6vHianjvfslaWT0gtvXmMc2OLNpGCB29q7N2AwLs3Z68T90vEDeTCEROZs5D4vxF2fUJay+HRg787qiNtvFJRB+4jH0OF+ECNimCF9QfiEXXk48siUr4gJa44yNycD4k27DQlY0yeTdWUQHf2N1ujmPAqY8PYmeEym68zA43DKXm3ucq/mY91YLtIZkzYf63HeTCxDeEkaGxvq45Obl2rGtSwE2M3OYcmti9nQTEgJcIUUZfT65K61t+2VTa7DUvS3J5T13YERWMSWXvqvLQNy8NcdYoLwKD0OKIO5kq0Q+64nYgfaRTPafBuD7c0fpX0Ji4b4h8WFCa3XcXu4qIMRD5qEWDbal7HjGhnVX/4GuJ6cyoi8rh2dcC4y9TNT2Dc5Ukv6NOeIXexTGeltJWpVyQRgzI88fl+2GZ10fgb5ykGMKgeUmYOo7n+5gV7UqyEFsU8h0I9nMb6B4tA20gZgOjui7BZXizaQBrAXViViWIeYZixnE3Bi5y2ylzmndL/sGgjE4lSGY2Ei0VdUo9L7R5Rlf2oldHZdjCG6nbuSVyjzVI79ASAdGsKT9caio75vELObCwnVh2JRbWkNsN8lOedpZun0trn1wD12KcO7iBim8TvC0Aw/31leVgOx3UiH5BwWZfjY4+unXF1BVC1LHp+fDa6H1msQnuc9j+7GFD/v6uaQ4l4tw3jXFvQ1QRkMrgwxFa8CMdYpZDi8Uch5YyGGzRIV/z7BlYTzu6VQouUBez1BF7llzis6uS2X4Ij2uAxe5NAQduEOOFtL5c5Beg7kejpN2Ezsr8S5XG2UxepyYlJyn/NAaecaifZMBydd6iKceg2t83F9RExZ1WKMez2jtzKaQPy4IpatJ4ghxixEbJs9ReI9Ox8MtSs4LB+XsmSlnhRkVfsjNlzO+Hxt7V1lZOTSshFMz9xuxioYE7wIWOtkQdj8qTskDxEjqWRaBPr3vCCqv97BPkpuZXwZIxa8T+YUgvLeEs6VTUjzF3dh7nSV6Nw/2Pj2zzbKNK9RRu54eYIbCGwQC9z/3s7pjOlwGrGRUt5Fbyem1CD1m7HneduQYD0cKfEJYv1s1iqlfdTw/BjFdQGHXXItY5mqiE3qeoL3X2tFvttsCiqWmgFLKX+IdnQ7VUa1X6yAXWcFYpi/plS74vtB3zVltEzVhu62Bx3y5Dxw/tyjzneXEQH/ZQ0iP4b7hOoLxMTEtXsSXW43fN7faQFpdkbsum7RTNkvXAF4G34MTlPtKL5QYPLs/uJBMy8lg2z0AXLbP5OoWCsKTZrXCVI9upJ4X6YKvT+XBFhyf5E4erQNLebyFZAs+zKkxR45Hk4SQNO3PBxMxMixUztwuHd4/48LNaN57yoA5vYm8kN0Q8xTnQzWiWtyxuyDbuhX1YTthZUkJl3S0NsKMXpXypcyZtpNorYTjSDkx2cZtvod6GDeZEhIi2aPXLUdXVxeN0hCduORGqgD5YLAgfUcMfyqoll0e+Q9HHLalPHSRSz/5gaOJ3tOXLt+DcY/lcK/3MDpIzgwtalF0fFvXWIM9bL+YeCvROTrDfzlBn4x0Ho8Xuw15wLu55HWGUU/rdjsOVZE2w1cMMLqvf/lBv6Cwt/cwN9M4W+JyHeY3B+5gZ77+CsobJvBPfmViLyPvUq8bIpY+U9uoO3f8Xr+CQq7t+en0rd/I+YVtVTamYyY88VAObr/HyUiAyH/b6Xwp2HMzxuovzPnh4GT6fB3pXB+bJds7Lw68YeBX2/gLyj8xcAqa/8OCktt6xh4ags/b+AvN/A7ReTnDfwGhb/ewN9M4W+lsN2M+C8o7O6fTvPzBn6Dwv+jUthZjODP3MDrej/8vIG/KSLfoPDXG/jFQPs61Zpf++hvUPg3ReTrDZSkl/SfWyk8/vdMEZEn8v+mROQ/olJYk/7FQWGTrR6gX1Y2YVCIBVlejytYvtp1ySDvOmMsNQ2b3hdHxDJNKQzJMAz2Xl8U0U2bmW60o9Hp4w3US2a/Hc1oqskRcj0qSOio5kDdaBDhYHRHMdanV4cW8qRms2aCh+up3A0kHR1nsHlOqQi1XCgkC55n2AQcr+dMn5RMd9WRPedKUjqj8gZo3cwBDC03CVseWrSmToszeyFyigwklKXhkhpw0O8x57o9/jT+Py0hN9QTiUfWqqLOuknZODgfStAcVzF2Nwhgk3VcDGCCuNg/RB309cwoWfXoJUPfSB0bRiJak83pNhibjSLDeioZYqCel4gJ16XIZL/SUQ4Pn/T7haKBf/FyHnaXt0I3+4UDubI688giV43O1Qyvt+3zMuinmU5Ez9UhXt5PZRwbW41W7eKbMo/Yel2sBhrN0gNk/aMWw/0aMUYlpxzyXrCJ5xG1oOp4vQe/akoerRIrpKUNU9gq14JH+R0xMquFGMJdX3GuIvBRjZgeLPhJENni8FRoeLfuwLlzJvzTwJguQ/eT9Lk7oez6KGuneapCvi4Rwwp5KlEe+W9glxHKyuO8AaosTnfw6fFSRi5XQqqfsynEh/hY8pXcJFRIT28Am15F3u8Shb6KlOKfj4fo+uxekbcbGRDrAWLwECJGzg6yDUhZVRnB/WbRfbuco6z1DxLmx6lFC3FxhG1VtDw+zRFLbcW8wW5fd2U8tRuNdhVidTZzr5zvJ2lBi81rCnnAGxIxKbWoFeAxqD1S/CFpOdfoxL4SOFQGLWMlelX0egiPsNmaDmGlSgeSiVsdLHshojUuHPF+r9kNzNXV535c1JRc08KE1bEPeHDMXjoZJnIFaU6uJDJ0VaKp5U7RLLjfCJ9Yt44mVTZms4dklWw9QiTaOq8rmIY7FlmXCw2Zm2hGketKEdGsOSaEqasBFlJ+5078EKgh0eYOy64NOZvPzY7ML/oGFjA9EphcJEriSX6E+Dq5kzCe7iht6hQxYlkght3atqKZNRRAvftYdNgYKuJZxxSW6hax1Ngg3O/ChIKjHBYizDLfIucFfvJ6bWjcpmcHjO1+HwFJo7kY0UVZkZtBjkCE1BJ9vws6IqhRDbt+ihiWqYgxYrGewWHY3UVenfF+Kdk6BbNOSAm9f3aMs5+vIc6FQgyFrerQvSGUsBeDGw+zJ2LNMg1wf9TpIEbbky3R/e5tAlsbL84f1R33f3vWIUyfiGVkhettu7cKmLNFLLtsW8D1vugAzw7XX+CIddESdmyY5boYu/urYxx5goJvv85l2Gu4fy6ztISdoF7LKDxOKZ3fHhT2zuolxibZSRTaG5pN71kvxmo7S2h7RyzL1LYVw3WLMpGPIoCdfsL9pz4RO8uo1iCfh60YKzPE8qFa3MC21lkZGFTUyYoKaPZIi7IM7ReaMap+O8C+Gz5B8ddOp9XrsAC/Ww8kfM72Ie0viNXBdriXfJJ/nsexeYfcXN3EMH/j74OHkEAWeteSb1VFo9Okf0FyRbMgmha3hHYrcceEZXn+zKimiHXyzmDPe/AuHV24a8azMAom7vPPVIyPN3B7eV//8ga+q3z4lYjQe/W3N9Bfjt+/oLArnjrJSGKvZqMwV0snOwjZzxsoZ9enaGcuYk21eW9/uYE/b+C3RARt+kH8o0TkGxR2U2mWGLtsx//KDfyWiPwTFP61j/5WCv9KRNYvxLgvBn69gY5EcsQ+ebP5eQN/fQO/3sDR0nuSP9pHf72B7uyIZtD9jhioZAKe598Ska838IuBnn9ZAnkvPkHdfxrGZO5j+wsK/3IDv97AHwZ+vYHfoPC3ROSP3MCvN9AeTo7zKxH5BoXd5p0phizs/vIG/tU38D2aM0UeyaKrvA6F0Y3eGXstNxPujN94v2ZpzP4qEfl6A93jZo9YeMLPW5TaYOSopUybxX97A2f15q8SEW8v/WeWiIz/PVNE5In23zNFhP6LMdAR5Q3Yw/NcsuJx00nrKweYv+xTGSyWC4mEZZQzTaAoQxXBbQOnOwPycFwCDxQUElTzB2wuj7D0rfGiIU627wGE8ITWOb0AtUxrDPFTQqwhiwlKzKPw2dM44DHYNgKQalyHQFQfT36Bxxo5sJwA2Upnkek91clxvgA2XdArcfPlIzNYX3Rg7gm+ahg9w0/l1pUNc5qIAZHEjmzq2gR/ctiK4fI4Lmib1RakM+0khtYwaWgPL8TArut5UBWBRNK6r8EOnk3JImMdkumaOkB8PymZMAoq8ijcjAnu20DZ2h/wsTMDCuZlnH5mttoN0c2tAGbYBmLwWJGEvF7mAkDaHQk39TKk5i31IEussxhObQtlGfGDTQToCR7WIzxcc8TW7XJ1JhG/NDqdZaYB7JV8cpVeK40eZbcAkNULiQ6jRKPXkXkAZizt0i1eKWLtu84hPsdlybWNktFWFhYQrg/4/iabDPTyWHyCTLzmsdk3GVWs3QoI7Rcclx0SavbOA7LJBmXw4zykJ5YCxOX0zLnXpTq9reUZsP0LZW/Qphp9ha4EIbdvPNb3m4R6foT3u9UuYsRExL7rsF5AhgItckoQI/nYHUOylpFTH7VKaWegTYsvoYSJm0dBdHqi4E9vp5ILsuJQhC0P9lyreTgL1YTWy/cComT6QCxEoKJX2heQno22jB5iO9CV4d7hEA2dGPa3tU4zNyIA964pw1mAslguohFkenwj0TpNQ7qGe40YEi/F6JrpQA8Cw/Xbzx0Sjq/ip++b/AZH784itM1OJ0XTGLAs5ib3841Ukd54rcBIl1fOgmiXkDpDDN+YKLvBfnEpyLB5NcAOt4bw4+WDEZEpIEa0t5KHfSrRm7NGs0KUi5LN85VixCtDhjmvqBhZ6YlSw+gqMCF0uN+luP8/uYFgTU4C9+KZX5FakEdgd1FL2JxtFBJN0hPo3eTN2TZJMzLby4gxKe9IdBZ2CTUixAh+je9lKHYbxIxE7cH1vA1iqIvXW48TCTbJ2iyDxIgd0kSLAzhEjEkAlwklya1ZgsFDVwyyrGiIlOr4fmkCJJRva0oUUZrCQmmPYlCPEoeQVX+DGKYtiR2vtWh3XI/goIhdGS4nU4Vmh/gMy6uMz8+enzWDbKMNbrgez4vjMwXa7j/zmh8lYstjp2o0Im8K4eX9Iny2tzU6lKMVQHR/lbH+vlf0bi8XkDYD7s/lPNWo3ZkNxJFwJ9Fw3xQ04BsCex0/L9QqxCp911toBmhLNJOObWHwJZp1uJT4fHr0RqnH+gsEs+iTa+dOHTqqgyUcNsEbsTbfKHT8kG8Ap8eDxw+2L5DLowmkp9Wdc2QKjc5aNYR4s2zKSFri9zXnzRx2WnPn0fWmKtR1ghu4SDDE37dWRfhUtYCNpVLkRxVlRoVbAfvz8VrGl8vGotOsNRDzpIHHfGpnNAxVBdjCQaxWHq1CNbnvIO3tloRsgutlntBMBG2P+99N1kD12JSAC/uWRO/RusD9d88+nRHE0s3tZjAO73jxyw38YWDlf/r+fYPCxTsrfkFhsa814i0vrmSsJNECx28F0Y2Up0L05eXF3v59RJyN0SnG/Lm5skn7UkUHyar4YaDmGwOarRFiVhN/Klnz6MWd8IQY9p0iotLJgNgk95YRLHYRe4feQOx+u88MTRqHPwz8IzdQ8mRF/GEgqS5n9r5ZU2KnHmKTW+82f1YKZ85u/csN/AMD30Pz5L8SkX+Cws5ri9gXuOfNDwP9QtTgMyN5xcSF23Nnch8npJiO1kyVJrL48wZ65mHLpputzN3O2cAPA8W33Iu27Tj05w18rUdo9n6Dwn+UiPzTN/CXG/gNCn8rhf8ICv+DgfbGGv0ZFP5h4Hy6/LtSuJ7b1Q8D36KLGP6tFJbYOfgFhd11O9N+lcLPoEes/E+tFB7/e6aIyIr6XzNFRJP/xRg4kS4OrANJ4v5T8xxiMvMF3msjcbgGk4qMpbZhQvzURVZrfkd6yTkB7uyqhPtp7BD/nG7AZbeb6JvVqiJbbk/h8BYRuy7xuKL7zFEhXK1OKBvPCWLKTmBMPtZdGaTrkUTsqN2DHpkPEjzke4Lf59ng+aEs+skl1UkpHj6j7L0Zd7cHEhLyMkdA18LA/eBcFWTpIglam6YTA3OWWiR7rC3gd5Lisflxj4izfgN8HJ9JXKirgS7ul4ZJ9lQlLFs2DrnP4x6sQyXwILa8guR+X+Lfsw5l9WYBWVvnE3u+os90UJFUJE6ID4xMHhwKdyhopMtb2KiXhvhWZSkkfaoU8n5xFMPG5R0tz7UPwfFZ8uhyThxar9qaPcvNtAwe9lOht3OErwcJMQxV3aLjqWxCpBZnEnKkRxoL+QlSWbqU0eWFMjXemgX459gpHdW5dbSOP7lMHTJ6SAoFZclcmACNeuah0Fo67UM5g+T0rsWwPSUNPRfjF7i2RjjvNRgoGbQX5Df5/GlY82l4IUQBcDMqSRwvUEbS5VqA3f324KFOkWOPFLHOr1coq4tPkK8PzCfEUnPl4eTYFFQguQn5WcH7L8/xeo/+a/ppT33jUXFEmR9fR09Y7ec7Ed6PY0WZ6puwK7sz4eH+MzNWO/kQWdsLCY/rdUWN4EDAV9Qn4b6O2Hk7nc7AFZR5bjsoy0386mD/oj2SykG1Pg0+VrAn6g1lddc61CLtAvILv5Wx16MM3ncpgfmZWCU/KYCYoJQDZM7J5+FzFjl0HN+XkDyTCYfs8syoFqgpzG/SjrNLfJOIL7Y7WOe7OeH7Jeh07W/G4C3Ho5IdT3sgnnjqgIs9/t7cn4aUzs5zYP6pJVxX8dzHM2qB2LR5ETBtlBn+JgeI5oNTRpUoAu29k4iINSk5O+zTgpjyowDv2Htl0C+2IXFaFsK+Dxclnz8RY6NmMv/sr6XIvc0TZV9SG9ie6p6Eq2za4Xrs0OAopx3hlbJT6GSK2Gm505MYbNxNR5REHcHyYO3LYGZvNFLznQIuWd6J7x5thTTlIodNlJUistdY/4wZnIO5so8k9ujRoguYolmR+2Lp82OPmNgsevCF6E5CiyKGAjV0xNITXo9p3XH/Xu74/JRdJ/rbQXKMql/bsNUXpzI+zG4h1eX8ApGrIUbu1alOo02L++nkvPD5yBydepfWgogjtoRbY9ZR2/YI5IqN+9Ou8PXHSO0gEAr8vSeh7WjlxCZi1grXP2l3Fh24qjLt0q7F6FkdO7KcJhOIA9z//LbF/UNz4QrpXW9EvvR3Ia3zYAX+I3gjxr1bjcL7430L5miWaPdZRQM7V2Cn+4jZBbvpVBE/JUy9i/tPnmxwPy1x/yWCdhdjdYzX57xsG2I5nHGW6U5HDGZuYPfoEQjHSaPR0BJOsK2MhsTdfAfUXb8RY2syiNwoEHuNzFfB51bH+UXYaTQpFg80C9WWx4vLhtKVlxYQnd83HjpBis+nehtDOn+2YnQ3VDwvXuWRSdeRxYNU7hVjlLx1pqaXv72Bh2l7Ymo0kkSnA+dvDGStxn/ewDvdr8B7diPi7pujQlrmSWyyb0bEK8rsLwx8Op8GKEzrE0N+Tws2ucLAfxjons5bNIO9958NY77ewF+JyA8DN7v/AwNHXFH5DwP33Xv8w0Bv4uTdH95AW8Xn2Lgtxw6TVSIT9+kI1s8bqG3Jg9t7ufurROSLgX81jPlg4OjdjEXnPMPn8Zcb+CkR+WEgbbwlk3dKJ3qbxyUjwIOPd3H2NwbqrhczoQlk/Hy2CX8lInLEHvxXIvLNDfxhYGPtpR8Gvi4tvv7rDfxioHx5T4mzbxADJ/GB/dUw5h8M/DaM8W6Ol/3hDfQ2XNN/GPidKfzDwHrb7tn4LuPnmbnW/XIDv95Aez67S4ZheZ+gsf+fjIH/nikisir/90wR+VfPFH6w1RJ8KzLEWDmeHMqXRwIHmFMSzsV7QdLjSoF1SyPuP97biqRF/QZ3guak/wkKEyFfhigL1aj021ILiVUrJmynn0rJcRErdOQ0GqT78MSjeDwpaNnsUoaml1IyNX4miCGcgZ9kesmP3lyi9iB6wHNOxdB5Zxpp3+QMFou9ko3VRCKFOXNg9wJC4j5RNfIenxgs1xq+f0O9jMRVakNWKzvCTfdK6eYoOBCEn7524WwlUTK+j2F9fc/LeJHd8feExxgO5wyxoFYXIT0+AhkWq0RHbDVdh1TR6gHmpe8I6+43izg+m8HeeRli2KXEobvUu4JnZZoYwODpZDWs8bkM1IKHHZV0qkp5ANBbZRmxUwN0tb2+YDUOdTEkIWR0qa9NSHKCGFYvEBMdu/9U+tVnMZQCC+jwyktgg3RBrO5TiyaheoJgfHCJI5jpQAf3doRUO1U8JpekosPEtAACryRhPEGsu3Uo48w/XvgnaDvQfckpZK+BlvHZeOm0uFtv8HMDsW+/xesbuwJihlR8SyzWGfXSxQi2pouyl6zvDs0bfwwxReyPVX1X0WZwB4ia/bXk9mfKiKidLDjIn98jDYiRNFxrsKvhJkb7XZpQ9clQ1hnKNIANFr2YPWIX35x51JVJQi9oxyPWWZdPn0B1oOc5YkCw4U8enle7jFaBW0IoPu48XOxQBnFdETvUa1/G0/zm0GBh2hD2altG8mKKrzda/KaLhxigsrShXN+Y4C22iAGrADraKE8BkkiPSKxMlyE9O6IM8Sd3k9fnc0Ov3vIF5q3uxSBkiIWmN7vAQdu5JR75RKLhMHlD1uD9CNd0QOyJEIsP4aeSk0WIyYfbbgEhK9oyfsdTSrWl48Cmk+ZopgSvkJi7uQJMUgIS1yRU6NvE55G9qrHo997RoVSYXSE0w6oMyLkDEkwVH5JF7Yt8PiMatebPKYCTxoQ37lmj44l6h2S56sWIpq1C0XBZQrSxOx4/o7tOLSZGiGEPxLaJ64WkNa6IzXf3wdm5O0r06c4HSOSVzuPLRW+o000noFcTlfsu2+vkSLYRpElVct76Jd4/ZZbgNmYrEglrX6L+/ob7QQrvaAYluD+q9XQB0Xjfc758ohlRXe0agmE659HcMCWjH9cOmjHXk8hVTU3o2k4RwwLWcn5vW0rxZiwh0HcvfN6EjlLv4VngT/s3iR4DYmByfFBIQxP3Zyri+t6q/Ak7ZnZiaMw3GiWL9wp2ntLyaAofb7IzW4OtjxzCZbtSyPvYqMDmG/w9brp2aOpGDfhifiORF0zxfLLeFoTe+12GzmumU3q53WE3TR9ixGK7oa65UD/tnPD32t1ap26S7vCSj63IHwT3X+6NDfBnI1x/tdhYNDhecb0qe1GGSf4MqSz4G8RGFZ/fcari5w/rEnhfNzyWsk8J1NMz4VCdXyQ+2PuGprU6Bb7ZdDzkE7yefbZ+QLjM2pJfx7her0dUQlQPLe5Htu7o01tPYJ+UdxJd4vXww8BprB3R5OBniXy9gd/cQIefECv+b29gP4ovPwz8eQP5sF395Q389g1MH6M3e4mlIP4w8BsUlqdblf8wULemh5830LnRj7fxExQeqsNL9NLpvTHu3NXYiExef5WI1NmnkvWDgV4z2hfGMY9DNrWoWjpP0jfG1jwo7C29EQOpKwz/AwOPT89lo9lnZi6pBf3nDVTcADHwWyn8zQ38YqBr888wNtpabFIEiIFfb+AvKDzb6PzXMOabG/jFQPvkxtkvKPyrFH46f3sDvxjo8WEXGp6MZpn7CQr/vIHb+c5mz/Ph7xIR7gTWDwO9kdWB0Z3b8M+g8NcbODzdvyuFJ69+xEb3Gn/P1xv4bRjzw8BvicgXA7+5gZ5h4Hp+G8Z8MdBebzVcr+QQ/BkUVux2+/MG/ueWiPybpoio2n9PiQj5F2PgaskO4CtTlMXgVeIx6O8faK2qjsi71dOhr3QRAjXNlrPr1mlICbMVxP10yXnqzhWq49OEsrWxykgfHYFumo7B9j0p0WAXVpTu5dMcdql7KrkyWVX0sWEtOGNtTvjZfaLMd6yBeFRYIh+zQKdCfh+Ar22XR68zw2N+s1iAE01rAsHZs8ijOb4RExQHsfGIGNmNx0dYZN2mDIdqkdA4WbgQ1O89CbvLyqHd5NNAo9wj5tzEiUK3Kf67Ma8WYlgW+UCGYP+EzOdQxvjjMtq79woOwmSDMpEgJuDrbVgLtV5G1XOUEGIOEezFwiNRMpVRVvPtAfLL1iLRq0aMPu19C/bP7kT46iwBrWTEmkDYlWK8nykhHR+iNTiuT0o8h0CiZWQuEbs7xDbvoABdpu4asvZcEi51iEUZTyvg0fZKoqxHmTK5ewZ+OLvcPmY3ica5WqBsXKsympdKQzfjmw274lwixqyVjB77/AiRYF/E6G41CuWq6EByfJpieFUXQOOukOCQFHi/0qAJqSmaWwjX+afvWnGr6JYZOhxU9yHGQn3H65vfFIjvYot4kW4aWmT5CyJPuYrxhDcNFdqXDbl7Lkt+2N0KulH7EV7vHmW45uuCTrIVA1DOU+7Lkl5Q0VusIJ9+gtDa1cqoMTlFEMX1lYTnZK3QRYHn3K55PssokncFyp5cwn52vKOZ0SDWGNv8AYeditiTdipQC1zvg9V3/P6+behla5gQERNlWdNuHd3Uk88QuJVNwvdYl2jALZR5kBI89L0JpVPm7GF38H0e+l4ENNzOX7CVI0J4GYoOHWXZp6+in36GtV0GOtklBezf2/RTGc8HuryscX9WaStGj9umo1Z7JrBP1VaMI2fqUMETjghzIhH5yMJdk60aB+VrFZOwf8sajZ7iByuveH9Udq4oeegFxNfxlEOx8ikt55UAaXY8Ej4/Ljuq10WH67koyvCi4fvHUfSAbPR6lHH6uiM2tePPMDW3E/nKmCG2idcKYLlblNGyw+cvy8UW//224HFYGog16+QA6azC598fiEKJPZfg474uI9seQhoeLdzPm1vN+eERN/S8pAEk/TTifDZEOtoHpviZKdxx3m2mA10IDwK70xTvz2OL+4fdty9g/WFJ4plwbQx9fXJheziexKieoNnhL6IbhNYe79cm3n3aMeP1H6wCsW/2zizarKYbOIzcNw/1uS0hlb1NCIf5A+/veuPQ6/v0hug47Uuu13tKT8fHGqLbBj9v9MGq5pjsgU7/H+7ubVlVpVsQ9QN5ISCoXIpmpqKCNEhOdyAoRwFFRZ9+N3XM+kdVVFTVjvjXXrX2zYzZR7fLKcn2tTy+zdLrDl1PlHE4g6T3SkwjSAf0Ko6ucGKkE1x5jIwr2HsLoZEImGAWeD/1jdRDrF+fxEuNY08Fqca/d+43wWejiH529UnBVzX82Zd3FTV3n07tg9iXfK7i+WW8zMHKM8pdh2eY9smYtuINwvdX33eUpsd7BWl9aEt/xPH4NVkjg6vyxXlq77E+mplziOyqL93jA68vlF9PcK7tVcB89mrQc5U34OzN26d8Y/1wuZpTwLt9416mTxV6vvHSeq5vT0y2brpBFsfZ0lIn1vsPA79jA7+tgaZyV5O/GLhPWCr+Zgov7eeYmFf5KZK37IuW2tX/MBBT6vrXGmisYmTgt1P4u2DMb2zgt1N4urljrDnzz64Wn9XHfp3CXwbm+unP2EDDTfbZan15+7/WQGO3TKuVM95NrVf8VErTtvB8vp3C89SflT8Gvg+n/a9TeJ9d7/SvmcKHfIy//3YKqyzG7/+ODfyuG/jbRcQye+PPgjGfmcK/KSLf1sDf2MCNM6mIXaz1HwPxPvTKik2QZcIhR6Z9WwO/U0TGKpb6HwO/YwO/DPztKfydKfzdReQ3U/jLwLkRz8hv+ejvuoHf1sDD6KgaPwb+Foz5ThFpx6uj9XIWMvktH/1l4MtiAv+1BkqXS/ynNfB/WD76t26g+N4Fv7GB/9cuGDP5T9pFZKbMpensvwQD1em/eaZwG2P27wsLXfAuT7GntTEcILk5nPsyyXrqOEULy/S4KP3PWsF0fdhjmKuFA2ab4huoPRWQEX5nCV76tnVqnsQQ/HaoiFvPZINqUq5BoL8Lwrt6g2H4FREw3vslcWc0ozRTyRyrrdpCVqi8oj1PtmDFKzz+IcXjwexhwHKyUEp7V76QNSdlD+6Jc8L3vePSPDoncBwd7JK/tkJC1+rdArv3Eu5OssalgvHZeh2WyBxxF+L39RiWdPlOuDvfnDU6XiZLDKutz72jTRXK/Azfq4zbgm82K5EW2jVCzDUG8XhntxSUvvnsoesJfHu/uDRef7ZuXxaW4J9PBK8XwyWy4JSXbi+IGcU6BtmYyRV38wsyp7YcAhu7YiUvH0tkXcM24PpFyf3KC11qSPUe7MAuBdcr9IxqMavB93nD3YJ0LhXNe/lrDdzLXadQR0QWHvNbhZ+XlZ5mIjtAcO6qkluW3lLptSzAUp8N94NJq9JUIQ7Eg7QW3HCyTOh1bchgF0NZukmuhJSyKALPzWrip0XU09F7tgQ7nDw5h8/MzDMbTTEsXpB15Dnr6f2z2Vb62LXE9VK9py9vdADbfuH13mNkV6c7GjL2hmHKOHYtpeNbAOnutuTeOAKFbvqpDkEsFqVfSkpGl2EdwOldNKW3e1yRee1sA0dtMhCXWsjOoa5r4ObsJvAj3+tUo/kT+NF9cD+Vpi5Vc8nG8oMM8V/HnULv8nUDUabekO1zDItBFXiQcg+fp7u3NXpdUhucNIrx+RdBSKNElMCaLiLidStMY05C0uDf4wPxNudLRfVWImBH3lnwrv1Goab80sD5LJjEj+XERSbcJSx/4q30bsZMocMYGRDouxv383YH9KZdK1hstbWABT1WycrTjhDt5Yi7a+vTen7qOcTT7UFwW6FO6ChOGZzUGaY5uoHv54je9xCshpLzxW2DjE2R0Riiq9LfmE1Gi/HyBbHUPkufj/bIfB0ZFNbxnft2MUcmt/IDn0ez4V7LhpBKqUHBh3DP/cigA51t3TF41c7H+uC+Dun9rXeQbKWw9OyM6p/loBfgORWmFeuJrFJlrYwgnT7PyJQNvu+dk07A76I75wW5qtS1/DX42uPBvfV8js9w08whGfY7PH+rS1aNLmF5HayCexMvqig6HRn2AmSMtEC29bKvw6kO38hU0gNdztZ78IbgjecnIQOhmawhGtlPwoUqBprHIxHSJ8fyIF7xerV6twNYfp6/2OwS+sjx+/c2xfrmPBqphN2SORwvc2Rg4ET4/MbSDU6DfOV+2M8qZOhlB6lXC5xvJ0ed3tXlHZz3Hd+HOp4P9B4hy7zJ0BOuFludPj/LlaNj+tKTpN1A0/6yhuOaYoVjPWKXbl+3FpzZYl369m7oaTJ9GXA8xPj+XsNIp/uJWcNRvHbEo/IsoyMJy79tTl7IPv82UH8SqcjC7ef7ZCz/aTQaMO3e34i/92ZApwIy1n/NMA26ejGlQTCdQ7zZ3gQvnkYqrdxFZglXQ+WwuPTarzXw1yl8WSNb9McOmWhkEv8x0B1WnfWWnsjAuDWV39jAtSeM+a9T+MvA79jA/aFGxjThqv27U1jNi7MlLE//dAp/GfjrFCbBZ1eNDwPfu2Lgvz2FSez/GRv4myLy7RRW7TEy8Nsa+B0bKFXKlPxmCh/ccflj4G+KyLdT+Nl0yKZ/rRs4VNKDHMYRssqsZ8Zv3cA/YwP/NUXkO1P4u3z0b6awsO7139jAX2tg7E1asoxj3RKSJ7IPbaj8poh8GWiU9+ufsYFfBv6Wj/4y8LdgzLdT+F/rBv46hf/FwL8WjPm2Bv4YyDfTPwvG/KaI/MYG6vS/aw2cy51I/mLgX7uIfDuFX2PxTUyS3ZTfTOFvp/D/va2B/0m7iMyl/zJTRFTl39wamPi3MaRmtf8M4ZYGauzVChmxCLGasfOBPpNnDqfgtOPu6VAqtPAUG7x8zbn7iPDnaqkYwEvqcc+7FBkNdlkG8dhChizEwKV1nSIjglXBecICke6jaQerLF6VfphmQHkEyD5/xrmnt1VPvZESgyXToOSO8lJps587cEpGa+JaIAz0JRgn8JZuyL2V5CbIKBHDsCj7Ah88ZJxw39qQXIOUeBO3SehwSy1wHBWZ1ZxQOdfN6Qr6jtLSVcsF/sOsQvYunLj0ixvD441oAuk8DYg/FVyXXsYcWau4Lvf6ratRt1UFSMvDkbuq2uj05Bkh8PnRK90HczP6yj+tj3c0m8sKcaAPq/bB5bOqdHd1mNEhe7xh3YYb4s9vyLDc7D6dVg0y7JW1Ib097yYEcoKM8j6ta8LGvHzCSPNZQSUKaV90NXj+44DZ+BWr9SmNSkjEU03cw10faLyTAGJfwZ8X73Cg2VsqwUpj/PsOOkqTQg4hPj83pe9vkLWzRFTAGYelwL1aSWjwkGKIDlFd+s9iK9JydF2B/eyfJVeCeUJn7nYG0ObXksdFPFD98FnH7O59pr6824G+70uAsOlq4h1fU4UqT3/1SQOQQWwVDTRabk7geBNK/IeLaUO6y7eQjKtC8G4uXu/64kVwWgXIylkd63RsPnQMm/mA5W+96+n79bkf03lPvNUdw2AwRQZGzeRRuvFnJuS5tTl4yvROfMc/UmoedjocF1MMi+GxU+lVeZ7BXe0N/Lxko0ofmQ9JkibEna6bnkpFToBXyQkZt5Z7akTTNaD40tJblZhGLEd3G1nsf6bUlMjsUt8a4Ej4/PzlrqnoApgCXir3xLf3c0qjT2tOdO1vyDJ2DWn6WuwhMtiWeH790MgogAvAJTqW/jWSkS1OdYNE6jzuZrABWqcpB+viBaU3VYLPunsvF9yp/1mXb69X1N2ZLkRV1hC+4LpOV/eliGmIgGwW9/i8QqnYI2vUO7LDOiKTH3sJ3OSFrDTX2UAR1iGmCXun9FLXN/Dn6Q5Om0sq+IWxqej1+NqAt15lglePNjpdzMwDgP9sCb9/ZpKTpW1CvDqWxHWEQKWvqa1AOE7ugjeKb3j9awcZuDw/Su9wvCVYPugKjnvDxLShmA8r3/AscMUY86DpetrS9hz1mIau8H4dSBzS93y9Bag379JjY2SgKF+RTZPFW+DB66jQxSZG5i/iJ/dOEjJrZtkyBHX8EHx5vA9pc7zg9T+qG/fmZZzRt7l7w/YwAuINu0GjL+hHcJxZJZ6vtQ1pl0V3SMP1tXQ1GdMOtXtgWnaOhNJ7SEeDHln3gKi8P5HlHjL0vLSRZQvSl/4jnBp02kk53i/9juczwzREuhYbSMwzMtx97kKKcf0ObtjpmIYsckrdEu+fH+1qwreHzvhsTtcAfxUdsvMVVxTjvA6J0L0EXuznIj2s2Ah8b4YM7J43g1pi/QK4Lm7cvYlXZP4DGZt2T3w/NmWMsN9LKvjTBn8O7jtMmnS5sOQBQ4nPzdNAtNN49WsNNI0Dsof3cfGHgZtJX63GbdxZr3KsCsajG6mrIbvpYMrTsWDuI0slhvWeWBg4xtzo2hFdBfq1s5TTGFlDWVr9xgZOpelQGtEK2bNYzGJLdCYv4Tc28DtF5LtgzG9s4I+B307h7/LRS2ni/VoDD0mB33fwJ/M/YwPTu9mvxomfWy+Lz0pDcVX31xr4ZeCvU/jbGvjX2MBvp/DfM4U/YwOl0UImBs969zdF5GXY/3QK/6aICOs7P1B5/YeB37GBPwZ+WwNf64NEfq2Br9VZg8O3NXDjI+O+ncLjAdOG32Zy307h2ZZK5WE/JPDbReQ7NvC3fPT/uJncY+aN/x4bOJyL06818Dc2kO7e9h8GfjeTG8Eu+TNT+H9YN/A3NvDbGvhj4P+1M4X/k3YRmav/ZaaIzLV/9/LRPtU/Y89MwSulSUXn90oEO5WOxH2snYq+JxlWs+7Z4f5TlxTqG/oF4lmOTPJbSaOSmqSY3W9CgUd5mdH1W28gmdfIgEO8SWixz5cQ1z1m+0djI9Lx1tnBev4gGPZeWUg3osjheD4GxJvOpIy6RdJA3Jhx6W2CoqeWXE4xG16bpb8yPZfSe3gFz3sfOY8jPJ/rDMMY7/KYeNDgz1QfcUiyFMN2epYzanUYReCtYZh+yKi+W3hegFtljPuOZGE1/4IQvJ2ccn9xvvQUI1EPJ1rGJV/t65DakTUCIBAJnvnGdPa+VbBazfiZuJeowetN2xai4yXiXiXg+Z0nrwNEy7xAtVFRpfYu9T/ZfFV6hvxhYG5hdj+qdMKDx7Klo1ukg7d4YxhichhS42CayOJ9xb3UDHs6HuUXZFXbCH4fTEPMArd/GHiItKtG322KDMwDZF9qYjE1pLsD3mVZc3fX6QqdC3kFfn/Ev6/ECBl83B8xfbzj8dMy72myDqcAhVhi2Gd4ftWSJWBL81rwHvNOoW/+mWJgK8/Sq9/HhC56aQZJ9NnD1dKuIq0USUT3KW3Jjydk5zSNHIhW85p740esUSwFK0gcCcPwcbtFNla3AuxNhqy3q6VLA7v7DJFflcSzNsiqnbXFNKBXW86vGoa14oIMwP8d8Hl91i3ctNIFnJWKzMrZ3qBzezlg+ZKRgf17+llHLvLAqutvpyCGyae6wgIwOyADtwoykN6tGk+3MYknZ7lOn9Q9QhDO8PlvZp80xZ1uwZWlrPT6qtXpxt5y8N0NPk/noIs0i9MjeM4I0xyDYdjfiyMPfDOpBVdTQp3WUzYFr0/70h09bjpt+t0a3Of7JrghzEKa2ecYeKvuSs7SZ0Ir1j7Ay8pPA+UrSOhroczhiMWu5PjQVDq/eSkcKy0j7jNVdLq8j2IIDg7enwXfIrMC/H24W7aCFxEF31c3nYAVXQdk1+ZW0Zk6RsZsbneBT4S9S6e9MAMsCsiw0R1UfJ5DDfF+wLSLiAGl0k2yISZ9JvjGGVmp13eOadyp4jwbKwZlCymCI4GOeKG9BeqEaQDxJKvxfmghsjRMZ4BJxIP7++3coIW420DIhYfgpbtjRuMO65PQcg6Ch8Iy/jBwqiMDU2fb0tga9cCzOT4vL0c2HZMdPo+l9S7dq6G6tF3vkN1PRSAut48q9caf1jLl9uTctPD+dhQZesy6J3HP/i2jhTwzwB0lt9JNH9eMsm2JjEZQCu48zj7Lu2vIqhGmQd7Mw/IjSt4dLPq+lj6msz29TA978KxcKPn8iQx8peYD4kDC9yGskYFLH5kV7Mu+xNPZfnapGZXgi9GD+LVx1KgQrXRw9fUd02wjTqh54wNAH2yxfJ9soIIgmXDaLbG+9EZYnqr81UBa0I572/msopq7xjTmjukv1xc3kd5FZKDDCmRguZ0DTfbdC073Cb5f1Ny5NFlOH5DeDlj+jDG+PwdhNMIaLugxTbcx+/2ODXzue0zDxu4C65fPFBHVb//ZReRfC8b8WgO/u4iI9XEuGMPGVP4eG/hdMOY7ReTbKfybKSzLcfNnbCDe2ew3NvCvBWO+U0TUGXuVvwVjvmMDv62Bf3cKf1oDf53C37GBQyRMicnZqP91CivheMp/rYHfsYEzks/JoRV6WPnNxbRk79NJ++0U9tbX/Y+Bf7UGftcN3I+bY/ZrDRztPZn/3Sn8mSLi2KVKf2MDZRGfr7Hq/P63fPSIXv7pFO6kcfj3TOFvp/B3prC5tRN9VQjOn5nCxmuM7Pwy8NspvL/FvfZbPvrLwEM7Nfpfa+BvM7nvFJHvnsJv9kA2/muKyHem8F97Cj+Dich/C8Z44SP5e4rId8GYb6fwb6bwb2zgh4H/964b+J+0i4iq/NeZIvLvHht4XCQAp2cCxGVyg9XErkMmPYRUcFleGnS3V3Jw2SIQsFximOgPrgzHZRFzPpaYSh23usExvx9LLvWuS4cmeUAoPOsSGYBM8qvpCniSFaW7HGSRTt5ODqYpUc6LFioardsE/NcuQrYpF50OQ/UCe3tPOX+KBGj6qnw4XltH4Ow1Cela0yVIm/mJY67WaLRf6TdkE0mJvyyQcXHBPHBv1al0p/ugpRftZUOy9ZA5+wrDaGs/sVom8Zr7a3Gh0A0dMrB5e8bjO41Bb3OqYNiap9ydz/B8JqcqALc8ISvV4wXDyrVbQqSMs9K9TYMBw+hnwYldlXA+MtfIrLcEEL0+e6quG6ZTRc8DCPNJJfiLndJSX90AMsPYEneX2iK19OUWLHGE5ydr+mcs3fQAwcbHz9u1PlBvZjYYxsaN4PW8S6j86TQKnNlBMJ6fdcXqoa4gCmbIPrkK8f5WWxfSRXkh/CptNeqLdg3O1GqJW8hTnb7E8gRecNVLPhuWImWuMUdm7jDMS9M2o0Z+TwGWjwvxjvkVr78+ULAPzlPg99k+o4k/mkM6S66CX8bIwKAeSRBnTovnP8fXRLmZ7mfBCjw+169Yfi4rCo7Q3gQ/VaZ4vWyOjGucTekFxM6oebrvPhsel9xXlM9yt+fuCHxffr7vMHPpJF/tIAyWg+Dm23igbBxhGvIY9dyXEbQ037IBIjt/CK4gT5FR9R3vN0GG8Mach9RyCgzjLuuJd5/uNIrZxQ2CiYxpxUR7Aa1C9YwsEE7I2KbVkPV4/8PELQhvDHwe5q1LIKhXNeGkQyaMFGS3fS0vGMYnUUUvyed8w3VTurmh9NRR7DnY69uduFPn6FJCDzrEXO4/e+buErp8kRoSTdwL3ugwYHnhCZbnq34SfDVueuoSm4C30hLBfWRtQtdyXoM9R3X7RoPl4SjmyJObdCV8sdl+nleKrB2FV0yLklalr4OkAD8lL+JtinlPzcUO04r59EE8SZsndDu1xuA9lxb37u7SoKbrDnBcqUfiTxVM2w7JFFk3Z0Xp+0WLjFzYCXjv8lL6daCrdJLZBZzU1ZX44nbbU412GUQtaQRX3XQazSa1CrHPHoJvhTeX1pMJppnW9El8zTpW1HlnBthaCty1nQzIrvMAPPooBLcPup4e2+6OjHlieVELZFPunnZwFKu34Cqj3qU7+21CbCMDPeuFDBzkGaZRQYIsezvXhJ4XeP+DZfosfeM2b+n2EZuYRjD8PlO9VvT52NTgxrqNaUG+zChHUmAaCxXxTi6Wn+ISIcuXLZbvTpgNVBoVBliGIwjudHLD8rLxnuA2z6fg3qyjQhs5QkZinlu69agz6OxhVgDZ+iHw42eXkVdQYBqjfxa0kWxkqAdEBOdq7Ijv7rH8126KaePWr7H8nzv4MLCFeCx0pYfZaU9HRqxDYIhv4m7YXqH9YI+Bp6M7pp3vPX6+td/ApfjD3Bky8EzTAU7icEeme1jeWP0agzWbIAPtaKf/xgYqvsJK97HKXPptDZxklUB+rYHfTmGZC//MFP62Bn47hY3eeNC/O4WX06dKis1asBRLGQsHZ/NPayAabVbuT9t7u3pjpWkNE+kpmM20R5Z1u/jvTuFva6DMin9mCn9bA1+P98D3sv7ZJefkeD8G7pcVsq8+XWY/BprXx334dQpjHTcnZhgY4YqGyKjvFJHPnsP0N0Xkr9bAf3UK/7WZ3G/BmO9M4X9NEfnNFJ7Ia/ZnwZh7eOnJa3XdWpOr8E+nsDw+hNakTfB478kuWcGJL0Cv+rvw1y4iL/nxz4Ixm/TA/jDw2yn8XT76r83k/moN/DLwX53Ch+g+/puBf60b+Jsp/G0NZNJn7OWFz/hv3cDvgjGj0+4t/MYGvtqr/5si8h/OwP+Z9P5PGPh/vInIRFD/nQ6cCLIq/0+99C8HCpN/z/rRs/n/7AP/bwYH/psdSIXNGcoyo2VwjMqQnc/tBpp0aZHwcdUypjebMVyKhSlE5zUFpt0UBpdcNknspKuWRQ6RoVNyUwhH/SthkRCuoAvOIYlPGqnY/R1MoF/ZUEZlibYcd3cZ0ocjlTwp1J5O6eYCj3G+L6OH9K7YbveUoS2zQxnN71rL3GA+gfLeb4W4X+Hfz4qbCi0BSwiLk4C58fapQl1NDzy4dURnxXiI4LLbmjzudTy+pA17qFZ3pwxOJX5eg7UPp9lCLnkZ9QYtn2UHZ+EKPPa2PGF3tVrALQX8vp38Hph6LyUoxnMg8f2Gx2+qisBNvThC1MXUZcfkOYJ6VBx4JAxFy9DVHLLtp7WSOnbP5lHGIV+fuRDTdZWwkehfAMxwLvhV/kjo3Gw16HwPv2/vVS7zJ3QPdzNwhdhuqMiuJ7eBMzsEZSgXUsLIW2mgcx213NPLJGS22lfQjgyXx6OB9mzGqyM8FnnIY2uoBzYf6w206Tosw+DwWTJvj/9NDqNp6Ur0ZNC42z/hYVh4vuOFm7D1ujpDM9V8EsntumUj395APR8yIQqGAJ/H2sPn6w9HIV6NGoP5kYr3f0IjElTLqmcm1xM4n4dQiNpNA2ywX1vor6inQA0mBsumhzcc9+685KwzVWpxl+D98W0h9NUKn9dCTSCrXliOOA805or2HjpLyHlQLzc6e6ZKC+VteiLxI20yNptiXlCKTcbjWqsrto6VM1wPel4GZatTpne2CRdyO5EATD9jXOIaPCx1IQTDc4ROdYUSbnfDLMNyLBpsOW4D6NrULQNRxvu1STQJGiYdy7A2Zcr8faji/dKOPNT7jcZWTo+I4EEiBJLNFPbO7zpUXpSVYZEEKgsW0z000TgtI36fqMw1b0u4Rhoe3/FGQLfFcQKZrh14OB6XCsaIcAftzMDyTzhej7ITVbgvN5EQK/4lwftvTOGzOosQLOhaZVejn8NtcDMSNtklZJoV4fMK1bIM7qDg+U9HB7i29CxEi0nTMjHa7KBfa4TE+NIqNA4sBbLH6VAG7EUp24q0gfo14PNfrLD83AAEqO09Xl8+XQ9sWPQjOAfjM7JTx+cvjrQJFPodry9I18CeTqdD5o/yMqressK44O3hMTEytPJ807OH0nCo9B0RAr9xDao04Ray3czm0Z54eD1u+4ZbhYEtSEmjsbkx2kHt7IsyXPiKwUrLPkA2YiWJilWosbTrdlBUVlYGt+laYVGIZ3GLrYKEq6rV2WjP8PofZcrj2bOhTNqRDXSHaiWEznOhs8rZvKB7Uk5ifcNaFmuf513vjmW0i/H69i/bgEeIeUrgv4OEPQoQodMOmRC+Ro3CVoftCrKanHg8TSWDzdPkCRWTCx5eb7LIsMLbwzXcncswavF6VtltBdWwGwn+tBwDpbRaQxvYrhANzzpk861xg1xaxEI0CfB82zLF6z9keD3oJYWpY8wTMmt/5sGslDN25ZkCZ+uUkuDhXwYWIPfhapkZ1m6y7DLmvyj0hX/iQez6FbPrXWpJpjUjvqmbCVVfqgPGHjApE6+fzc+NVoT9XPmsom16Pcke+gy2myEj9sILKLHp1gE6pzm3xke9IjofUdDLNicgSGtKtrN+BousPAl4juueXEb6CxZD7XK7ryWdLHu3BfPR+gQWKzoQRcTyzo5PzH8W2UQnz5tRgfFivITxmSYktvoatOklJRZVJi1JB2kNmB2m3LliJk/6zSDh+XVnYgmiZBD9ECawE6KYwM6aUBLnbgRsOcW7tmYexWKnRkAmuVM6hFcZyXahC7vzEAvWVa5dQvZ9BNROSgLXsWeQXZy4cJBmUFpwW7Q0FCCEZXqLuLO3a5VEE70FoswiAaILN8iYYnnVk5ctAKZ6OkmOagjmnTrcFtoK86WM+oD3OiL2480o6fAJg3kenwnMCkkk8i1JMA337BLeragQf6vvwdRQwo4nyEAe++oBB0aPgv3YiioZk/4Mq6EJiTUaqoSMj9UNNnR9Qu0LnkiCUZKDsYrwfruaKJLNebjAsnIjbq9zPN5/78B/o6kUTMv/1xMuBOm/7c87Wf1nmkr6N3exYq6NproiLmLBRlO8FpoOxXNkYYwyNazTK3cBeTA/kHh5R1Nt9X4NBczRLAFf9azpjzJc3ydTiA9TO2FBmRE4Sy80ldigadoNmcAZX1ohPm3RbJZpy8Ax2RLcc4qm8t9HrMPz814ImVH07F1xBeo3PZRhEg89W07maKx9sSPBsUfTbNaNCtUGgARWjDFo7AojKNwXxqCbWxrsqBsx3IM5xsjlXKjY+4m5/DXhjhAYs1JkY3EcgN0WsuCxu4ExdbPp4O4EaCplViYMDE2DSu3x+IfnW2SYoE8glwma8FTgOV7vIoH7xOEkvG4p1oFiMEaDkUMZS8m7Z+XE4HAva16GE3M5sEhzXeimuUuiOxMzVpXjBk6j0Vxw7faU0XirLqGKVpxE16AK2ewRYh2c7DwSju+iwupZ0kJNzUCI54mXMXvVt9Cpvirs51c0lSVVNZxr0y3jpHIHZhMlgftRQkMRsUaT7cQW2uEZYgwgnzamxrmA65tTwV/laKpuKQxw8+9oqu0bTaW1Wgbd3PJ51KV+z4yxtIHWs9BUstP0zHqgqfD6sbbbnwJAA4hoymgeYUxp0XRaVCXQzI2IhO0Lf19tpS1cT58YuTr5wHJxjbXPeYGm5O5Jo/uWEqjb2iEhTGjLyMlN4DbdxiTMOoxBXoymqkzIeWwHgc70fdVBuzmceNipGFPM64DmfmQYs705GuRNqwyu5SzH8rbTdWblS4yp+ftEosvyUjGhKzXIojea5rNpFd2MbiVkCjPRRA8s3+PbEEK3H1wh1J+1i8cXP6bnRyEynmgq95qN4CYyNJZobT4DPZMX3DhgTCsNSWXdbqlDe03RVMFcVtkkR1Pc9B6vP1mjwTISrPD9YRqaAOlOkwZNdcmDA4/dOVHZ5t3u4ayWByG0Y69ldg8juItuTOLheMnYcchm0Jwj/J7FGE2lWiref4dnJHJUNJfcLjf4/OtSiFQBTZWAaUFlF2gwtpZ7di2sPbTjESFYntG0s6U1hfw1OQjB/F7pTL6jqc7Hu8+D0UISMcZTAZqNgNcX9RMRjaeNoPIdNFXRoDmWjStDncSpEGcKPt9WsXXopybe/1HUqGzZjvZQzi94P7SzPDBfIy5khUOEqLapS4Oi3cFdK+0yDHdrjb21XoA+9NDA90rW2EVGk+aza1FG40drsEtjHqDZPdFUkoGm6h9oqvNEx+8/C2jWhYoxtw7QNPFNxec/fr0+mw2dUiGslo3O+tdZh0u7IiSQL2eDSfc5mkp54Ps3LDw0n4blKZ+amDPMNcwJosQzIHszNJVuYHkzMkOCqhtlQhCc8Pl2ImqiPCknHp0mnsF2BzR2/foYcGMHCls0nQHNxTmXwXYdUDaazFdwXXojgcvWA6+fhBs4vzjmUM4Fc6Z5ZPSQt/xI4lDC8rbevnaYo14KHlzuaLjM7SiW1+uZR5HeVCwZ6wo0ezPlkSx+zHu6a3CBGu9HBHLI7lOJQruOT2UUPtYVe2rvsyWc0xl3nROaKnZcC7RK9PnPVLliiKiPICKOoEstUSI6/WMqz9xQcpYkG7ZinhMHKZ19FrMnoJ/WmWDZ5DN+dqTJP1M5Q3xpydXF92OrbdFMYoOl/vwIG9D31Ce2M6UVqZJEh82ZcsHZ5kj9BBI0Rn7kWCtQ1yWyjMZiLE4EMD2/Io9Zx0Brw5TYUK8HIq4U/M2RnEqb2nj+9lrDIm/LEbfue/y+r6l2c83mtqa6aKBHiybSVYfAEKJBpIZy0FMl5naxlUIiyX0AWrMuuVVNmU5KW3FhaV2AQ7M9t1S/VSHQ5hmVzsKqFSIvkwY2vhSV1gHvGOnH3RZMp7VLx7xLlBRMCeCwUf8x1bKtXFjMvZADm1OVBAEtgKbHk2CbEhpInLpHWNQHu7TeDzTTWcv2sJqEaLja2QC5xLSHddEdCRwnlUjMBebAC+MYCI5T0oy8A/cG9HE/EQdrgYGsIy2H9dL1SsuoaE+Mh3aBlamg6axl3f8HmkpUJv/r/kpBVJbSnH7/M/3PNJXwbzaVc5tjDF2uqRDzsZAw+1lt4fwUrDKqES9sobca9FKIdX6uiyHDiI8x1m3RLC0vBibsnwpcN2v8ve7lFSMzoFBdZiGP8c1q2Xiyl+HuLm0SeHuSsFnFpnAi2wnnytgY6HtcNnBRRYMEpxmapFPmU8gWN4sE+n4YWBgFaKzFdMejdcdDNp6XWKdvQuDBO+YqY/p8DJeNfBBi0REwhh+rI2TiHY3HxrxlKz80sIaJsc48pvj5S1mEkHpbhbiTawI09+QrlM0WhKDalBXmldkSLibDGMOHQmGzG2YHV2GFJlzf0JxFoTNofeA8mNgVGrLWFtAYEn6+KVYDW47wHbxZVy5E5tIWmRRQD5rpxUWDijRjST5p4ZRfVY6h5VTRSdBjHUuX+H3brZgwddGaUPfg8WC4U5VJN7GD7u2jqYYbmqHzaQfXWTIiezP0M3abVliD3gI0gHSjIvOFNoWK3tBQB6NW2eCrHRSmhsbpdixk78mhAWttzIgbzg9Aq9X5Bb0bcCE4Xio0yg5yaLnll1HlTwb27rY6PIR3TgLXbAa28GoC7SFKeNBtMQ921v0Y2sk6KiMzogOLX8kJHk8h4pGUNi7TRG8H2TY9kXANF5etbpfPMLeHStz6/aB03LYUj2g7POQimmxtGinc70aM9+uTp+8uSwMuYZWXMTUCg91Bu8F1UE5loJWbilUmlaHbkqwMYF63LGnFHO4QFyRYjxSd2UZ+gMe8w5hi+X7LHpPNEm5qq5Eg4feQwk2uoDpPDyR8vSuXdWYboZkMjwRO5CXsAhizbu4u4eHmKuusOY8WUPJNQqLnGE3l6Nkb8u3tE9O8i8YsN99CnV4zIcxv7ccIeP61251InIhoqtkSo0XjEzTVrsTjy2PMSS727VAGg1Rp7Ob2GIMdYpFQSqWe7c+vBRTqNi6j7QHPP+X6HG5b82OqCr8PdTaGsoaMB+YWzXgluQ71ySqFYFsrLnOjpQUPfYuff3VoqsVgGVCUGCzC8HnQKBvmM+gjxyKRqbvA3vrQQSM7vhDOAk9hFz2T4LHdp2hmjoabLNMFmn52LuPeQ3MUy2qKxqVo3IN/wfL1uf6KPgsS8r3+MaRpYH3AMMZbh0Zk+OJ60I10ihm0KCb0edb2kGVXW4gKe4LmqEGEclrj94VLNEVsRwbk3q0QIu3aAnNdNGKeF2icYt2icfcSmm1A48TrN96PwYg2gKBE00hzxWB+Wlv4/ixSIcqe+PzkhOiQX8ZoSoaaYGP59obLouA8OuylgWl68jFilpDQvGBOMOaeCfcllGW8WaBhLF+dQJMNOYnXS0Vj19OIwHUqnoRYW6HB39x4w33oCiEY7QKVhcuRidUoPwvRtMTrUYoNwfdtPeZ+cziFtLdEfF7z4PO+v+uMyQvxAdWSH3k0P+P5thRNfj+1BY8Mjt93hBrrn93zzIPTC89nWlRo7CLB8nemE3xes3oJ9yRC86VmkLCKjxiUEzy/iB8mPbuXh8yajeis5FhXVXSqDAc4tDdPcE4bNI/WoIGYVYels3uyhFz2rQy7xeUsYDY1wbf27llgbNRMcOpcT4gxzVdg9gR/vj3RGE+XTsAc9BO30uZSEfnVP2GrR7y0PaNSCe3cGvaHp8etkogZmcqtDquMcu50V08l+UzPwbxZ/5jKOw0lrGmQCFa7WbckuZoU1jVHY13faLbOwfdvu1JPBCqLUSKJWQx0n6MZTm2NJrHEEE14tYmdBmiUeq4GQN9zh0OwFUOy56ID60SLif2qmUuO/eDB/qQXgiPva+3XTqVjHcwtAZlFXxPDh7WfhII9OTERzUQvwJwiIjDLSkpuvrmFnYTxzhkCvJ/vEIPFt50K1DMa8msq462iqVaBqJCJ6ebAfPeEWX/OenLIqgjMbI0meyXiQPDt3/1MBbt1YJBzP1xhN4W4tN8C/v7iZylsZ3rA7TChIZmpmHOvbDcVQLTqlgQ91sfsNfM4aAUefxb1JdB1FZa2LHnZf6CppOn/ru9P+l9j5r+sqW67WwaNfUJTrYFn7DDSdOhSEU0Ve1mLeaiowe20QTNJn3aUcy9uoLZ9NJUXvQc2PgdTaJ7iAeuk6FUx7YXm6LV7WAaFgqYKJ2eMGfPIJqFToqmWfa6ANR1NiDufoqlC69zCPQeDxMLGGdjRK6fQUYZ1PERoqiw+KvBI1B0PdgoJWT0+jrCOt4CHn72l2FluxlD1LpomcQmw08M4QmdUaKrllvTsPBYNeCBRSBSAoKK51iHYs5Ms4B8nLq23+ysGpASEaKajqYqzu4KbdD4IUSm9FXbcc4zZc/zb4N2gqbp3yKAoNM5j+eD+MVWWH/Dz+wTvx3bRe3AeIjTVO3qJGGNaD3Lt4PLguhMr1jtxC3ZrqNxfPMYVvXTZpy9gjd/3GtGQPYcB6/D9y+NRdhVVttITNNSxDkmUBqxigvb5uYpHxOztdcaWN/0C58XCFYJTIqKpAnzHcr0JhWD9YgoT13oHrR1HJFZWaCpjEzfgBwHmqV9TXc/CC0385kKcp27GRnmbQ3F5+TyuxAsaSe906JtHTsKxuumZLzOC91dNeJxoG5eFcjKGXCqiMtjfK8yTHeMElV1FPH6c0FQXV9rBNZ2fSCA7E5exdidC8L7OBe7dx/Sz4QCF83nm8OB8dHvmnrQUsg7zxrhPMK/vGMbkVmdoqsdyYzD9U6c0U+HEg3WFMeV0FGVop0uM2TfMu9i0x/PPQlqQ+DbSdVbPpgfA+glj9G71MYm0WEIjztE028ndpanxrOChuGiqeiS67HAYIqhN0yMRoSxhmCxiTkAPaKrFNdDZ1QjHkF0/7VYKa9BsLbwhW54xpl1dNJXT1Fu4+jbGeEXAmOsONZpwNjqRaP4KNEbEM4H7NUbT2bEZ0tDeKFCMm0MZV+BSNhV1NE+xwPK/WdQDs0sbzd70cRk8dTz/s9rP4XGdf0x1bTTGdRhDc11nPM4QxWxTjXRoBLsicf1sXTbpcgtuYZ+RaH/H5zd97w3ohDkpg/T6aSf0MAtqdyoaruWfFoGL0sHlKqKpM1FS2JVXElRKl5ahMZ+oTBOWC7gtYzTVHfXCusCdwr3HGBrnBZoqWntbfB4+3n8rRFMtxDsacdzj81l5ssiqh+xCs/xsRzaaVgk1Fi2aAba2EByif0yVdRhjgtEazToZUjRpLaGpcowWzCaSBedcQ1Pd9jplh+3HVO7002706Su+qMsNPBaHoox9pTVYkHRosNsSTZ+3GywPxlyHap0SEhy3ZzTaxEJTPaeY0zhLNNWRG/i8gwXmDDxBU83oy4QebmUZzV5BxpyNMYFSOaCp6DLUWJLcCdxy5SQEQ8gwZ1gmbyi2ezxfZy9jDkfQVHU1OgvhpUFTiWWJpjp5Y+JJl0dI51mvQ+Y4HombCE21mLV36Of6kQczD8vbXtru4bKaFjxMbTTV8jGicJ0vzmXgDVj+fcudQf2M0jJ6theFuWOGOaF2wfvh2U3CXpLE4Lor0FSeMGnZIV6drWkXoKnOiplRPUgMoOPAK+06dhVysGEAPd6GBLxPX9joUk1g7wVnbmH8VsmsZBbo4TQr7eVGCYl9xuOZ9jzj9vguiYRbaM5FWKelvdleQtLEbQ8rPuYcJm8qEmOlV2CkB1eALHAzjPGYo5s5wXwY/0okbKWd4XCsndLyZ6JO9r2C5uhvR8GeaeuEWDLe71WwS0qQx5eEvNL2CYdXlXInnaJRdCJGsEvmIbfMWz2QG8WcdhO6IFjZxyDpE9BIQ2nj3zcukJsSWqANo6i04gpNJs4G/FdzVQiWVeL3HV3N+ZQ6q4TT6lzR3dRwYXvZh9w2ZVaRa6VV+H1pRKxdKmhEIaYONBlAAJ7i36eN5sHSGdmlZRo0ISZQGw6TcyA4YVYNJNsoJyBhdCI2p2ig/RhLndGYaLKvqQwv0eGQXtBA52Sjk6OqdX9MJVliT4ZXm8BycfUFAME1sFZQWzDlS8rB7+uKlBZFUxWZR2z5XSU/U7HVDM8/zP9DTTWZKv+78VT/6vr7n/US/n9mKvnfbCpps8ggl2dUiBZqie/gRMcYOphoKjXNKjahoEGepQce+CeMOYGmbeBy1kx8p7tVz2CQ0TydfSARn9oZk7YqhfqShDxSY9KyJMM8vPccNMmzE0JmHz0FeFOiqWQXTaXEiwYuxzuWhpH37hm+MgrUgKYJ/W02sKC4KdBFsx0JJugodsvQVO12hOVw8SAKI6PPrqZ7dhDiaCgNVvr0CP3NMoUortB0SoN5f3eXHCGcdPj58v4IwD1ShfjxqwfqvcgVqlCFMnwWQsZMt8c8b0jx+55kpbD69ZQhNwUoo8kBTXVygUL2PnIStxYaaN0uxnC+TzEmnkd4/oWO2X6+rXgZv66vgc1mrot1uOOS8OaLGXt1uwac+UXl3jk5ZHQkGCs4Ox2az/LckPVFhTFkVXokfFJXZd4A3a/vD2OClLFJlfzp+zPXZJ2w+V2voV3IbhndZXFg/N4ncB6/0bTzoFbYeE9buIlqKERyjnm0sntcwKpfU8HdiWODBpPFgDGN8zJ8KDRh8qRCYy9FNFXwvvTsUjAd2tcjE8Khbno2Gm1XULwOCRrhE3M2axGN6/kRD6t51bPHHFK4KkpEwooGLkP/YoydG2gq8YoZneZNhD+mWk4wpgeY40ITqg4aQKM9e/c0ge41xCROFVljt+GFJp5tcx6ee4wxxrJFU912Jx4xImNMMbIJdM8DxmzpILXstdFy6It9LoT1LdSZW44O0K0ZxvyZcskYT2UN6tsaTdPvU5eWm00F10gwhaCXKV7PIozgwlauEF1NNKjEMU8/2/OEhPZe1tlFdMdQvD/jbVYxxvx3h3n9NZdSEj4apjI+nmJOkgRoKiNFUwkm20O38fH66wRj/isgK2i1Ax5/cUTTeZ+c44ymK4MQKo0xuUIj8LFF4n2MRlwyBcsXS9GYco5m6ipl/v1+/Htrg0bbwAj64JXxUFI/48WeqQ7X7lgKcRHrLrtJEZpqjTE9ukX4/OqJsP/0ZRIeySbe/3m2mMG1QcMFPKMGI6rRwvX+9Mvw8tlGZXX+9HXVScrDiTJRmH7qx9ANIpqqGaFx7cpVIL88UyGM72uXvXM0ZcuTgkSN3KhslnUGmmuSlZE5aQZ2fz1dNPkMTaVwmtBkpu3g8j7aZUzticZo2gqQR+xE4kmL96s07nvIjRSNohx0jAZxjs/zGJQ8PhdomunqhdczQbNF9z0a87y2N3AdCWiQGQ8Ntm3RVOct5u3hyMTnd2/OOtTeA001nS8M5tvCGx7TGt+/2+5jcq+fwKMWjkI83TaAOdkS64/nuSyDvENTFfIgwfUioVmGEs20amsC5Wx1KoNLwoAlR3hB17gFvq8YLxm5bw3IiHMW4tOnr/iyQFPdJT4m7iFGU8Es20C5GNBUwhsNP9jDHcsrHEk0XaEBR4a3g2a7KHi0VmWFVe6UQjsKzzyyNmiqUa5PoQ53+HzufCKyyXa5hNumwfNLHk3IFlikoD7WaKpgu25/46nkZIWmIvM0oUGn72EjRx53JotKJNUdj09TIRBs9pAM0quZAIZpngna00eTvF8H2B55xq3TowWiPaQFbLpJRuwwknqymRsiHKoAY7qmXNyfqbSt5wgO7dAQp3NVwnp6dUtbOLhosgjvgV4Qh9u7EP9+XlUnOIgcf7ZXLiXvp5HBbp4cS3g90WhyZ69gn8zQWHSH35979AH7p5MIzoWJIiGjxPuZCtaxNxCBJRxodrfwekTakqtRoZF2lU3sgIoGmQxwgMONRtxSsAYi+d51wFRpUdosogPhvg6wsN4WdzTyzChJBg7LeonmfBd1QjbnsIQlU/FnYVKIJLCWOujHGEpLOdOeHM4uB3atAU2YVi45vRU8/gaC0q5q/P3R1hLYi1IqWCZhGWmDwQc9WqDJ4HO+NxnWoE3XIXFgImuEr90GNuYoJtbh6FakGSCGpXr3BTsdUUo2vYjGK59J6RwOEhqqchPY5SNXcN4zMSSXrM9gI6iBYG1SBv+BppJn4v9mPJX8/1NThbfbGcpqQsswFdEsm6jFPC/vLR4sVlCxdJ0toIQU8/jhIgIzep1BSQIT87oDmsoJSxmKfGoK8Z2+MkaWGoVSXoU8nmCOy/L3fALFAktckCmlyx5rU4ajcJYEfrWMnj5M64IxdboXgv25aBnLP2NmBQFNNa4yjAENmiyvLjsSdilxmV+eVbjsBAt9lgoi26iBCljNfsb4KqXO2lSNMaYszDKOR0LFQhvzsMzIHSHYPojIHO8SAISWLLj2szeozc8dZJIPPEhyNKV7VT6GlA5laJ4KzKur55/xVPF0WWIePsG3JzuZjhBZteuyerYfQW77Bx4ZV6dnakw5XAL9n/FU9zPmPffn2sUY4aJZvuOpwvwwF/zwdkroxUmWUG0cNNr09Ol7ckPM22XqkcixRIW1s7aBa9UHJRoB61zhTf+MUT+44IcsuScVtNRyedTKbs/sAd/RZmKHmOfGDO/PcWig8u2wjHJ8szFjGV/g9OynArfPB4O6e/kJWSlinn4exJCxNjtD24k+iWU26VnUYoxqNyKaKiFyz6x8isUieWLMWY8xpsaCrkI2BBGJr2O3ZdpcSeB2PYWYJ+cYk/aT1xbLD/nEtHxisFVQvCFWyLz0JhXWXUd5INCeTedjBLFlmZMkkD0gEkLVwhg5iNM99JtpzqPZPKC/MertTsNan5YY495BKMFZ3GZoQJAqNCzWwVXA0VTFqKXMTzwTyr19IuHGW2dsHG40uN83Cyyv15FB58mzxJj+KS+e6QILXm0IN8FHU91Bctlz0k7g/BqOQsh7PL55RX8XpnnkoS/j+aFvBnjcN4kQxyemMGeNBu2XDRrv+ApUzClGe2gULKuxY+Dnr88ATXWNFkLQ5SOgOxnLV8YYlp/yTFT2MsMd5Kz/ZzzVsc9GUCtdTILlHk24O2lTqCbsM0adrVX2sA0V6tkRjaWvJxlrAnxexeWNBthILTD51h3gnK8xpr/lpv2Npzo3JeGhuMP7v8w2U8xBBjxeVrg6i65Y3rp27POAjaWBRSbW7r3WpiRW5v9tPJUDZx5nJ3z+cwfQhKWTYk7GLi6btGjKdlp9TOujqe6Xbg8PYZuVQb9FU/m3M4dq+yJCfFNdl1qPDMtHEKOp5D2a9HUR32igOd6vG+D9Ej8LQt87pSjjeYFGUt+fMerZqCTRQ0dTFfNoB1fG8fuPOx+Pd7iv4WYs0SAPpmN5WyzRlMxPy9hBNDN7IehQ7S+ExObxM57KFl7QPDGniYmD9/tdahK0k9mxDI2iMRivcgOKESl5lEyDhLUbV4R7ouD7kM3QTIvRawWlydH4huQZzFFbLA/6uCijbIEGygs0Zbc8nD/jwdDAHrEwJ9n1o9JfqwegpxtdQ0UdF03/qENW7/4f7u6keVmkSxj+B3IhqKgsQZMUVJADybQDUYZkUkHRT/8c6qq7334jOuLedD1Dbyriqr8yJJnn/I4kiYfnHS0TrCkT7G+rfDbNF1uUWKNccHuC9cD401oZi4wa+3/e96s/c9TjuROM1N0tdtBXSs6T5hRGVOwsDVotQPNdtebvOeo4UDfszxz1ZiOeQCtHDyOqKvakH9MBjmUZctc1a5O8HoYIavbMiGN8gp5Eh8IC4+KioV5UAnJPvwrsdYZsNI9+T0wfr9/xqt+IfR4PJgl49QTto6OpzKfYEVsxCtgFB4+5W4bGkL8YTw0qOYIj2gv8+yJKQTlP850eMy6Th+XdQCHOldnt6wDEU3Z72L3rRJjWlzPJWfTQbHpyI+6BoNmMGHygToEmTATakUXfu3+bqrSrDkcRsD+mcr+XSiO7zjTBfJiR4BROrZHNw3Ng11xLZou6iAaUczRkkF8EB2GJNYCN27skaJI/ptottRwugYj7i+qfSGrvpsN+g/nEiUavJ+uhc4DaA+5vsauAMCLaoJ+EQLBnDv59E8IVjpvNjbk7aRERrOs9UPQnECdLq4qcH4YG1n2G+4saXSXu3mjhPMYxQ0lXOVnKWgyHKw2IXV00g2S1V6Nxa5Rk5fkeeSgYj6nSewJWvmiqokwzOHZdiK1AqfcPmkra/Ls56tL/R6r/ij7/20wl/jc/9yfc+B3eZwdNNTugU7QKXZw1R6xb67ua02WgzOG9W2IdL24qk1aDiWP0VVgkWSzKim59juY4fS2s200npXsdcyTfriMSjhshpyu9XcDrBcAjcNBUKW4LYt9ecP+HQNOSUWhgKIYzj/zhV9GjoKOhXimaZv3LO9pEZzSZsDkK8QVHH42+qy28D4nN46gkI73Mzlsoz8KFJWzONMoyMYGX/7IwBxM01Q1yzGni2uWRbjORHrVTALYUrrjvyKahLYPp3uN++v313JKI2qanYAzH7YXr936kVfBaQKkDmusVMY8afbeHweW4vWuIxvSeOhrv6VwwRq9/HY03uQvvS4F1r+MXPQ1vWJeU7prxxKzRLLvZvYagTNAUpvLGOtGLVODjxZ3mi2BOP1L5BHxvezzc+ZpIh3s+tY8esvAmTDFXNmpo38ZWuGjfAxr3MnIojoZH4u0KTZJ63RWa1zti0fVcj9QqcjRZ0qOxxDvG/KfyriHZrtY8uJ0uhkbe5zd0czRdKJoVbn8Nd6iXX1+I3gesa+vL7AD57D3NeQ1XHeWb9Q6KdYw5R/ZDk647dQvPAiLMgRutostrdIXn6jLNiZ9+x9jJ9fTMg485TaoDg6q733dqzC0LIh1zumSoe6h12xGiG8Hv33h1BT53Yh7WYyNTaVaf0Chmgaae7gWm6tgBf79ueD2FNqVDJ4rQF4ucJL1cpzRdognrIy943Fwjjbr7wYLBM9F0xDmk1Jl/8PoefIVHycUytWeflfDQR4uHgemZFH4QQn0usP2/OUbnfastoP9inRxej7h/9hq3UM3giv07xhw5SNIH2uGSYs630bCPd6xD8dlgjpd2OprqSE9QtuTGw4uKOf9Ar2jofoWmklPcv33eLiB3rQu2/4tLdKekJzRIjMahdV1RfpBlNE4QC2FjNCkVi24N2fU6mco9SPQ66zfQ8WdOYmW69yZN16vxMo4GN9FUtJ6hQeZtxiPG0FTNhp+gy++EhKeLJWmV+pGgEKf5XGWnoUElsYHeaf/13J87yD/oChnNGJfNSJdvbwtZvkdTxVvdoJU9zek+TvN5uLEEurXQdD1D04byEs3xmn/RiNqA5vWGtqdg2S4aSkZTPR6ap+2sHg0qzhwWLeLFdO9K+0I1jNhfZiqaMdfRTLXyQVPFKprKpmjkrhFLIYJguheWO9i+SxW339kB2pVbeP7aWJK4dA2D3v31Bd7z5MbCB8Prd1jYOjycdi/Ed+Fj0EN9HeGVnV0hqSma/EmxP9Xn9oom2obYXx+T6eZPNJx5Q1OdMBNAu+M5jzcRGmc51Rh1L91JWNXUoEMv//3cX0L8VqR9O82xX50zrMm8lUpPg7CDfD1DU9mHOWiPObq8uGJ/S8pH7dFdhqZ653XCQ2+LpsQy8QiZvEZTzXgo0u13RqDsiwyNu1uhqUDEeNkGqRCXRdBT6bBQ4XUycqyJM92jwgw//1LgjvED0NyBtYztbTtuiB/4VqT5XD3CxcIazm0/mKP/MhXpdiGz78/aIMlH+8HpYd0Fe3laVqSRLBNO9ZAJLnrNIKyQ5qDb7wyNEPgVqWRpBOO5SblL70uTbJf5A6z5y2V/TCXVYg7nX+ERsE+i+Z9M5T7FOieDkF9BaStHsM0TkUllorHOzZAwONPAIFHgq39M5T71xiQ7Jr/g5B5TZi/LqidOLvlAFgSP/7ikKVkrWADsv6HNnXHmVeToA5oprbFSOEVoNjPXznCYHyPm3uaVRKyrBGCuniWa7+J1xDmnFpwMHI/25vSJNI9P33/2aBKO2YhE1vRC7d0j5DDuypFweXeA0+ppC7CW8ft/mcpIBjRWwTw8/lVl/TEV9Ac8nq7rE1DjNEUDMjRVXXc+WPvSFlxljddDR/fCSVugqV7hQSanvKsBgweaqhOriPyuUYS9SPEF5zItN5Me0hLo4KTEPr18k3RzKQLF3aFh68YDzOryDdvLDIkN8kL7B0213v67e3/SVhKJ+uc//5NM1YWfO2QbSSPJ1kLznAeMe9n7fRGSRspTGjxfMyjs2BLiVhdNehE9DV7j0hTi4rzH4HG+LjAnTqbSX9+IjlGEdZu3C4UwYWgqOdFFeMgCsGTXoonc33oJwUdZcE9y0k5TG6GG8r04s3B5QKOZJllC871cWBR0Y0dbA3NO//aOPHl8mYnjeLpXcXjZLF4PvKeZuEVTVYsLiaWUaPRO0e2DcLFY2Bc8p78D1v31MXNZWF7RYEr59sGOshVj9JAamjHLWuisrS3E9Vvw6Mdkc+icNeY4/1P2dKELIjS9jeY6nnAUdepkgM/V5WFaTu1xa7fQrTTc//NSdtQYVAcyC40S3x5fNM7XcOHxODEeRQcvotv0WcE19beM3dcXT4u2PeZ4OXB5wlrNpMbNO8JrOXosPg7eSOMPmqrfP0ISLU9+RH3D+9tU1u7QALUcHOWlXzEh6kWvourSTODdWjja1XXd0+cvauCRfdBU6gpj/ke7VBCzz5rhdbxoGnxWb6hO03OR+6PoUU2R7migwsccc5ieEzpi3d96GeaQndRWtHG/O3gumiuLZ7PWoPsk3UAeLyMeH+Oqov0HTVRu44iH+y/W+T+NGsA1wJy7b5YaJZdghCS4b0lgGjdJK7bVDrrYdXh0172c3hptOv5LzBNNn9YKcDEn96xGU6XqSqOfwmuhoLsbS6pkerZ9mwtQGFlOIqwHU/rbmHd4CX89yy9LKh1PhQnFQ0TTPOwgom+6UiBXUwVz4m1maDYjJTTi02KJA5VBZex38EpKj0TvmpqUe5UI73hzxYQ83YuyK28DVcQSbK8Wj08POmy/5S5lSQP+SIUD1YE7U05rmxCNlC/QyIKN5w8HzPkb+7UD/owUngTmYGi7HMcPf44WGvaB5necFK//dX7hieNSrEmMCPu3t455bBzRTMMcVvBadxkPleNBpJePPLX/PBNiVzp4tNLRVPVS4yz5PCSTmq+jBdl6kaExt3j9FLc9wfAz9nj89iBqn2q7gmE44njr+kqlXW/WeDy+L8TDsu7o/hJ94WXIKV7PbNnTeQBo6K+AOd2N8PoH3l9z2H83krDV0qDdEev01yLG9mcRmkqK0JSP5xrNd/fQVN4VTfUwV4Qn0aIyteVc0qGUa4eE8tlHg2yqEcp7c2NRWS+xvb4FGpM+ShaemWRQLcXr+U5pKYTBCk3z7OojPIwW2zs+NlgzKQ+sCfm0lkIxoKm/8gMN5o14fPc3Xj/6sg9QFdIezXLJDOq82w+8ziscf3OrzjH+RT+ogw7N/L6jqXbTa3Erz+AkVDcrrDnL9IfZTcyxRnroIj1vp3tt+fcmxKe5j4Z30w8U8hmPd7cJsSaDAr8/kIzFYreUaemfd1De4hljp/Xb0MK5qsGTZh7WhGsKFEbjCVUlJyz8+mgw+f01oJnuZYeq3I5Ue8Z7NH13F5JLiTXF3jWX2L5Fiqa1m46qX6pCZnyxPV7TMyTq4kGgOc/QfMUZa4o/pjKtteCT2QBaJaJpTZC9yQRiRWa1+ALrmwWCi3FdJek+/YIFnzuxLalJyUlHIx5+z4y7qiaZf0xleseMw1qo0z+m2i3gKjgQBBo5mFjTHW9Hlzi6WFVEfKp32Oc1E1yPVwZx57ADRbu4xBVLPyd7zYtBLUWHuBUl0h9TKb8yIX9MhZxSwaquCbe19mCQ7bZ/wum0uHI7yNEwgz4y0DslZC7oNCeztwZw9LlN3HWp5eTzQjP9ZSrb6ZlMQk86g1GkWHHtS1EkzVqywfjoJXMWR60iT1eyAKPKhbibb+Zpt3tuo7lqNJU3q4EMxy7DrPYKuV2/9x0pWX0ANf+giW57bM+Embh/8wbM/tTi36ayrjzgTrr1IrIYoxjOXZ9yp+DUIEqPNbjWHGxuzwcxIl6ea6DHRkic9LsUidFBBapixsTdKaJH9F0f/DEVeB6eT3fqS9Au+6vgbuPaJGGSRnB5mR5xbsfKRDn36R9TwSAtjH/QVBv53937Wy//YzGF/+oJwf9nTXWMsX6pLaqR8JozoAvAcc13Opoqd9SUnpV2Bg0z0UzF18OchhaHcn03eXSmZU7tywfN8c3QMEwqPFpe0x20yTHkUTIIKQ0FRYSnn6OQr3s0yVH/LiDFopQFq1maa1iAVPB6jmcSXxPcXrFbLeE9mSaiQl5R53bGnCYkRx4+gZj0CvYGSk2yWXJdk46Gx3YDWQKYk05PptI00SIodw8LY7hCcrqQxSO8X5LL4uJJeroO9x6423TF/Ediatr917bQXnNbSD4nMq3n8pljjm4uJBGY29OL3YrA1cEWorhF0+38fAd1iGgK01E0aOSh6bqB4v4vMRoTP4emigVXiIhWdBRa/PfrFzMWPwI0y3e/rAAL3i0LDsHc07JcnX4Xk/H4XmvM6ed7ZWBdesYYm2daT7VDhYaSdTTV1sQ61l2rFbQHbcsvAmlMmqVqgQZIGY8vPppmk0AMuX8LhcRcYE6sllCjWYyIJPJygaZhDYfAn6+J778vqrZdrwbImwPmFCuZ1h+z1Rs8PdPnIT82OT3aMeboxbT+k15jTt73WCfy3Xgl0cHGnJOu8jXU60PEopWHJkolI4GiL1EdcApN+np9MWdKdLp3pDQa1cb9CDYBNFXRD6MmX0zcnjlzWNI7Wkp9McXjz54xi+03msF47I5QBudciA7Ts/Xqrm/g3Sg3NK4QRjQ05B880QxC9JrW9xHt/g6PdV+wZO2jqR77rwmD2aNp8hbNsbKSObDlqLD4k840TTzyAh7p18KaohY1uue5D0WneCS09NqksuQJ8FyaVxIL03pJoS+voclPCY8/Feb8fqMNaEaWkuieLnra2zM0xWuWs/h7RFMd1xSNlD9uJL7sApGC/lHhWW0UHs5C3D/UGfav1QlrlvLBRqrWsgH173BhofBAI57W0gYeBdalcRosPaq80yV09nIy1ebQ082mk6Dmn+n8jcaj8TymkBs3NNXyiKbSKmpBM19keP2cVUWvJDtCHs33QpQPs1Fr2hBzctHhePsRTaUvs6rg8at8Hn93i452O+kL2UPGnO3xZUdzpZuOx0JTnRa6RmdjjzXTep0K8fsUGLRQHR0GRUNTyY9QpMF8uvcrbXPMLq+wozf35WL/bQgaKfEMTaxAh2ZfgRCONzRpfx4/UG0W2F+e6VKkcbA+YvwpSxbxNRppp9UmdD9eYn+d7qnaGZqq+alotvVtOVJp+aUw3KJCiHcUP/9y8fz5+5AKOGZ1lV5QvXi9l2gqt86wP37RVE/DxPEMHNv74hs/KAUDTSUS7N9zaXpu9eSXOL4DPaIk1L7wHrZolpCiqdh0r639MjT7Zu6rdP7uBngVs5LEvxBNdVjNTvBsZhkJKW8k+pYVFR6uOiPBfPHWtP230rAGa7C/5bKP4wWiB7wvYUKSbNvI9HRaY00SHQs01Ecf6QcWeyiT8s6jWkbjqTksoCrnKbZXFFS0lY4KtKcdtofdhUBnl2EPrfhG81UR1hRxNA/t1blbc/863EyNfzsdzgufCXY1Yg5nP9z/cXEMuC1sPYkYRTdi7VXfBLdqDhEZrccJzLWBhkpfHZpp0c/gsMV/OwtYRMTi0ftvU5X3hUxeStqCGi8czPG6mP8x1VkXGbfTh6YRZks7uFR7hwPWviibcxT9bSrhQ0aSJHkC6jebTOUEKvlcqAKX+T3hruYfNFLsx+5vU2X9NOd9a7qg+BIaRNj7KSEd2EDPP5th1eyl5LqTLqB8EiBOVTKRWMQ4gjVsQsGOX+JIDizFv2/FkkC1wuNdPOD8x1SQCgr8MdUZK2o8HpMCacG7wfGahOyPqfLtkU7zw2xiKz3uzxe9Cxy5j6bydppBFl803GE3Dzg8uZYSr+mjv3+nEhe1QaZ37MH+ptjcuWloplnc70BTVNwf1psj2W3kEgx6iASXWCKQ5G0GYL64z5xRESQy5loO6jK7Mmdv1RpxOuwF5AqMw3WF+ze1/grnwkMzu179T/5OtZX/zdrvwvo/llKQdv+TTNXMWQrZ70yEOG7RLCVNNRzT0YXHzi2P6PqwlTGHGljHf0w0VbQXsU5aVyZL6mKfUqQzmsnxMCcl6hdz1srEOvyFbo+0A5rKHjIB2pWPppKogL1QPaKp8teCeJtLn2uSc8YYPi7OJITUTelTW2HdbvcXEpocsFTZY855v+ojS9pMMKhQftbQqVebxNWOd3SmkzXmpARz0u/xk+liDiGUh8YUospgKdUrGXPy2nNJ2Lisp+X49IDdtksheDS9qpUH3kDGwOaJYKEpUf4zeHeSJYRKWqKJsqsA/fJo8zDfY/tES0+FZji5JJremETd6LqBxu8tnjTCL6dhPML03JErJGvm4PFjysGYFzOMeaUI9FElHBw63wielVxAI3t7DgMrMaYvt5o2Pd9twEsMPDTdDk1lPNMKauUcCHFU+EDrtuPQjHs0VXs7YA5jRgHtp2A8ecZaTl0LY9Jzk4Y82ct+RZsox++DjMbyDTRVrTYlYNm5JsyTb5LGj0IP/Nq5PF5fRZM+B7hCoxQ+i6V1E9FsgzkaWYlGKCQ9p1tWoIEOz0SINkvMqfe1IcF7tkWzLSovpR+jj6E1u4jEav9Xnb+e7rVomHMPr4VMyeL0mdaS2PBAk289prRIhcLaOnh9xiqiUedFkJt9TKKzdBjpVZwdoX3puZDos4NMKzbWkG1bzLme30b0su6+8NiKmZBsuO/R2U9CE9pZwSJ9rcs0387OMBgmfr7rGkBzNDMIxqXCovfzpmor2c7htSlNIVy8KpV+sN6D/qUxIenpwqALU5qeCyOYY2MtkKn0rCR4md+ERWcPc/7pIfbQLC9XIfqaaJDfqsCc7ZRoCP+JppBmMwPK1ywVppcT9jT6nrH/HHWFJcZ1ULVd9RJgeG9wfIkmGemwFHVohxiNYzE0YmUZa3iqcowmIXj8JK1wfBT3jIXKeOjo0pfweI5VxqOZvkQThxjTn86Kk/iMvqXUOpqQHS38fNGt0Mgz24DHUkdTGPeh17rTawHv+zQfst4QiUo7r4Kmy3we3QD7j/jpR3hCizn7Wi6xZtiqEjyS7C4kxMHr/yxMHN+bNOVRTNDM2/pxgEqUCxa+DyuRfnQHr1/wyoRwedI7+hS4A3XFCYu1p6Zplw1ge6GzeXLK655Wdv+Bri6wv4z3ZqTt3j9CMeMlCVWGRpqb9Rmy8Vjy+Ni3Il3qOwON6uQk5CkaM1Xx/LPPpRCiYVrLQt4MJpq7SHlcLbH/kJeN/fnI9yzaXj8aFerPGw27x/jwufkR3e6qLzRhlgjJLw41ulaLE9ZcYimEv9cKTbuQRsjOj5xFXbEaaZU4KuSLAs1+CWqVCntvwONLS6wJpVVPHwqarPJvGdaMTzR19X3h50+dLHic3jVtrmGN2riECWHtouH9Xd5BcbNjAeMpHm92Q6O2P7/AGnXW9rTYrncwvGw01SXD/r/g0/yuLkxJOB+wBuL2WsH2OqOplnQFVF7t0GD6gOZrEzR3siwDe65d1ix4gmVq7gOdT3jJuPPeiym5j10Hl7UUMMcyPZkUmfyGw/d+425DMCrNP3g+5rvICLRnQyP5V9uCeaQZ+2Mq966+QPPXV+ZeXrVEfugxoErrCDBevYhsf+IN9DhlzCl3okaeXz6DC1k5BLIeo+8fUwmlQ+yVQXqyk6UIDirEgrMeqUxCZVBAHRzsfasdmi0ooxYU+Xflbt5WEem+EcBuDALuXnofo/nZuMD5M7/gKIPpd6GzeQH1I9oCOC0byf4b6XC4VqHgfMSqJ7EvW3AWoCSOcZ1+J+LyCVReWoJjlDZo98Gz4Pgx0ZzLCA2Up2YK1BUD4s6OZUV2Gdag+nuJ+yt/aKJlLJpg/nyb2+GVy+QUdGdQMj0g9m9aK+Ib5wFcrvm/fqeKzqqN7fmwmTsMnkkOjrEDtZPQQPfnsidbq0IzJcuI2ckZ/+70ogen9c0njivj+fwxVZygqfJxmh/megEYM8wP4PXY3idbvoLV//D6en2t/nOmWgvCv1ufavMfd/6k/3Ip+P9tpvpvnqMe02sKtRYRIRofDHP0ZVrXWmguPEw2uUerTJchP2gWiVLuqVTRtR3kbWay6LkoI/o9cAEehxpzEhTFtD4UmqMatZBFG6yv6H1OflAN6VQlMNz+fNJ1mJ5Fgf3efartGoVDf1qchMgVfhEV7GwBz4dvYd29yHOqPbYCvEMFTbWeMY1arY45fL+/CGE3F3LMMUyCykwtHv7mrkSv5RjCwD+mEG8fGNccXTWgSEpHiF8b1tHN78DAS92l4HvlWdbEW1YD73Y2iyyfmdSSXzJUhYD1Vi+WFTUM4QedK9ssNAJu0N9cU4A3F9zeiaKpiuNqDZmrW2iQeJ9T8WnY0Cquy5NDUFR04eAY77szI+Geo1mU9b2Em7nfCOyt303tlwozaHMdY/p72l73zHXImgJz+measx0/JQ7FIAU8Pr8WJuWvqITmrm7ZuX1gDgshyoFrJcMcdhVTmpZqBCWP0LR2iDmxOlcc8uU95PGQLFSahkkBgZJJQnBt0FSWsOqhKPcuS9K1aNA+TK94PnufRA3DutbMbxTeuwZj9BhiTr7dbgr0+1XC41M0rXWwHVfQ8yOa6jN4Ed1g4IQMhFAInVQ36GaLxsilLuXhx6EyHe6XAdJst+Ferlq9dl+amAPcF6CZCH7/cO9DqAIlEiLJCEYazeLpuUMl59EIaBpQxQqKzYA5fDe2HtWne0Xd7ZPx+LldAO08McX2ygqS9KyVaeQfz/B03VQIP8/ApBJ5z8CZhwqJwsCUtQd75TC0Mhr8SrF/e2uZwfQEBQ9dm6IZNvIXyqeO5xumjUThkK5gGMcEzV8uMae24wv7D1x5aKfY3vxCKfSfEXO8a+oiNQ08/tJa4vEWLuZ8N84UyNO5gsbZ4P43q+0Pnk2C/edu856qZoomOTywRjB3aKp7D9i/SzMSkthemnRbmgvIO20ylY6mamm3glq8Zzy8Mjy/5VhTKNIHmqrQ0VQleZjQnc2MRUWEJp5XWwPqETtj5IyzTis+5wU8qhvWEClhEhW3WAe/czR1eLovcvoo5A+8Gh3N2LeHnDZXaQWlcEVTKWqr0Xhaj6kutymLy+NSpcsPXu/qVaBpzzKaY7DjI7wcNRMi5xNW0xrBOB50Rlg4n4uq9vmoByivMzRVn9fY3331je2/SHkyvJY9TQzLQPOf0SjrjaTSH3ucsabpSxaVEbbv9TKtnfCs0NSyGHRUORYa1hB9wRPfNlRq729oqvsbj291QKOsly3FmuG6Z0nxUFQqRdcBXu+HIyT0WXv0a+RoJhQ8j690pdHquD7CUIZouOlJZapd1Q/UBwOv7+ESjlSrj1gTRJsbiaVbJdNdHPXQunUhxPI97KkgWUfosyojUdtgjSBbWxw/wUPm7FNc8Px/PYEXYTje5QgN733zFjJ+RFMFxlKih7Ovw5PM0VR5i6Y6lLsdlIp/Z6E+Cz1a+j3G31zC6/NeBCn91vIcakLQ9L9Ox3jzrndYmp5uLHx+0Nwb5R3aMky/UxemZWg/FSgYUY+mMjaY41vmtaDuXV+wI08USSmgEfVzfOO2IxyAbNd4PoeOoKEOj1Ym535cg6lwLEsTCyvn/aXrwWjkaU459UWy8KMaLuezg5WkisbosQgFVe0ZcReSIJGnvZ2DSiwQHB8WQPJ9GsFuFwAaaCl0xI+rGI5HPebOWqYiabfiDBR2+Zep+KKv4USKK3EwHP1tqmNyCZitX/9lqpPaXbirYU1LPCahmahqC3a4JSOJ7hoFxbmEHLioVUS5qmc00VAI9muORmsl8wTHMbQ4GEc01SoH829TVQs0yazNr3DOlmiU33Kfktlhp4GZDxcBz1j721TW0UJTCaqHJ2rkJzhba1+ACqtlAooYgFnUKYHdAQ30l6l21cEmthxoBrGjXAXte8XzsemyI+pyLMHMhoi5h4eIpus6Dw75xRMcLeEj6Zb5HS43eiVw0PH4/pjqrTNmH6ggE+r0CVyCAA14FT3pHzSVKAr/FWj+s6n+L3k3zeq/+Xeq3+xzBexvhIfvC5rh/TUJPKl7YWHYjB4dSbaFMvQtkqwumkpvg6RCRu8mSb6hG9HZd4Uiv74xJ4H8Nem4GDHG7JqQRN1IPHr37R/0c+xTUU/QVFWMFcv0Q6fg3YU00p75mUMj9yese/M91uViJkLWGphThlHNqTq/Ysz+rI8kTl0+Pcf1WcFbwbojDu9oKqNeSVBfFKzz9fgn0Xg1BsCPncnjNhAiustNNFWIdVJyMYWORsXShWtjLrnHo+lVt7+whpzXaCq6Fgzq71cydA/P4skmdCu6V9GEbxPrhkT4EY1qgqfAk+8cNN8L26Met2t4yJXFIkfcp5jPNBuex9RlkR59c+oGlQ3FfXqXjaVpJhWdTQk2OW2EYKnMTW18X2VoLQePz2hFlbIL5pjejDHGpgutop++Q0MpxwCP9oCm0kH+21RW2zYqrWQxQ2Ne0Wz6RovoM61CKNeXkMXmus7pkpt8etYc/31+Ysy/VWUB/vMmca/bzETtkmxf8IhfaDpX1wx6P6sJDJGCphLvB4+eb4MG7+GIMVre6CkdGkuBOpvWoHzIrUqdokdjRG2IZlYqNLYjRjDcvZAn6r416He5OED2TlOW2JxKVAiDAZIq2rDg+LE6bTHwOTzOAyoMQ4pH+V4M4XWdRUJI2qanV39mwDPNczRZGEg0N3M0pqdizu1izHENxxw4eMl0L+ziA2VvTNrdGBQkdqd3hxg35wRVeEmF6DBfGvS13MsQnDRlmtONppGurwwa/2HyULsKMr16KYOhWTMWq2Wt0tWofiEzzIQnM96INDWqJZSPFHOeI+DxoexekA/kyuIi8NH4j+ne005CQ5xmmHNTMhjQP8aURdmn6ejKbRV4hYrC4mEmS9ptj/2r0O9oKrXH/qntK2yveoPGOd4WHnVrNBVfdZEQkzYwqLGRcXzo3mSq6FDRsI6W8NxYGYtlcTq/G8b0Yj+UQswHQ6Pv7foM3GkyEttSmNJWfRnwmNV7FvHb0Gm2oYvwDij2d1PkIrWMvoT2OPgkOW4XKVV5+oacTM89ctLk9Mk9HH/1tC73usDrfyA9tk/zTkkoBr5MN+ZAp/lWBYm+UTvScDLRU19iexzv+vRehRVAhkEG4wnzVO2wRyd3jxBY9PigSX29GuDhu3h91RMa9PObvn8SC7x+IZpq1Q8nKMVnyUL7hdu3HoWONYWcCeFutqyo0iw0yJQODXKQdJl+e+cMNcOrGrbng0QlucX2sZo9CTeurVJ9zNBUtYLjOZZroI1rjlB9FwlLtn2o0nU5HKHKZyXGAwX7m33V3vDyXlhjhJLe0+xjqfB89qmQfIkmU3kGLzy+XSGEX2OFfydoyvyxuQsxpQ0arLEVeCCgeNC8LVmTvXQP2XBkPNrHC41ezmkDzxWP0YSrpUhBxPOrPj4asT7j9pxTgTXrY3FDY9/QVO3TQ5OHK7w+jwOaim8jrNEeDzTmyUJTFdPaCuV8RPMNXzT5LFl6tiTIaKrn96Zpe1/7+3cqKL9ojr9MdVTCgED1q0YCC+kFuxNJBXuuLE2yJvSIo2yfMXe+k1RCvG4NO0PJyB9TLR/iC03yuZI/ppI9tQI9GR0C0mQI/2EkcPh9XO4+dU0lyvY8g32D499V9IVJngvRh519moy15T3JvCgCJVnGxG6uaKqTks+AmmhOQLGL5GFJNegGx/0ZSzTMcDNtNIQSEIeVuD1NmOZHWZjPXBdw/61t/m0qV1OEkZQ/6QCXXxcI8LO9ivy4bP4xFdglfv7wk45gzO8Wd++o6T+m0uQDGqc9UI0sMS6DVqlorLuGpkJpUdgff//6nUr99RYoemMzcBUuEWaC8cdUtjq9kTR7yj5o8/1VcLaaKJOgkG2w4hV+39Sqv011FNuAOy07VETE0QNmW0YExg3+3TINBmRBPe7mOBb/mMqSVWyPiGkycVo0115OGfljqvU4tac7+IIj5/+oqRbiv3vub/svUeF//o+u+fnfbKqyEK4wCEeCMeOOZjkdxT08l5tpPtESgO79bAOtaphCyPdMpl2Jpno70lmITPvn0VPBMSdoDRpmv9+Z9DG9y+YdPCbP/KbnNb3PFwaF2ByjK27/d9r9wLvcRcYkkCNtHnwwhq+lE49YW3o0236wQhEXFo/kE5pqsRN+MMSRIYSrE1dpyLdYl8tYd0QvX0jpvT2vIP9FFom0/CfSg20EUDXEZIl65h69HaY5sCfq8Hj88orq8duB4KYuObPYVtLm3auC7urZJDZ1NF/dCGjIekQjGct9Tnc/5QvPS2aTRFoTlar+FevArYfbEzmXqTZOazauFYvEBw9NxdPuApV7ckn82js5vc60C2QXz+WxVUxmgaYAFk+mMJdzTbPZS4YiXjqYAww0mv0RD1BHZ4yx8BNz6pVRCVnEAxZ5CtaxSdkVUC/kLTlH1UKmltXdcfuSK0RYtkf0Msfz5+kGTTs+aYqKSUt47d4hi3pJk6hluzlE/kdi7LyyRu09y57QZC4e7xsLNWq/sS6sa9cTIrXFuvYl3LTpWW7MWeO1TbHMMeeQo5hY8pzmN4mfcQkPI8L/01uVR4k4hlAIVsjDzbR+k5fPDtA+yxRjekhFmq82PdwUe0NYkw2Vljn6HNsP82L0SCqgM78KINfriMfJtJ6OqOwMeB+n+SsxO4i0OqglPCsXjVJLK6B3z/zA40fRGMdrbdLFU06g2ec51vnXUKJetTjBGxHEotcy0Cgjly0kmaWQqLX+Mo2dQXvvTRZvKz69r890oXNXaNTrIMr08cUcm1t2wiLtGIz0Raa1G14olgiHfEffN/kBmXu4kmj+RIO4XzTFY7tBQ0RsmqN8nel//U5GkscjqKhcHeYA6lMh4cs3JW0pYf8qWGGR8C4KFfXQ0VAFRzSOdUYjnr/qCtrWn9qD4/E7a1GA56BnJFS2h5TqnrGASpxlLDIfB42q35kGrbwrhfC5MFQaOY8zlMoTc3sAqxTz+keH7HNHU10zq9LQrzje7gH2d78mI922UYHtleD197kfUYXKAxSn/spCX2rQzDt5CU3c3Fm8AB2NE0ojvHmaYn87+BI1HTRlLXyLaf5e2NOtjOffz+YZxxopzKmPwR66TCEkesmCpL3iEc2+SYCE8WORU+ua91CIBA00UGxfiB0dXnyBRumXoUw/2nF6X+GiJEnlYVb9jTWao1yhqccTGtNIfQJvKhRoVhM/fxfjMzzFGvtfZKNRru8tQSPe9yRJjnNZC7ush1LD8Zx8dTQVHbsP5IdPQsKPhf07mX4nfdIFGu4ShXg91tIAzbfLhDiheH5JtVOg199o9l7F8bW5SE/sL5uCx89c72gf1wYM6gINqky/U0Y2wZpMkWTmb7xB0s6/fgf9omBYg41UpYtWrLE/DDFLYLr3vT9/DzCkLzwfpcHtWb8jxl8i3LBG27RA4RB94X0brixCg0Z0nxhYE9oHHK83McSaxl7sAHtqiuN3djDodnB9ezNlNE9fWarmNNj+6mXNiBtlaIhPozZAjKXPHX7TelIFfQ+qa92I2+WNSU5PrHGM7T0jji+tJPLzPOmPqezhXJuknEVPUI3llTnKfdETsp/WmCQrh7n1G7evKFICRrt1Bdg6gkT8IPzbVLa/pCpxd5EP+9M03+l0EnICXRfB+byLub2LFiPxX5EMh/kWjaVl0xqjM4PD+RYkHCQPDWOIxgXlQwLmmg4eD0SGCer0DJN9XaBBYsE8w37s0DhfTej/mGofiiEBLxI7Ej3UExot//+Z6tSAxSC/fExNl9Qz7H77AM0iVDJh0/tl//qdyg1qHOXnc0FgF9QXjlJCoxYd7u/iL2zmagMRCZyiIxxV22f2WGgmseTIA+PxuTK3eKCp/EjC459d8fsyTPPNRFOFE8f9gZo3OVlGXQbqxg+5fWs9jSzukgOG63mC61SsIzMwUjB0LWGutfVEohLTA/Mlu8xWtlwkghUFoEgOmq6UvfEfNNVy8e/mqG//YzbVQv6fdO/vnLYJxqgzYYmyZiolQ4V1jTZeSOTxEai4Pa+hP5kmx5zCJNofprUG7uzMo6P4A1pWwhfqY4M5SS8KHLO31xz61g5wDGO/oNp2O2KOL22MSRVuv2iKH0SjKDKv8nvMIOangL6KTzyUV3vAOl4XoD5Nc96PjzylxoPj9tndEBLvhTXtjU7vVJZnFxZVX3SbIK+WUHy2aKpy7Y4077DOefuRiX8fcP/ba3QA3u6m94n1LKfZ6wRwr50l83RpK2r7nVBB4Y0XIXmmgkafA9/AK09x/9WqTKm1Ckd4vRKbRDYIGGOtaT0qz3NYLH4xBxNhtYJ+czCxTszLaX0ZrEteB8ERwpdWpPT4Ti3oYIummnWVRn3vngPzXxvisc1F1QZptYWCXNBowxWNVmMtDlm3wRhbeWgqcTlijotIQOIfpRolNMqhKsQNN53pnbPVbpqTHYpoKi8VPernfQDN7xAI8eKBOdErtQLK7RiSRDdEiea7ewbh4YHRrHeHUetW9hMekYjH22NNSaV9F0NZ7j0er1qsaxsTY8QzYmgEV9dTej6bM6i8RUISf9+q9JFJC3jMlmg2ehWB2mvcPzeSkIVcwjqfLdcUXs33KsTBwcecVjcv8GJzPa35OeQaeQkzaJoaWFhIokmPeuVDq2kRS+4vNMibTvOxpCFn0e2NpilP0bRO+g6N8r1iTrlPz909I0BTuR2a8/zuY3hlPBfibLsS6XgpjpCtVpij32yp0bVz3wLrLnMh4EEqaoe2vUPHP9hfhh/Bz0uGA+/tlZFIXmF7Hb7SB56zNEGDTfeiiqQScTy8YxaaQVPRoOwf8DzliRDfxundPzoaNPfHKcf/pvfruRaaKnGuQqL/ljld+e4M3OA1F3wnN0XNnMZHu3axZqk1NL+SpBrUhvHXXF8fa5Syx/5+mp7aFq+BSmNjeu5s2N6FUJEwh2I5iMez9TKWFMdGo3pvEaiSe8mTR4d96Ti/ndC8b/w8X7cRlQWuQ7tX9yTOXSvX6rX+gzLs0FQLUejpZyvl0IeKJ8TnNfWo+UTj1PyFOXu9bjwqgoamvFzuJAqntSFyP/pA/X5debJ0apGepIUGfd2gab/T7yrl8YGmitJpLQFHz+l3ebahsM1pLYOCidrv2aOBXmcgcbqc1l+Toxca+4QGuqrLisYammk4THPehzsa6Szdjti/riWJF1vc/u1xQ7Or8rRWBJneK0DWaKbqULDw/Fyh8dLiBPXjfBXCy6Lp6TJqCfDPeT+N5wvWVAl/QTF/4nhmG2rQciG94fGexUJ8jZcyjVw0URaKJYt2Chpe6NMe3l6IZnl/Vh2VbaoAP48pD6NbJdJNjabIIih4tNDDjqrTO6Ux0t1Z0hrTvVpxOYdoEckkiIaZqO2203p4zx8a3vlpMm0UtYZHLU/zCTd4vKo4YPyaywUJOxNNFT0fCmR0f+Pxq8TjeVnqCD27XjH+Tu8pSKZ19vPFdC94G+gGjV+OCt32lgqxsAsMuhMax/6OicTZa5PKmnqX97BrE0bsIBcNol7TCgyr9pn72aAxtt/uBafnN2WOd18aRGgW/zJVHoV/m8q6oRnh0S00IpjjA3ZfN+Hu4fMvU+3XFzTTr/FMIrzM+I+pbPUpiMSXFBmO2gq4+5zj90cl92DvXYDY94HlRDipPmh1GwnuLfBxeyd5+8dU4MzqnmzXUQWmcE6Yk3MNzTatJ0XuNZrwYy4MErhw/vM7lS05Gp7fUTqBRUWb2dqW5MR6oEv/0+9UtMnRTFtecGdQ0ET1kOtAE8kU4PXNDA0YnOAortAkroumGjdaBPtsCIjLRtcj26EmQH37wtzDGs9XZuMZ1NfBJk5nMJE8XdEA02h94h4tNNW5kxkQVb/yP6YaYzTg8fy4CO5Z4jJZfTGf0uvSF8CZL1MyZvn9j6lg+cO/l/vIASVceswRc6Eia5re4EQiNObPRTOda5GBuQ1cjmUstvdfv1PtSIztoyBC/0FTrZb/7t008v/Q9akwWsbAMWWzJD+jGXaZtwN+NC00xlY16bpU1lPdbrIpL4hU6T5zNM0BTSX3e5P2DzRH02xNEi1HR6OKcJ1DY84DHo0dN2nqKmiqG5ZnoSKgiZpF8YXQbEXivVOU+CsLC2il5QnrZhdN1a0wxj/tn8XiwBhTuqXZF9rvyeCxs91LlF3JAoatNb1zdkU8uivDJdRdhabRjuVIx23qweMkmCTuZGJi3e8doPiqDgvlG8/p+XaxIV0cliR4RGiq8CtwyPxoet/ak6u0+igbzAGNRWLHRlM9BuUDA/jTO2b7Uqb9Huuq4pg7JLrqgkSt7Rn3vyzQnNm89OhF9Swoh94R4rEpIjqrOguesHRZ2KmaRs0oyIDNog3BwuWtaiel3cIrlTCm7yQ066OQKAxcYSzMWZVS5dMXaLTRR9O0vkqdWMqgmpb1P78WaJS75N3g6RxdjlVWBbQPOx8q+4SmDeIa61YJDTbMZoEQXYgn0prO75BcZiuBceU2auf79gH9zXd46DtoqoilEdQ2eDxcHA8mvTWYozhW80I4fDAnIydnMDj7WIjq+7Tm5G4UoVusQhLyr2bSgyX5aJ4BDcfuWOcH8wFzLNiY00JxgXX98/2E+DhbcyaeMae/LzrW1dceTfUlaCqYY13VHBkaohkxRw4/NFXtTu8MNlus83OxQoNHHzSascNoJwzVAFk5z0gUbdCc/S2KodpkOU/ceyjS8ICm6vgCDbZLlipN988NwPM85x6s+1FL7tcb1vkPk4RXDU21S1KA/B26QnI4aBLdPvI3lJsRc+z5vezoK00FeKydmMRyEOR0W0sd1PvtNL/shgaxhZ0G2XV6Lm/Lwp4+Nv4BTefi8ZITmop/9miqqENTKQXu39+fR+iob/L46aP572cJTSTOsf97n9qg33Rax5zUEcGNHVRqWtEXHlo7mQrQVA9NE6BCKBPMtmiuQ0AJmvRY8lC7oKlKsj5h+2/uuP2bHtFyc0aDtLM9CevHLdU07fqDwS8tksgm6+kwYB38zhma+mgtPDr05mt6d8v0nOcOc/bqjtnl2VE0lb8McDxujTd08uXKQyGkIz3s8Xo38i4Xos0HDcBhoUP2m9aoxCbO6eeUXaCYCXse5R9B1M7baA/17mUL4d5apJTVKu5vbV6FKN9P74xOFjh+jQRNxWdopJw4R+jLrhAwl6KpTvvZAQabo9ni6b0Cw63eY/+pChJvYvy82jzQlKWN5jtm2H/4LsP+LHk77M/mW9SyPUPDhQPGh1uJ7b3g6QC9XuD1bvkSx2OKx58/p/WujC40qf+uXpD/QjTc5tx29GxFM3gdk+nedl+N9OjKD2guv4IlfadX1D0NOo7X8M7C8Y5GND7PGSQRhnFfE2bY/0pNRVOe0PBuWqEZ3yOHpg4iITpssL+1s2l+Xg3Tu6HeYUXT5UKBzuE3Fj2m/q/Nug+8ZBOvj3MKcPw72haeZo39r/q1Gt1VRxVa8kp5vIiwpvjLVEvaSMxPpV7SPtP8WH1GXcExL5VBztO7SxQz95mjL6uKeKP6gLPWp8z2h0Yj+wiNu3vO7oJdAprqpqor0Bfjnf0x1dZLH7B/ZIng/uS6I/CRCyC7O1ok3qMhqtMYgpIoLoPjSEayA7KFMzqC2SfD10hTGgz2s6fN3VXHUnLOOw+M4Rpxe1ctOuLOjTVMb0kQQHv6FZmnXgHGVUuI8/igmdD+Fly2kxkcg2p/m0oKLcF+cM8g66t4hON1YROQGM8J92UNVF8OuB0KVfrnd6rTb1lwl4ZozBd2BrAUrNkxOymGZizx+4en4PNpTQ6sTI8Vnk/foHmUuYuVAcwIaM3+QsAQ8XiwLjv+bSqT85EMWj+9CdnyBFfaaxp52ubfpnK6nyf9MdXlSdFk15bIRB6m3/HoG/d3MpYR+bww3lOqh8wuHCaTW9EDnFcPjzjhDQ1ah90VDheMV05+mObDbTUH9D5zOcgBmu4jSAHskrOP10vT/sF3KK+l5b+79yf/37E+1Vb7bzbVEH5iaB5ASKje0QyzRYVjPLhZPF4DmLQUrhI0noZ1vB2wkc6H6wzqan5m4U4tTdpsV2iOxQlNdbx8NfrWCMaY4RqwKJozg17X5w8UoWaTiB5c3H46jOBnOprqsZJNbcYFrIurJdI6b1003Fn4QlfvLDI9ORbRrcJHeC1rg8XguhKVnGk9n+n9bCEjgkfPi2wB7eqIpuLlvqfdUDHIS/Rh0k1zzm9BhDGJrhzM8W8hpWLzsyEeu4XAfup21OB8LoEn0oXF5x8e3/q4XcPL/+H2PkIZ0UUZ4vHvnheewIj7L19nGWN6BhjzPDTmwLIl8Iduojt2P4/iGDTRgMFf9xLQVNdnZ6LxBpfEJ19Tafy9oGlOw5oH7fYmaUMhbOC1axwST3fLaaRLGhpmhTF2NZ/mR8lyBmU2+ELYjaJMvUS8A+fvDbsssQahVq2l8PQLNNtlXZlUl0UPcuABj+MYc2Iljxl0kRRgjm29Eev6zQ2C8YSmou6t02YW66Df55hTdozI1HhKIRSrxmNRQZYG7T87gobCnBX7BuZkuOcYs3ddzGOtbCSaGJhjc7dGsz3mmoECxrqy/BqBEGe7UKWzhuL58GkOd7ugHTX3aCoQznj+kY45fcmuMjwuJZCo5/j9lyp7UNy1UIiP2rSWQ1If4C1h9EtSGev8h2bk0OwO1+l9cyuTvu4ohgxLARIG09yQ72yMgHuvnEcfoov0LfsGZAv9KiQnTmVq6ksJfBjnzKNS32sNOd9geLRnNCdg/y7XkQ18+XR5nD0qkT4rc4CBlLEQ9g/MiXtFEvB84hhzXBWk1HGkFl73OmFJbWN7B0+sU3O/yFg8jJhz+6JAU42X6XgZ5nwSJ1twkuOc+9et2WvEa7F/bUqTxfOcp9SCiEzrtlsk3Ba1Rps4R7MaVShEzh6Pf1+KX8h65c5DhRw8Gu01rEFWdUaSzc2X6XE4olGac8mSQ7uSabRZHDHHl5jTNVH3qH630ezxYifETWFF2v/i7m6aV+W5hNF/IAcGFZWhSIiggCwIbzMQBQwKKir66Z/Fdl/dfapOnXvS93O6es92+ZeXELJ+K4mJPIzNd8/cJqlW05atPL2AQi4CHucxA3ZV5DuaU81IQpdTLO8hmp3t7ZEkxieSmCKjac+ryQFzrjrsmL3YUmidYX+/62nWsrGcbqAL2oLHl2iG9z8x9vAKOk3Eds07/aDmGjz2qitiHmAOUPbdHYobx/LyDSzfqT6sOcuUCtuTNJaZnzETKj6YaqXg8TtzzqC8fdBseTNNWNGgqZreq2h2+MwkdnVuaOqtgrGWa9eWuXKsgRhna5EG6bjX15fmDvcq9WgsvSY6K1q7A1HvUhFryVRiPBj62er0TLNSN2z26c0HXPoXGu7xmtVsBP0Iyscbze6eA2xoNkE77Ile8aGftGR2id9/+eMjiSc3zBG05KtAdG6Wgi/XTq+3WrvC9tTxSWzEw74JFE3ThfNExNSNWlZe8P66R1DR+L1taqbu2jHc0TI0Gf0xHqoFyx8ykiplZLNnrSzweXOsf6swxvpjOSsozGH9qnmKOcVlctq708ND5tEqsGW9mKBpdwvD597sgTGad8kZdM8N6c9U4za5gW6UOfXSNMTP+9SATUhO3F9NZz21hzVfbel2otBHF5W+i64FVZUz6vY+Cjh+1cXPVO6iqXX6EHUEVnP1uZ8uRPszlb6dAYVdJil073T+fzXVa6sH4Ch2wj3uTWp62qlzMPg9Ed7pELaU1jVe72bYry8d1hH/7nMLNhc/5O7JxePldrIFy8ccHcIOz2/H9hb0T74nP1Oh8yls6SUS3ksZ9sqB2gSHrCoBZIPGPBbtBjb2xyauzlb6z1TWoQ65/x3241OdYU/lNg+FD0sf0wa50kBbtg7xdy88n2l0JtBivxfwGZOOfuWcweZ7CcTPVNuw9GGlexlx96egp3dp6Ef72GjAu0tkyo2ZApZ3xPMt7lFCH4s6h7W/wtohCi7TdK26eL8xF7BISU4n1zoD/Y05gdsM/Yx/TLVuMp/C1EbDnp8ymnX1/vebaj77V2N/Cv3PCVX/m/ZQ9uxDAtdqrg1zHjWZ0ZmywjZKdUT2XoDJ4E5mcKuuNs1gSTrmBWimm8Usnqb7s8m+lGBMuH0tEsvHSmX19z2Cs1mjqfRMmMxZiTd0n2EN0S/5yoxUlx64OiOEVzGa6vqiBdTiuhvWbUZTyZL1gbOBpkqXuz5hUYKmaYK3yeN5rkms2D4keCxWDkkdzHXYJTUkOKsrzPOvL61lqtlyeGY7NFVxJiZbnIFhHnhAs0w4xizleNpD9l6hqeT20OkTzs9QBP0e29zNV2Fqac2h6SIbY6j9TRjTmxemKtJeJFMPTXV5iiW2oTIMe0nQnsUbdwKPO7F5thvjudxxYsGdW94wR74KmHcubcDGavhdX8oxxvHzCcIbm4tweUdTSZExh/vDRvM9ZwLNakoYkyYnH2OoWSeM90EB1fQUigTTQJklnoym8roFdbYn1rN+nx9AUO5jnhyhqbiDprxGVcTjV38BdupbjJEE24yMbjCPXr7PR3APqxkJ5YlT6ztzhabKT2iq6DX0uz2SCC7rfUBTub/qzN+uh/3pjhhD/sRki8lLbLN3KY+vM4yppwxjeiUZEclIHpiMLNB0j/0CTXfyNgpz3JEOT3mDMW2LbSB+vrlBKJT50BPyTHRlaQxrpmKbms07SWe7qOTwiPcxGvKAMdUiWzTV4YimWvkYY/gGjfhoUoy56h5jytHpHlhfTgVN0/iiMm1rJ3C2glKkytXo2SM5mtAtcvz7cnaR2fd0l+H0lMY0Wq/tYS2HZY4xf9gbiR5Ex7rP8LtNMqwt8Z5KPcuuSof1eZuKTDE2Natt5QN3fDIksRT0OrXMK3SKOez5PJ7YbC0mFO7BDGM8BHHLgoM3xPwY7/80rDk63p0XAGmDphNU6fTWOryw/q4xZ6EfkbCp32J5m++h/ktMZatOIvAcQ4ymZ0xmrmb3w94xaKRVuMG6vQjwetLmRNK0nciMXecalLJx5nHnxgrTg8sWXpP2RLNHMQvYLCsYXMzrmsTmaZTotovv21UZTDV/0prZIZr9oun4/GvCbHb4lmicb5WJTMPYgvVW/cLjph9FrIwjrH8vCctHUQ403q9Yx16TDxq8PJQirkdojukXTfU8LfH58EWcsMv24eDzuGloMEZ6/Tiy1/DY+mgqrUWTflPpBg1v8HnV/QbLtz9u4BYO84me+wZN5VdoZL6pSIxfadmRDqZyczTb9IXGLL+OBl22K7E+cjQVFWiqjqpY/pvLtWZEajS4qYc1mm/zwvO/ihs8X3vMkbYrNGz/gAc8ozDl6UvZ9GzuTDbDWC+ejz9mJuvrHo0ZD+vST+IYTXXNFRCb7EDSXpM6dlhKDVxOaLqUPY2SfUdo6rvpHkl6n15zdr2Ol5A9qqWIAmnU6as7HcMrvPoiUdpAYv04P2Obe01EusqwvhmvUIduMitJ4khNybxVjn+/X+QkSbaNzXzDfGFOdc9EfJ1eTfY2JWxPyhpNZa8anSUBmkrMtzmNF1qksoZrjitvjzKNlhdF0o9vUGHv97749VOlvPxrKsxV9JLeJPsGdp8ciK+bE4XO1PUGjKt04t7CwMz47toSGAesX346qRVqbqQrfn+ZUW8koakOTB52qo6BQ0UDnTpVGYOW3j3iRnve0fXnsQDHqNBU91qX6WMpeaBNe1d4qYSOVyRsT9ZMR+3IJR7vXAUysFGTcDhtL3/7qTajZSp8bzTsDziYis0pXr9EQ/W/mMo7eoFKk7o0/x/9VDdVw3zuHFF3csezjCp9A1vTrbj7WuPxdhbmkatjYwt4O66uf9e5AaZXhtR/22igry5HYI9O/5hK7p5/TeUhf1RKItUAHcZ77h4BDTlZBPrPVO4jw8/1cevC9tRmxG/naJw/pto4tz11F2Mu/Uy1psOeRktxBdrMpQM41rDOff3Ez/+Yii72nHvmUvw1Ff3EWB6Ljd7S1df2wE7OPvU+AZZ3vpP9/zumWsz+1fpUq//sppL/N82n6qXBVNcaTXXXzzKbBz2+g8vUEXF8V03WrekMXs0dBZ6WGHPmNVXgqROLJseNbzIv5y8QhoEx6Wx/VObUhQLVdh7R+LOgOpNmBN/5JtuTZObh8e+P7RsCcick2lxzU7cDNJW4JVvMf++ayU6vVQ+Pp2qT5CGpATuvhrG39XzYJWHm92xyjwlUsumQGOlis7fiEsyzQ4xJ4KGpnLz20TALi6RRTE2GuaaObZYHJDutaM50fb+HU6hMRPB10FSyEldQbsSeZscTXt+DFTII52GLOM39gCnP5ROuvbLn2et8lli+iZdwf5YgYt/gaJQxkaANOjRVeURTlapuwSNcejyd7j4BO+5aC26Z75H4IlGZrXU0TSQXaCrle5T0k3hjG5h88fqOEZoKGptCMR72vhmNpICtDvpp2A8wxDYzCWQ229lHqK3vQljy94LGJcEBSm2PZlssdZO5FprkwiHi6Y1PgJk8P8HdP+H/d1XdsaTd5OALPhPhqjjWumY/GrhdmUeTmTbM0Z4Pc9x5GmDGNdmoaGDMu8ppjDErqjAmRwt7AeXojqYaLaY94175hU4L0Wzep9aHsc8A7t4jEvHne5XZIUFjPIU44CEXEzRJvG/BFfqc81H/DHRC0VTXKnNJ+jTRVPMAW9/7RYnRkAJjavoaoQHubUGy8hTVbDVvT9DZ8tDH/4lNNtrID7j35ETix0tXWDjDNvsxikuemG7Ts5JjDO7IsLeMnqCpKiWbQT5KxjT43OwWM0U3h/NxZ4lULAjG6KTdY33yfJ4sAU11P5fdsBdNypPzPsIY6aJhimOSiJjpaKR2PKzJmhcZTariYrOnO6LQvIc9bksLYz4+cgb1eoTmeHwirM87bQ6HERlT3qzQdDGxXsNv+fH98tDNDMbqGurzCo1z80OVlXKLptKG+Wl9/Ge+UvLGz7MTjVc3NI651vF6DjHe/26D9+euPXxezfbMs6mMBtn1zy0UbXeiaWLFAatMwqA7mGiqdXnEoOE1PbSfGus7jUjNsqpDs+vHgGaZiUYE2URzzORMJOUVY3ayhw808WCqzzBnvw4GU41mGUne+aVl+/UQjR9HNC0f1oil+ydDk6VDP2JrJOxYCwfuXaLxxNBEpwekX0PztF2eSMNaGMl7mJ+2tg886weD5i2aqVCMiiePe4M5lX008P2bVCJzVKNl22eqQ3N3hjn78TRguX3B43kmmqpYoKk35WQLFyfH8g+c4XeS2XINhdWuRbr87ltdksUNbhjnSIJPV2UXA41eBCt83osYTfU20HRnxx/GGgM0VXZEY1TrW4HXp6BxqlmL9ffQHkiiPuuWdeqwFsLkVdE4Htau2Bpoqtfxg+UVYoPHgvd5Cd5xseSBbqGpNp9hjWHKfHy/LV1iWVGfofreE56NxnhF2BbqgBdWEmyP8HgvUDCnLVo0lfXE+j85lU+orgqafptNTdbsEhluy+PwO9BhP8rdOVzh3xc5TUebi/Lrp5JseUaCrs573bmXK9ioI5/7RyKpFLPnCtRgHhA/CIKaPoy6BWfPDwJYfJHpfIo5jnN+HNFY16anLwESrIk4End/CRQKp/Ly66fyb+rkr6n2mIdSf/LRVarZaJD9w/OIlze0/ZlqtZu54mcqHiceUOvkCmS2SH5jf39M5efnsKbWvJaHtRiSP2N7ePwWql8/lf9Z1TZdRtj+ahsjpJ77DGQqNNOEtbVwhKdO8P7GD9OA1ea2J+644SV9lfIa1nN3mNM+/E6v5roB6zSquGef0DzKHUW0Xqc2d3vJVfX7RUVzLc5oqm4pdXS+VSNwWj/kXmejzpoo1cDQfDTcH1Pt1+1fU3mPM2npaWjj2a0PuNvOuEwnPIdfP5WvBWic20PagnGcOQKyA5opX7kK6JWDpnqwKKDtWD3g9UkR+fVTNYq0B9YFXMBDpgm9nYN/THUQek1fzw5gsxjK+77D8r5P2hB0ywmI+8jRXP8+Uy3lf7U3zUr9j8G//1/X/Jz8N5sKlCIe9kLRROzwr8TSQ4zvuJ46PGm2aKrtVEyhUDOLDHN4W0b2fAmXd27RNEjOOusiNFXz9C2RkGOpsMOhWEJ5XockuapCZ+V5huYSi71IxhmaZK5e3hBOnkQEj4mt67cdP8GNX7ck28LZZOuZ28NLT2ySJecyYM52id8PwMQ2+YCmSm8NmmquofmuBppKNg0y9HMNv9s6aTWbk2F/vdDD60keaLrlKaDwiFoQ2W1YL6F4nBw46SqaynhYrb56iRLuub2n8VLy0Uw3awbtaWnzuDG+Abt77yc8VnzPkzXRejbqH0uoXhj5M9KhMQ/60E+WSsN8nMnZZuNJsoMim3o0nh/XwKqnPqyj3Hki7jhHs161HKL+i6awrmiqXfuQoX6t0Wj5hvRs2poaVCrHNnau1MBULzhhDN+GPDYf2Obqyy7HvLNfcCdUJx27LLsMY6Tv06xc1yZbViaHR/ONME9uQput7PwIz5UW8Wx2C1om76YHSG7JjIf316jUVaPBGCCt8HrPFZGYgOF3d3nESexQNNUnX6+hW7+xjfY2w9hR3s/hubNSGrvhtWf7eff5syapSF6erjOr7jlcx3HE4/N9KrF1jaZqbTRFWgxrSHLt3kIS6TLhsMfEsjPEAs7R1cUYvQ9UptX4/FptE/O0vWOMvM1DhvVijqbaNBhj1jUa83qLDzQbHQ2THVXzgcbYnUSqqoHCbqNhLY23VPJYecw61h7nBnRSjjH6azKJKfZ4Ct56OyLhwchbfd8dDnBebS2RbQPRMnfcOxijlj5NypHUsZOGx3+tbDTkLsWYOE/KHuqxizFvF24CZn+CC5p5k5JkPGcmw9ZMQ1PWBU27K5rio00Y3KzFgSbafQOMNt855NvniPDFPK/1NGuwfpGPTbN5zwOmaiXG/OcScwp6x/vRZAnNajkxT8R10rOGBG94ieNgqufGZLPVMEd5WZ2w/O2JxA7WZw3P7eVM0w3MZBZdRyaIJzuSZPWZAdvDaljbX1mLZD8k9te0eQ/zkWyRLL+kZHu/PaKZNU7SeTWsl9TlLdyD4XeeMJ/q7NTJeP/IMXw/DlHHXCnA8p/tMpK13qVmmwfToJkcsPypGdfsEDvogt4taMaHdchvwnCwvgUavq8PUusPo1WhsiYuT4nAaFO0agvXDMsr3YjNsLZGxeC1kyqaSdyQ2Kz5GFC3DppqNeyV9A4uwzrk6wJzgmgKzNrgW9c2CRqEd2iqzLiYUE9vaD4nuZZsySysz9/9msd8M251efW4QfnMQCR3giaHJLhD2fVYv0c+3l9MJ2ii1aki2WGFpjp89Rs0HRQ8eZ7RVETVl9Dy7UGkVJdadrqWV7jdu2GN2vksZzN3mO8VRUeenI6YI1x6bQHx+ruk0TIZtfoCEY7REHwsL46GP8lKBdUySng6m0c5MwjT8fnmJUn91axkB6NW4MJIPswPa0yWl8kTivyOz2dxvupMfvUzqJ0Sy2O+Q1OdiTqGFwxj36t6Iv9MNfIJ5lTpo+v1cdKrYFQnn8J1gxnGn34qejgGwvVXekm7u9L8NVVvMJkWS8xx9m80ur+N4p4eiUpgfTwcuRtyNJFyVi9A01dKPPGe5PRykI5Aty+XeGaBpvoz9vfHVFiEoqVddFiAaVau8O7TuqfbhQpAl5JL3eWaJ7SObR/M8B0LP3+FOdUv6gwcuCQcvGmYUPJQSjRDkxD3nOHxt9t6B851GZCfqepjj4bKa4f720woP1PtcndPvOSDBvljKn05CYl/uwWoOab/Hfvzb0ui0LAafhfplrZw812h6vORbAAdfhfr3x5BR+t8MEq9RfMkmWbTyWOyBltEjvC7GA03eknGsAL6nnowpvVv7G9v7wLh6xs0V7DtXdDe44z/+qmu886E1SL4Z+xvpxYjMGZhyMFeT4Fe1/kBWHuNhA8Wkeg3VhxYHVec+iHD8or0MgEtMlP+G/tbqAGAvTU94ne5+Gsq6s+wfHpLqv+NplLm/2qOuvo/Yy2Fpf7fbCr7vYyhvtVoqvaJZmn2wzseEofGN9Hr7JKTCTyvM0vEyhfz2IuxWmKbHOywjS7PKvNb/oRn97V47KigsLmL5noSPSTpY/idnzsb9j75yHtsM2Q8fjy/vOCQbQgP+FhR9a0+O0Eje1uRpImGRsuKN9zha4vMeAKw7f7whCZ9GCQOv+dhT2LriwYEh2cm4ybTHvwLZ3ZG09zkL+aF09qDwpvj9UyWBM8vAYWy7dBUs44GbGTtbPBSbcLD3eNQ60RCU91GmkMyaRhbjPz3DIQMaDRsz4F977yD2n3uMc+zzj0jM2sBd8sCnl7uwxqiG07g8gjw/D5HU6126hZa9eTRrJhVNntQfMfb4uWJ1G25xPrb4gDRk81pcE2OvT59ihkU9ISmkle0Y+YR3/EyuvocDYKmUjb2EbqbFFLMTQKJtZWdw3ldz4VtUday1bJMMcapHknOXq2zuch9KJN7SGKzwZh4E+URrjyMaCwb2Ob3r28G8cmf0TAznVK3jtYV7h8V8/Trh/YsPNshvMZPLtLIwrxWrR2M8bwoeNx32Do8xiXmwf4zIdmITzv2NfoeWmwoefyKdZWRSEfTFpMIDaBEPXOUjwadY2PMtW1Wss7XGuD0JZNQpE/Q6YjMoVC2rkiaB1dYkaoe3O9BTBMYRcBGq2HsLHoM87kUNI1OTYz5zy/GSO/T6Pg8+xs8Pvw0jEXXMubtSQjV6VDSVN02g3m3BtZnF02j1peeMaZNIYrKkYi4Zdd6v3oc4N5NrGFtBlGzVqoduM46H+uTWndsr8t3EJo67AldXjEmTuU3tOdzQpPWQCPNDLWGpxOkWL8+TGeB6mnwmkkFjcsxxkDIjzrckw3e/+RxtdmX72WIigpNt5XzUp/5aKpzurBIJo4csEVHY5TEtUk8m9RDPx+a9VUUWB7pl+H9vO0XtPLtSOLVZ6OztlffcB4dTzzZEry/bT1fw8U6nPH68TJY0W9NuM69o0hTswEmRUKH5vRY88zdYvl/RuQFhT6sJRHoaCogag5PRrhIjvuLzlanvIFXN89oUndTlbUKnq87r440zq9Ry5RhLKyYYbxKogM+30QM63bP0pInWo3m0F5rHU30PJEkmTUBy+SZjfW312gsLUmpT7N2BffXxqXpysccwDngVZ4PPpqZoo4ZW3o63Lo9mmrbNz1T+gkaebqpeHKzjJqVxVOH6rHB8o4fkc2M/VaFLuxKEae0GfZ8PhogTlEmsuVlk7NwvFSH3/Hh/Qfeq9adr9FCfb/i+7yRdJmZ8rA3jOMmJEWdt8OanQyeT6iw/Rv28L5+TTTmlaOZy3mcM9stF1C1yoHHLddrNlnmF2g/GhqoT4yckSma+jw2sLy2xTVg4Wkqw3GaLgifWs9aj09vBa7yDHOiV4mG12y1HPp1k2FP82nOFGdL4WlSvB9Ro9H0i4Ttr9flPNGnM51NQengYbOMZkvA53Oyuil05R6vb7PfDGvfqCO4KN5BZNo9lNh2llnuFN4zEaS20ul2cxiDOV55xKuNYc9ir6/ALO2A+7eLHlCWYs6wCY0D9zdXJtFs9WRAT0NdfXSzFlsR+QubaY6mylVJoklkX8DJIeWgZZfkZyqWNy6Bm46mYanMYTX/eNRDB9X0ueQzNFflUl/19b+m0rftnvgnRwQ0fGB7Zp2uMYfXAY+3tYMJrN+nYcX2yyShp4N9Ast/pdTHpEilvmfvQC+HsbVZMYylGfIGtkWOprpOqUxPVNr8TOVa22H/MAfr3zq7h+JnqllYb8B+XSrqJXfx11R/+ql8b1/87afaPziayhr2QO4wyoFWTPF84UXTaTC7rX/9VGDf8Hpoi+dj8mlP3epB818/1ToQAfdcC8ubqKoLWKsy6r3XdUfP4xKvj9gO93ZX0tPbGeOp0yloIGcx1WkRmClsHwJNxRvSUVi1DqiZhqYyBJbX1+hi2I/rhHhg1SVlYlhDNMH4ALeZqGkWmT5sskdA/Smv83+fqRZk/q/mqKv/Q9ZSmPw3z1FX8WWF1t5qGLNsNIMWzUbQZLGDeY6GpsrW7wlU/cMS6SnHmHO7ugt43oth7QOGplJXBZrnXWBMejSqzBIb846WnUORySFVmWWjSV682/Msz9BUYxdNFdmccA5U0XU/bY7wWnI0lbP66mzdrt5wmTWYN8eXHtjrGj+hNVqDZJbz7dj7/fiC+PO7KFFyNMR7+YWb62Gezw/nkqkXjMm39d5CE32H9aSOOebNZ2wzM/2ApnqbUxv8OEVTjdtlrS/VZQnNK3VEemnx/v3He4pmNGyenCdfm5khXv8tfDsk/Uzw/O0ynkOVbTAXC4+0ZVk8I9Cw1CJpMf6a7L1OtvA6dUCy5+FjM/eUb6FcDevfQIymYpWPpmLJnPL6POr0i2zN4PWheH3YkrZsHUpoKnWLeetR1m2W79ocrv0xpBmrMI+dTroDnG/tnNi34oJ5+idIodkfPZHIIzSNubM9uGijUCT7YW+V2upyuJ92IclmDbb5ZKtlkLyXM8oXYpTr0xhN1VkfIPEoRlMpdzOAxxswphZfJjPvg3nXZfMsaOZ6M2Bcb2V4uARNNSfXlk1Lpcf68IgGQ6KJHuthfaejQMMF6bVnJnoV2vCZiXSyDHM0966B6NvJIhj3T1vfhcUc7g1FU51vdFgPCp8fRpWYpkFxBfZ20CTnD5oqfuwxxuxPQQ5lsc0Ixig0VczRVM/DFU2RtMPYiamG8Byt0FTKJ24ZrBwDivsMTfPSWc9EtpuA/2lHw5qnaBp+f2RQa3OLxmaIOYN6kGy47CKPpPRdo5mzDmPscZ+QYX+9gD3l8gX1J0NTbV8bm1VdL6CbQCriypro7LRD0xTXaBiLI2iqibTV4ZqFGNO7EGP+9XmeQfxcjEQ4OirDWhKrDk0+R1NNo2Gn+6rHmD862CKVvMGIRfCB5jmKSBbGl451bfKE+lodRbzK0FRnvDqobvIJn48yQZOf0MflK6xIPC8Mian2Ew1irI8iIZjhs3Kx+muqOMkdW6cb6wW372iYXTvMN0y35uHPbyREWikXlUVYu6GkKJx4FVzVYa2KFzTLGRqBK1HNnnP1BsjsjGfS6JKz0emzBmxqSpoUGZqq3FU6tPH3RLLNwQgY9Rs0VRdrNOk2aKpJ+GcNXcWlcb9CU3Xj/grXbtj7qIoxGrWGg9e7WaBRaB5jTpNsN9DUHZpqPcHjw86hIGoJzdbbU5vFaarCRbJKkd1vRsf0+bD/YhVkItY2aKpTWqhD+7SmsarsS/11Iw1UuyOaikcStl/q8Lu9P2us3rRpy55RxaCqp2iq9oCm2i10NN9nW9Ck6tA427qbw8V9H3iS3YKSjbRhD+r4gddLGJqK6xeGBn4faXL7YH1eOS8Z0sloQaJsg6Z6bwwFKvfr0zSmaHhNR1NdJ3ZM4i+JEjaSRxQKaEqRro4NPp9MXgx7M6GpzBleT3cf5sxjxkayt47PZ6HnU7hl5xNJF9JVxvLrFXidTbw+NkFz39Sr7fb3ZMaD6mu3P1Pp5rAfn9RxiU4Ms4DdKf7HVP1Fv2CMXh2od+STnmrLmw7mqTkKXzCjo/a3/4Ktpmis8VeXqH7rMRNcxCn3l9swoW+vz8F4ly7xR99hrCruA2DH0OM/U2nSUgajjVzqqvWwPtRHR1NpLzRPoAig63Hv/fqp3LWChrrK7RTU9BAT796EOUV9FkCXt5R6i8GEpd5uwZ52AV7fBq+nVWADRr9xqEuH9bBmIxPNdKR7vN4zD+j+m6vgfE7/mOqYtTroxwJNVU+FTCvT1GBNfJvDcjdGAw374f76qWIzaH+mYv4Iz2dvfPPXT2WpCtZK9zSs8bms8e8XGzxfguk7rS7D8ctlQCFz8XNRy3/7qTwzr1taG7XxG/vz5l/e0RmLF8CsFs3GrKlJz2qX/UwFI1n8NdWffipQfRLQsaXEoC7mWB4jdRj7yzsHNjHGB69eYXnHduuBLn0CAV8hlf9GU0mLf7U3jfofs6kk/X/T2F/zIRG026PG43127tj5eFDgstBskr67XmXhg0iYl+oWz1QhSpbf33M4GxRNNXUrhXXU7dAUS4xJ5UKV2NeZzeF5XoU8XadnhfXC6qAbbfY0K8doEp2HT/AnnNAochVVb778CE1+2/J0sUOjOZZ4wXM7rBdUggpsPMfji9Q2ROxXWsv2t+Iz/M4QzXenQmcfvfnAJbcsEusvLWfdRgK4U46memESwF5mr0EhJ8Djl4Qx69i/bEg8dUKjxfpR6w/xKKDNbUdkPf1im/NaTeBVhzZN1ZNms3b6eECzuDpoFNPv2Gkl5vCIApdgE0hrNr4P/WSviyVictZMZm5lEwS2kyQ+mWiqjtdorPfU40mX8p7JHZoGUxiZcN10Ol3ZPaZosBvQbDPF41krcw3P5uPT+LgKbPY69RjjwnNAkouu92yh9Nnffqr7gpVsvygTeBzGaCrvEKjssNI9aIed2BOnYRjjV3UO52URkqTppJJ5+1cK3DlMsU1fHXPdb5sL3KvdsN/aR3SsBjuAUjM4j8+zi8TO9hNjkLQsaNxIM5tth71oGjZNROobmMdLvv6GarlFU01dobDxJkHTvoa1HybHqGNjfei3eXUYc/d7jLmsOl3B38ky56Y2svVq+ZAxr965PDEKIjPVLAHaqReRWPkOc6Krpw5C1wuRLcQ0YfcVGrNQ8kwk91mssustb+GiP09Dnl5LTHqVAVSHD8b0VdgMvztzNnA5WBlJ94NJdnEkQZw4I44I6HJ9KR0yeAaKRRPtwEvmujmaSmD7G5srvWX12bxBM8yfym7bwVSpiaapLzHJxp+pyYbVieAsz1KerQ5s6Kdbo6kKijHtGcclux0ZRWO8Mp6uLsMc4mg3hXgujXg07u1cr8Rgqu+wNsl+xm1WT8wVnC0Zc4r7S5JY4w1772RWJLIVXFoWWhK+T/f6yONVvFFZsFOfUI4PRzT9Ge8v3qIpai6qYe+mpmdfrTIwRymOPN2I2MbLpTrcDXfNE1ijaQ8j/oRXecGc5DvE3bxvD3DVS45/b+P9hCEa5zwLMWbb+UVh8WvYM/r4zrF8DDRVOS5bKCarjGaH5QS/P0vX+DwnJbYHbzTFyccY/CDtCU3J4oAljmVBBc81mmlOEn09eoyhcfw9ybbaxWRtFaDxqwka9FvhFew4murhTEvMqdRZz9j5s4Fqtqt4XA39YCM+p1BvmpOIX97GZNxjKly1tORZu2s6Vmhoymd4wPI/BVh/eLfEcrxt1mjieFzqW8NqhjV3MUc6T9Dke0NuoTzMEpGkAd7fY+TpmBN1lUjnC0Nlk06+Yg5Z4vugpWgq74E5xrWwDzQTel0yupZqaO5bNJDcNgk7Pod+ysWw36W/nwLbz8YywOuyEJGjjUrd6OIlvMw3Gn6L+QrbhGiEcjeJRfKSpwHzP2s0VfoseVzLccJeroI5bVLmNDP3M52Nt8odWnLD5wOjYZ8Cc1g/rDWH+YWjq8Qmq0QZxv7x2Rpu2DMrGO/cj3qc8VBe2LX+VJXVz1TwyNBU30NdwOa8Dqg/S4KEbpSuhlW8/MdUryc+z18/1eHYdFTd1B/Y5MGR/kxVPuUaK1bwTz9VK8y//VQ/U43XmPP8MZW/cElOnym+/7Zh/WMqdg32gFnUP6YqIvD+9lPtHDTUn36q7SZHU+nSBM037Y6/sb+fqWarzvz1U/1M9eDlBlR6s4k7Mgmab4cOp7q3p/5nQYDWLr5vO5OHwo2WgfkzlTrbVtzFMpCp1CUa0INuo5EOL4Xyd6fDVnHw+F4T1JQUXQAWJs3E33q+SmkVrmFjMYd77zcarh3ZG9i4EZ5vd6YllRU8kjUuOfn1U1VevoetX6TCf5tB+eunWq0PDne3B9rSbWDNf/1UbnTf6PR46BPYkiTifjAh7c9URoF3691LCj9T/emngoDV+a+fSr19PeoXJp4/jGUPNnQecODuv9VUQ+/P/7ep1vP//Pe/aX2q0agI4dHEaKp6iWbZHoslPI0Zmmodoqk+GpXgtn1bNKvumMcu12iK80fe8eT19mT2ucUPEJaJptqbvcSuVzRXQ18hfj7XZBbtjAfUp90wpzzROuZjagVcuX1J0H0Piq5Nixzur2hLM+W8Vti8iF9wXXwwb05EaTNio2nEZWTw1LmdaxaOeA83SXVo9jxwlWFK38NjH1siHY+0hPXjzoW7tLJoevF8ha235Rrq4/DbjmEeH3uwuwX+XJZIFG2WpT5aNCd4rYc9bG0fTUloM4FHMrZIqhx9k2n74g5C/TgidoJzy6raleG11VySAuM1+y7QePUyGeaTfc46K46JAY09RQe6UYXfRzrBo6PesA67GPayiDII52NZRNqwloHQmim0jQo0djxSsxvvVHjMjaGfhAcmGzE4QH0wAxJbgdSx0ahLoWrOc7HfD2skZluIMWaraLa3h6axNQXQsFj+aT30M8wq/H6bX4eRNhNNxZZ+CoeDMyXcfD8DvW9XF3hdT2jOhUE6NscMFc7ZktN4vkFTNdzDGHV6n0iihYbNuNVPofLthKcqm9aMGyoaONiFmBd/qMwgVgFuhRFi3vzGPB/TeSx/skVTTYpLwsh6fAE+c9BU5PQ09cN4OYNzN3XRyIRIjI9rF8TBjdAswx7R7XiY8/zaFzy5SWgabLcO8LpdsyGmzlR23MoNlGWMpkhZ3TPbxTauW6cFyS6rGM33DTcglFcm4sBHk+zGXwL5sx7RaJfnuf7QrRSuDxVNRW4kZ0BaC0SwQ6MWkVSz9VdqQYzueL8amdrMdPQO7mEZi7QnU33Y8/cMIq5SmuTD3j+7MZrmbMUnkW4+Tc5ekUfhJmYY0/vxVWfT6WsKEcFqHCgGnr/2Zg+4jGcWj9l02Lupa8Zw151hbY433s/tBm+4GpiXZrVzqdmoGH7r/zKPNF5ZTGH6rcf/8+uRxPs7a9EcFZ5/fqlEkrhxz46dh/dff/Dvs8XMZHFLKbymyhoN6h1NPazIE+9Ht0i2piRho5mawf3e4/MvLElh50i5QG3aqUjTYT7O6GM/4XHWcpGN4w2avuhbaFo0V1zH+HxDb4s5QbTG8tdiNAdWKQplJk48Nu8zYGsttuDFpTVJ448I9CfhYxAfsRfZrL/obHTTL3DmazRV3OLz/8ofigZMSpI6T6Nj7OEwaHS3otlnN0OzPtHsxed44ul3WGfeNT8ruMvvkifK3WhZ8JhvoLjyjMbPDRplW8cruB0VlSTn2SnRzza5QkFOaKqFIvWsuNUNdMc24YkZTEvmGCM01a2seDoq0FTqU8X3xQtOJJNrNE51KzHHCIb5ZPtIypm00wW2hxc0FbOMhG0vw9hnTHOSOQ7WH7LZzSBfXBech3PMacY1X8J5rGJ9W5xrfL4+mqaWV7GI704UsPk8xZwkd0qe3nM0WlPYQ/t6O2BYbfF6lkfpBtfWH8aeAU2VzU1sr+M9GlZaXHt2JbCEh7bISLJLw+439rcojzManRdKqVvSsP6R/fS4awAaQGX5CYx7xoXbDvMmyAEzUfOE7w9GfsygVVbp4GyPR+q/6qaletaiqRzIiT/t6pbOdZSQ7oyGmC5QL54zzP+pZy53O1f0v36qXWYD+ZnqlS9RmvZ0T/zdSupp8EycXz+Vv6yESV+a6oFdiZi7F4slNEjsCWyiKMazDMf/Y6qVOKOpDjpe/6GVtmDyCs2zWQc9fd57BtZo9o+pRvjO/VdTvQiachV8Q+6dWsmkvWNSMK9aRV2npBK9LoM1luvbEjC+viRKWxW/X7OA/8b+4sLmgG9FwL3196vS732kAotlh/peit+vT4EOpvdyhH+reEKbFI32x1TuJcDP1bh3YHN4pORnqj/9VD9TpVvRUv8gZFDNHFtlQ5+qw/pbCexWzrDG6DD2J/uJBWZy9YX7wTeFbqokBKcIsfyZpCd0sQqGscEEsNUTNMfmOPHB4OhFWNI6+Teaarr8V2N/6/8haylM/5v7qRbqMoRiO9KwjbLQVK5LltAuhnXT4bFS2CJ2CbTtCY3yKmnO8iWXodi0O8zr2UdmmrAecIfxDvOkT9mzy6iQ4Tm/hdjm784yWxGCnxcfh6SP97f9mSqYpF8SbculrCeFlcP5udnSlBiVwqr5+wm3tkNTdZ5qM6lGk12+sjFsSq/VTLRxD6J3bJJsb5rCnudZP+z5bInYqP2E6ReMyYWW7fBz4stsMmnX8FodsM2ccWKzPb/vAIxIIoE6Wea6WRonuNxTh8bGGk1ljQoJutPTEtnO/JrsGcR3KHmIpsrueP7Jns7gsp26Ij5nomTxdFj7QW8tnjUcTaVdzWH+Tg9Y9+cfnXlOa0CtDHPAzQPvWBBP0TSCy4KPYjRVnLkTaKvFsObhFY+3mCcraAvVI/HuIels4cgZxkQvENlhGIvSYjmFkiUycfg8TNi9SmK4WlsPTTxH08QcTfnMpiFNMxqqLL10GVySDI1VOkHO9s0ugcPGmopw/hmhqd70Ave3j9f7DkjLHq3iQ2kWfNirBvPa2WuLMSpZn0hK9jOblbY6gYt7wphDT9eSPQ4mxthPjmZzMKtjIrddaG3A/1/6a82m0RFjbBBiTMv7ScCOl3EN2VyWKW+Kka6r8mEGpZ/uSRxYXGLzsnfR8E0k4mS60ZlhXCg05bjgcbgYxoLaNoPbhmU0nW4blT3fUgM353IUifUe1gdKSw51c8CYLspZzWIjZXDOPxlPZh2a5IkZPF6cNKI83yi5vrCtBM2J9SXVMqzfjqXs4D5PPYzCsl5ifUswxuYW3q8Gkc3WufKAYm/HPIHrVGV7ZldoDiUhWTCVZJZPjyrUswca4gFGznYwoSC6d0az92oYq7t+J8BP6xENDrmd6Lcl1q9i2mLOEmTUZFtAY9TPu82z8RgNTbL8Be1hEqFJR2HJgtJ8wHPmDqbyMYZOF8qwRub6KOLdCO/Puj1X0K3yYf7PPO7Y4zr8lv/2yYf1pGKT3bXBVPJjTWMyc3RdvpEOivMK67uV8YDtllIKnbb0h7UlApktViYax6tTnjAllNiRJh1c4h2aipw3OdNY38Dd6dFcU4HPV1ugKfGKC5K+tThn5WZO4bqenmhS6jGwdLHc4f3e1yKGNZqqfSxH8LQ2e5Hmb8wB0pNZY/2x0aDWGk319rdoKm1Xingf4v2IeMugdouKpt8bHt+/3DR47siJxo2B5budTFbw3NclTcMDmtqYjjZwqbFs4+qG0fulD/stjg4qmnu6D/QyNK5w4UPOtcv0no2c/ArN95zQNH9esb2LPjo8ijvGQ5hvFFbX8mVYQxTNfOGzhCXHbgrXiYpmP78DbH/20hmqa1DybNQYAYtO+Pyr1zBWpx2uJtuvtRn4p2KBz584+Pyb2QJE03kifZloqnWnHqFO8T3O2u8VWNA4GtSLEd5PytBU5kWX4aYlB5HO4hiNdy5vaMou5ch4fD7KWCVQtNKwHhlHU+WbYIE5UoJGtWXMKezveeuOjhhH+Jzapb7oMIe2ZmtPuN+n6Kj2UU/AOpcLb12iqU5xK2A1mWbELVeTlrafVAc9inLhy7rR0vNdf4Nlb3Ph1q+6o5ekPIM6MVLqqe+JTaeQHMCY9WgqRkj/m0+F75xH3ZkQf02l3td78uunUkzZAabKe+6er8Kmsi25oD6TmML2EtrUuytf2E32MYdZdbHpn99UWEaWCODS0M/GZRPs3THgv/lUf0y121W2gKzm/c9Uq8x3BD51gboqH2Nw/HlAPPUb2PT2adFAdFINq8Th8RarWgO2mVrC8+Ek04eQ8HNuBcKb+lL+M5XZy/h/vfmadFjd4Df29+unSielDsZh7BA4YN5Ix4WigTOmnHtKjiYa62DDzkhS/jOVWiob0A8zh7qtTGsazTCHp+caTRULptDkKsWwUQFNFVHSUmMPu5+pUK9YXlM/iQCrDJbHn36qVW9bP1O5GEdy6qgmwOZ5DKh7Murg32iqmfKv1qfS/llFnaz+30YJ/6/NUaf/zabqkP5wbmZoqt32WzM6EQt4CWNY17l/y4xfyRfzwgfGnKdKE8y7mxkIY4SmkpO1xF7X5R0e6nsnspPV95i3Yh3oLlpAsqbUJPbYrO7QsmHszFigSV7j0R3cfv5FUzA0Vb+iB3iNXJNkK15hjHiLJ7TrHPPmvilNJt8eaJrd3aCplWglk2fuG2P4MDYyFZqMtV28oSoNNM31+g3YapPs4brqd2gSA03lX1TM25ehS7JqxW12uy+2cLpsJBEumkOiT4LmCLflMJbIyBmvz16iIZsOjZY0aKSDad2gih0HDfHF828Ix/sPaxfzxmgwpk7ReAt9mI9z9lVWb+UNPMkFeHY8oKkOtWLg9TAgaVfwlhUsSoAbvcyDUnNq/aMd0FQbNFq2mgqMUY6FeTtdeSKrp8OcbytP4TU2Ah7Phz2V73qeQBlnc2olu0nCrKqL4NY8PZqdVSFjTtbt4Wy80LRHKinMzZIUxKsIafY91wnrlG8MyK0pD96TI+iP1azG68WMLdOuvGaLq+JBYwqfpLfLpWNPul5B3TPMez9ZYzI27yV4HpqEZoU/zVk67F2CFAx5ls1Iz9J+WDMz34Q8WYjhd1b3mwrPG6QkjsoQ2J1sagjHZEbCSj3q+skoptAdVmiqelhTtr/Ye7ioXcQTV8MYuXwNawNYRsHTbDSsOWl0KZxfeUrS7wVjXFHAFZ//7MhjafhdY3hHE3YsK0QKn6ZkVAsZlKMaTcMfk5Jpo80XXPFSCPeYkugzqUigaZOdSAKTDmND6hbKJ8fyVEupZCC1VxDfU0ySyI9MpjzVO9SbYd14o5tgjP20JXTSOBEJPiSZKe+tCreenmiqzuKEteyIMVFepiSbQqQy+fSVwDUthUTAlUD/rhs01dxGU01KojP3vkJjjFsb/z/Mkd+Yw5qafR7RjAqWM8nHDKbJaU7iVcgk9qyGdc4n3ZFnwpnU7PbF5yX2+2E9p8jo2Ho/YnDdFmig1zoexipdCqU2Q1Mcmqeq88cwtq0bFl5/LYCNuy6B26zE50/DWmLrJUajWq5TGl8F65k5C9B0h2OOOUQ7rOP+ta/QTg8pT9kEn298RlO+pj2Wv1GhOXo71KA6WUcSwxxN3qgxmmpC1xjjbxz0p2rg/eqXPY8LZVgLAzo01dtHMy8/aFZmD6Z4nNFU5bVp2U556vBcn0uSSCaaavS6rEEs9yeabbcblYXzbgx3yStpzCZGzcar7QbrR5ySJJ2gib3Ldww5rVSS7LtXoB/D9wVEGrkiKVos78kezXS/r2PMAS/XhInsRjHne1Y0eehY31yjx+urQjSLIcVoyLc8hcvzi2Z3pkHAlKNUgVgVJU9iowmYPHUwOiss5+lainQWNvsJxLK5oJGqPRP9M47ncCc1Gv5poOHTWX2ERy7FNKn2WN9da9ivr5/j/TQFnu/r2jMosvsBzf3C6/kzVtkdrZQm+wc+n+Wo/8KNL9Cwo3nUskOkzOEBSzQVvMKavTdTw12+uqkI8lOX6/f4/ddUwLzBPB2ef9teOPn1U0kFPv9tX2QcpqdJTe01o8CaOCf+iMxqeorUN6g3C431p5/K6/QKrPc0Ie78hKb6zvUD7PY3l/qrEe+ofe582DQSxvifqcZiAtoz2gs3VIOWfh+lDcMULuHznOhYB7E9oVM3Ij9TvRsgoH53aKw/phpn6gHUUZxwWGpColtXNWBfLzn59VNJJZpGO+s2vu6DGbc3iYL51vcULJ3YdN72KzA3h2HtBae2qbiaqBw7+aefKt0NM1CGfiov7PZ4PFfHb14XnPwXU23aS0C9y1lT0URY/1dTySbAOZbn0HcGu/vYob9+Kl/q/poK4g6N557RkP9l7O8kAgb48uP3zRBN5bxnc3wrKd5P4aOpssJOQNuaIXE7wmuqjertb+zPZRbez/1lhmBhy8bdCbb3VHJKC81ZetSLH3h+64DladwIPt/R4d9qKln5V+tTaav/6KhS/zeN/anqO4AnKGsSdzO/ZNVWzKELd5gn89KVGRErNFWVoZmUYY63wVczaJL5lqTm9INtrNPc0GSfnUjrAINZNENzXMg4IMl4fO7ZosA8/Mq3aKpt52Mb9/zcIWl9NFUsDpKeP4eXffwyRRwsPIndL0YH90WKeXNlgclKl9zxeJJB4+fTz9lmWNf8+Y7RfHT6lVhuuy9oIm7RZKmdA7b0zT28tD1e7/aCn1cFvhPNeeGiEStiMuH6W4iWwT+mkkePHKogsdE8NZpKb2KC368snky0r8501cU8UE0drOYllk96J1MQMMz/mS5Ewj775Rta0uL5Y+usYhsLGziXE8x7v19PZdJ12BNZg2He74q0jB+nMWS2LXPOo2Opj+5LNIoZY5te6WiqCWvGcE59j8fTNlDZp+lTuBhTNFXjoamEpcZQrU5zbnu3MGBeqodwVb9AYv089BOp9R4eQRCQtDpLMruVaKrL7B3SdD6qA1alUQxJvZry8GU72HptGwHtZeqS5ETRVOelDnj8h0/i+zCWJI/NMTym6QnfRxNj8iq0JbiuI4w56R1jju11HXTWCg2VC9GztaTvoa33w3y6Eeb50eWCpi22aKDNftgTeHMWcOzUYW+cdKTqfjWbwlN57EXSLmjH3sfegUujRjxzdhhTY3Ok4fm2BY3D29VmE19O4TZfoVEe36nMpKl9geo+PtIs9qSWLewaTRiPChGvhznSncsYmvOb0djaXUo223w/4AWOIoIoR9NYjzjG+nlHU12nWL/LD5rqunijgVM9KNndTC5oTIKmqsRVZ8equ6PBpzHNnvFFYcFNLuD1uiQ8u/lokM18skLjbNEQu6xJ2ElNNegmSSpiFuLf53ufAES1Irh3zUE/zvgNbvf3jiTrDdXRfMaw/puEzeo1RCNKRfeEOxMhiX02yRlplRvUY5KLePXEGFqcc8xpRHzkaXoIS8ZPyhiqDtBUqjusJTG/oCkXOzTQftzo7EMJGucGaIrJDstfe/MHFNLR4rGuYM7RYjiHGgpfZEmj92zWlAKaxSch8X6Mxi5lPF8jD3v9HJ4brE/L7gJt4ac8rrUJsMfzuEKDrIr/w93dNauqa4vC/kFeCCoql6IhioLSIHzkjg8FCSgIKvrrT6P3Mfdab72nat6sefauPS5GVS97Fwgh7WlJSEQ809GUm+CzgUJcz1KMMB3WvQ/3cJ/WaxbvNhLoK3elwu36PZEosOSh39kQUDkt3l+yG+bEV5MNPIoiZ/HC29W0UT461D1HU1kSfn+njNZQfY74/Q9vWEd+WY/w4suc8HU6K2l3Q1M3VjG8Q3AKBpNfRuC9jpqIJvMx6JcPw/NXsX3go0qvqVvIFXTWO5TibDvM3xtMdJeH9w7566bQ+QLlWRQ6mtlJ0UwTAhPI7k3M4q+OprKK8grP2y7H9mJ6B3rtz/j31jIl0cRGU22iYgLn6DOX/KB6enpcsvmwv6kzzE3wUswhLWyPeBaSKFvcDAr3Zo1/j98XmcfBcJ01hZwpCQsXY6z/+ai/QzG7oHld6vdUCcvvsI79ML+uRlMpi+E93QpNFDuXqqQn2Br2dDRCU5Vk6Kcd+qlOMsGYO2xZQWAhp7B+zxlzqlLWyfXEr7BenmPmzp4+KkPF53Ete6lwDmaIX1GlT9DiXcrsNvX+mOowa7hwtxq2gqOVFmO+djpJv6byzBxgM0qxDd1gm0H0SJrA6ZSjqSb7svzTT3XqTuTXVOsZ5ojb5TaQHHc9MYg0Lj+wT8yQOW1ODZKPjQT2D4cTVCEaRtvxv0yl+niJn2Otw8lzLfFrqhS/47efyna5sIhNszHsm5cnuYdhPSl7iubZXetcgtkezfNddxrscowHznpz6cmwkwwYfIqmeoCMRln38GsqiE9XlbwfdAX7uLCEK2/w7xettgFzjbXICSQC5Hk0NNh307/6qTq/M2H1WUfEKcYeJ6sQ8+KTcUVTcSJKkrhL5ddUUK99lThzzEwP8cxn9nONpsor64+p3PjG9N+xv/2+Rr0lcw/IK+kOv/1ULh9JnOyntQ1GsWfCXkkl/IOmWkh/tz4V+deSn5P/TWN/rAkZPE/LtYhqzP6oPkcXN5eDRULjkCkU7/6wd8UbYw5dSR6N9wJj4KLdo1HWaKr3d4ltvJMdWFhs+46uGjKFBp9+wV9Xt6cXHT9/OLcjtgHLTU5HevQAUOwv8+2nKeuak8Rwy0NDxCxAU/ka6aDcT00Rdj3o9DpD0+SbyVbiL/Ob0ma6fGEbWqL5Mt2V6a54v6CsXmiab7wBOr8bx2FtAzxfX8PP3563wjZoiabaD2uQDguLQvDkMvOyZeLpjS9SaMb4DIQTFa/fW7IvPGXVZDG5umgaeVXDdRtaUjye4vHXGpoq359sEuVDmRxyNNWj0TEmSoWj0hfme3CzsTbHFaw1+rwaWygLD1gUe1JJF/hdwO69Qth0fkz1Vzq8N3jrbBbN1iSl02gYC7GfDov2V6HS8tlzaNGrJLI+mMfeK+OPqU7hosJjlfiMVYUKghslmmYbYZtUfXss/9HUk2kyUTg8JgUa6+TIHr0vxgHYZIemOldnS2+uMwEv6W1LYVhKaJADtnnPUBpiKqlq6gXlGMrZsF9ZtMSYXLSaBFcpQlM9jwGn053cQkk3PomNr+joQ/Xw+Je5J4WT3RTv12fYw1VUkeB4dRY9mI8CfDqaCd9fPzWdnu4TaMj6JOLlFk0lcvkIT/4J0BQCDWJOnhtozDojfD+sE21HMofmFUQirvqbTNWDUUJua2gq54LmtGjqgChoxqKaoale4VkH8T6h6cKcpvR23vbgJwtV+DPUoK4FJISHOj2wyN2jqR5Kb4D43NBUqaHj+WteBZW/DwVXJ2i8VtYxh2gegRS9qkqhi7N3geq8RlPNWzQIyGiKdj8+i9A+zDg1rP0aCjKc7/46rIN+WXwhWfQqYxnDjHz5RlPdcukgxa7LNOonpgr3r2Pi8b9lSa9Sjmb1J77g48cw1nviNXTbOGXDfKqehtHwXiLcziR8odjocl2P4S6trixUX2FNJ9dhfayfvUnqHO+ftV6h8TYTDc/vZam6dLAfkLdrNNX5hKY6VSmaatu6LKbc66le9wU8ZB9NNbEmeH/s+gFiWyVSHHA0FYzUEpo0wpgehsN6aMoVTbnsMsFPNzSHd91vILcAy2Np3i18/tBUeUHWLFInkqFXr90S4+vyRPiiKjEHaOoCukeD9eX6QiPpPZrsVc5yFqXjsMT6dNQh+4yHtRI4muosoame0Ru/H2uDQi1QRvCibYb1fYWmMqU1hbr9YvlPgsCg4ThQIYQ3Xv+helm6H4oSDXTGHGn+QlO9o7SECiuFCKVsikaCOYHrbTGsyz7HIzQMjdn6qwvhJRtMZajyj1mw/ks60Hhe5tBp05yE+2H3XcnC688CP5H4IQg0OjFfMnD9NpdYbB49XY6YAs/+7KD5FyWnoaukeL/REOE5G+bcy3O8vtewZ7MshUBnGZqq3AfDWhNhoNAXM+54vBmX+C32O3qW8w88A+WM5f8NSiq36gxqZRczziY0p70cb+3ZC5//YF5aXG9jSYUjKxxmZ3s0T3TMk9+xP1czPYtMN2Xx20/1a6r9AU1FqI+m8h6znCgOR1Npq5TY34NektEbTXmCjDNshSvj11SGpp0k+FBJJp9RaYM+rUE4Ziw88gZzAmarnQTkGkoYIjTGz9ifc34RnZRg2GBuFwGzNW/yp59qxXchcS+XSidSU8ewCS00BGHD/KUJmuSodGiGiY6mmqjD/KjQRFN9plL920+1pdmRQVugQaIFG8NWE57kLDNPJ/vW2gBmBblkVwrpiBlZK1jRymQQvcb1r6m2koymemIqTrKxAXA45EO/WOooZGWs/5gKpiNSk36D37e/BEfmfEPJI7xONdDWd1dy9PGwh/PwTsxJ2UUCAtnzSPKxdNhNLPz7H1PV09UMNgKNaDtPKhN31Pmwzd4+c0gvcuI0fA9r7+QScH2hk/tq2OV59+XMte4ykKLRTTgoW5CcYSH7fzOVowu8v/+cqZay9H8Dzb+b6n/IWgrSf7ifav/cudA0q7XgX99NaXzGZ7yRxxbh5nsl0xVnPWTx+sD4R5Is+pq9MS/Lyr3gvPx0NJm+a0DtoKliAGzDX8kEru/SE+Fm7naUtLMaisP1SOIVR7Ow7aiB5JV88f7WZq/P61mEeerUYNE1X/eYVyYtvDbcZNGGo6n2zxBjiLLbStHk8uV00a6eUD1TNJ8Gm54umgTz+CLBmPR9uRa1amzAnxuC51v6aDqutmPoFhubYVREU4VVbID7EDIJRvfW0/tUSuCxvFkiulsuxuDj6gPiOTNJ9NlsNHrhszu07WXYq2aL5fOerSbQ3hYniadXNKZXDe+iL19oqkZDUzmdpkORpcNYY6+p9OKpFHJlMJXxZDnVdosAOG1nUnAORql+3OwGo2R4fluDcdq4yQi6EWAbWx8ZmkrzOBSnBcMcY16mNJuUAWRnTxHHt0uBCtZ7UPsuiPB1ImhYS7XgOn56jO9cNJXf9CHk7rBq4zP3gDbGNgDXTKaE6e3Z0Jfeu4BrM+wN4tZSSucqt9EEoYsG3NOSzud4Mm0xOUucn0N9mJ+FefA7DkXUHTHmJDcLY6zLPYmvAE1kufoRRJmgqWj4s3eLs4I6jCMWJpVvUKP/FhDuxYwFlqEq+qXA+lKsh7GfIhU1dULLgu6i+RjDbhgjF6qzhrbyLlK0nGOeny3QlLfkiDEy7IKephjbQOyKVIreGM5of9cBGu2csVB6zlL6eWFMfI4wRkd5jSYxptMemLiqLHj3qaXztg3gPooOaLIDAXoZYSTMAhtEvHF0rG8bKKGIMfPgmTxRqRYCGltuAsGPvJLR4MNYjYF1i4eTsqPrvTyGYjI+s1B7zDzMjSdreHl3vH5XoTLt7pcvhJGmMr8NVEsnk3sNt5d7EHGefVV6aMIl3JSzKcW3BV5PW3Yt3GbUF5FU+x5d2XoNVbgdTLWjHd3Vag11t0+xvKd4fWZsqdB4+ysadD/06yyfOlST27Af3XKm0ewp1pA9dmiK3XvYQzeXHlB4uUnCac4MqlQ5lsfy67LwFuodrR7pFZ6JzwW/7Cc1Xa09zJG+XSJis9wCHY1rAVVfY0zvLpVB75/BlKcIy99eoinebbPG8zlgeTTNzqDNaWfAnVhrFr9jputwyRbQFP5RiswO66uVKwVU3Rbvb7qlKt5vNMVtOc4ZvzzuJa2bK4E2lXIRd9oO61d71OB6/Q7lvfBlyoWsQqnraJBVPcxh5yO8fqOKGI+6rU7z7UIFnmt4/XV4wvt/aQU8shCfv7BBw1qXXoBYBCGLdsoN6NRo0ESOmUvYPkxlGt3w/J5wxedBKdE4GqQyiOMnksLvW7coN60M7rNrTuLveGdRXR7eez3MExGlgPXH610ZQs2fCy/XR6A/3ExBs07R8NfA45gjyQncm+swnzDD+r54Du+I8GOG7UuGx3MsPF4zEbEUWQmeTz0d1p6Ye3zYj9Sv6TTUeyjN/iyi5Bnk1H/1U3jwIiY8WKGpnPZEbXXFpoyVleXpxtKcg4ltt/RrKnbjKawmL0acL9cNYsXWFU0DkeSeEnzafvqpNMFSYYcFmuqnn+pwGyXSr6k2D7jABkXHXL73DVI12H79mMq9RWgU46YA7BYoExukYT7T0E+1s8yTcLS9nBJrq+2BpvmJ2HtT0snroB5/TeUmLn7f4cY/QGarQLJn9tDnNClj2N9GIXPNDL//x1QH2qMJM8w3yfIGGzhMbhb57adqNimef9wdmf2dotne4WoE9Dr2iBv5skYavVv/msohPpYHvWkabF+1yRz9cqrJ6OCt/5iqfMtopGE9rR2L8OfiuVbIaTJfwU42LPbbT/Vjqp+xP9vIJSBrR1mDUa4ZGqiSSvLAT8HUHC5Bs5U5ieuhH433aDclRzP9mEp3Vmgq7TRR8Hq9P/1UztYSKTFqbQerm+FIoEuSRuxt78Lu6IWSk0lopt9+qsMY8xb7hIZdLYwj/v0Ej1/Z/6ipVPnv5qiT/yFrKUz/w6ZaLO4u5qn5Wgx7CHN6kogCXeGZUnjcv2Wqr3Y9tul3zOMXHPPYzyrEGPg97xlfb64d1T6khswLDiSSvn1JXYrmuqOc8XOGprpu8fPSaY8kJPNvShdTv4FLNP5i6n5Iev1zsjnkXDNYzA5oKvs9zO9IZ2iq6TTX6HSKpqovzlbE6ufr0WVhYov2xNoQSUt3WI9n2UFGbmiq0NpYmJdqFtTZceg3kzcdfZQ/ez9cbBY7rdAoK067X1N5n88SdNlcJWgGfAbC82OTUn7IPnDX9ibhq2qtUiLv7tDMn5aIF28sH3gTNJW3PUnxHJhH9xfxxDyzwph4LhyFnr6GDvnJGOawO6DSx0jR0QhfIPxNBLZxq1MAkcNnIjC+Z67Px+YXrtXbJrwa1tEGi6hwyzKHxEExrLueyCEIZcekSC7klHoX1YfXxFaYGV0rzPuXCoMMNTCssYimuU8w77nVrseieaKjUTVs+eu1hsY972RsPdKND+yqTyRfOR3xXD8SxgixtUW0cklK88CzIVvJaCpHn5R0n+gqdJPlWYrHJzSV1ZUfuFk6xpz3a1g/6mqgqdgXTZUlpKZqXFpQ+GjqaIFBgqb+cYXGUSLCN1Nfpz7ZXMGTmhnz1lM01WyXyHAP4xPjkx3+fTkCE7Ldy8e8XhtMFaCpbjPtMuzvhjFxGyohPKgVsUgP0VShJ2MMPDapiJZ8mI8icoCrkDMWFymaKj18CNyqGn9/NaEejVdxDxfXUol3elmW7kzMAOtffyD8Osf6PfW6HcYkBU2V3WWP3rgh8PgyXq8U+yqVX8Yd6okasNB7VD01KvmM5/MIpVA+oEE+mjeGCtAQ0eiEpjqPnhpkuYzX3/GJTO/88YEz3avMu31VQ880zDnEvT6IsNq5KuU9W8LrXJuC57mXU6Fi+Tafpc/4eTXx6PXR30F83ZSEq2RY83WFpnqcrVSEo4pySreKCkW7upIweoYlfZEJGr9oEymePkON+vcZGrUMNMEXEZZ/47MG8qA8SNFFkwyqLTEPfrgLl0RPSa+pAvIVGrXhLAykYQ681uHxghxN9bM3zkdWBNyfSy6is0J1Wk0NfN6sLmN8NpsBDfxoDc+ZjubZx4OpJisDXvFhjRn7g2m6ztkC61N0lLgLaCpD4ddhHwY00DfC+LjbrYf10YbdeFVj2ENYx/tZhcP6U0Y39BMFkQaP9IPlneVYvrtRh+VX7LLhPdd7js70dbgvrGhYM3Sq0Xt4WUI0DzUWtf7Y0P0kwfs7L20SihOaqkGVQSYbIeaI2m1YjXG/gZaEOeZI921PT71XQDtXUQ3bGI3zFbIE+SGM8H4VskXLMs+geAaZFOXN3aJqh6bueIimOs19hV7DrQQ8ZGiq0eVo6ev5cgZCX4HEzbnu0faox1AlNZrKE8N8suCK1/dSMjTsBo36uXky5oijWMTvHuv/sqsruBd7zmLNqmoqvmkPrZifWQxsmtNb3A3zvaphPtmxSikcH1tb+hSYU7kemupn7E/DGis5dYKGuO+8GIyphKb6Gfv7MdUm4jFxRFuhzL+fDawCN2W//VTavHwCjbSUuMDRMKeVlqNEI07AvPv6v5kKWIvf/yh7BzAxAGHTNeaJ748kw/Hln4iTM52T4bkH6g/rjrecoHHwsn5N5bjHifZrqr20CIQ7G+HP9RwiOC71UPo11czHNm0fXRkbVp7OyWzXEyB79JnbPtEwwc7YgNV3RzTWhxi/piLj1mO//VTpGU11enm5cOwrQ0PVZAx7g5nE6Y+XmhxdfQ0b7cWEczmhqX7G/k5s6Nd7mFfld+zvGFloKmVYY/MwktdgVYEl/ZpKZ/3/p58qvhuHP3PUp2EJJFrpBNbXmcWcuiMp+YzC6Z9+qm9T9cTSuPenn4qO/zLVsV87kj1xsbzGs57B1j6gqUaBBySdodkOkQvM9raMk/VrmL91ybB8/llTLaXJ361Ppf9rGfX/zjnq//E9lB+v1oGXnK8ZDzcFp94knEH3mJsivnyznnr75I15Lj2QsFCwzd3JrQyvdrxn8Tb41PROVndonf1eChMvxzZ3JGQor9Qjcfhya3r7oImuSXMk/OyjWT7veQP21f9IbHExO50HIYdH/zYIT+JPR3M9fMBrsUbTLI6g0b57D2sOftBUr3zjUXckOri/4mE9qmE9rV4MY4VHB03zDTcYE26pCbnF0HjaCs01z1bYxk9Um0RbzjR6DG5b8FoHTbW1W9D3SxJD69oW4Vnz5VS8xQdE/0WjxcVaoRO9vUFZTCw2rEnKafzB689u1knw9C0BHYezJ7zWowOWnzqMXZKSQJbMbRGHuabQKMdcvMPnhkR2I1I66g8+wKiYCbZwjp7eztgXutUE2/TFkXhUvIa9b+IXiDB7SDJNHhbG/LPFhnXshznmveJD9g4UyWxG1KB+js9QYedoquItYYzlpQlFN8LyL+8Y4+dyF2DeG6KxqINt/sYce+Cz90QKpuVI18ObeYXK/NgskjPCabWVT3ArM5fEU9VP6X6ULqGoU4whpBreszthHly5SUh4WmFMtU55jW02R0PVRNT00SgmiNXBE9xLp0CXc4yxt9UGTZHsK52S1yWHtJzOCJsolqyv40SC6i2dSNQO630ln86ERld8EaYplSl/X9cg2sdF8HNw06i3U4Ph3Xv8vinbdvT71Aq4ztuUcSX3MGZUqg3Fx8pIrL/unC6vDcbgbYIxtbDRVNQ5vIG726XEtDo19MdB8qFdnLD+Zkth0OXW2KJRPCzPxTCWY9/zAlDHw/Vu0XhXK7/B67UMSBwt/Y6KEob3Vp+hiPMtGmScpSO8P58z4aP6DtTkGBObuOZSrIe0p9Z6+gFGDirxx45l6LNPdofHvsf6k9GNQg+r2QIeX2WY35SgoQ+PYZ34fumTSG/R0Kpl3ODO94kUrm60pBLj9+E9yZSFee57w7ruSxA+zaUwP6KpPPVK4B7vEjS1MdNoN2Ia1q2dhjlAmCr6yG4bfN6HsfLxCHOOiYSmEse7I3HPxOvxtD6Ha/PhJEoqP6ebKR4vf2kJi77t1qBnjxfwOg5jn0fV12jt5SN4bKsMn7/zsG77ZaRB99qmUvhRdjq9uYkBd1qtSXxdbFS9yNFUxYcfRaTcZTTqvsyhuXwjEuFjK9PVca1BwQ85iSb9LqeKOvT7+JCj+W00VZbtUQR2dibDamA9vafaAmrFRFOpVZji9VYE6sMWy/89rlT6qjcLSMxWY6ErLrpujJMCxHaHOZJO0OQLIy2geTC834U5rHufoumrUZELLh5Y37STkUN1uZ8ZH313Fuag/ReK6wZNZU50gwohX9Dji0zw1y60aMif+PfGsD+lPfNlGveoC3gac+Kl5sjQ6cScwU1Dw0cXfDKHfqoY8p6g2aHD8zWG927baYKm2rZotNNMkaC5S7EI2zUa75BCCZ0acsavEZq31OGNObJzxvLzg5ReZxrmuEGA55cUE06/zpjak3mEOdUw60Hfj+3Fbz8VpAdWkktZJ6Avzhjzw0+pEWXu5UCcUySB3UzQPFt8Hk8U0FRxfM/J3TE62H+fCbHpMMf6e5Az0McWxvQxpTpWdC9EU3xPwsmH/e5+xv72bQbMCYZxtB9TbTvtRFzzoHvkhakJbKl6FI7OXJUotLfgaMmDqYb5VN1C62G3wp+hPaHZLojw37E/p0uHsb0yRZOsYjQDvLz0t5/q11QpCowkt581PreW5JiroV+nFiqsFckj0F8klbzBQjN5LZoqeWJ5PIj0x1RwPrxKgjr6y1T8KeP5ry3711S/86lG2XUF+AxaxJ4PsaBq+BqPN7aE2y0li+z8egVmF7nSbz8VZ90ezTSJiJ2q8h9T/Yz9OYaN5no67Qy29YUxp1n4PTnqpQeb+u6T336qVM8NPOWlI5xRgdczu1gOSp+GwtEAzSRb+LmOeRRzXUl4ZL7Trd9+Kvex0o1/0FTy9O/e+9P/DPwN//1v6qf6zJYOlLto2P+qdT26T3ZTjFFrNBU3Vz1d99Ibrrd+L/HpgRn01K4kqB2yJ9xsnZI+TuQG1UrHmLQsIacWzGR4EscjIQbmmuobCfP6cmJJsdKhSUA/1hBdPh/BPp5Z68834VC8M4PE1m7d0fspaaAexiK4haCn85O4QTM2tyye5y7Q7jProGm5KcXcwe9PzssW2lDDPF80hU7XC/RLtljspTjx8fNqYo6gXLxPGGOmrkpb6bEF29tLkj+rlpb+/WB7clOmaKrWQFMyImGeN7UPIrora5k+R6sKSh5bLD5wLJ+rfZfhdq1OLII7wzZ3bHaYEY0PmBcG+PtWKg/73jtoFHuFplqpg7FOtj2soSrQLOTiQaJ/ZywIlSfojkI+kKtPPL/QZ0Dnt9lyaIOxXc5jgd8XQAClQpng0c7jmHfmHjyvu5lkfWZUp9bMcKG43YGEB2voJxp3B6ikCsu/oV5H60Tzobsf0FQnE9v8ttp4+I3BRPhkftZ0dTO7Qj6+2ySerPH8rIt8hDIgGFOfasVpfq3ReDdyZuHE3ml0bGKb9jRoSOLx/GbQYsNryObr4b3EYb7YNecmlmeCx3ttMc//jNURFDsxzPfIKJpsV2QQP45TKXCWXf/HVPvnUQqvxbA3it4fQGzI0C8jJj2dmcOao9XjwuJvjTHmquD15IcAv09xh3Wux+kVXlKUsuizRoNIh+EdhRxzVv7gaKqiafB+pEOMDof3DoPm9QIuL9FUp6Nq6MJjPlzJF+uvdMf6/VhpW7itMXcNuV8CNSz9itc/rJdVvCqZShm/QX0mAYmyI5oqynKMajaEaN5SLul5Aip08jSVorO3A+oKPP9WW/Jhr5lJR8/lq4dzsVgK731UdT2twxs8AgVzAFfayBSGd0Qeycsc9vbROXU0pYH7wvYw5h+pRYu3d4MiapKfOeo5vfk1mt8b3tVfTSdYf1o0RSYVuRSH/Qyfx8mZwKt2EhEVUqDS3SLT4L7h2tCvocp6pWc1lJqMphIZ5hxSlXrwICsHjel7JZ4/ZPDa6Wgqok1yqlnyDdps2BP7sUVTuUk99GMd0VRfb6LRWeqpcP9s0VTVHE0x3g9jc6CnEtcQ+XSarQzIML0n8eX2VfXpLpljfdWOgrst1tdTp2bQztYRCc053v9X2Gjw2n4yiV9ivJ61/9kM77XljO8bNBtbOiu4HYNUil2j6mnMvAXcbTsT4WFYHys30NQvfcelyEmpSp85mur8Ompo7slFw+OvCmjVw1+m6ldoxOJ9x/odJFODyiGaqGg/uYjK2bam77uWw0sc8Xm45WicYNF94HlOIhY3kqzTIJLPcPMDNN2p3xmUaGiy13OZoNEizBGWi/EH0q6dE2aezob+mWVTeEwNYOHKQFM998M7Kdcjmv3oTPB8F080larh9dQnPN5sYXyHNZljFo+2QUcrV0FTNQben8mryql8K1/Qrgw0vZoHnL7GNeaArYKmurwxp5DehW5P7ctE8ua3ztKVWzgHY4POh/dLlKT5KjGY8xBjvslknSysDo0kVpFwQfE9cnv5GqyzbSLZ9+8uJZe51gImA4lwRCCnZDpJz7A3bU5g05YK6e5qCKS4nJhTl2iEn7E/7Sxs6Xfsj47bLxxPh6P4NdVDNwygj2G/u1v2VYikyybQ/OxL9qqTVfJZe29YdVM0FeYcKuF9x2G4TcRV5yz/7afSmMkItMOapepH2aDJ1qYEa03kZGL3azC2zELTMKGRitrLX1PZPiEKmSw77ddUENR4vj/zqchuc5AcqTnlv/1UFM6MOPsEzcKgO4F1Ul3JvQfXnsxu/QjWycwizixm9TCfS8PPL9bQR4WmunTm+NdUbuugqe5j2QDjeOaSK6gOJEjVNexpjCa758wjRyImYEQFY7/9VLal/mWqXYx5LiOYAx7sCZrqtSYaIZshSjraX6aaj7096PxoSw6xhEXG1DvC4Xn/x8f+lpPp34z9ydL/jLUUVPk/3E/1MkOAe12vSXSaFEClYzsBsT5jm/4uso567vsFxWww1QWYTrcn8wuZ3xpSeJGdnNbZCvN2bu1FJGif0y9m0NgGP9iwzvi3pHaTYMzoJ5bg9dAPdpzu7xCn8kdgA4+mUibLEPNKtpOiGD413b2zBnL9dJDiTbRSaTDJbnBldMv4iWJtGVVoqKzOTBHmd7ekzXuFP9sPNM3tutGpfdL3UO0ijJGejqaqg0SFlxxim2mOXIVW9YZC+Aok4fuXpaF/wx0mxNXHlHjiFB7V79kb6odyYCFlV5ka7F1Bu/9aJHTYBmj6eUsggmboV3kQg67fbQf3+fZA+KFf9zR95WuoTxubRGcBMn20w94445ON9X/YwzmePxhEz3ZGPJeiqUbqsoeq704i8idotIgPe/vMNsP8qET01A5SH4YppSxsCs+j463Hfsf+Ts3O16lqcAeqw8nGmC0IGlfLD1CsCibFq0Su6RbAh0J3PcKNDtv8dxozcNPrhAXjLZrqPQ1zuPLKJjzaMI9GfXeE67A+VhR4FA2oWIshhg3vlU22KlUm6huyrA2kSBr2m9sr3h1us5XHuLplOX0S7QC3vYmmg/XWoktIR3DbfbkIvbeu0pFzyiCIHlPheb7V63m4+8I18I4itlWWUk/T0cSzOZpKPaNBOLuiSfj8QvA8fZVKL4w8nWRxKZ58biXlHc9BLFiC9XMme1SJ8yN06eIi8cUk9OjKPW/gIWdosOLtW3T+dZ/g6NFSBNoOTVPUpgeFNdmLuHtKOvXW5bDnr4MZI2CbSd+dmkNRZYGI5A5jdnHSSmiPW1/i9nGYv3LpYsjtWch48sCYXDj6EgrVT0V4n6Epgt1oNawTj9efSnTo9/m+wZ498fjPUtV025pV8KxnWH/2301P9+OZAq3/NNFYY7yeDPIaijDzpFC2fYOu1hr+/jIdTKWjqXzCsX6+rykJ+z2aMYnTOTRUyUVoDj03j9FoA7nsJCwMPlOFOk6I5WnfNBb2HMv/sr7fobvm+Pzs4q9K7wFncE2ejghtR85pMPYuUC/bUIrMI01pWuHxSjVLSJTqw1oXQz/G6zALJZ7t8f7yubWE7hJepOjjoQHSzURDA8ap4Pkn1Oi9fO/gLo81KYL1V9GX/XKOz292ZPGn8zAnAA0v2Yjxfq1kOuxbMKyL7j0yKSxnYUrnIzRKQcc5CYMTmlUV5xVUaYffLx+wvnS3fA53R8tYNKtDTsdPNHX5ldB8tuErlC8WCjD1rJGIamiqSy4VkO21k4gfz5LTyUvJ4XE/YP3ePgMdc6YzGnTq5ixUlls0JiszaGQ0C/493l+38nrogmOEOZmm67TblSnkmE8OY/93g26bEeYE420shVHk9zTfn3qInRSjeBU8dV1N7tjejjnWtwnB+nZdeByyQ+NL8T7A833nc7y+p5Ixvp3j91lv+A7vRcYknIdoPJVZw5z5Cd6fueyn9PmwnlC+7FTEz2br0XSuS3D1GjRfvp94NGCLjb2UQ8ypnCA19MZrF0COd2AuU9AQ71iL/pjqFUoKubXKBfS9HgmnMiacuBCt4dhtEmF/nPsfUx2sSSJg4qO8X6P+/NtPZQcXNM+J1CFYr82JOBuDlQTv7hE2wRtj/HVMDELPRPpjKh+zcVI+0j1sjelR2HzyVX/H/vRzjqYq31Qj9rF7g6W+A2K3aqmSZdlzWPFFyOx0iUahRk3AaFxG3MWi5ETzZDRQVprCDmZoLiNB42zC/Ej+9FMt7ws4sbtHYLxAUxWWPf4d+3OVAxrzd+xvYaGpstUlJ8HRW8F2nqGptofh7VxdPsFqo+PPmbLuSfAtR7B1XqZkx1csz+1FXcEx3FqS64TEIoddNoZdYqGpmpdISdXyHWztggsnWOoGmSh8DVu8q39MFd8wh/8xlZv4tCOGXTM4fS6e5GbDnPfipFLYlZ3D7EOHBg07wwZtyUJi3+6eTopaN2C1D/4ylczRqKYW/fP9VNPZ34z9yZL6X/9W/52mUv7DptpJb4DWPGLeqHA0y5Ojixs7MVm8ZKuOjtr2CY/FfS84DKvsOmQwlZobUny9oKmq2sY2/TTasyh75BgTV60EzWbGRNzrm5L63hvzaC2wROj3rke7N72DKy4fwZZJUurXHlEnzHInha6M8YyGrIb7SjpIPF6+FUxjBH7/Mdui+cTXotNx+4DmcULzmeomp/Pl7gGd0A8syntXo/PU2qNh/L0IRwEeP8vRVM2ixjbzfCsUaq8fFLylLAmv9E3MadxlhDF0b0rxU/96lK7CNzRugTFGpo5M9XpWws0eWSQab7B83o39hScfn4Z13tFUzmN4F30h7aXo4qCpTgdlDY31RaMoh16mRamiqfphLQc/kzzKkpMLbmPPiN+9n5aOGOmh1fHiwhlBUx3K1QJK4wUsTnvR0dj2fKi2MiNxoupAv3bHfvupTu11otG95jlwBQtNJWObiDGx20PhcCb4JvVKuvvmHpTOYKwxlDptjhcXgvcSTfVYHTXd7N85VOf5CWNmITDj9Ib97o62I6LZ3cc22ZYXGJNDjCHBHk31HukvqNdRgKbNMKa6hXYfhjLQUO8Nmmr3kNG0poo/ywHm+XNQVHi+RpxFh52sUu08vaApQzTV6tx1+kSboame76Pg42G9L8fB+/djqihyMKYeTpin149hz2ByqxRqDH3fr3KGRvlqaKr93hhMiHlzrKdozqasj2iU0WU4PzRVMx7mY104FxEFatHP+vUcOpWWwpflTtNdmXhooh5zgpNJMIYS0EH4V1vi6cQz0JD4/c0yxOttZYzZ961aQjG9+SLkV7+kuW7FIJpXSOJO8VJaVeUCrpsoZeGrwJhL5c8KxD3jIp6r+Pvx/fGCJFKXLCgpHp/XCRrpG+zx/ly+aHI9UeApZSbhzQmvh8zSO7TG2hO8ek90SuoU62PYoZHQVCk9JsMcfeeDprSziUXZWVVAcCcX/KLMUnqaVxu4xocEza+hqW6QafCwDxrj5SXtdFtfDevQnw6Mu2Gh0vSrMSjdg8MiZ4bX44OMpvr0IT7PJzS2vCorrO+7WML6vNUwjUJT5dwOpfh4LxX6dGAJ1d1H0zqbYS+jEK+/pg8sj6SdadTSsp/5aprEreYr6xPPVvD3yZGFJUdTPW/dBTrrg/f387OXUOuv0IDDGqLpBa8nmX/W0HY2mkrX70C9NsV6/WBDP+WwGpgaKArcRIMG6dMZp8riiabcDOv+m18qU+p8FUjvhkbibDRS9RUXVyiS7CT4S6CpLjc0erU94f2++li//ccTTXU85AyxgbdMNdULtIthfbBrFxo0srQ3tGkZoYlupUafE0jhcf3g8TUyM2gq5hpcFRJLPBz2wL5mlx7Q+YoIxoezrksMTdUdczRVvMD6lj3RIE8o0FTGcTKsuYr1P/OPaEQ9xu+jt/oDTXuMCbcF1v/KNAp4Tr+hiLYETbVNh72LjGMqInN5AyoTPsz3stF8wp1ged1QI0roo6n2H8vQa+c+h302zLcRZ4zxs2F9MmO9doWzHzOVODO8H1RbRMy+hZVH7Iej/THV8rPjZJ2WDeinOpZsJmQ0wMc7w+4yCdlvP5UUlMG/m+r56U+/psLvQ1MlET7/W3OChtLeukXyWz8Yo8ef/9VPtQmHs/7pp6om6ft37A/PTFfJ1CrDfzeVq+qbX1M5+7OekvERc9yffipbcqX8d+zv570/l3Yb9bef6t9MtXH7P/1UrnlmnARvMQbtGZrk11R0Umv/birK0yNQe8uYfVquZZIkyvi3n+rXVK3wNDhZU0ugkfB6j/th3Xp6cNnvfKqffiqSvriw9w8PiPLIN39MNT1Jf/qpiBvg8Ra86ol+URw4LAJPOIepgN9+KuP8dpiTZ65KmJM6sObDGqnF0zN+x/5WvAdi7z6SRRZLbN//n5hqpvzN3jSy9F+v/S3/O+eoLzf/4bG//pLZaJ5Wk8J7sBnemyMyCOlhknBzs2u6WkodXKdoprB6uyotK4HP9Lk0RGTdnJRmi3cJ5Xa5JzxVgFNrbH+wDSWMhefRN6Wlz7ANNjSLxfEBTbWwJzfg6v3D/DYxc71xpQAKd7JjUaxfSyon7R2uGABErBqZQpNEKqGJllTi1asw6GI8ayC7T9FU9rbIaXuTGrgX6l4KzdFVRRJhHW2lAE21eqC5yne2hLt5QrOM4kKm0L0IsKiSWJC4S13XmxWHNgdTxN1ieG/QF2iGzf6AbdbY6SgxZwKe4QjNVRIsn3Qxw+ubjI9SuBeSThMze8Azi9BUi/uno5sFYBuqWWgUxqCnSol5x2u9sRl/fNAsM2nrgpc2UwkTxKOhmyqi9pHbwx7TW8mghLA53KwTED5rSU2vR4NBMdsxwle9btH3Ew31lPYKOd0aXaUPrQRo8p0t4mgsUgoHz4BrhAePPzcdzckwrxEvbPDiJsI2n4kXppqKPSH+9JEq+uNlX+B19TCmyDNh0TBRTfx702Ex/aJCXo2mQFmfhv3dpoFMg2n/hKzJgmFtmUCjkMjD+kQ+k0LVYil9p4Yx9HOh4R4h5vnByVhA3bic8MLRh3fdtxfgZ5iy4PDuav0iJx8o/Q5jKrbTnMbXHv/+pPmEf09+TSV/v4I7PM4iPL4wz59eZYz5/MZZHDXblH5vfQYPM0nw/rUltm5Sb4Ewugtmahqa6vQ5r6EctcN8H8y0aTO7tMDGxZIEzgpNEy1WDGqR7If2k2l0EugEmrJAA89rXaeLq5INe7EEhPfzSU3ldS6wPKnP4nVKczoFHkETiwDN02NMfl/rORqSpCTczzDmMqGN4XZaDmuk4tOABps+IammS+Ivlqaiq/tlCY8v5iyhkn47Kot2Bnf9cpAiKRje03TrGzws02Px4eRrtCkA62MbJiRcGWicmVwKuLWzBOt3Sg1a2TWaajLsd+dBiPcjG+ZYjx6xFHN12tNo0qLxjK1Gwjyxal0r2A3umzE+P1/PVah67BwocnAIl5Nh/p4LZ2i9Xcj49oTGviepgHuwjTGGJ1Sl/Klf4C5d0VyclTIdH705ZHFyYfHI2hnUkuYreHajFGM7DdEcfbaF9mxrIlSnbqfvbrsZVMHakmJ1I5fUGsaOauOCBkIA1TT5jNBk122GxhnWUFXGaw1EvEZj2Vs06/XBR5gDTLC8p48Ky3fkTeEVmRmJosXOo6H92UC5PnISPT5Yf+ajwxQ8o1lJ4TY4K3o0x5zixtsTC7mue9R08X7f5gus39WwlsO532tQL845iTZNkNJlq52h4n4quK7h9YFmvSHbYioaGbXA8mByAo/whQZaBKFOXy2e/03fxyIUT6w/P6Y6u1Rh/lpKVR2jsQxtjYYPXw9Pp5u8CyGTZDT7+onne9mnI7g+wozEz/tdp+am7EFchvlR12HvnFxRr9DeEzTV5Vt5dGJpLVSSh8aU6+kwN0H5oAk1LvG77Vu//VRvU50w/7G19N/3/lbyeHgPb47PwI+ptpupy+z3E01Vr+ACR3MWMXdEKZDrhmpgJetEwBbunNC8fvyayvl80QSro5XCSlFD4cKxVH9NdQj3J2b7U5b/msp6H2wJJSyM37E/o/WP0q+pft77+zGVu+828q+pdrfQF3aJ4fd37O8UfAPi6M9KI73MQ9igEpnrtaQkYaj8MZW7+uhANp2u/fZTwXMvpf+/+VQxJEsw6pKJX1O9hD2G/TXMsdWV8Sn+MdVPP5VbyCdOTrnyVz+V1sjGr6n2yeSvsb/pyVN/TQWLL/urn+pnPtVPP9W/TGWfH/h5oIHx208FfYDG8Qnm5Fo9NiVnO0NZfdZEgj0ZuRJIRVWTXZK6sJFTT3L2tfDI0ld02AdfNNUmQYPuzhYAmXzQmBNF1sl85G3/9FONPckg31I3h/vpohlbXf8HTaUof7M+lSz/NfKH//1v2kP5KKGp7hloUhR8vgYNPDTV67E7SLGztLGNMlYd3C8uxpwX+6o0eNk9ZMvQEKFroKnmTlgO607vSbTMNGzz6PsDj8sCDSCuRUrlE0a6R/GwsM3jG4wRu6aCy1X7kODxMVPdW5kBiKexY+HOvua06tFU9Wl1YNFsspKpr8wwD4eAolmYa9DdsK55VvfmsB6Rm9LbUaqhei/QNF/3o9Lc4wZ08yFGroib011IFtCuh/fKxob7x1TeQZMI4+1S083c5nB/RiYL2RvN1LzsJ9zl8jDsjbPuaEzfArpoZgrefdB0SYBmbMvVUYrlXmj0LTE0Vf/BmPg64O8Xcq6hOWo03L3pMc9ep2u4HSY24ddhZ6iDjaYKluep5Iv92dBH1QxNFS9PJFy+iU69+UqB7vG1Je7fpJrGNZoqn2xcKc5cNFWzVR28PjIT5tOQVRpvUxvEdmqzUAmllEqsRJOIEZrWXMgpNZeei21sxgRfdZJKr07sQqoKWQqyCE3VLcIL1KQ6iWgSE4s6G2zDmtvZIfHO94FimSiQHZ+piGUPTZUT6wlX9RCwCF4YU086VNBimivCwmOcPl3FgJfZouE+n2E9nsBbwDXZoCnsQJapvj6dIZgoU8Kki1rr63U25N3XI4sxb/Mo0nUHtT1GU52GOdgV+BiTbfssYjasE70/yy7Ul4aT0J1tOT1csM2/VduEcVjpQP0O24yucC8kTIoQqHmuNHj0Nsboqpvo9HFaPIA3OppmfW9VPTrOXGguxp7E1xnWb34xNvBaEVuED4amUnMPTZXbaKqliTE+CroCXjWmChHtaEofcc2hapYB3u/Q43RllVhe+TMlsZ7fDeo/jRE8ZR+v3xd+Ttff2xOccPSXqULfLuHq7PYickbD/MOxPYVuNMWcIu3wfp9UdeinbT3CqxLvtz7SCmjmWSyFq4Z6tB/pBVwXs2RY19zXaaF5MxCZmrPw/t1xmu9HaxCbFg20Om57ysUOY/w7xGhiH9BUJ0VUcJP8A4mU9ivTLjQcuL53DgntLZpKnmgpZOMoJOH6NgF6zhUB1+UtFnz0xqcdAg9N7nchC/2X19ON3s0xGh3QVOPtzKD6qx5Dvi4TKTwXN5UuVmQLhaZpgs+8otPrxWwKdXFAU3n5MJ/JqlPo1AINnDdopK9ajkGwDk1l3vB6bu0cny9viaay9JlF+72swqP0UhKtlUlOPVWeQpmUGQlLcffo+IymvqqA9WXuYP1Js8sUIF2tpPi+fMq62IU5vLznCQ22kT26buQL5PUWTZWr1bCmJpq+rI45CYsSTSXJ3RmuO3wewut8p1MW8Bd01gxNtRhLCj6vWgzXV4emu25maKRqvYJqexjmP2loKjp6vcDTLgpjlKuqXriJDNfujM9745Y63l+OOeZiWEN3vMfz5awbQbPdZpiTdPh9uxe8sT16RiKWXng+d1Ff4XU8Y/mHHZqqZ30LD3XYY5mubxatztoHumXHJTyzyqKT5xZN9VhjTvVtU02fCabA2skw5u7uhJPNUgvhuO7/MhUz9TNQuY+I6/rVH1OZJy1hLuFoKkXmf/qpfsf+fkylH1ZoKjX2FDIdKT6QxwvNpLoES9HIj7+mspMKzbD9LD+wOuZHNNehtEhy1NEY1/LIfk1VRvg872vHRxOZaDRNLp9wMBpfcpx5Kf/OpyLPZyC55xka6KQBgd2IoEFOrPQIJZ4G+6dvMudQDfvtSf0KSLiwJLfaFwpZXJcLoKuICac1JZkkOX7+Yyp35bCUFHSpwnHZHJizyF8emXbtGLTrMDY6ijyDWGl5/J1P5SRk3RG5UlRYTc6mcM+KhHnatVvBaXzDtn9cSzqxlzZ+LuWOBMcMz+dn7G+/tPlg2lIjsu2tYfOlpgRBKwGp9/j/4bMe3hPE+kP2DHPKH1O5eYWfr6Y1Zr7Tm0N+x/5++qk2cRES1xwTlbwO3e7XVLZ2R8P2b++PqeD11rV/0FTz+d/MUZfl9X/92/xvWkd9G7MTdFMD2zg3RjPsZvYwkq4cJL7C1IC2XYh5T5YNayesMOY4w1jV7bw3WMTTK+bJ45WAhysbUtgtc49G6qrHNmnHSFRTNM+svqOpzMYicTX7WrR2RxVw54Cm0k9tqpfXzIeqLNBU9tbJ6fK0u4FQfTSVnKKpdmPMMLrFgQqe1oVO7REaSogpmkqVNpzOU7uG7jDk+d+7o9DHvN5BkXh7FsURHr9/hxjT8+2Qh97cntpZQIYpAWiq685EU21XIYi7Yw5znIe1GPzZE7ITH/q9tk5H9fRdQGFXpggP+sag4aMd9nCOjwLzI6JRnZIGqu9lz0IIrjU1F8YKco2cRHzleUfvQanBPReDqRpm0SyIHQiz81T4lXPWdf1gvyBL2xOJ5T3T6bogCpSyjHmrW4mS7vaGC1lQuiI0eg/vTwfwx1Rq6Sl0knk2FFfNZnG3IinN5rDDvFtG0xpnPaXnV+1Aq6sMCRkwlab2zQFYqLLwl20q64b8vkDz8bF8jFYy6GHeHUBElUM4XKhF32U5g+72TVl4fdx6qsl9hzHGC0isLDHmPGqlhIoc0FTYfnH6HfYAFZXEWExmmOePLT7H8mChFDYyxlznEqSQ2HxK/GinlvrBv2PeTfMj4Q/GPMo3yg6u18CT4uBR5bRZKBhT69OZxb2Oefv62rmQ3/pQirJoiqaC7gLXcZOQaOJ6FlUZtsG31/4sReYSY67GGw1uPkfTdC9fo+fo+wD7qywkH5sWVcfTxvL1yJ6E1NuotNTzDTR6OaxnVpYaxmSMKV3l+lKYbNF4V+5hDJvN0HzOBk3la2iqvAgCFm7D0qN+NrzDle7QEOExNOiaaWiqp4Pnu8SknsrSoQPnvFhIgXpMFN0ZzQRm7Byfr29c1LQSaKrSfB5EuFdKgzZsGGs7tUwKsxHe775Xft5Ti0W4GlrTm4umutUFmrLaYW186OUUss00x5ieoUEe/n4NmbJAU0XyraNlhqbKOraSwu8OTZtrMzSVaWN9fxsbmSZNCpDzCUg8anW8nmmfwEOqQxKvnhOLHiZ4vKcTxYxPDDSV1pRneI6xGKNkXnb0vVCVYW+XC+HsFep00XdjNMgskfhjtlXoYbajIC4TjUWT7abT2/uwh7gztUR0Xcs5lQIvhVrGGBOfCJrK0ziarBnG0joLr2dyw5h+/yqZ4EaO5UuW+hLEaCjv4ohmDSJlAiKfXqTIG+2A2lO8/tLZYfn3pd9R97aYwGVbrbA9WY9kfXYxM2wvSsxpMAhY9OHWF3gA1u/QyvH6ZuEVTaXscsLP4xun70ZPoVVFynjhonFuXv+E13jN0ZQ3odDVM4/gqS8zEmfFHXOK1ZATbHYxidoz1p+lFKCpLBWjn/haim6YSwn+D3f31qyqrjUK+wd5YVBRuRQNURSUBuF0B6IcAoiCiv76rzEcs95Vtb+qdbNW7bf2zazqs/fBIYS0pyUh6eTrsM/DSFNZemw8LH/u8WDhodrLplOgdU9oxHaPhrsbygvK0y7ikTC2CbOrfvgO8Y3mVYb6QA949eU9OZP4fax1pjjmB5r7ORRxu650tmDflTX7uhLhZ61TtdtVzH6m+vVTLRoI/5qqGPptFJJcYdvVIbHv1DPpBNYqnEb0LBxdD0La49OC06f+p5/KSsozGK0cCPvMNImuqez++qnsz2Ca+0QxYa99LWF3bzKsXbDr/5oqk9Eov7G/8vqPqeKbuYfTbONxeAZoKBOSJ+xCgcayb1JPs6XkwcqufWExJv6aavVQ0Az3ERrtj6k2qmzQn6ly9h6DFrrDmpqFg4ba4v2b9vsfU60rMoIjff5jqtOnVUD7SgeOUW8M9K1aYzjsT3j891bS8P5VE9Sgw59n/NNRJ4IlaDfXENZ16Ms39dkYVn1gcqf3uUad0W4Jx7fi8J+pNLv7x1TC1PD3dq+CeR32bJ7qaCbxWhHYxXNH2NXIy6gywvZ+td+73JpimfxMtW3v//RT3ZbaCY7bh89/pmKgboFOIovb8kFo9JG4ezhOzg63j/S/2k+1mP+bvWmkyf+StRRm/+F+qon2HvaHa1UR0+9XY34+7JlMigMJrts35okFmip1mz2NdnNsc9ds+YYbHes8nrw/Lnt7Z4wJ6ltHkwOa6uCk/bBnMh/m+A7msY0SntfQIIFno1lO83UJ53HfE6+wjURLzzsXyv1xR0MptjEPLEk97Nl6oMFEtnpWeVRA3Vdoqt28UJnNVg20ZYrXdxl/XYbRoYHHudqLcDPsF/h5dFtsQ3WMkfr6m7DgPsyBrRmaZXH49szZfTfg3D6E+g+vVbVVbgTwLEKDBrxEU8rxrYObNcEYI8drrK/OroCXHRs8SJuNxj7OuUdjnI88VgXG4Gtm3NEQ2p7H0yP+/fKTreB+Uk88Ou/QVK9lsoI6faGpGl2YbO9tARxfn3JPmz5VLYPlC16jw5EEWUGG/QJ3M6iPEraxYJJhfz/ZgfqdOSKyV5LOlk6GprJXM26+36XE7l5yghtrLBrJmDkyTJm2kE0Lh0R+qIWMTDBvyZx4MFZN5Z+pnPtNEjwDRdI2r/SCGUsyrA/lUR2ff3jA6z3aaJA309l17k6hzl4YQ3YTv2PJQUNjj31vmMOLpuoWGZp3bnIeYdx12exabuEl7vizFU0U1nz0+RATAxFRu+xZdjmc4VzfJ4R3jpJp+XH1RqPiCx7cCAFWPOQt3I+NK6LvBmPkXIERFBtxoeHXqzp2bkob6gpjZDx/11j/DjJev8vPNHhghGLvR3OAQrIvJPSGb8898FTIUsyg42iHpnp9/QfY52BBXFleSlrDZli+13aov95GZi8T0CD+Gp9XqaKp2HQ4/nfsiZgQNF7/zXJooqVLgtBjIVu6bgCVGmH76U80YJzCDJ7u4Swipb1p7MUwb82zFV6vUqPBFpnfQtzaeP5F2UqascbWM88I1h9b/pYsHeYzVt76wOMFpuxsU6NZ08Wci+g4fP+5fug5pKYxmEqgeUOu5VBpczTlLatUVrQ6mmKkoak+VhAybzxX4XEv42E/Rr9h2eY0Bs9NViQiq67UPtHwflavvYjCpujRiDpAO7ZBxEeMhuyghDE8krOPxl1ifdANvP/b4xNTNDqT2OSjYvnMHhjT89jt2EZFU3YXCU3beHj/1bYcQRvJZxGX3JcZ52iqdPJGU92qb6nFMYbpVzo2RSjlbsL8C8bk+s7QQMoFy7vl8gjqPEx5bH53LtP7iQpV7aQiSPZoqqmfLfH9PuHxn2WVsMcbTfV8JVcR0i4AtrtcVHjmaSDCsTHMYe9qCa7GayWioBz12m5rpfDYiCOe74Omekn4vIvxE+t3LyqJFcMc8dupSEl8XfshYxYq4v6ZJjRQV2hGo8+eUFsNmkosiMTcso+G+U4p1tdh7Qpnr6Ip+SOmQfaYZEyPT09wlKNMPX3dydpXvRHIC9fiUXGSVLbf9h6kVT3sJbXG6w2m+hKeJ+tKQnm6Q6P12QuqnRfxsL5jTnEz5BTKqEbzchVNpV11zPGmxlkEYthf0K+bHp7fd8jjZzrRfmN/ZF1JxL90mFPU53T6r6b600+12WYOdfSGyPQxVRPYHfJhj+Jy2G+PfFaw3Stn+q+mqotYgM5d92eq/fKKqUruo6nOw9ovbHQ7EvuwR/NMDqUJzI8t7kgTqv76qdZP9SicyVqDfzEVtsHfv6Y6tCc0lL53ZQq3voX1ufGIpR00+ddPZcY3NFW1IxnNUsyJ/vRTOXIqwc9UtD8ZHJYzrBOLt7b6mcpKp2g2OLXyr58KNi7p6TK2RsBCKePwUmlC1+ptCSafHYQ9Uq4m3UrnMZbPsBaCLLsa3QowgM5vDnfKPG8oOSZ/TQXpsHbBH1OpO+uffqobxnBQFc+htkRoSEWA7fW6IP+Y6s8c9T/9VLZfEfM3R30lnzi1nl2V0XGFSTXVt/+Y6s/Yn6ZlNnWWBzTVspEBVqO9Tyxdc/+O/e2FhlF9tOE67dbaAUwrx+u3zv/Vfqrl4t/NUZ/875ijvtT+w6baHoIj3MJCRSN1XzRLf/7Cw/keeJi3VsYwRXtAJwmdBKvRpmftc4UGEESn4T1cu+yq8QKyvaKLaHTLgLnB7g2iLR0SLqQNGksMtWs8zFd6k43OXH0twD09e8Ed2wi1Jp25IJ7VlsT38ydk0W5VQXXI0TTgpT3rvVUBd+XEeOzrjsq+s/cNY8D4IKLML1yW26sb5nkt5vnd4SMx+dwzKBY3jJEmOCGj/Q5NJQ4nGo1cp2MLMV6DJfiX+PMwVrS2Fz48TvRAYn5xNFb0w1hnNsxxL+95yd6lyCF7rNFc5wxNF/p4fxXlRx7e5o7M5M2ugfJ52NMwP9ol0z74zrX5Es9HOTTDHr8rzBxXJxKfi2FOe3Cy4NJ9p9Q9zRJF0xbBE8T4ehTxpi8UNhmTKdydYS2GGRBsgyeNDU3ydHgwG+aYvya9BU+Dzcgp79AoyU49Qu5UePzRA02zMCUGN69Bg7270mWjRQiQ7ggat/tyjBGfE4C7Akl4+5nZaaAaF0iP5xMNHVdozOmzPdybCZD4sPYwr31gjMozL6Gxst1izNxJDzTo2RPh25hILM07AY/RHs22OVNgdqmh6bZTNN1aR3OBhjG2mcYBD5W11jG1r89w8ccT4a8uXaLJxHhDYz5MNPebmkzMXIZmW7k86A0vYVYmjaDTlIREd89DAd2xzejCSSDiXeEDMyopgWK2jwkaX8LyefR7eJ2kC48/6rBn7xxj4qNB00TYBCrsnZ/uaMr1QvjVGU3lH6gN98NXH+ZjORLDRE6FezE9kTBeEDS61iRQU80TETuhiaqPnEEaDGsbMGfislgrfSi/S4zByV0z2biXptBZ8zMP7uFMY2L4DrC9fAMetMkkZOud84Do9V5wF2Kj13hwLrCaTDEHuPabjFX7twQv53Gg4ch3NWZv0azN7YymIkc0NG3UbOgXjHmwGqNxTN/N4BmuYhLeQgkNW5sSiOs9RfO+Apd9RIT3w+YxjSfDXiXEGo/g+qlWIlZsNO23S9HEzhNN57/x/eglzIO7/Rh4NJLQGPurHEG+bHwRzlSsD9G5ySBrczRVcmJoZCvD8mnXPgnmSdkwZalOAdV9EeFRQgMEJ2kJ1Z1ieWSslhgfCw3r4wJNla+cUgtX58kwtmmiseISc7CDHMNrM+wNsz3g85/3jQJVmmNO/zFvLovI8M1C8UFjneudxsZEWUB5cM88WldYvlKvSpB+6iuPCJsBO9VoyupxDnhsTSaYIx4PX4gsshLBPXl22kkxrlB/CL5/WYY5C9npCaRfDw3dZZOe2R6MMaebpSTsHDS8IicxYHA7Y3lnN5Xd+6aDMvNDGs12aKotLUM8X3kVgZFuFXaXtREIbxWR8LHGHMFbb56QJPmMeH1hStqIiy809QcN/+VUYWFQYnuoA5r9c2UlKw19gWZEI8a2wPPxq4rnU4OIRutk6zK57a5wDzIs/9rzTHZRu2F+qXlGo6e+Oqyf9YZ8qmJO8Z6juWOlGlvk/JCIu2VnRfO37ynsxMEizqNHAxzn4MPptLeJ/dxwiXoffL9WJA6FrX6Yhq2AOwZNXuK77mHTTU9tX8MpuMbCqXM0DJ1JMWyiKqD2ZDBQkWYubNezIweNo9muuWuCqV0san30f/qpaOfh7403GkDfuDvYYaNGoZWLnr6ofICjxDxuTxttmOHUtHD0rvhzG0oS9Y0E5U+Lf/qplG2owmYdO9TqT3g9hxG2x0eyNbg9eeH9/emnUr+ow9/YX3/E+DBMDeG/tRR2H/63nwoWJpon1uniN/YHY/GPqRiGIg73SlKp/FAOsG1ejnBWX7uhrxKf1/E8Mai1Krj7r/1U7keo9EHbJejRAsv3j6k2J2BgfmlAnFGNx+tdfQW6mRvCYR800KR7f0Gt7w7/mepPPxXlS9TrcoW/b/bDqhVODMR53tGIf/qpTvncF79+KrIc1qcZ1lKAqYyGFXdXh5VWDuWz+6+aSln+uznq0/8l+/39p7/7O/TiCOJbqzTQwo3KxGX1gUabHHjgGWnGrnT1gDxt0Ch5/e3Zgc5e0L2MHQnr0RrzomIwT3vRxdBHj+K/tvh7u3dE+Lw4aK5hNbT8g7IKU/079LM8BVwOW6TMoV+6WmXcOHTNekvC1SYPmXXZlfDQvnvMc+VVx9avWw7dcst4tHvbCqvp7AZC1AcRTNZotueC1JAbHppKma17VtwVBnXk6CR+f/H3XmPIUEv8iGYzMWZ0+WMN/vP4FZyMHrK2VwIPsskVTSX2X43Fj10Lj8PwHeNnuc4Yz2Y5iOMGTaXEaLrSat+Q5fjOR5OgkNnTSNF4ROxp1I4/GXvIYgRN46BRXm+1HOaTYblM+9Mw5x5N1Te+Bb56nyLL1oqiZR+KpuoybNOrq6Ow1xTbuJsZWGiCt8AYnqCJspXj8HDzHOaYn8ITPB6TqTBiw+1ZPg6H7/TQbJhnE2C5bjJ4uGNHBLtcc5nt479/no4OibMATVWdrxYEo0biXnxReq07pAlkM+M0jKUKlcndMMfdxnuO1qmHeS11JxgTBMaQ9cVvGEDyQINRTwQPUfVst2vw+a86NNuHCWCdgaZLnycHjfRgEiNRNsM8/Rbw6HpzG2Yf8P1PtrNhLYdeSbTnUWDeHX9NEfEnMdm1LBlkXeLyyF16IXNzRRnWxU9IIG+G77q0EqDdqGi0zkBT2YGWgMjdWES3CM0pcW2PrfF2GCv83HSmVvkKTZZgjH53mswKZduAPbYWnKsumuogvW14rFNdBGow7A/pqxiD8w2W5y3jMlt00hnSPvF49FYnCTsGbgrF++qKyO8maLqR5GHMOnskfsRoEJCVCaQj80yDWJ6pbPIKF/AyHbxeiVQus66vO8QjHU3VkbbT5kIU8Cq9PWbkPppK3wQS1p/vgUbbuaSyxdtEU+0zjEfmBJ+3OOgppODENFgd0VTaVUshr0SMz2NUyuwGmgS3yEUDPEI01XhT4f0oOppqc0BTacFVgctnj6Zy5lj+23opsD5r+P54e3w/dv5Qv8wAeGACGjETXQSvx9Tn0eVUaeygouEeWYNGcFvWMesLZyxvBc3FiFayfl1O0VibYX+/KxrAXqCpHoaKphpf656t128NnvepSsNQ/WbarENDtjQ3eTxdYn1VdTOG4vBBg35eaKT2qC4h83cpDZVRAExK7RXcnDOaap/c0KyHbg7tdHqmEbhVyE5GRzAHUq40YkM/5ZnYKrTrN5qKhmiqRqnRVKGyQoMN++s+JvQKuaTg+9ec0FSWZaIRvR3W79UBTfXxmxHUlpmS+PiaAjOH7zyf3DqTILbRjNoDY3x7lAMSXzves9uxCSBdjq8iyp++zPxERRP6biQCcUYjXt24gwtJZ8QPN52kkeT9gQ4TJRq8FSGjOU0O1W6DZv+EVcl8Ii0w5+ivIix0LM+lHHaQX+xhva3NFNtXEaIJr5YvgsV4orPK6RvIbtMzDy8LT2GGlWB7RRTUwefgqb+xvyk5SYIrUStr+OMUVh62N87IHeb/nBUPqDO3hbXlQqLPpI9hFaWhcPBt+2sqk2Fria1S4NK0U2+gjy8xt4qVa9KgxPqwHzYMBlfS+t/Ynzl1jgLaN0UJqGgkmp8sNMsJY/wfU50+rkmsCZd0mnCNwU7doqko+XZ0uxjWrGSSS+yppHWUneW/pnI0GY9PAteFw/zqc5iUaLbvuFfRhBeHOvFZM6lNjNHPVI5zwPM/OR3BNtLRVObi2//6qTajnFOLzEX/11T3RcZ/3/257mwJx2FNXseuT0CttB3BRtfQVN8ADbhKdQN2vHD4bz7Vn34q/T5GUykHnvztpxqt8Epkk6h0HAZL0LSnTazzDoX4p5/qZyp/jaay0mYFWxobwp5siPkzlaZ+0GxsPknoKM8AdrHMiSPW+Ps/ptqfl8BBd/F+MCs6wmq1wvL/eGjEP6Y68R0+X+Lg+f+M/f0xlT2ZEvm/ZyqFLP/d+lTT/xn6W/6/tI76KLiZkJkPNJV8yhXW6+8euuf8QIPLNU3YzBnWi8q3aCYv+nYYU/hzWGtgJwKboanuGNCgOss6D4jIME9yUoyRhx4N4JENsEi8C0hvFprKGczyuVUFOK+s527Gz642Q3RDuX9sRUiDj4u5hlVCtzgN+wnmVseW7jKH1CWMBht5LbPl5l1DlZWHYYulr8lWY6uCl4GvcWA7H8wre5VBtfng9VYMTbUeB7NhrOIogr1TNMyZXFXwksVX+KEdy9p4g6Z65vpBRK6PZlqHKRoy+wxrQ5zRSBPbyKC992iuo/9R2Fu7veBWEZMEZJjTm3/IDSpjgYYLlE/C9s+lAg/liIY7yVnGzkt8p9OUo6n2gdDY8TM9QeK1E+J3tSJrRRN00NyrI4+LKxptEw373004trE9vnPDWAKaiOA7EGVfojB2zo7QqrMpMZuw7Nhr3Zn47wUeH3ZoKmlualA3R4djhlUC60fSCbLr1hHxIcM2H4v2BHGzwAz0JJuNtrStBF7FG8vHttBUY1nZwXMyBR6dbcxrl+9GGsZChjUj3bpk41PTQNtRNMbmjTG1Zib6y/AcEl4PwmSOXGoY4xw0XeWiuaabbgrP/hFgHr9AL2X7bQTWZzrhLm+6UAveyxeUh9rkQUC4zvIw0aDswKXxufRcNrLCJTSrOBHRdlJl7PZprGFd9IAGr+VWZ3JpYkx/XWMeVjka5OBLOjT99ULjwzCf6bKHMcZMjNGRNpckJh7jG1hiveBeeT/32mYrAB5XQ+fxcV/07MEAY3b/OKHZCyqx9anEGBr5Ho3pBmO85itXqPjF5aHRT0zWpaoHhccwBveWprOrjqYp1qOYxLEToMGNYb2oKBjWSH16wBbjVwOeryyo58+XjSYI1u9CnWP9KR7DfpvBkuDzOGBOMVGEwvhKH9ZP8jmN27vWsY3iXuHW5REJViemsck4u8LT9mIez0xJZt9l+IXqFaYiVJ4zYPNFtYKXOKGBLlBn7G5cl+A/GJriNMXyn/BdAZl+w5ygMPD9KAL1CHfpDTQema7O1gPqX+zl08iPJurQD4KGU5oIDSXQuGqtxtDMuc9De4/P19C0CTxe8wsNZRXNoTy7BbROguXh82nHouuMorHf2N5gep1okkkIYAtiooEommrrNxGkMzR4rMwnLntH2QJS657SYB6hqdKVOYaXYqY82i8GY1xCGTr3fqbhco9m7XLpO3w8cSHhydyZ7HUYrSBnL6x/0xPLmNteP8D9+YoGvBmV2iwiF+jK/siDtYsmn3+zM+TrvcfjZTjp2EeWFHhlz1TE57Y2GdPdCJ6HCxrRvE0VVmEGBlVxGsa2F6JjYZf4cPceVxrQ21Rixk5eQvXAjCF0EzTforq2kEwuM+5vZl2ntVx88HqfaPjLgcis5zqHVhho9pZjfX+89Tk058WVB9zB8z0DvYVbyUIRHFeoHDaBC6RFieXfvLE+RGO9hu72wvIYtxOZuZfmCa3kBCScnCSFJY/9yBpXCeZUaE3pN/Z3yEyLW0sfHZPHpgsrX9jcTi3a04Dh+4VsCrndZpVG65k8gr34/GOqRtObXz+VPc+0v6Za56FP7Oex7H79VH9MZTsH4tLPqT/AcXT/p5/qGy3fwN6PP/1SpUqrPtnCzsVqAfOi6GjpqH9NZa00qf+N/WnNxeO/+VRn3niwDz2fWidbuL9+qp+p/oz9HTXMaf/Mp/qZSlrTMRiD4W3nVEi0WmJ80A8rh/zG/vIVV8Cssoxa9wVe75+xv52eHqjdva4aDeMlGiscOfTXT+W2mQHHpkRjSddPSXuzXMBqC2i4/IXl6WzICNbft0Gsx6JQfvOp/sxRtz8WGfbfkzQ4PhR8unfX/dtPtZ6bQ7/aYKo/3/1t+NMRcLqzv6ZauWPU6XzoxxJNt4HT9wjCWVM0lfUtT2Bqmc9ttRbybz7VXoN/TPU//VT/bVNJyr+boz79R1T4n/+X5qjrR2FgmzBbkWC0Q1OFq2UPryA8YEayfifsO1k18HysdR4uzA22MeGtg1Ka7kQ0jm2TYXjLoJtmOrZp80xnyd16QvYWGNPjHs3z2ZMcuv3V4PFq8VVZ/50XADr03AdugHZtDAc6PdqKiL1tYC0LBJTxAk0zI2nDVgeBebHda5iQeLnM5tmyhrboMI/PdoXJhHSu4HG865g3lmu8vjXG9OKm6yLGiggs28xm0CkS5qGO9EUT3K4rcB7hl3vEf0jafL50ofs+DzxkBZqpWg1rI2zYHvPiV56gMVqMIWL4tn3+xfOT8+0JTzYxRTx/OGgGmtYY02pdRK8ITdXVNwWKUT6sCx33GVM27xEU9+DEA/FAs3zMzRESezwR3ipLJC26pi0Iej3yEC5otPF2NoHXZnwi4T7HuLXdaRbcj2ebhI6Jpiq5dITH5jPlpjzMBrruSgMeDwWP72fUZJgeaXBbew4N3WtpMl7jO3YvXg4Pqg/v2Kq7HuEqHInyxOwa7SIvz1DJZyyfkb1RGDZEO7jpAZpq02gK29KGQDWvMe9tzn7GdtfuBs/4gcZw5lXDjkLKoHkajginBdGx/mD5p5Ph+U8ExiR7rg39NuCT2JPLjBHLj8CeJBPqvzrT1dLtGdt892vy6L5CU638ksLrO+cklkYMMK83F/DIIOGxLGOeX0z6E5S7wWir01TH5zmMFW2VmEboRIXtazThsOYmicr7DmNMqIzgtdiiabK51rPRsqjBtrIF5fy67LQI4wWk7RtNVfeYM6yTdAzC4yceX6eiZ5SEMRTRkMPHx2Fvm5mEMVjr0HzkUelsd8QMsaYqmkqqMSavWg1NtNViES+fW4U1XS9jDsJ9EurDd3NQfxu45NKceNryXGqmMsugigjWV21XJIzGFprAUPckHp3wfm5qiTnF+IhmNR9uw8ZFcoXCnkQiWLlMZZXZX+B5Uof1ioY9szumfqGuklQE490OTbW+r6Bshr1TruU2Yc9muwB/P0NTHYIk1C5vXkBpuJiT5FVRMnOBRn88K4sE0UXDHEgpA3i+co+Ebo71IX9rV7w/EvFg8WYle92SCHOMsU/j9xqfb/kssb44o4QEc+orw3eZc7hJckyi981v0Ew3Clm1WJFoO/662slBU5XnO0bjnTXkAL4eQpHkaGZ44/Pft9kcUm92JXGroammhTSC+6NPaaiHaLbzppEhd6WYBDPMyBlW0w/kVnAh0fm9w/aoGPZ2GQ/lv0qx/iSw+UDozVY0MgI01YZSNMlhfqQRf2qYUwzP+3VpPBre9li/L4q2hG6VD3vdkBrNHDXh8J30mcf3oR8qGHf3YR+JQMTXgnbMG2selH57Idj8TYe9Y7QFdMso4tG4wxzBmG4eEE7WM+6FMZqqrkkPRStOJHDOQmKWJjmYM8Yuj5pykgzzyfD+LO9Ko8rYysw/ZpjzffWQx102Hb7BkBNouYamCg1PY2Xp1iCSGss7UD0Zn5/WQS3d8fpkz5XZeHxZWvKMSVj9fcwp/oz9/TGV/cHoTXkW+mAaY4z5f0wVNsMexa4eUgiuE5V6oI3hdJvExClmO6CYG1Wgv6OYO+pR0mlvoDnNZOcLh1zRVEaE97MuvSN10g0HSjvY/x37O4Rfmeo+eYH5XR2p7b+FQhdrzAl3fWIKcC7fhno1BovdqXXFr58Kc4YHHPLQo7ZcSg19DavP/zEVXF/UpMl+N5ipd4QzYZpOrXY5gu3pfiDWPUGjmO0bTfNZmtxiN6f/mWoVYs7i3GTS0OeUL0Gb3jLqlBO83vmmncPaOO2J1WYvncoLvvjbT3URRKFiXO7hxEM0Snhal/Tw1ua/sT9ns8Dr6caBApv9zSD2mjrKb+zvWE1sCothv8GXaVLQF8eA2nt0xq+fyqimBrWkGVUpfIfvIhvVJo4foqnmfW/Brn5yYSlHrtE1hBvY3SdArcu7aKh8wJzooJtYHgVFU732nQYn+rQo9M+vQjMLc07V6vB4ylj0/0VTTZR/N0d99r9jLYUl/Q+b6hpZGJP7CE11go/MIs0a1sme7DGvgTRkqny7QXs7YcxZMadh/SVooZaVHY+zysaYclilkBXvHYnTVa+zUse3psKkhAbJyTHZ9TKYazGMnW3VQmXT9TwHK8GMwM2hNTV1vrQhk+Nhf0cjB8yjAmzjpfGeB4fNu2HW5YymwWpOguctl5h/5SWIwt2TYHstdBZMSQl5tUDToKcaJmE9h8e91nlwrdFcLLSmkMuvI48vbFOyp+WvwHtevtQn4tBrsNq5kAr7wIPjzJaZo/E7GqrDGBOO1iEzj/QKtX45iECT8Pyjq9XBY1WbIrhuh7HQZVBBfUJzRsYrD1nA8J2t5p8jj9azDNvEyVuBqt6daPS6fRV2f9YmRLfLRHDt3EnaQT238HThSNG0G4nJfCdBPcswbz3HxB3WQDxBx6a2iNYRl9lT10y4d+8pP32uUsmWt/IAL/ly4pH6QtP4vTLs73YZ9pZxXZ3lj+4I1eyEpgonpGGdsjAhFD0hfM+SRvNGtxhutYHX2/SOzB403GJeju9ovH+XMssn5heeYsjLt62fsFlu3iDdmi6Jdh+MqY8wSeGOLRAPkwfR2IljLnkfH/D5Z3zSsHOtSlB99r4I3r6WsXj6DQEcTSLuh3WuNhmRDm55ZA7rN3GN7cflBo8PXETbUWUyU5Lm8GiVBA1tVAm7H+Qj1pccY2Sk1RqbhVKExnxEJN46QmGdMezXJ+2SYX87NJURJQrkrzWabjdzO1bmTg0XOpkTnuMD0EIttaA9HnUa3J9FwxSjHQFmlCcanJeiY3M7jEBcjq4IRibG7DZRMIZZLUeztZXGhJI4INKZx4OukVS2i5Qv5JES8zi9TWV2eJYzKOo13r+WeCbbfqc3cOxkLjynMUqtyN5o0vasiyBQCpfJ/ewLVW/uRWAbRGaF0DCn8IkjAqFJ+P6NtWTYywRNs4rQOPF66KdIzZgGdF/27GaVHygXWYo5wm1nsqMmj6HQDxjTnWQasiMCE2LOVjzIz4mrMWmXw9Nf6iJcT5yMNS/ZgMzPLCy/xlXZMdJ9aK6pJ2JdaDLbFsP6TPE7okHXsYxdD2YImTeYazKTQlavJQLd4ZyIaNf7Elt2rgwPLY9FmNTTkjk9mup5i9FUaui4miEbX3gIMEj4umkmm86zAM+/wecbWB4w85qhSRfqVUTqZWay9SVZQg5ZivVrWNffM9wpNLkTiygfvlPFP+uhXM0umPMM/ZTuJBvDfU2w/MkGTbXa+D2gLtFU3/6YaJN6lcALZmiqZ88Vtm7NCJ6G7NHgW1b4fsXuAur1A8vTnmF9G7VJgM9jgWaxmq3ESkVroKMs4MgmfL/WQvKgupOLCF/3bcfakzyHu++FJNye0dRH07lDdBxNiX/YJIjzd9tDWuYnEa9d3jPd7224zz/Dfp2vKmRN1WP9uSwuaNozni+99Hd4jO8hjSf2Vmffc3eGovR9NOFuojI+fCf6kN9o+oPOJPa4ui0Uxy7AnLjSpJ+ppHFGiN8Io9OkB7Y3hoIx1zaWXP+N/a3hZQvbPpOOvno9hjUzQmpvTp5KLYGmxYuMOTyuM6CfFaCpSi/Gf391derusPxW0tjnThS7Db2/dOfvfCrSc5M+N8oe9JidCOw6R6Y7Lv6O/cGkdlUqDTLenV/D3jGDqV6JtIUDL1xhYYvZ0dkGDWvMzh7/mUpddA5sGHgEvIK69OR1KzCnq2H/O9/9a6pTYRyEdX6jcf6M/Zl02I+v0r4dXYZ0ClomOcQ2L7SkiyeayVxxbNHQLCYdT2Yy7MbhnsCmPmlUrckSDqe5TeBkc5mqc0UHI7NtYun2uqHHt7KA9TU7CFBXwqWj9U4BrZgZHKprIdN1jMff2cwWlq8KoKNhtdEtjQJujZ5Eos9iNYbja2RQKDfir6m2ITjUmblVSJdz3UJjNRxDrDL83jTXv7E/u1SdjuqRasLhbv9jKkOVNKD1Ck11F3j+a6vtYPXQ8XpjB8/33zPVsKPfvzHV6n82p/m/Ovb3HzaVWJ0NzJPTlYjt10diyjF4YZvhYJt+nlou45sdmop2Or7DZzTJzmlbeKT4LsQ6Xets4SxTeESbHQnMqscYd121IHLNJtGr+Oqs140MzREdSJTWa4UpCzsDfojexL9v0VSpw7ENmU63GFPbtclGYlWAOL7QNJPpu2QrDZPC8l5oAmP+sE45w2y2TVZoPtZuMC/LbiVU7gZNlSnrEttYbQNic8br3ehoOtdJp9CJ95GHmrPJ2Embj8E751/qXh001f175tAczwcasDOakjarBo9HdRJPLDRSLd5XaE7nA497WEss8AczXrjJo/xUdEz67Crobnc0p3rCv2+6YAH31RKNcjT6hM2tVEE7bk407Dw0VUq/JlgumXB+AbPX9pH1gNtzaZJIK4oezSQINJAN86+mHNj93ByhnN1tERYdlVg/rL/0p5/K6AFNFSnmHmMcmi0Um6GfaOJuoNM2aKr1QdLZ7JMdQRxah8ZOwBvGWzx/8OmIcGORlNqzfsdorhLLh6hfmdnnkEH+uFokzsalxC4PE/P+wDvTyFxsQ0a9soaS1y4JF9akZPE7RFMdXg4Nsw3VmFPrG7ipV/xZVTAmHcyGwHP1wZgmYilhn30dACi1RHwl6EC7FsOe2LJk0sCYUJVNaIbPzxAcTZFMTHZJTBnKOT2T6LP3QnZ/D3vPTCxfRLOzrw7ziUJ4OHKE9bWiMtMtNNXLPSUc//dNZUpWKlCKM8boV1V2rIJDBfY0nAs/s9tGu55mJyhTW6fRONw0bHUSCnTGAk3lHmnHYNqHIMYTl8dVgDHbfpQYw7QlF+GVVCrzmeJAJ68xBitrNMi61T/w2M5jGnqLKcbAQpvBq8TrjRfC09nyuK3Bn23RVK91W2onH3OGTvOGfrLMcdlrRT/Q2MMe5buGSGzqZimk5OSIyN3i8x5v+wTEo0TTrGo0jvFVEzTKFU0JoYT1UdJ6uDVogFg53IbvTJUR3KIF/v32U7vs9t7Mh72hVjTQexO0U22h6dhRF/F1i+9HW0hoqm5tiZCPqcKM5fBtP8w9EZWdKzEy1dEgbY3HK7doqtPRDLD8MKZFY+6GTPalL9RkgaYl82nPWg4y1v8FGvP8qDMWshTNfABsb+bNBrTzxUIDsrkhosMdc4DvRw3gOTbx+boJmvrLhn4oC65YH3ZoxNsiXILYN1cS77dThUl9NoWsmsc8OlRYvmc9fEN+lS80lsdo6g9BA7yW0rDu/7Ce19ZZvCGeJSsaW/kz0dTUSqC+lvj+LYEozFHkEOpoyBlqaYJm7JMFiOya8qhiaKrnWPKx/t8HU0l4f3WhNmggN6BRMuUlY5POhdfhfeFxs6wbdjkmMj6fWYjHv6Opd8tHA56dTwnfTsxSi/rZG5poceKBRUU/7F8JUFchJ0EmVy5bYg2EZxJfRHSs8Hy9U96hRYHS4HCZaizk4Rlz36VHAuJKCnsdoITXvMDySNasZ6PUbCF71QENRwqaW03YwprlC0LcEW07zVVv/5jqTz9VyXoXDjbBmJ+UvKTRUomGfpSQWi+zVGhuNAow6RVz57sN/k9ThR8pAN3SfOFgVcpon6ARV3ZyxOjvoiH+zKda6fuT+PVTfZfi9Rv7s41hPtGvn+pemMIeL53yZyrdbv4x1XGRNbDfef/0U4Wv0AZNOXnEmqZ4/XdFjH6msl6Spv3mU21uIzTVn34qJLvym08F6WfTUKYsp3/H/l61+NtPpSejf/qpnIMhw74+7IUdai+N9hZVQK9maKo//VTe1P3bT2XdDXtYNx3mcLI2Bv/1U+0eq//TVGtCbf4z1f/0U8G0QqMZ7nkEq54Z3MIy1ehuKf6ayl7RSUhnmnmCVUI4ceoL0Sg6bP3rp/qZSnE781/H/pIKNDhK/ER+Y3+FVuqwNjdoTvUluv+iqWSJ/P+B5l9MJf8v2e9v8p9eR70JDtDM45WIou2wB3Axe0GjeXsRP9OVy7rIqH+mCqD9Zsx7iAe0e3lHw1m9RkMlxhXz+GgnQnOtaqzwBJqLr9BUf+akk2KHplrsDiQo7FwZ5oxmgGk6mqrMW12zTQvbEJYj1T3ITZYpVg4P19vT0DmlJZMXyyt01loTQeujqeQ1RUNdhzU2Rzs0FY/OAkSl6jy8hB8032CKtHzi2109HJ2l0XsCXSkdaWCvMWZE62gMzmL5IXwqHp2mXFOMic5yj4Yqc4nJ31sDj5eMMUb0tsusllwgux0OPHolds9Wr2FtidgyaazOMAa72zO2YesXlo8lr112EmIBj9EZz1dtIGHarF3CS/8eSVj0hcxu3sKAeHeZcPdwNzttueHDd5WFSYL5zulZydFUBelOIrw4FFhYqkfMw7nNo7uBphpfsgO049GMmmrnZmzCtD1k4fpEo2uFpilG+I5VgAaLvrzUWDSsB3PfbR2MqYooWZg5Jrj+nHB/fTcz7XUkEdxy9ENwnxRDP5nL0CBzi0TY5KOpSIgxz1EwhuTWdlhzMazQTL0rwsm7ythLqFd49PjOB7NSqMxemRtoI98mwWeISfK4+UKaLHwem6thDVK+CMDxHpLg7y4xNdINe/tMZgbGBIOr7HPo1pBNhrUZumEFpIBrMqSbwxljfj9xWTVPTOheNR6vvzOMgSILIXv2kYjPYy6xOFAYPKYkoYEUz1QWb7ol5A2aDstfw+dlbSrwOEdTvWdGqX2qFk21hx0JJznmDPczGjj178O39bloWD3sFXIv7y4aucCYvfv0ZzTFAs33PqGpRrFuD2uiojFPTCgsV+UPVAqaKgrMGp9X20yhnMY+DzcLT2NSWVeQPM05d9PxOdH8pL1CCrrOo+VmM9wf76Fotnv8WaIYY5vyClWzcHhgn/F5v8/JGbp2N5hqPfQbJXAGfOfx/msNzfhxe4zR6QtNVb0Dnd1mmQIvuw9J/NxtXXZIvjI4b4Km+KIetbcQGRTpVBfhqSwwBzB0jMqVbvFYSvmwpqyC7+Uj8jhGS4zJ+cE9w+NShyQ4xyxhVEsCyMXNE/HhLrnsGklowtsTTdu2256Nb/0MarHHGK+etxlT3xa+n/od25uX7+DzX74/cNvlhgjno6G+1jKaRXsNz+uD5T2boUmfTXtFI05uaK4kW0A3W15JpKZTmaXzbAKvM0ezbTWsL52qvKFjIZpqfb1pTD6ZCjxVyeeRiDyX+dLmBfGNjImffC6hdt+v8H54b5JwO0OTu7cQ61PNXRHHPppxsy3nkJ/eKQ2f0VRlagU+VHkSi+i+rXu2P8INf79Es498UrLR1eRwcw4XHsBkW7LvUpXRSFIootBHU63dbwP+6zVFIchdpi0t+oZ2F6Kpdh7v2LNGUz34npPomqMBW0PD9uu6vAzreWF5fgq3gWe1D0g4I5hTLB99DI9rguYNjqWC7VMnoFkHMY1D4WFBhD22L081wPoSST1LK3tpyb6GOdUOMKcQDifAbhuL29dUmD9T/emncmDL0Ry7PsI0ZB4IJ3y6Cj2noQKbdRtTWLx25m/sb6NARJzdslRpckWTGgLfdytty4Y6+rBXyjD29+unyl+uDlimJ2Ipw/wiXT4/wbQlc1gfiip0r7toDEzF+K+fKs21HRhx6nLb/qChNq+mgd3HcYnTCrek243MQS13nviN/f0xlXaWbQH7q6ZSz0cDmd/JgcNW5jpdrd4LOGqeQRxnXzQU8vcMjv7FETBak4ZKa7KE3aJHnx2v5G8/ld7be+JoZKzSfGss/prKUIlMd2NNh02m4/k+909CzSCb//qpfvOpvvIwljh/G9xe3ob1sIr3HNjqbONdhnj85IKZhfFco6mEg8c7GGg+5uQH4kwU8tdURpo43LYK5tKpqp5+Y38/UxltpgJDl/8d++sB20e9G6ExJYtK1MYY9Rv7sxp7I9PLFp/7elKj6eb1f7Wfai79uznq8t+P/ob//F9dS+E/bCoW3/bwePgrHh/U4bu5LX/C67nb80DsLcybM1LDXcx3JJaWm4TdzeUdHj7fkojNbIyBr/YChfPY8dDOMpV1sfGAx/eOBsDmQ2PvrUih2RQHEfBsGFvT9yn4K+tN3GlqaJqe3wC6k8dInF4/aLA8zaFVlWHON0VTwXh5ga4PNcz7qk/HyslSwC2BYS+PYW2Fq2wUIHaDqW6PdcayUl1D8V3h9aoqmqoaryQoxzWaJb18E1Zhugb85n+In10XjbaULAdy6bEnUaChqTYhv0FJHxhjMoameo+MBIq7PnzbzvJhHWqCBoCJScPvMD+LXywB7WGM57u5H5cZ83YO5ft1pFHjQsgO8XIBt/HyKIKt9JUw5nwP4NvFhPI96RptPw/ucNt/TBEe3U3HDq7APH++PQ3LvAtsg2+hCUXh2jT0DrxnR4Yx708/1WmcaAkzR70O7XONZtNagm3sUVWhWzhY/h9fUxm/SwaUimOT8LVFU1mzrQF+URPuFpqSaalnRFC+lhhTlGHsUdJCDYr8YYnYPGMMrddSD+07jEmg21P01j0s8f5Wrogm8rCn7ry74PWioWKXkuHb7WYN6dSyMcbOq4TNHtkHzb33hzxec9lkNvXBjUDibq4qpjZ+0Qc8V+NhD+u8UNjUUtbDekGchu1omB9SyDOsP+3wHZOFMfF81AzIeqyBQUwYxtSmCzBmXCIeLjQhsfmwa3xp92cS26tAZXumLUCwMf793HAbNu0PJXiWP0e0eW2p3drlEfLvYSeCYOxkTCzeS+ge5rCma4cxch81PrTH3TB/6o7XwzZ6DM/rh9P4EbgKu7TDek4njMFRZxGZYfzooVODiISyPe3ZWU4m8JxpeP7dlmksP/kluFN9Tn0pR1MdqYU5gxvqNC62BTDtQd5oxD3mFOFGYL4auxcQseNgfUvchNXDt+q3MEXTrKZaz6TIjKGunxEPKEMzvprsBZ13RgOwZKezZt4soTHCkESv8dRkRDnNIGxGaIq2QtNOyC2FyirQdGbrhMw9D/s1XsbDeme7YS0JPXThfjh5NLiYeL5xN3yXdx+HIjhdWMjeEhpISGOPR5XiAmvlrodaR9PGz2jbMfWuT0Hsq5iG29BP2CUO1vi+71f4vrYbXeuidw+izwweFq6mscwyfaiNGxpoMRiUhDDF2D+60njvoKny87CGrJZeRRA2U4k9bp0E98aPafDy8O+Dt/SCexYlJFiMbiqD3lWgq9c+DdyrB8zTNk8IdGcs/Nl85Gp2Qc7QPEN8/54pmlxifQDpoUZD2xTrL124MlTRCctzwyv0eht6UPWvGK+X+R0LYrmGFynRVG+ZZ8wHjPFt+rqg6Q/TEt8QaQblfRqiUU8VXj/eBVzHfMo9XmFOE1+NJzyf5xMNnlPSMH3bW9DsgYswDCbAyhNIkC+faKqF7DfMN7MbGssI8P1s8XqUuRZBKrdoKvmDOVBmZwKeBxGRwL2xhq1KCdsXbeWTaC2huYs+mlvf9kmE19+x/mvjpQT0tTgJ560Rnb5dlf811WUuml8/1Xq0DojV3yWJ3h7KAk7ODQ2lVDOTNje9hOPwDYTVx5JKlRG+L9vigTGd3dA8MyME2B52JvnNp/KjTgetfZ6Ic2Sbv/1Uav8whfOnX+W2TTY/U/36qe5nfKfMKHE5dO+y/JlKG5mu+JlKXHvnX01VwXv866eCWyFp1M9b5e/Y3//Mp9q89wb59VOd77cJGFA53BI1zehOCxaA+WpK7KlOMVMeBTM4hHQvoP8cFQrjdAGrVYvHX41J/y+msrRknVEx16Y/U1k0QKP+GftjcENTaZdvT8Ns9refyrnmQqOt3G9g/976xKJT3tO7TxSg+/hAQKuESts5mvs4XuLz+DP21/nDd4bfgmOWffhn7O83n+p0RIOWiWn8xv4sv6P937E/apzIb+wv1LUtbPTQxvL1/6vzqRaTf7c+lfy/Y7+//3g/VTBvsQ2FHZoqueUdu6/eT3ikCebJavEGFu9XFdzzZieiiKOpNEBTCVXZklgccpUZLLjAfdKiqTroVXZ7iTukeW7z8C2heZSXuIL4aAeMUWs01af6pACf5C38B11q2qclFlT6F02VjGyNnZezDFpjrJNweU8z5vh4/EboGg+UA5oqiqwC2gtB831Ke9hfSxTYxqtY+904z5i5DFU0j70b/j2absFnEgitMkl0pJiHB/5dgfBaf4T3eD4aLeqpA7druBfhbtgDma2G+WOXCxrtVGN8DmqeQN5u0FTPBssHg/sDalgaJBBlUbIjJwK6nOL5tlUObLfAvKb7rNEop7fqspHKF5AzcRRRPHyrz9/jA0QJnVBvuRrmqKr0DnnsmzwWatEx006/kO8nw1jhhpgsm2Qm1KMjmuosk44ZrbKHe/ycUjMbSSHbviUd7sO+7vHOpio7epIKhWLbPJhMuMIKB1uMx/Fti+ArSMZkujEgeiyGvXn0JNFey2UIeBkmiS/xt2f6JaPQrnxLBEJHU31beMNNjWMRS+8psL0klZAftxhz5uEkYa+nhuWzqmwSLYyvgjFcw/Or2OaESx9/73/7DzTyDmMatV2XzeaFB5fnROK8eHa65tzRVM3BNUTctI7MvAnmXa/dlNOoEpOhHzKbDuuPoalutwpjjJMY8JyXPo23F1RdrWAbXo37iMY2ZmlsbDcapKf8PHx3OFVYfdPnIDZjn4bVpSzZ47wRcDbSOff3o3OmVaV1hKe8Gr658L8Zi167BTwCjs8rX9IMzaD78KrunESE4fVcJpi3l80er4+0rsyMogGov1OXx+8OY/L4IL9BFFYkgqyadkzQBk2VjPD+t6LCnOOApgr00Zy6X7kNtVXwxpwhVnYkeLVfk/l98IbWr3QSZS7t2HGYv3SnnkODTsLnPS7UGNJEoGlWKRqnyxQ0VlCiKe0U76/u1CfcyQINUCs3jY1AXUKOtVHES3lrsummmAHG5jHhwjBNbbOyUmiX22HscVjPrRflHl50jxFBmlGJ0ZfE4dmnaCp2w5hcp00MXbDG8++3aKry3HhQfJ4ejRehBMw8J29oPuWwp7VcN2xmmBN4ZUpE4vDrhyym1hpu0wTbm7PraFrrntFg06lBgwkpVbadaB7k6wLLa+KgkcZfdQp17F1IuFkEGtv10hzqfHHl8Vap0awFmqqMvIhE/XyiMmdhPqE+5VhC5WOnspSbS3j6rUfCaspMdlheO7Dm2phzukdTfeM0hmzG0FR9iCaHo4Sm07nLw700CZlYdjO8X5LSuFkzhd034EFmLWKOZsNyTG2phlvEfRGeDyJj90fiQG1lCQlJNc2Ye5D+1N+QR3KN99OT4gbn9WzK3buOpjpfVsOaofGJRm8DTQWfzIKuuHEe+mMPDbzV8f74/EKj8IDnW3zLGzzEPhCRdfAURjYwzCfUPR6MZ5LEbnmG7eN5+M6zHcbezU95h27a+iKgK6n79VP1mwmhHi3OpYYV/Qu7HQrgZ6p7hybUefPPfKrdOAtgI80CYbGFK9HnDstzNyoiAdI4MCl3JAHH/TbitjOsWclY6P9/3L1Ju7LMkrb9gxwIKipDkSQRBSUg6WY0CpJ0Kir6699grfuuer6a7Mnex1dHDV26aLKJOK/IyEg4vJ8B+V37W5U9gHFWLMFJkGh+41S7d3RiDnxKkZwBxzu1c2SqQCUSufYDAcPSLLzwXf0nU9k81yqyTpT2l6ngIogVueiVC3tn6zM7OPM/cSqlk/H5c6f6J1MBZ/h+dPJegRHLJv+NUw3juQXqRUamom9eoVVZLIF8j3/jVA+nlUDd7vbc1ruJTD7n8fv5B5lKtZlILhR2sFGPeD954iCTvawF6BAiU5UmB9LZ+foPU/13nEo34O/a30+cahuMGZNnBxlIV8w1nNbmQXAqeayf5b3fsDs88PfSEclJINkRyKNm3L0tv/Lv2p/KuC24nwO2108+lXkIsP1Nj/WE2shdP2t/9lX/isSbVqj7StFhoOr/0bW/9fxf1ada/i/JUf93n6F8NwQDuu92Q6Jrte2omuweUBo66uTN7W3R6y6t4OF3OxYbdok2lwgdlKKl86jLFZku9rsM6m++I7HYvGV6+Ixxl63qkESSrjKdfdoLXIPlgcVZ6Yh0oX0uANP3m3lm+FA0P3/Y0NAp5WFjfjQ6Q38H7ZgQm9SbTUG/aZihDlM1Et04Pt9TWaPNiB97khjCR6L3YH1Fpjgh06i5k431jBR4Tt47ngQbZKqtgYrkOTwsnkRbfP7vc7mG2N5+uOfMkkoTLjZAMQ/2LOKZ09NETRuovrZBouS9tShbpym063CPgnn26WgdCTdo9B0ygF+qBe1VfJ5qilYpnBBkqv5MFsC3gcXjXAOP0oYsoROfR9S9tjrQ9tbsIUCm4Ox5ySrN43kHj6VusfC7+6LNPAmo2wUVbWxz5Qa+z2BCcdyAED9FtLmnPTJUK/IZN89j/kpXdTt4po+xvk6GTKMupA30LHVIeL1yiQoOHKB7Xxwev0ue0c11foAoFNGmSlyOtDfZIFN9uMXD693t6XptqdC7sk2iaIc+NDplqPtRg2L/3QOLPr7AkdlajyR8gz71fpRT4O+Vg0znfyW6T6wN1IXnsGSRo0/6isUApfpFHf29akCVt+tDUMxFEuxusqZNTBwvfdmZLN4svyIVhGoDdytxhfhloo8UvjCDqu9SEu61mUXrnXaAdrXxhdiHsc71CX1wZ59iEj+/DJk07AnwHU15cpN09JHzSoJajgISw1ssaGJ8S4iZviRM+q4z7bRsLai9KWqCZepm1HZQhyIzHVnEVGQq+PQ+KuQvMtV7Xsl0KxgRdP1Y0/bceCJtPhr6wHnmkbi98YE2PrZXfaxjFh71YJxPlQAPmuPzXltPpnd9yhHCbIl7r2btaUExxmF5gEyVaaVFnx7q9uuPpoha7G+mjflTNnOExOwqj95rOYbudohYuNG1nmY5fi5NMybRusD3a3Wxh2q4XlCjeDuNPu/yEh4Dvk0YnPVxT4k6h0DgU+51U3SCcxs1T7c5GSTJdNejUmAY8JI3JyEibzbQxaRz4WmGnhAyx+toWHkxtEYdYf8+Z8jYjeHBa7bwhOS6FS3aniV8fmWPTBumQUXNvSRCexNjZJZ27tHTmiNzD6sNi13/q2iQsjc0LZgkMiUi042medDUIbbXRaMKfU0VEa6f1ZmHbIeM6KbRAmp6vJBw9W1wfFrGFxqH4PW1tSbTiyb3kG+TjIXPNTJ14WoreDBkqiTdI6O4lvqAeKJPSTBdPNF3r98x3JSPxWLbFQbqn7C/n9Uax/fM8z0q6tUcXn10EWJtMcPxJEoePMs3Msshnlf0duornO+fgCXLPcvoyu8c1BRGxuO1E2SU5ciE7f0aCkkwMvlcuDSQnvw5Ycqmz7SVRXq4WeyI15vieKt4f4JqwhkJXR0Z8MQ1Aa5hNjKao1e0kocaOGnHemcOaorgLIZQd8i8iVyKP89fwMvuYp485VlBxePIYNNlwOKdpnX0qs5W9mSW4/xX03WhfavN9zdOBS7eiyya3oXdeQ7Cbz5VVvYRmBvxL1Md7t0SDnkVC452bC2iz7sS1MZApkqWgkzEWg5/41S/TJVdIhusaXkk4Pkjs+2MHaimeCJOyt2BXGZ2D6iCLfLLVAMXkaliCT+ntpuRKpE12HYnjzgwwev9MJVx2OLnh1MVhJw7G45Pw+d2fsPn/2Eq8r4hgzhvTyGJxtegz14H5pwPgvaPtT9ncyorosNmBrq2c7mzfAkZaSaoiTfkjExVz/H354IvgFTYt0iGT+mXqdRRo/7GqX6Yap9O8X4/+VTa00PleT3g/SodGfKXqR65ydykKXsye5iL37U/p98z4zdO9cNUAAqTfuNUW4UdhN8cdXFI33AoBGS24VIDGQLJ+o1TwebmyiRpPQWo2tuCvemRqbJvd4Cd8/L5L1PBB5lNFT4n/rv29w+muib/UaaS5/8qR335f/S8v4caGnAv2AZHn+N0VPvJh4q/qJPVk406qVhX0C1myFRs3Je0V8wOOs3TeSzqyFQ0XGRQXgGZis9yidYy6aBWx/PCtnwr08mLnaFVbshUs+1WpP6ensGdzt4kUOSxjrkRnoC/ZMqS/nJV6JdvcuCubaBNNDfZeGBnBlVzI0IcrJ2KTmabK7TRdU/C5wGZ6nQ2C+iGkakqiky1aPsN2ugJMs4QqGiTBZwdD81CHUpS1aOttl2Duyw/zDeae6W9kzVAPxz3LHxPx/P6gl0N1+GMTBVaV4u+3F0KqO32PNYZfv8pkQHuZm7ysFLKAnV7i0zlfXY8Xpwdi+679QKu6tliUTfWla8nqHN4+0Afra++PSV+YgBIgsj9qd1X2u3yGONiY472box7TaQH6nZncxTC54po1FlFB8gDA3hU33hHO00eGfg2E07zO/pY5ezpcJdFZLYZdVG32sgkj30DQrI/MYl+pG4P7Z4j4/AdMtWpv+/B0xKBBFzIPC0yNiE0TMT2YYeyp6Nqg+Kr2CS5e+hD003xgqejJiRauHOLIimX0NYTZIx5PPOoSYwUegV1VBh+XOzfT7ZBn9kiU1cP6tEi7weo8pXPo/lWBLpcnzxIcoqK6Y0uRXOpie2ZNiaL2lcpUn0zbKCdExfH1xN9pPWKRHhsm0T4ZSrv/pOTP54Vo2f+QElYIVPlWSSE+Qzb59ugjSrIOcX2lvSBvoxuAdXZRJ+6XHsZTVC0grN5SwK7WGmm3cvcgnw97FjYPt2INt1jCc+reSRJ2mF7rffo42/jGdTok0X00RstgjLpXR4+FWSqveCd4LFJPRKRIzLI6t4/x/MFkXFWAjLF+5h94b5K/ZGx8f+v2auETLv8ZapbR1AzLJ9jvbdUNWiUpE8oggNqimjFKupnY/6Uv3N4ZEyQSQ8RMl3lTiMSbjj6SFDR5+WPIBIi9sH3U75KD61zuvDwPVsotKmlJVrnR0Tiw6fRaCavZpAo/pQFHxHb/7UPz8CNLzIdzL9AtUW0Q000P+F4lnmP40104YqvOu6bw/u12rjPjzoRScQLMhVVIw/bm3jj2m1lUBWiFzyeLbZ//NQLuj6LAjLFJGYRZchUaY1M1a/3G5YYx6us7baLNxT78Sys21hHfHo3GJQLikz17rG9QtaJ+PyTMwuFPTKVRbQFPMrujMyoBD2d8uoLt80h5vH9jMx7CaMHdFOekfgFjUxlCZkytwZs/3lBDRpnzR0Clk8Jy25nSzuFLIbqjnSAlhOZvArHOJR5Rkb+CDVQBOw5PIz4wqNp5ouo0QCfj5JYiJN5U1AayWgfZ/eARM8tMtVmOgCUkpSxhEZBRN9veTaexxgKsaUjI178Qw0XtZgJfiJkkVaIYQ/l3kBN1GbIVMSPjqhpNUZiBjXaE1X7wtOLMx4eH0FBb56E9km+hSQ51vg8uTSEqClrZF75VA3UrqICiuoTs0TxxvMy66GFmzxDptrHXkXV/W1piy/9KwQwfWS/THVQamSq+iv8YSrlIoPgqoxURDx3AZD+iUStG+Ifptrj7OTO6bkzSLqSOewGik/bS8hEn0jy4aRxX3Aq5y9THd5LS3DKce//uSyQQarqxH6ZSjibTzg5e4u5c5OJZH4str9MZS+JWhA/t+gvU8Hu6RVEn8ktEL73ODhFlREWWA7sFpYv2NMHMpucjmtnP0zVo8f6zaf6yVH/n3EqJz673S9T7drkb5xKkRYrpJV7LtjFWPf8J0ddfStoQY05MtVeJStUqRVef47znYTbkRHHtT/Hj7cZqZ1iAaZ+OjDQRLzfef5Y/TKVw89qR3YnIoHyOmH7XjXBGmsvqKDL7v9n7c+aawfueCdVJuUH/YHlLMb8MFSM5HUpTNA2NiOgLFyJ1CraW2I1f+NU2srY/zKV8/yM+XBjnMrQuxNzC1EdfpmKhIVD/rNMJQrC4l/Vp1r9LznvT/w31/w8tWQHz202FbxthMxyCBd3eIxBIGQUHM/2zubwypY7krCNOzLVu0Ud1uosyk+KRI9LksLrQnQh/thviVZ73o5np6BPD6dbiS7V9xleS34gyUS/DvQxOGdIV6c38SrzIGvKdYdM1aeURdX2o1D2GHN2ldoYz97YRFTnixS6TiNCYhjbiur3R4E+NUbmG8qrSDdHO4fr+brjEfWvEc2CxxRt1A4Z8HYZ9xlGHG2SElosMW1kQnmyXYE90z6Ebap7oW0/yFS1tNqTeGYgM53OaQU5DDshFoOrQV8oWEeduUedh9KDvtO0g9e5Mll89cqMmuruCl292bHkKDsGnWXr+RhnscYzp1FBhKUtQVOlRxLbe3VcO2kMcDJBZEz1s0KTKDJVkQcWSRbErWhj2yNTfY88LhdcoZu3doDrxge0uRf0sUmpjfWj8hmzkgYZxRgiHZm0OZJw4bsS1b18itaxAR67JhcpnxoGlOSLjIPtHNHhdjcg9tLxbJ7U8rRLzUJkaGOsY618kSlDbwvXSXMSYr2uKmTkrodnPepySdcN2jzHGp+vkTH8MT+lRzKG+3nikHAVfkWKkD0Ffjli/39zCsiI3gt1vOmzUFp5Bp3eLgz8tSMIAeGyoklHbM98mZnj+YzIVNMLmUDzFFxk3LSS6PokC3D7eglP8o1v0HmmGOjzrmP+SER7Ool6D6rlLuIxMQTUBG/UZY/5OcHxJ817ek6VOdSzDn9/VKuMisX3CvFsKqHVX6eRVu+4icxw2JHIVcuIJs9Ugu7eW0L8PGN7JdgyUPEnY5HrYm9N1uhjWsJcnpxEradfQzmitU6YEFZLhswdiegjv2tkvMfIFJI7IFM5gO+vLDSRHi28P7z2EvObeA3ae8sz1BDtmI8YlBqtnkIPfOeMNXYDXtG9HiXYHi9kYs/1gH5MCOFxOIdCuLG1itKdhf33ViKeTCdVROV39UCL715w/iQ7hR6unQT1CX8fT++BQqfrrwhs8pyS4Olbmibn7RnqI/J2ch3POJ+sMh2a++nE4nci9HQTeA5cL5mHDCSKBTXH2mX31xAKSblHxm1Wmgs5+Xo8rlpRowdbQSYszymJbpN5Rven6IuMLsUkoWPd+2KDs+LmZRsS6dpW1mxph+wToi4PZxmR6LUf184WO+wvTxAlui0H1ETu9EzixRUZcSdkc+iWLfbNfjxrx7hWH+heVUxi38Xxcr97d+hWNBXicK9L9HbLsD/P49pYP8aJToV6h/ArTzgTjYmhla9dBHflippmKWD/bbPKG09qQ81QiOM+T1GaQU932J4xowNNbhU+n7GMefh5BRmFRhvPeJd9IRLRJtKJ4qFG26cZCess8OiQSfj8uwL7a116Mm27soJMVJCpSDfWssgJjpd8ivM93CJTPU+ZhZrNcoUEHjjeH4/hA69SydD+lE1Gy8iq4Hp9B0IyF2YDnd+0AEpv4wnJxBnH48PLoS9uMc7H2M9w/noNjmcakNB8VgWt19e5vXCKr4DEtI40VRKQpM30b5xqs8ycX6ay7yHvyEXXQtAKHhLnnWoSuU77JWinPGa2UyNT/az9qUyLmXu6IcP8rP1Z0d5n8N57Edk6yFTbvra4u22RMQZb1kGjyglVU1f2RJjieP9Z+7ODsebm+aYhU7W9Rdxj7f5hKvIymOBOs6ogt33VgDrmHvzmUzXbHsCyNj5zwwiZMPyO9afg4hDnPNa0TMe1tMM6/xunqvUQmTAJkHH+O05lCZJLnDvjBSlc/H7n8b9xqp98Kmsz2zNbFCbib32q46VDppJfY92Yo6KDZVJknuPqmv3GqX6Yyq05w/YZ41q6HprkN5/qsFlLsKlj4L9xquRgbUE1eYDvbwgiMUomg8Hnf5nKvK+fQM+tw9ytPLPI/TkcgCySv3GqXSJuQKnHrF4pRaaSZuIeNDSxzJFVAdt3VahgBOqJ/zLVyay033yq/+zanyiIi39Vn2r1f/S8P3K10UfzIzJVMnMKWk4WN+h3c4PHX3ijD9unJeTJCpkpZCrQxTxv0OdznYTX+yDS8NmiT9WRfZLNfYO6/Wu20AkSoK4ykKkif/QZi+ZAYuW77Wm5nGWQnj4vwVf5XdLmHjtCdWspCe/eINN8Y1/gYU3HfYZuHtHDLU2A1yrhURhuC6orpIA2DA0haerPQL2xlkPBFNT5bf3x6PXCJ1DMG2TAZ3+V6Mw0P3BrcotEx4cLdPucLMHmxod439c90xpxbcPT3SFDBt21olUrVOhT0MfEzs3R6P1mxqgz0z361LF9jGLdwVW3kAHsdPTBeou68N6jT55PrxoNhjf6cOk4MtJxsOhMMhfAn7IlhIda7Wi+PewgKFOR+LNblmnzkDVQOI0pxNLeLaiyDVG3X65HlmQBU6hLrD200h1YKPZoc/kSGeqXqR6ZaFHJ6Si8TjdLSGxAJonjcALPFLkn0dlY72aS7cZ9kw6JLy3x6GmMeaXN48uChyej4gnXaJPHUw7CWiwrtNmdArWdnoQw+qINHsai5uV2jAPMnblGLwNcUZE6jMfrFH3q9x7F8AofDolmQYn3m6XY/ocl9v+sHesxvbKxRurFJ3HhI1NlSsAgbBuB+75qKZp3Rka/fvlh1PHfgQrj2T5P4eOyeJiKIlUUQ8DxkyY8znVfo/UbGbG3bJ8l027WUeOYoZ5/FxGLhhqZEyltC2XKE2QcC5lK2UczuO/fPoslT4zoVpwXwJaSxALQkal8lprwor4uJMsxjtlP2QJauGB7hhPBo4ZVuFBlO0YinyETzUzw4b644/PFB/RhdjtYwJUbMqZo8Y4yU3xAkx0jIa5m6HOHnYjjL9N9Fu2P+D6NcrpCul9KxNdfD0ubBm2KzH9AJodbqeA0QB9z7zODxeinCvpZ9zHcYWRiqaiwPVM5gHoxG5nqoxV0FqAPe3kpvv+TahHlb/z164gqJ7m+GplKdraA3hwZ7LvRFWqULxFgk06EAA69ornVG+fna7ljYT79GvR7kSl0enwicVIgowq1AdAmR49EouXh+JMgwP6qQp6k9cygFwEZ45EpyFxeryl0uYl6eOgFtn+yaHD++tUX7YuPTFVHukX3nrkBfu+nQvCVnEFDY/CCvnseeBihHab2ZrzeRsT+yvbISO5yZLK5nOH76mPddHWYwevwOrPw6CJTVXUxAN/kMYkmMbbvK7Fu0LqrlMd7fS7SLrEWY8VvbH+X1Qq1MrWD9D6bsKBNJpo2bTcRdPLcFCJ7g/23uokMuvmSsUSLa2vcIyFCfs/H9myR4dmzd4AfsG8ie6tn9NVYJbSLAJnqE3OPbqrKhmZ2TIXwxZEh5wMIUNSzkIXnGN+nfgQczsplxtnuKHva4PIH5JGM873SSEavb8WC5rVzeXg61KhhDsMAxeqIjJY1QURbyUKGu20CHkei39OP1aPeegsej9JU6+hkO9bekMe4pTilHg1TrQa+T3whhKuW/TLVd3v6cu9Q4vgvbfsPUzml8JV/mepn7Q+Sk1CQ2VX5G6cS/KonzxVIf+JUsdUaZDb3rrDzJ5Hwy1RLqHw4QuBzd/JApuJH5QRH/Wvx3ziVjoQBStAdBfvxUjsifskDlYWHDPUTp2LrXoH9RTbZ79rfy0duoYPKBJs/tIyIftb8rv25F8DPP2t/4wkcArQropHTY7cGfRUgE9oel8i5TVdAmHogjvLG+7smPuJ4vAGBZvMtfnPUaV06wu/aH1sjU6lPIefwUZGpDhYbTyR67Il9PRxFsq3bJTIOMtsvU62h0uFw+AL+v+FkpMTBA8qDHbirj/f7YSpjnuPnn7U/6UnmQFaoeYHOxrXK2vvDVO5hiozTHZEJf+JULolLiUwWwuuf+VSPq/wnTuUEDX4f6N0GjlNmM7fsRgbdawZQP/nLVOZmzLeqwhODYKzHdfhqGhDthcy5P7HqP8hUM+lf5aiv/5ec9zf/N6/9bU+mDvVLmjKWAzLL3EematvQ4KE7tTWaVDhMHlqlC9EwKy16LDYN3IpMJ3GzUURazngC19tO55HtIlN9dsgIj9UF0IekV5F6qpChj1jvhfDtjnXON042BoZeQuAdVpIWOZuxhqNLSRITkOk1Ms/QrD2DxKJke7T+mgnqYIsg4w1ORrWXncPTmxo86cztQF0LGayt3jsWy1vHo91sN4GySnbjPilkqnT2/kCtbCz06Soylefsl5AN9YD+MkKmCq8jUw03ZKpy51R06BccbtIMdftLQ0bKq0cMxVka62Wp14Ju9sgAj+PJJHF/UCNqK5sCbv4L71c+txpd7dMZ3O69KSSMAur+M86hF6vRR8NXrWg9a3Tw8lYkAVf/MlVNa5NHG1/N6GXKX9B1aH+SJeoQSveWAbdHDixpqIA6lg86NEU6I1a9Rx9L96g77tCOe8HvyCS5LUzG8/iAxeKE9FQylB28rBaEpJ/iPF765Q5C20GbOjeQqVLXDoBnFbaPbrgVfbqgIMM2Jx7h4xbUXUsPbI8MmYrwuUJXflVApwL6nN0EbX5WVDG0W7QpEdHdgUppK6N2bwFtPPpjerejJ3QzDZnqcRc1GkorFy6bt8ADx05lTerCFhlAPAhRNrg9tT4jk11zl0TmWhvoSpe/yHh9wuJlPxt9orSDsnng9TYGMpWWGwz4zhrze86koseVpECpZQmPLmhv6DnNRLgbyGAhm1Qe1Ts3B+dylwib3B6eVkjmAW7eBTXDeY6aQfM5MsjNtpBJz8ige1VyobW3jIT+uxpoNeZX8etYf6u5og/bOugDi1nFWLj08f6bt/eAYj3unTcGPaKbhzcgA3f4vNsE/9+fJch07mwheKdFamjmHDXD8+juSNgdXIWGw7rH9hzrwdlXhj5QHM/bE3pkYm2uGVRxpADH4z7kY32qjD6n0Vi3O4xIvM7x/XatdINnI56F+DkJJFqtrTk8qzjkUXOiOL8OLwHgFk24v1muZW0zeaTIIN5Yb+7rGnQ2zyjcuuhEQmMhVLS7j2d250uPhP0c79dtemS42bjvzH7NNGqHmoP2YYHfOx8u04sBD2jnHbZ/ekKmOt+1DxTPAzJmd20MWrPFBnL7gxpu7jui9qjzJzQmMlXy8AhqgqBw4LnC8RJZ8Vij8hx9oD1PMyHWmkBGppBFqAz1zGKh1AtKTQUpsnGRIT56hUymDDfItXPKRwYZaPQusD+zvU9CNubntZPxbKDqO2H+/YRMNTvbIWpAC+drnvGKBh+JwT1usT+7l4+MGWXIRPx4IfFpV/dUv45xO5bGOB7LeURDNyvheRnPXF6JAlB3apwgDw54/xR5i56XyJQvwUWmsjoPmbxuOPikQaaqWws0Mn3foT9cjiR6pjyi6iwysT2OyFTQ4f3tuTbA49FmJEp32J5RrnF4+mg9wrWI4//ddMj4FJk2XsteRV+adIFbq0ej5qw9qhZVDd3p5aNGVLyMtjGd2dJSRE3VtmvvTz6VzU7kd+1PnSl/4lSOmCNTHcbaEZZfhwTS2BNJpmZ/8qnsptpp5FPCH6aCzRyZ6NxnHmhz8BlO8yr7ZSqyvvxlqp841U+O+m+cSoS0/8NUjzMXSQ/GFoziaxGnLsqMqGqhgdqaf9f+yrGaxUmVkbGkLX4uboUNx1pEptotBOV37e+AVuwPU+XTx/IPU60aphDJwc8bejCZs1whUzVOLsL+NJ6/97PvT/AWEhymyxyZxiN/mEpXK0NwynAyEGfCxrW7CJnzJ0c9Bw3N/GTpkN9aCj856gd7e2D2zsL2NGbIcLvb4iDY/uHb/capduoUGCyO+P1SybZw6DYB+81R51++AmWX4P8T9hV/86lUkjsMVvrMIM/EM0FR3L9rf069nsKmT2z+y1RdIx2Q5HNkqo0sVCSrYAs74XRiaG2xvZ1a+7P25+7m/1Gmmi//VY76+n9Jjvq/u466+BLQhhrDlASfeJtRMWw7aIg61gW33ho9qvYVqijTeVisSoN+rgznqHyhQhjFw0DnqzBGn2DoqBvz94B/Nmuc83cgsSl9BvroxrW7pt3zyBxzzPXzPoFzdHhx1nwTURP8nQXlx9SEUNiARMVjmsGLFzshOTNkqlv7juHRoguM+ewT4fhdXCD3JwbqxJ2DulHI8XN9HeNEOLvpUdzJ0K3GM5nv961I09gcIO911KFN5FqU7LcSuPfjwP3tJ4m0GUlPUMeGwaOl9iko9OsSbtcHMppVOQo9RnmEuvGIzJUfrhkN+0UDLTpiIfoaX48aQp5D/el0IdnN8PdVxEXowDCFeKeBQTfPNTLWdvTR0sItqC26FLxwJQisNaxIu8x5DXdzMHnofb4R/Tom6vanfCRhOlNR1x6rHfQKAxKhXcyoL4zrDSNTHXOc6VRH7wtNUls8Vo7qQJVHuoZewvaPeMc6OjDUhW2xGvfj79HmCzoynd/uv8xfKJalXWjqQzNophAax7KgViNv4JqHJx6Wmyqjkz66Q5ceY5Z8PrVMlY836uDZuC9vRTX6fY5rQeN++djR1Z6aJ76GRraQ6ZTNWC9oYjyg2wieED5iT6Fu0zjgZXOBBBo8JC23xzOofYI+9diXHd1dTRnK8dz2RDh6A7Xr4gP55pmQ8P4WZbrQNB0e+swTovOmruiJVC5U11soJLaGzBm+tA08003CwtSdIyNf0NrmCxF9avDQRkX+uoBfJgshQH0CGrfZARp/i5rANJCpdl2I7+KIFkuKDBl0v7UcyJ8TVOZ+5/VU+MmhnqANDlmuoQ+2sgNwo0TminyGDDqeVVLZj4hF/X3u0aMjvyGnOr7/s6t6OlGQ6Vj0Raa6w9rQMoRdeAYfXQiHZCtT6Zne4dUsdtheJjLV3oAIOrThPJlJmobMCT50ewV99GapRTSTIw+Z9IPvL5ci0Oc26oD3w5mHw3uOPnxfzeA1mGNOs+9L9KJ/v8Dmhwljjz0ylXjaJMhoMjKd8PhqVA17Dcfz4SjEbxsZ4wOSPdbYZUIcelVEi97zoKU8ZMmGI6NI43mUpaXj9xsgMt1K1h3ni4jt70gN0N7rByi6OBrjyI1G9e1lCj5KB+Y9DGfQmteuhzy/HFi8IGygcoTXe30L7F/vJQ70vs0+UA5+hv3DdIlaeiUgQ5/PJAxtPaPsnqEGoRFe359j+y49Ge2XYqaoKY7znj5eHb4/gCeM5b1l+vy6LcBXmRDfMM+Kpuh5CK+3YKKGksZ9e4roQvE6M5K0a1+jjSR+IT9ZZz7m5FdUrXt8vpMVCWHrNh69brwr1KMPix4KAdq8LNSINxfvn1TIkL47fKC3jiEJ2xdqBNOel8DW/owxfu8tjfctMvBOwfkOMjK82RkHuAqpy6LjFJlVge4Nt/cjFcJDiPebXDVkuGgIWHI8+agZuOVB6QbItPsSNVBaamdoJ3LEwvg0AzoMWgX9xfNZ7Bk4Xn7iVJOdgvM/x5n6u/ZnXvUTc2y7lElAZRtIXeAciJcsInmc/WWq83w8v+86LGBzSGPi8B6Z6r/jVPZBFyTie8OfOBWOhuqfa3+QhUT5ZaqfOJXT+GpP9gli1HGYmoL9GBhe/zsoYMiJKfwyVX7HVt3NZMYd2IsZ0Yy+Av0x9cbdyfh5Ssd8rdccZ/lbx+v/xKl+mAp2hEkkS4UV7DJhL7jNG99Py4mEDDcxmd2zsvhd+zt8FYfDhZGIWOV68VufytknX5l8NGHxG6cCPp30JL69l2C0pcPs57gvUtVQ4x67J97vJX68f+RT/capfpjKSFtkqs9YP+qHqayzgr//YSqfe5tfpnLwgftfptLi7i9T/ez7s2TXIU5KfI20V+vwzzhVcX1P4bgFm0Ea4vvANNqDmsie4CBHdaTTUWPuuHgiv0xlNaIGGhv3IDxdVvwHmWqx/Ff1qdb/FaYS/3+tpfDfS3//pjjVApmKf68TwW+NT0avltDCy3sZJFIVZKqzxXF+LUydJ85m1LHau4JqpaBV3S6KnmqTNIL+MUGm2ms56vBjWsFz80KmWs2uPf3Kb7TZabnnYbO4og98LRNw3w4y1aVLBo3GrQl5mWloc1tFpBuHZHDVkx2Pi/sG6GSTxnC3VoQklxyZSmoW4z7CtUHi2QUZrZ4vzvD4JuiTjMvHosNtsYbrtNZHG3sd6LAhaNOJjzq0E74G3S2XC3DiFTKVIx48zTbXR8jnX2S0Z3od98WN9a4ePTJV9ASZzgGZ6iUyQwjv/TWipbhr4F7nBx6K7Au0M94XaMoQfbJiI1PNN6YIZTRHG637qGGO4WOGjFRYaHMdtaClcqJgr1yBM/2ZoU5ccWzPL87x+LNHppos0ud4fp0lJEqMTMVU2EGz9WwhWn5Rx54aWftlqlN0RR8b2D2B59NEpnpVyDTSwl7DTWttITFnDH3+2qJQ+Etg4TMRrF+m8mb0S1BJWoY2m3IPnlNkugQ+akblKZvi+09PLFJdMaKpjIxQxvuYRMMMffJj0V3gcRBcIY4itPnfWgyhcWRgyalwO2oLeP/HtweSkN1YC8GrHlDejh5PvCmT6XBMAKKcIlMtalPUdv64z3I3O/Dou/12dBbm2H/hHpmlOIs9nQao0zvlFAvoo0WJJp9Kh1c0oI8Mjj76wHRwkLHakMfPAhlEVZQN5OkEGew4nhlsProv3JU3/n76Fi1q8sMFwmCOTMUhBc287fbQn9Y6i+ZnZO5JsJtDmbwsEuo1tlfpyQBtCy5PlHXV0U2ACrNbFmNNVUcs6LbsD/B4O2iPTwPy7pVhezVeFpF489GBanv5BeW593hkLfD/T/x0gWA9WXDvfUk17R2uY/TBhi7E4v2DmkIfa8DyFTIVyp0Ix08XQr7GORje5sikH9Hw4DqRxxqOa82jJ0ti8DxByMOYexa9fbV2zJE+swTGHP1bX4jQzOKQJLNzLdI+1j+QvemEeWJmStpjgUxXblJkKsdGpjocgEC7uhx5LDnIiGQx5uAfU8bj7UX0qPcpkOE+43mL0nY21qMbbGSw50/dey7RMpFucI0YMtV5XDWBLEMm+EDE4uUGmSofVhOIlPeU+RVzeo0UC2SqaHIg4SUda0c8FRtuNvXGnHtkpM4Z+798ZSzMikCk9AVfuIlyJiRGNY8ov49xUG5GPN4nWo/MXbXQzheJEM7KeUctR5wBh6+H9kfxJBrPDg3A1JIF/2P1slZMzQA6qzJZsk7xffuZ6EC16JGRuTSe9TLpPvBQImTUuz/WJnh4NowFSITwcw2Ato1SQNOefRaucm7R+6AdgW8hJcmqCzRqW2OcEtaBEFobZKpwfr9Cpj1mJFgdM0tbe5sbtLJl4XxizKO56x2gXm5cEu/HelukQyLsZEix/wMcT4e6v8KdNgGJLQcZ7zKJGN4/RaaabHE8CmqVQXdFmgmLx8xCDSRyqK0SmcpfVagBN8uZPZW+XxJks4f1G6fazr8n4mYF18hRAIAt97HNjinPfuNUdO4F/Hftzzz3c2Skc8zsmRAqv3GqrSxHghuERCLPtcj+MNVPPtXTlY+wucoW+WUqdZJpcLqmf5kql/I7qLaITFWofCCfpbiB/eFkctg91QgZAcfjUXsy5swiLSJ2VVWwiRWP2I+X5v1j7e83n4oF4xnHeA3ufmwukuppSnCMV8hU4tn9w1S0D01iu9o3I6n8EH7jVG5YI0OyUzoHfR7kHCann7iXOQMt+e7xzjUy1X2wkbn0wiH23UQGbLwx32s5IKNs221EzgtPhI22PBC3i7hCpj3eX5d2JnGX9bcilRH+Wftzbg22x3yi/GGq37W/n1oKevlGphJydyBeyZ6gWypeX51TjXR1hExlaq7g9v54XqLIZTDtg83sK/qd33yqH6YC12DV79qfxZ2j4Ma371+mmiTYv2bzH2UqafWv9v3J/zty1P/tNT/hzjS4f/0JD2xAZimdXYs2QdgJserkCp04ZgH3qEBmSipVo1qEo61o15RHl8PQj/sAI6j5WieRk+RoA1lYwauf20KICrOn0KIOvn/b/Xg+2aeitU4TCJ32xXzxgAYoq1ITKmui8TjrioF60zyFJ/nseKj6OdB1SSJoNndCov718ahk2We4eY1BkvyL13tfwgxaw9WFyJYcg643qFNexVznca1vkfG09A350zTRBwbIhHy7X0B0lAbmh+nd00SPHPH/NwaLKxmZab3a4djcntDHBKyQKf2+Q7j7usGjaI33F3ebGtoLP7BoX34t9OEj43UWMudphb8nbi5Aq1OThWuCTLWxmAh9YVksafpvRtdKo0GyLQXG2KMH7VY8kKkOe5Mke2s8myQJe7juEmSqsipF6laiDrf71OYJ35KIqoOnQS2FonB639HH5q2nws1neP3TG5nEk1DntKuvzaPbTqioOEQUXosWWHwumEElU6cQPcbzDqvB0rRVIKDOVZA14jvB51NK1D3tFHVN0nbos69Z1kFx/kbjmawUmWptnYEHE3es8+4jQy76AK6WjUylzMtxnxre/7XbIVOdTuiTvEd2B64aHovVEzLV+Tm1Ibt6X7TQSTpol3Vbw+1gH1g4lG5Fb3f8/9v75PDEGOueS5n8hpdvxTyWx7NyHo5E4ZoRj8fo4fF5BXAg37jIVPs7MucOwil+v4qFeHXVM+pcrS+Uzwsy3UavLPrt5meIsmIh+P4BfUqgsj00x0BnMajIVL3GkYE5R6a6hdyg9R6ZoXpNXJLU06qi0ddzodCRN6L5VcxoN5f20D4kZMx+jf3T+10HN5wFQvgedItSUXthe808Ft62+D7TKDgDa24LFuzkh6LdFR7DMzeRqcgJmQrk9w34Esd/Mq3westOCdAnj/0XS9h+XVwxeKg5+uhNiP1DHPSpVzKMa3FDZVBr0TXwHBZnklTfeU+faS9AWTqBEKn3GhlLmH4A6pkseIO8FrXg9YiBi3ycPwGOg8naUKEq6yML+wsy4suXUHPUX8YSb9CAlleDwU2dBkJ8nyDjxo/hhOOjYywuGRfpM+iRAgRk2qgzA9Q4B2SCJngjYypDPTL1RYZos5oSPxC2lda1jwd0i/pA4sPAOtqQyIbnzUAGKnVvrANeYP+vvQzH16oZKM2NLzwdnvEoHeOAq6zq4X5ZRtg/IbavbOH794s0EeK0nVeUbJEpW7LE/jfOOH7ugVuDezzj+/uNJWkSvjbUtoHzNczGOLCiOWj/0GcleYjjd64aH7he2ZmFSxcZnlvRaVyrjXgyjGcYnxZ9Do0Y+iRZj/NrrQ0WlJTj/WE+VyjtB3z+6yfgcXxFjeAvLwWA04iCd6syQ1Muuw66m2TxSL4woJz3e9SY45np1KsVmj6LJ7a3l7KowAemu5lVwNNUApIsW3ye9cly4Sn1TEjOpyqjrhCl8DIX2B7RWIeeNEMJhbX0SZyMccx7dRTsoak/gr9gOP4/xfrzu/b3G6cyMgN+41Sw6ZAxSsXywXoXIXEvVOtJNivmYHVRjEzDFhp5XvB5dodlxEGsx/PqRqb6yVF3yxaZ57bujrAdZhaxZ2umkGrtUfx/G9lNENzqN59q54rIXIop9EQZZGSqfjAZTNJvRG6eqIIhLRl348bziCQP1Z+1vx+m+olT/SOfKrug/ThV4766H6Yq6XoJe2uPjLP3kGF+mOo3n8r6ILP9MNWJmchUjcL/MJW6a3Lupr0qE/WUir9rf65TTrpfpvpZ+7PbldCRKEWN+8NUbqJePZLbwwyZadgL/1j7+4lT/TJVe7BnoH4+wGxY4fP8zzhVecuXv0wFruziZ4r+4DdOdaiRqWoJmclwty53YrUUyZHaE7CMo82c7upGpI6U3S9T2TUTCrLJzCmolCNTsbzsyP7ooVu6d9i/99V/lKmW63+19if/V5iKbP8v1VLw9LUG7f45YX523XpUyViDc1LbCclVmMpIxEIO+dbTSXz8uArdPcZ6TK5KWfS6FR0113YIZU7x+2Fr99TuOEcbESEDiBSZaiNvYujvwx7n+PpT0Ef8ieH8Gl7Ez7yk18zD7gA3wdR4NNnCQLdumEL+ee5YIi43Fr2igIWX66tC/Dw6Hq2uuzM8bdMg4WGHTIVyKINXskWmmR+vBurbcAXdvdRZIjd4/8V6/YLbVEUdGs1c7ZepgsdtYGz3ReIvpNYCThfIaKGNTDm9pqgDF6sdiVilSPS85qhjU9/gyQRRgPKc12hTY2Sq50a16PqDjMdVR2fRlyoyvb/4F3i1M1kUpQPa5NlbhGffoI+2fTej6PIJeFYhMM9ayZa2P+44vKqzScJq+gVa1ziHXl/b4rFufEVKQNKBa9ie8bVCHXv1KwLV1BGZudE1hdaXfgulpCJTHTRkKm7bKyiPMv6+uZOC7jpNg6ZGtRdFKjHokKv4DMv4I3jvaizSpzAPHh8PfcriUkaU3MgEObs7kfCFT0731Ojgys+RkByuvkjX+YDv+8xcHoZ3TabZOfIBBTFe/+CrFY1faMOaamULSZB7MjUl4wbXPB7PduGCRJ+Luw1eLXy55/mPQZtfhRp64XlgSacgU2X8sYJGHxwWWm7V0ZZUb2gaO2bh1BZFyu74Pu38gtdbeTPsrzGHuvQ/IUtUa2SaeD2BfnuMeRInTUSvM/mDzN+hT+Wth+Pj25whDZBpfplqUXMDHskSNQE9lga9p7mIPvRoClFgY3sZE/EEd+/jkkiItIpWluJA1z+QqX7O2mFWZ8DNSX+ydpHpqrhr4fHUQh7qNvrA1KieeL3xeU0fmczKkemAuXj/uEKmOi3SCJ4PWeeRVDsilVV+g8euRU1xFMecv7PhQzULkFHjWJDpXlZcaLP3yFQcGWcZiC7kP2t7wUrTaL73kFE/UYY+dodMNVzFsYLyyFTwmfX0Vh8GCI5TZIrQeaBmZWaM7bfE+4smzu+bLyNTSfqRRUhaEY2nnQV3fkdmks0KqHBApqxmKjJVlSNT2QROwMMdfr9+kIE256KF+3ETC+FYAoQapfiClx0jU33ymUyv0/sakmU1EYLTdFtozZncoa5veyGZ0zFHfG6d4PHwkKnqsf+JXL2gdp+pEBJbH2ieVB8opnbGwniHTNXMtR4qNowMQcSOGjYyVaHNE55oVK/oU8D3b4zAY0n6rAYqqPMa4hmROWtcWdJe09yHPAOcf88HjoG49HA8CTtXCBMfx6+0yAZo/e5MouJRoyZCDwzdHEk2/K7mBt1lxgXarYN2B9CDUjWtTCgel3GPRBQoVD4a+P6nZcCSTe11lMlujv0/E4Xgue8NzV8sOniEgcVDd8Usej7ieOp9A5lKfeH9lzia8XlOKYv5ERnVe4o51NbCFyJjhZpi8q2Qqe7Is9F14kU0PGcJlNYjFBKaUoO+t14J9X3pIWMCzueffKqBqB+BfZGfNWeXDmBu8yMH+eFK5Oph+xs4R9n/ZCrImdiR19mbgbH0IyQz0mqkmmvFb5wK9IoMZD8oHij10WdOFiDzDCuwfpnKHTThT5zqH0x1mK5vv/WpwBzrtv/GqRzjb5wquWnqP+NURqFwMN054450rjwi+MoJ9senx3/X/l4TYQmHLUFm+Fn7u4dsAfR53nObmK5MPuwhgd5/DsJvnMoJFwLsjJnD4fli3i9T7Vd5zly7GONqI1NtzASZSnaPHVHFdAGHwAZuX2Nkqp84lVZV+LkOnD9xKrLjyFS3OTKZSEIJ3yc88F+mWr/WMziyF5DfOFU4H5TfHHXQJqQiVyVFBhS1A/lHnGrfHEAA7a3Jv0ylJUsX+fuK3/8w1c/an+2+vh6ZBbIOp5J5zN4NQvZPpvqJU6l31OAUGZD9p9f+Vut/tfa3Ef87UPV/qeZnbgkE7tV6QrzH8wM0XJtok70AbbppnyRtnbILFEKNPidcX2XqC0IJT0GnLPkOUNG8GJnHzqkQd4d3R6uUoC4q5zYLa31cm3MXMRT1aU+imb4t6M18RhDd8RIeL+6dtpi0e2SWucYS1g496np73AD12hHUpRuD+uc8gNehUHmy8vD5dLYeayB+kPkGB6/30c0U+naj8/iC8pK6UriEW9/qLJTMbU/XZTjWULRMFkdf9BlKsZwDaKeBMDgmoNH1w4Te5Xg9s0Fm0m1ewDXKdSF+vxSRLq9mANf322DhA+mFErKpoOzeB2SuyDXoY8cyeG4incXGyGDfOP9A2U5NEomVLVPYoQ667T+mEDaBGtFbFKgoUzcCCdhENrQ+Z8hU2vUgIHK6OD+NxQNebxWZ6kvdgdqKQuH53NgsFt4CUDEEFWpgIrcUl8n0+Rm2Y2zfGuuUfyu6+rIl9CvULVH7QN2tBSKB4mPbQiy4gkZP1UuDKJt+uJ8IvaLl1weDaidg+9yvrkfdlsjQS7ejEMqrCnWxIbZQh95YhzuoB/o5FSk0iL54fbGS6OZReHBb7m0hMuFb0Atrl1Cwlc2jWB1rIdCqg6cuoI7enZlIo/R+guAZfxlb1GmvpQ9WwX14IDpvQS1oyNCmVMutQ6L9RqyonGlPaKdFTEInFMfz1Xocr5PBw/dtZh69Mw/tm3UISfwMkTnP1k6GayHHLH4bjUe3c2s8P+/ksagcRI0u+CuD83O1YN57zGdip3wHXTjuudgwVaNyHwrwijuTx4xhe0lDcYKi2TpCrOzFgp7uyHDPT+KQ8HgUI/peizt4iuM+xc5DBjq0SgONeApZWM0DjZYO+vx20eLz0k4r6GC7Gfj6ci4ETniXNXrZhNAWX2RyI3WGcU9IBzfjPtaDQ8VPD5sxB/30xfZNTGTS5tg50C8uwU+OukVrp3LgKZ1DEip6pdH2iPa9VZOMh7dpU+F4hy+UYYm/l1La0ZkbvMGLKmSKjZoO2mq1ica68Th/DMmR6IlIW3ye95GEqwe+z+xVmMDva2QMvq4MWs56B+7RPsD2GRl3eZWPY/6iK0SThvXUGYYWXlIc8xjcsR7WtOjhPp+GPHZOtUTJ5bWCOGMT7psNMtXuOtZu+fZ7ZMgDq+hkhde717JHYrVGhp2dsyfcjXOK83E/MuIF+42vXhmJi10DtLvCAx7aIRTCuMf+ie9dBc2wS1j4cpuMZmX2xf65eshLlYb/f5hziFYHmTAntwbtS1sfumCs5TDRhIjeRcWGhl2QkacRMmPZjkz/tJBR1ZxGdBIZR2QkpI3ks8L+5b1yhqvfejze2kRD5jYO0GylhCVnigw5vXT4/G8nYPGWexXt4JSDs3ZE7ttGpmnfG8P2yu8Wi/IJMyhbSTge/b2D999WqFkewwOq4zoRosMa27OeVhe4rbnP40H0I1prmYOaaYwjdp8KNWdcxVBvANs7mPkKvUdFAbdVjoyab3G87CdnwRa064d7xEgN7ZqZA5wuBvrcQvyKpNoMJzB7AcgvU3Feeb9rf/Z8W1VEodYMDocgElwVxzrxKDLeFpmWOeqW9STZRAx2ATKcXciVQfwJmH+Yyrkjsy26QYNtvTsymNZqQWbscQfTvyBDzQdekUtOprCv5yaDIFQ94nfGFjaHjhG7XCCjNRnS03b3RaspmUgvZjQcYddXHvtlqsVsZBLkGmbfp3wgN/Ox+F37+2WqwymcgRkexrW4GTJII6IGtpAAGch7bJM+S2dw2qg5t6V9KZPUX4igbJnBHXc/6QhnwhyM5xF9UIXSkxR3SYXDbNzH95NPtb53wp84lakiU93uHBlsszvw3/pUfouMdjDHDALlrUq/a3+7mRmwX6YiF7KEk+4iU/3kUz2s9+OXqVzrgkxVymCA5U1d/stUS+khw/6q2cRJNmVEjnaxg+1k8TdOFZSZAjsvOQqOc8T7K7NKBT33sH1OU5b9B5lqLf+rfX+b9X8dTiP/X8qnCnlL4EVzWfD1nQN0U4Y13OkUbbr3mIrazdydob/aVEgW2UemXRJeoRdWlISdOlT0VrUBdEeBos3+vtEHvsc4lq3aLFFf24oWCxZB+0LOT/jNyah9/USQnMlTCIz40Gnfhb2HZzfRSCwvoKOi1MZwD+bINLaHTBWI/4+7e1lXFucWBXxBNgQVlSZgCKKgDAinHgcFDQoKKnr1ezCdtarW2o3qVO31P7v5PdNPISQZ70hCMrzr/zbRVPNOs2l8EzKoQUDzObNTToU5SaFRZwZLK/mk0sOhluB+YAbBOOk21Li1D+xzHMxDaYym2k0mE/Bv55cQ3o53W4epY0Fbmmgqb3YC+pxkBTwuB4wxh30v0st6PeSxS5PEhxX+/T3H1n+diphXL56eTqmS5XCOfYOktViKlPTWGx6jYCskIkVTpYUiQOuolpBmwz7u8nu8guPyIBC/euWmbkQcjToNtmjCYmVT0cYYw60H9rHee9XRxxbzutPYdUjyIdiOPLnSvqbany5cot2w90F54JaQzOZoEnmKedj9tsbPPzZoqmMnrjCmWo6AMZ2pGGNSNJUivzkbvZay7o3XHlzVs0XS0eeDeezTWsLlGO54UuxFm54X8RVq+xxjnuzSjh5KMYPCEz2SFLIu0tod9ny8CA6P9h8vp2MP87JaPODzf3CMuYdXh0YoZkxI0qWAZjiEO3Aj8mH+fb5s9ImyrvD/yxshOZ8/OV01mQSP9AJCcg/8kl4mwziPbyYkvg37QV1ENOIldZgQXZ4XrK8Lfw/3dhORdD1Fc9KylqFYmgmLbBNj7i5WX3CTXmia7URU8XqPGWReNyOBWC91/TmL0EQ3hQqRlHxUyjU0cNvWFk/TraDSrCttONU6murc+TmdKiXAaXfH65tvMYY5tm/AVe89EnuXwUBxfoHzc4/Xs9enw5pvjImPTcWEYc/7nD6zRQpHH6aC7zwXkt68iggesoIm19ZaT8k1qqFYkTWJ2gDvZxWKPmCLRlPJLZq0l3uAq78PWaSMdJPmsY7Gm5jD3F6pqxST2AqKZ5hjTjG+ltTEVgt1bmJMl5xJQ+XP4gWZXcssvE2tTn/LWQRFuUfTXXM0VZiqKlQLxRaijnEfc4bBVH6EptpT0aSQSACVOxhhU6BxH5Fsw1l94N/BJB0NPzbGl8cwrqjfpyq91WIHha9EPPZjiu1p/5xDeBFHzB/Rd66v0uKG/3+NpvICXtL6le/gYpywvkwKfP6t1qOpAz/j6WM3beinxud50m6ZEKv+FXOQG9zhMtlEPDV8/Hzy0DmUDzcl6dWY5nQZ4f238Rvri7YTO5q/n3+YSh3lnd4flj40r3ArpIGDhnz8zGVWF8wZPrEvUr7pn1Bu7jmPV9tJTM0YbLgaTzTcg6GpHsQ+YPs+oKmEC7av5qhu4Lpo0mFWCO93XcQPOEttSNJygte3fCyO4ASCyAKe5qqeuHUNNb3ZJN1Z3KTHj7+GSu5dls6n2L5Gt6aF+jq8R+nNDZWuevM4zGUP+52t0XirZQxwH88YiV6LCqi9bWI4qeNoOP/yotIZmCV0ZoPXx6lv0ptxE52lLb4ZCxatqveP2etrKgjPGMOzkb6H3XNYxdQXHL6mMpVlSByx8tEUuojGMPZoqOBylUmcSAVY42dMYOcKv6ZauTefO/vhpLkfUxlpbQnufY9G2WPeAuZotuPfcaqf9VQ7H3O67zjV9ugrsIlXFndtiuaRVDSArfWMuRCIv6baSAKa6thVQGhf7X7HqYB8ZHK5WgvUhoRmsOd4PT+msu7VhmPUwfsDOZp+5/5c4+DF5J1EHyDF3eVfUyXJcoq9vFwwpxvh9d6M5eQ7TvU1FbPX09+5v0wSKiK3w53/rFE34ATfub/1drdh33Gqn/VUm8bZ8u97f96ET0BrZCzfH1P9zP3tWRcIzpaiKZXVTAJ6m26E79zf4dZ23/VUbnu6qIT3+QZQ+B5zMzj3ZBIrwz7xy73gzsgKMw3Wr9GAHMtfvLCSCPNSAdvB8v6aSgGMB9/1VP/y3J8s/93+VOqfr/39b45TycI/vZ5qm60w75zJ3N8fT9hHRUIFZ9auWSTe971+DhXsM7Sc8ni5e0tUms9KKL0Mc7pTr5b0LrMATt6WsjheFRW9YKFDm/UY0/38jTEe1jGU94WJebP8jumxnUcQ6upDYFKyrfS7XZtQKK5O0vG+b2i7f8XA34EhxNKuMOkytAI0DF+xJLDfNp1xnkG7n+H1HftTTIti2MvhZKOh7qGr0uOJSdB0Of67vqLpnOWrg3YzxzwUmpNMr2tXBHemoqlextbWs2W7hfrhrnl6m6DZqDMrMAZrBo9S3vdUvDEfHnxjkqSzsHwSxxpq4wdjQDU+qzSprAweZ5MKSQFoqlyqe3i8sq0Qd5Uj0ULLME/O8X+lS/2MWR2dauCmlw8PxNbWdXGxPEGzrrZYPiV+TVUIGCPkhU2izcxrMK9uCNyinUNiI+c2xnT1D1NJTwFj7HU4i2aBBojmGzQVubEZdCx0SKSrw1zUB/ukJro6PA3HZ+zlE2OFGSD2qaGlW7J+rx0PugP6IY3oGSiUEZqKyjseNVFl0k/WXaDdiZiXT8aXhupTOYWncvFIamiVSO1aZ/AQXfz+xEBTJVtrBtfl3mHJSPB72s7lK1TUZTxtDdLTRfncgZdPh/VcadboTzLMFS+SDU+WHy+m4b6YweXTAk/vBz2n2ho6uJIsFqJgoTdUqDAvvNvDHptLIbCpnMk7qK51yFO8eaDler2E4hLFQpoPc29HQ39CcdPx82xM8P4vRzSNUKOpbtelqvvzwoDz3qY8jeeaTDWCz+suniwWZfVKpi9/MIMxd1nyOuoxNTzbgXo8B54oOcYwsegNaFYRmit64PPZJlIFF22NxpE3GAOngXiHIhkzrE9jVIXMwxTCxJ5yFs3uol6EJITqRAwSnyu3o746q+GciIaQvsgwF/TuGfDl1uHJ+8Z6Wns2QHkKQzKcoaxTb+c70ECL9x/cmUy3I/mMOVCWk9gVjZz6eo/1sVwO62/koKSR6z3BPT9lEs5Ii6bC5Aju+8IgST7MPXZmrsCpXdhCeqdoRO3SbNG0B4/HBhF1eh32Vnjem5DE4wca5bDMLehijn9XbdbQE5EwJysfaGD3QGU6m8Qt3C4kYol1vvQ0mK/mkC4XaKrF5xTrfsfw6nN5w+JGEHIqz2wbun7ChDTuxZx6q3zYW+KeMTTstKJPR3xCY0EmpNsgRFOuuxucjoCGiGv8fPIqOdy6ayIkwmt4T26k9lDvZ1j+a1VsqAKrM4Q37IeZvbM7vdYtH3gzvCPRZVh/Pl2zg+I9GPlwRzPKb/MJN7ZDU/XhxKfeQ7LgyWw0lRrh89XeUg6P7dgnqbfA9uV1lQnX5zkR4sq+iPR1ijtoyiwQImOO9Tl6rY6QulQkwbTLZN1JhStcWo6msgqu0/mqMjCnfbgkEUf4+34k3eGhY2cU5xoatdKkA9zoKyCJQwOf5q3swEUPGOZEGx+o33URmtOPSKKuRJkKboX9Ur/0WVI1WF9+1lMt7/M3YdYe67/yql/fuT9PSFa/c3/qmzsCjD0BDZP6Hqyvakjg9NZLIsrDOMzEjbmbBiGa4Z0fv6b6jlMZKAEwjp0/nNzg/45T6dYYjWSJK7zru4QGmT535DtO9TP3p7MN/l09soo4jfI7TvU1lSHHGmj2mRFXrNBof45TeS1mm4TnuQ27c+kTxxSGcbBhnEqf3NAs6MqOtMN7fEofoqlmc6//jlMR47Nl3/VUufL6HadyrQrv7Gec6jv3J+hYHn+OU3lNc6gIERw01lobzDas8Z7U+Evfcaq78obv3N96nm641+0+EnlVxfS7P9XP66ykG2OOTRcbII4lnEVCxNcYrFIKBM/dCSXRJsrvOBWsdp+ejKxhDf97gd/v73yZHNdobrV4ewyMF5rr2mEOTMkETfWznkrLhv2/jmhor9nx37k/433dMc+wsLyxNDQ02hkYdgQk/vdMJYrC361RV/88Qnn+v3qG8j88TjVdrVfA94HMfJSESfURH84EpmuSOuqzwzyyzaGpb5RHgfQWaRIJJVRFpAtprUNJVX94R+RAKIv41SlpVq9L7CPrvZBsNm5Jc+sVQRtMTR4nAZqqewcRBDF/8PBQ30ud+2sTnnRFhAQToIq+JSGGVjkYQtK1L50eS4Lf305XLF1d8PoWORrqYQ376cwtN6b7OErgIkwM7NPaUqbjJprB7TAYJ5fQdKOadPDEWCNER+rKVFocBDgaxosHLN2a+qRab6Fk+Zqj8NFMdDa8x+ddDJbEGzTV8ox57D2+r4X0fHNNukqEM+axmNPEx+yj0rldoDGk3TDO0ZY99vlOD5f+teWJPC8wz1xHbzgV2GdErDkPb5ykKvgn48NZL9mqbuto0IdnbdnXVE6Lfcx1fLeEaDs+V5TJ3QqKSsbyLASGf1/YKlSNIzJ7rDKMgZ6uQI0G4NH0uMppv8c864zPV4jsA/cpG9kaXN+tw1J1jX3+ypiuIC5OaKqyXUq6OXq5UJ7xeqP6frZpHpMF3E7KDg2UYwz9VNIw7uJGQkzVoKF+Vib4fB0XY8QWzVQtbQ/qm4WGkoY9UKvXeoZGThw0so4x4bBWr9AFC8YiPeEdBeFqQ7Sp3wJryrbSfWt2Bn7xNzxttp+YphsB//9YBB5/TmJMPy+MSc83j3m8OlUNLeteg7N/YjwWNYrXG9g7uClByBNtMKd3fS2gVsJYSCa5gXn5vnpAwzyG9akQMObxfQrOyJsKbBxaqm7GtQGdOBpyhtAd5mrJG5pLY5FY61cS7Y5ohmuluyyu775P92xYXxWKwKLUqmza3FWKhjyiqVJKbLp7xhyuQh8K0TWayHQxM2/QYvHz2LPQZNVsnIBT1VMelupW1DUY5pZPLcUYPHUbqmkYY7vXcthboSEmnbe9B+Vu7bAIlkJHT7HpQEc2g6lmukrVpb6Heu6FLKWyINHDuRv2AikyITncrzHVNtVreKcCY7q/m5Q0qa8PiOXnUgixAVW6ZBchtp9gmNt/uD313J/6tLGxfnuCTdW23EC36zyWfjL8vd1O3sNNxRgbCyIaBf+N7WcceSyuKqGisuFXgPRF086mVKL0It/hdrUjEs2eQUd7spAgVsQRmgLesa4Pc52n53NDInHYK4THJhqNHtFAio0G4Te9hWp/ykiCaC/pwYAHtMIyw/qwC3Wq7bsGHiREU7UfLN/PCk15v8kJj4Xt1KehY/bQdSbD9piJFW296QnCqbHkPqq70d+jiMHzzLYsHn+G9/aUHOsTX3okmrCqp2+3fKDR9zlL9BdFs6x6C87zMsIc6XyRaZiKGVT5xSfxI0KDF1QyoXm7CU9lN8Ac4tq0UGytgCfHpMqxvY4PAHMHdRGGraxfsJ5AV12sYd9/gv3JtqJQ23s01SfD9iMMe3NcP06Kz3ePv2dKag5VevBRQDe8noxKWB/skyfEKfNt+nT9CB5XhvXvZYsSNYb3dDs68kl0XVc67bT3x0HX9QJj4nCOxaftYVONd4K3g/PvONXqNaz3sbBOkPnSZLCfr0M0TlmVpHnr/23ub53g9xunB5rqRUhPpqRkoLzVgHhpi6bKl9IWLDWxBGc0nAksdPLqO/fnTItP9RdTQbsSGjIjxRi22tEi37m/nzXqe3JnzDkTNNSdYy+qvF+MfU31tMXd11Ru5Hsy0XZrCbSnDJgPNLxDw/Dp7ziV1aPpftaorx/WlnvK5vxrqq2TucTxPA6E3gsRqPX6w1S7ShBg45lYCuNy92sqslijqbw1GrAuVAJ7dgLuCkfXJjPN/+D1HPH37AKN9zP3Z93rLXHE7XDWzn/N/XlJht+vndgIjH4TcDcKWf5dT/UdpzrfP93XVLvnAw0kKxOVnLDLBrtpPOIeu3NDco2MYP0co6l+5v5u5+53PZW7xLyGNHQ2+q6ncq0VlvfPONVal/D5vlfkX5z7Eyfi351No/6HnPf3T+/5eZSXGhRlJJPAXqNZKnHNoX5G2KfPtH2j9yslh7u0QDO1HppKbF8FcH14T685qTm9XgsfimBGCYaUoqSXDP9eXPs9j0LfzWlwFELojq7Jks/47dNl+A4hdpMHC5p4UeqazNfAkeUY09ZoKn4QIjSOYPAo0gqdnoPah/rtrkiazTQd83YrBW5naxIXZ9enm6USwyWZUCE9bkGmj3GGpliH2Ks/b2iqiYamauc5Goc/XInW50CAwNRe3O/au647Xb2BanZcs0j9vE0aWu0BnrAyWHTt+o4m04JBod3XPL7CyaSzwxINlHgbFon1W6ZMQ+OdHxSDgUCgpylhL+CT6RaNkaCpQqQaVNncQnNuV0B55imQv50P88etrOrylJfQTedbEu19T6ePvrhBUchoqrgZ1nxXw/qp6X2PffIaYyx/ysp3jfpulw1zaWNhBHxztlhSdGiSZoqmam9L/Px9WH91+JgadOfcIRHlH4ku7k8NQIE38TGmIppI7cLjEGL5mGMPTd1Zc2j4cFaG8/FVep2pFTx7wLz8zoKKPispgecmcXlsCXpHtULy4Goc0FBrbRXTu7GeQglXNN11LXa08PsLmufEMOaeeEOTuWdBVqzfQrgYt6WeVK8z/t4TTfV0PZ9qoTLF78M8MN7PK58qL2jR/MeYxazwK+pCp0F1BMYSbz3s492YNlSSjKbYKGiacNPO8fNizCKtN3Q625cdnPQ3mmZcMomOxEUC0WUx5ezyusv6Oi8olG+BsuTUaxJ1WzRx7aTWsDr2LNEsMbdQ6IJL4s+yGtbToeEeM+xT02Pmm1SLSh2K5cXl0eEqmGhQNFXbm8O4UXiR6LiNGyh1gvd/v6LJ3pNnDL6/n7Igzbe97tcsgGohY/2xh/M2rzS7QLtYY/2vBKbTqhFdKFwXyzfFgIT1vdoDv48CNIeHxpm9yz1UcA5ZvNzi/akoFDi3EZrqNDHQgHfpObxDgZ/3T0FOx9m1g8NOXvIgC4ZzKmz8/Xt/xZxAdNFUVoV5bbO72yw1BKxvk5O+gXaJeXF0WaJJR5/h910/EOJGR1ONPzGaytl6LHm0pKSfu86h2g77RUE3EemkE9GU0w/G+LuAJk+V8QzSMcg8bM2Tr1/H6xqe8XtDYislMY13OX5fOMPn+8r8mPoL9Q4t7zOSHh4hmkTNH8Afr4ylAjdUip1JgwYMIpLsRli+eT2cnTR/JSxtllObFo7+gsr3hz1ZR2JJ5Whcgqf4aKrV0a705X7mAZf22F79MT6/rh7GyW6RK6STsuoo1cwOStXNsX+T0fB6iPWhnhwjFjkCPt9KylNoPxYTUtZ7EmW3ag3XEJt9PEsvHX0m/R3uCyVgyb4ZZj/BOMCx3AsCk4JM0rUruUDthRZPzTVXqXHsdWj0EjAHcPyOOlmDT/TxxLLZCmjUzxYyqIuZL0TV7YKGj/s9PKfc44k+Ek36utghXJ9Y/2L3oIv0UHcHqNjGJ0lzEFX6yucvR9KTXggP6kLWHZc9QVncd/xrqp/1VPbEdrhjZswmsOrRSP04JN/1VFbf/879AV2hqf6c+8OUljVknzYubISzz7+mSvzK+prqO061NYaVWu1yx7y5vfo11c/cn2vZ5Hecamt5f5jqZ5zqu0b9Z5xKy/ITmMcejXVMRZssAdu/otx97vQamu3HVGZzAfwmjkb7yzjVj6lGb2X2f5nK7EyXuSnqiFhTRYRdPimY+xx/enLtnA+s76HJXW05ykmnkAmoHUFTEVHIv+uprDLFfxedi4Y8SgLYrbvhzqP1xO841Y+pXMv75CS+Mfz7fo7l+zNOJd74GMgoQFPdm2FN+X/N/bne1GuIVAgt2NoNDfaznqpUOjSVeHAFb3JDI/2MU+n7z557k3aFJkR3w67a+Mzb3nlMrD3GhzVVd9zZYzwhEx/UX1P9y+NUU/Hv5v60P2b+BOV/dS+F1T88ThUfmAqNf1wKzCUnnRpT6wz1R8Y+PayelY4pbgrNeI1mWjLsc09pcYS7NtIxpggQ00XGGDzGT11IkrOS08XeOcLp3u5ZMl29c3rnmAdzfjRZvBidsB0qOzS6cn0w/65uc111ijXcREp4cnP6kiqHF+bNW26gSfaOSveSwuC2iDQhDpU3mirkCRSWuybpeaEBhWEvh5t3pDz1fMA+rsU6f5ZQ5mlbazmtl+j853h4V18/uSJ9vw8fSHaHFwlaaavqlkM2wEm0JlE+RrNRZ3mAuhENkmiXsqGXJfa5590SzXXYu5gXQ32Cy2KLMYC3J4meQ4LG8ICy+JWoHX1fhSfmvdKWJEr36qm5W77gKe0tEi23H5t2SzqGpNDQVEViybqsRGiqbIKmuoQflU50p0HjvrCP/Xy8kp4mPZrXyPcs1bYYY7OcjaEKdyLZEQdj7LrKRlCtZvj93efs0+NNmUDZ3fYsmnZoDKNvVDTtAY1DT2c0cfZRIY1fmKfOLDSVeJkB5uEU83S2/5h06qBJypO+Y+nHqFQ0yDDu8plELP5sLmhUtRr2ttDRVIv58F7WqcSYT7CHiZrVyqdxkE2gwY6ep8a1qqjnm2gyz/eElNx4ReNxuoVk+XrzcCphppmoMzRqdNiwWM6wGN+PFv//fXg/+rAc3mvr9TtcKebBMeR6SR2qq1i+d4bFblx0ql90Cwr/OKxXkYlOdzb2qfXJws9vjGGuxNbRZLMlmsZ8MZE6/jgGV1GmPKzkhaQbZUThtJjS4SwXzBnuJ9IPsWUrpHbqibS04w08eo4xzhgNZ8OIvg1ltgb8/YOPzyPICdzJzGUJOlSnwb7D+8mOaBzfCUSaSXYNJ99hJG5OPposvkcQLZMpYVqddrq8nflwUT+UJx/FHc5XRLk9x1j/49eSqZQcZICrjs8vRVc1VJeGcZREClikbIhMrwXsoHqqgZAeFqyn0Pcltk8hYwl5ToG+5uUDHpf3sD8RC2K6arwWmFYtmd+PrFJfT9cB3B57bC/nYZwsrxQ0+g2jaSJfsTxv+WCEK/bhaTOYtB11NtyDdcDj6IVG4Xlswi3sXSG2OMtp7/lnOF0JmvbBLj3dSBWaMp1is73fJxXNjOkU0uVK5v4Zgawbo/oKrdabQtrHgk+FUbmBk9FgeakXNLU+VW/QoSl4NONhTKUlGrs0jxnBnguVUxViDfVSQLOVYzSvK+D9t9oiIal4n2J9TtFgw5G92MRnVU7nzrgAv5axQrzlvNQfBvPg0gTY/jBvMWl0sy04B8Gwl0eE9ftRDONM+hKNuhaHPWzNbgNNKUYkznIqUntrJsPaCMaTvlphP7btDHjaYkLinU4bCkF8QwOXAUmMTMec8uplEL5Egftaie3vzesK2/MLcy7T8GS6VABNJX+AR80Rf3/a9DUaz07w/jjWpzbB+P2wdZ/H7IDXY06rHbS16fH4MsX6OOFmAJcrxfpXRnpPk8TMobm+8PoeBE38Y6ppu+85W2tY//+c+wMyPvek87B+YWfhCK48wlrQvHX3u57KnYFeEsMvBdi8zZi49+oqkcfbPqAprpHwXU8Vnv1fU33n/rSxtAFtTi3uqGv8/lzoVqBXH1twNyEao1y+GthOmEXcU81LUpkvGTaLyiLOendG081sFTbV1sNMpahM4u6bAlaLyhMcaaGbJO6w/RtW5hMHFDTM1n9J37k/d2qQ33EqMl5vmEvrVU96iv2j+bhsGXT7s0/qdd3DTry6xDk9BPs7TrXxvYI5CuD3KQKa62fuDx7eLicyPrvv3J83Yjwn04+ugbIK8fd+xqkmjfQGWggb4jgzrycXC/uz3UVBI11n55ysjQKNNur+MNV5ie3tZz3Vd+4vXmD8UsLThrsf9oepNH36x9zf11TDeiowR/j3qIzk79yfF9dYXj+mUsojmvbHVI9Z+zv356wPn5IsvFKD9TN3BGf6If6/aKrZ5O/m/rT/kL0U/um5P+9Qo6ncD+Zt9QrNMH1gjDuppcHj6jUu9eoVZVDVHwwGzmU4r+/KjtBEss4Sy+xjagVrrJ1yrAuxvnBi6gnWEcpgt2fx2ndjei3RSNdjaJJ02D2PupsggOgiP4gfPRexvkyIAZfbjbCYvko0WcfRVO0NTRXohUq7J5rmLi80IVrmwz7l9yiGh2kYQtIOa8arrTMcZPXCmFRJIFJFFybA0YAsFm0XTXdjaCp7umWpC5pIjzD/QHrqX4SFNZqqmysmNHtuCFGdo9m2YZtD+TDQVM85VBgTLA/K+W7N4kjA31efDPvsm7ohUZC5Eu3KLIE6vlMWrWRoqF/wJ9TdFPto3VF6ut6tX1C0PZonOaJZenEzBm887A8zJ2iqy0UooNvNNgL2mmiqRUYwRtx7i8UTD01VKcNeCd4ajfq8Yox9+esxcH8tCHvhwxpa7Ig87E9jkSTtPJ82boEmWT/x8zuN23SzthUo3dteSJYUjbC/Gyp4z3PPA/Nm9bpWcozZ435L4svoo9PnIpOgUgw0VXvhMiWZeobrJUVTXQSaU/OSR3DJFmiIu6pjnx83ANVlgzGfntBE5hPzvJsR4vOfEbGi12nHgT8YmuqzQ1P51/EWYj96Y0xPslyfl8M+/ac7luepP9t0+llO4JpEaKq0xBi5eZc3uFinmER0izG8s4f7aVKMuf7solLpXKKp0ksgxJfz8J4eXUpw7V38fNZh/xK7cQuXwMTPd0BEWn2MGI5cmJLwc04xYbdqjGEJ5gyR6pwwr19bL+y/+i2Pxyevpw83xxiqbECIjVTH61t0FrS7syPE1cJXqf3MV1AeHZckqojP563FaO5yjtQOrkFPRd7UUBwlvH9thUbMcyOExHpNBL93753efmo0FVHosB+VW9JDbVXQqkeDpfuMq/R6yrF81+u9EHcXLD/12dhQvarBVCWR6GGq2lAzJxCiR4umGl/7AttnmLF4u0JT3Q5lh/VxmOl+qWiqpzy9Qz5eLknAwrYc9pEP4Co+KY8epdbQe85keLYpmipT0FSfVbcGbqZoqtFYEIdzym3gwWw4Py/B55FNB1MtBTSVsiM5ha18glu0iFkSWbSn9NnVcG9maKpMpiUNiuME8hhkFvi3t6mvlvwK96lk8iTYDnuFXKoNPGV8Xmkwx/Iirn6D+nZOebJcXn0KRxmNPRmlQry30FSbqzicP+qFPFUu+PmLY5ZQLfUETWiFJh2f5QfUycQT4nan5/S1TI8Q4SdIEG+6Uj9rioc5o4jt77PEnCX5+BZcI473Uyk+tud7PuRkm4zHE4ualKlohPv5FQpJP5/0dDHzEzQgEi062B+RmsPZUeV2WP83OwcVDXo0Yb0uAhKfzWE/MX7MIN5+BBa8p8ted3UHTXXeYnsHYSXRbWwSrA8L4PFVE9HQulRDZY0T7F8lrE+gNCmUI+6zdD4P0PBav4Ni5wxzs0mlD+db+tAsr2iqQvI77E+kYW5SZDx6HQWJ9ovD05k3j54x+ZmKumLzB+zGJ8zQ+hQNMCvRzD/rqb6m+hmn+ppqj/nV11S7yoqZK+rGr6mM9QVNFSi8IZ9r7gJK32eeUuv611Q/66mc4rwSyWLIEX/WU31NZSHgv6bytOHdf/lhybA9GFvBeXoefE1lZNh/gOH69nec6sdU0EqVTg4i2Pipg0+8pv+IBLEogfXy0AzbglTksbCmsNq/NwQaCw1zi7B/2jyVLXHtbmWTNbZF0A4fl7i3YVzux1T2uCnId5zqZ+5Pu1GTeVF6+B2nogXm4Y5BWUm8T/M7TvVdo55Oc+E79+fu5CE3g/X0r3N/P+NU+tt3BPisvd+5v5UynM83WrKcjOavGVi694epRH3dwnZYQfuX9VTmu3QFT8g+DdHZbAnq/bpnjr5b+V9T2XfFx+dVcZ+EJ8y5bfXwh6n+HKfypI3wb5pKmv7d/lSr/5C9FP7ps2lWWoumMtMlC0z/rVLxVZ+g/Lhomt12nOtr5mAbFg9oJnv+buipJQfoDq5OYuFa+rTEcAm1QnXMk/NXTM/G6wD33XOP4o5OPg0mrwCKz2MtJKmg2XRWoKn8vdwJwS3cxvruwCm0nwMhaUP7nJb74fN5a5D4Oh9LukQLD9rnTMM+d1LK1FrVMbSmbPDEOJxsmqdosOfbopiXL9WeErkV0WRLNM7aRdNJ++gG5/ewzZUZn3p6XV/e4Jvui4TaOZF1BdBUhV8aQppP8f77xzqDuzWscbf8vqLYGbpQb87DPtMSyLQoohLOZWoKUXBzRboUlzEakmJMHvkq5qXl6wGX92gjpLuP0tHdCdts2663QkKmK53WkjYCR7+/BX+2ayXdTV9HOFkW9ulQajKdn7Ma22tnsfRpejldv3sVTm6zJ8P7/SqNb8sRnFNNYPvnfDifjGcycM/bYkwTVkCTIBLh6Y+x/PeEYN5tsTF06XHPI+10xhjwSBVwxWPPw7xuO11Yzxw0BZZPctvh9Z3u6xm0srUjcXvHmA275gRPPo5IdOQYk0/XPIROy10StYBmupmlA9WV73kSN55N+1MtQi0UaDpleA/rtBHPUExEj6fsJpR0sg03ECbPNwmyiRXrRHDKYRzDFOJRgabqY8wDn/Q2mKVCw6hTsRn22oiEKDSrnIrWawzPTewJUdv5Mq3Kbgs3bxXw5HYWVHquZzN4ViQS4mAykSib9RiDHxc0jXThPX1q5wjAhynxF2OMKWJV6NBmDkVDn9yeRv3shfdjbtGEn09HnbWO9SNyMMYtj7pJbzdxmJvyHB5lKpqqHUsaVO4BhLRV8PmkJ7GE5yQZ9g9KJx3t4u4Kp9b1hGS28W16PaYBZNdqwv1JsW107coZnEmNOcBmcyrp42ZxqI0E698RPjKdaLoDbTXbc/QQlt9bwBjS1TwgkXJAIzrX3oLujfcfz1+8o9lNxfq09jKSTtQrlp+rdtDWn4Ck2wlGA7343IG9lCXxV3RZ6p2WYQzeV9h+DmO3os5BWMJDPAzreyw0Yj+xDShuT5fH+hizfC3wh71HzmgEmok5pWKzhqu8dXkyR3fT5RNNU47lSEgvEkVzO2iqwlyGLHpt0VST0VaEwDzIJHCIa+of7qCpHmiRZISaoGYZb+B6+KCBkOQ2vZ+6Bn9fSVnqP0KgYV/doUrUlKeags/XEcrLcFYPGuLVYPmad/kInOSxEO/sUKe3wEdTXl4eTyAVY/rAyAiZES2E4NznsR7PHBees2xor2N8fke/2sIpK9BU/rCXx9aO0UT3FRqVeFSn5ds24cRXoRC/5peOXpISc7yLhqYanVc9HdbcwXW6iHnUuHi/xgXrb3vQfCG56SKa+mSkAHktkCBvhj1vK4HD4zi2SFrYZ6yvWwmNHgfA0nOgV/TpS1eo60fCoxk+DXoDKYH7XvdJ+l5NsL1qug3FQxnOn6wqlc5zmcGlGvZZn7ww53mJeob99Q2v71Mxkbon9+nM5oeehK2+EL/jVD+mcmtz1RNxYtqgzWWHASZ9JnFD0wO1EQPB2b38nNhcfAMpsX19x6luIzMHKp1QobNeaMhqIsHv3N+fptoxzxJcNvE6Utml+p37c/Tx6nec6mfuzwttNMXPXgo/poJKWw1zcaCgSXSPOWdHN0l+LwvY7s6e4B1N0SR9gfXf1iImfMep/jSVm2gMTfLCHG17Zqbg+v7nd5zqx1TO/L3C7zsL/e96qp9xKk9DU6knpSCQP879X9ZTea9iFH9NZX4kNNsmEMrvOBWxsB56S/ltftdT/WXuLz3PfsepvqbKMuvzNZUXzvB6PuF6BJvrCE2FfWFODtT5w1Tn6vNXUzn7yBfJgZjr79wfbCzv11TKm+8ZPFM0qHu3Kezp/r+tpzLO9o5816jPNuqvqZzo+K+OU82nf7c/1eo/5Lw//R8ep3LutQItbzBve+W9TGmwLqGbJQaLmL+P9XW1ToBzBU01PZ8aulmuc7gUpk4SnYJPpZ57mMd6Ok8WU2VYE1ofMCM4YUx/6ppP+eHlw9l9oqk+BRpod5r7EEnnTvBP062vS5sZhW5HCIl3qRpTOXTQVK89xhT9MRZ164F93n1CNZ7Ks16iXphFwDdXvL7l0zUx71uHcFnPh/UwrOwpGhFjsnhE49wkNN2BvW7QWt6WxJOx21FSBz24RHgK4YzdZF24Kms0WWDwyJLRbO2ep9AGFhXi2/BeI3NrF/g6RlM971g+UiUU0NKxyePnS+vpJWoj6PgVY/LsgQY7r6MOs+DnRohBdzoqM/bE+5e2PA2Ms44mdEfgLaQ3D91ZK+p7So7Q3ooNTyRyQiPQJcYYWmIfG05WMf2YvQJlmexJau0xxrZtLX9NZdkhq2g0VZbQ1LOtEFkGmqqYLTGDe/Y7IW4irlMzL0Zweb73LK27c0cFLVQgk5Y9C2CLpnKP0X54nluSLo9nlVZ9NoMi1GwhAoVL1PqgqYrVOhRSMg58Wu39ALhFXJLqFZrpceocKNsbFtve+dj0GRIBGu2I15u3ek51Jz7DbbrGPHr95Dk14b7B8o/fxB/ry1i/LYsCKtVHoya9Z9KNiya7panDk6oVTaqmYg3nsIp4ZBcYE1fvFo14LDBGNpaOxv2YG7jFGzTFduFh+e2iKeblDn6+5RMRDWLe4MYVjNH+hXTUn3nD+tBwIjBXwZjy6QQC1Zth/XbUd08fjvKEyrygqebTM9b3VF+jEUfAIjnTdRqBij1cpDlYTXQiU/cca3ArGhAS01nJdFphn393xwHGfI6mSM3uAmWuejxKviabBuBxfYIqshaNPqoyBq0oUJJqx3dOL9vlGQ25wvrv5SuJpu2wb/d8g0ZdK6SkmTqMS5nD+YnKYBzaYY9bXs8Bi48a3t/j3h2wvsSpkGpOaFJdtVs0hegLqbUJgAb1/gaery+E8Bm0uT5KXgwqhVCW2psT0oqyJVy60uKJnGJ9i2yTwv06cll68ofz+Noc7x8rM4kWF3weC0s3oHY3LovSQvCpVaKpLrvh/EXFC7BHv6IJqtkwF3X1LzlVjbEAeSIuBWZiGNHNmXWBk3Ix0fwPZtNXOJwZbnRo8FUg2vQQVTU0Ty8lkewbQO11f4NuqaQ83q/w+arDajLMQEKWmhv8PFXQVF1vxjxd5FPMQTDJgrKzPB7fh/2b4DHsT1bNFwKbL+xY7zXmomkeGx5nR6JSLupoOnJDQ/IZmvF989FEV5ZhlT1SldY5xrRK00Ke0ihAcy+7CIrnMK527ldoLAl0OM2W+PvxDO/35Nloyk/l82ha4/Xd1osEnLUkEGYpaCo+np2humP7TTfJR6Rshaa6jXogyTGuSio68RX46ZawOA9oR8M1Gq42I58kNQ1UujbRFM9z7wrJtsT6SCkwuOttgCYextnka5VCPR3O2hE3w14cwziVfLd7EnB1gabjygM0Zu246/NP9x2nMuWpw77rqUYT+J3786pcRFeCPphAj9A0K6MnfiNmoD6xfXrCnlRk5mIOoH88n7iXs6gSp8PyMifDvuh0hIYwtrkGJtvuiOO8PjGZSrwGMh1vBe+0QAM8rmiMv5jqeewUsB+ax1znIerEnvknsOoLI2679W2yW2JOtUZycIidj0hYHs2+poLSG/YQPaCB9Is9nIG8Ov++90fJdUu8osbvd8fKC8wdx7x07QomueiKAPrtjKZq5ueO0OvyDdv5YvD++OGT4W0q2LIFEG/24TF5jWQVbGs/nOi0RVP9zP1Z5mxD4GmeRTI5ZiKar8Dfo9OPT3S9FkCJMCdzqwL//jNOtb6tMHX/WaOedahIc2ltuOf2XvWXNepwaSuJ5HvZAHMUuPy7Rn1fKHgtwWvPoZDONpljjAZr2zPBVRiaie4UGTQn2GFjk875r6miO15/MhHgXzTVYvZ3+1OtyJ8DVf8/7U9VlpYCj8DBPiZR0AyuzTHGbRyDJMlh7+vYqcXQjdY6jz8zzGOlcjacBaMSIbkAAD3NsU+6ay+dxZgp+lTRohy6JseYPmwpQr0Pmqpp7bUQn99vk3bphGGebnacJSGaaqERCvVqsRKSbNPHNNw5PsYYgwqJu9uL+gkbD1yNm8bi4llKdHVchmgqarBkZAzvKT5fAVSPOSXxjKo9be9MAL6a6xijMzQVDZcNnIUWjeOHJ+yT0tMLnEv15Ex7bSS9FYs1dE5m8PhR4P0/JrMUyl6jQjQ10FRFpAAU8nxYsz9XJaqPsyPm8QrGgIC6mJe6iI9OHOtC0vhqRVdu28F1tEcjKSeloXQ+e0D33GGMfrdoliZ7LCGSSzSVp6CptkWEpvKyDUu62JXQoMMZ1U/sU9Knc46ppPoK1KNgh/8eexKl5CXj/VGB7xc5K6nTL5dQVxaaLYzRNIfj+oNxY7Lj0W0mqFSZoweQMRiTrQRNld8PYwA7RFNxd9np0hr7g6d5wfJJ6UelS9JOoRMiW0i4jX0wXQ3jDtYHTXU8Xnyau8O+6ZkNQkwnaKZMwpjfHZU9i4p22AN1UXzgbBj4/IV5FdOxl5/gbq08FllLFtPzfWGCU6q94N92ma+r52UBp32ORt1aK5NqgH3a0ynRLGuUFj2Kag2noI1Y8lH1mB5MPsLyNzDmnoY9GQ1ZMuHhCwFL+iMawDjVU3gc4ohF0WLS09cTYyJ/LYeYOucNNW/XAPI2RVPR7o4xTXQIXBbhsI+/i/XjaBQPqC5o8PQYfRqMQdiHnSsL0LSir9JMQ8PdW9FhyaMh+PsPU4V7QIDH9umMz2dTHaG5bof9g5RLQ72FWEHtg8fie1PpWP5HH+JsPWFsYt4rPV1bHrTjG5rOeL2HvS+yM5wnW6x/6sITqdGKO7hkmIdGxopheR+aLRQYWXikyGio+WsYp3M7NA5GhoZuOzmHdp2gOaC+6hQr8R14NvWFJD4FNl1k+waOHltw3/TRtPvzmsGVHbD96Jd3iaZfD/vYaxY+rymazspUfXgvFBl8aoSOHh7SBpDsw5nQd9Gnl4VI4bpQXZKsb8NeBAf7CM+dhaalyaSillmiKZ00xPK7TmLa9HcBwkpfCv7Yeau6KAtYPtbCZNHhxU0qn6Q1tPUVzezeK5Omh+4KN8dNSZKlhk2zbTzs679MWcRbfL4xyBWcrGE9XbtCgx+fag4Pu4pZ1J6oTFdT/w63ZIr1b976QIVinEMs7RY82F86X7e3DkBZczSV0KCJLyM03eO+RyMuyyqn0apqoLPXGYmO40qm6qg0oNUGw6mDmbHPiuDhvdHs5gbbV+v6OtxfTsySu0hjWk+qK5Sz0OeJOsb6nG+3MUTB/iOwo5t1ei4WZzhp1bCfXb3qKbnrGpw5Rrs4yYe9F3ZSBcWxTjCHOU0apLeOv1c2TIgOOeYU0THeQhMO6xuxD5NpHvSY4wqfAI1qVRU93OIEy2+Nppp0aPCvqba3l8DsdNv9de7vMF1133GqzadxBPcUojHufg6/+1M5WKrk5psfsFYb1JXCryI5BVje9HGI2NdUr03soAmCP+b+aGhv0Bg3NFWXoGl+5v5+TPU/5/7cNmDlr6mWzRZNcUQj3A6vMayPmIZ8TfXneiqP3iqTEMvHzk0KmOCZSEtyWWL7/5+m+hmn+q5RnwrKFPZxvGXudfGB7zjVj6lgr3DzO06lEbtg33GqnzXqq+PYJG522PlEXGB8sWQZTfKX9VSPrSNgCz/paDroQTttNsx9XdCQ9wnmiH9Zo348kPd3jfrXVD97KSj2NWBwPArxdz3Vj6m+41Ra7fzx3p/R6CKJUpX+dY16d63neOX5nn3XU236RoetfcWr7DXuf9eo/8z9weq6yon06P8fmWop/d3cH/nPOO/vHzdVlV9HEM3v2MeAi2ZI3sOel+kH+/QF6kHvR0vMwx6JztL+fcIYfrUyaPaE8LS/9TZ9NkuAxzTUSXx/vIAuLm0GZ3OxG/pEzabHZHhXOZbXPK2dYVxpRRlgitLxsDhvQb/HM+yD/HolpFsP0EAa9nzdwaY8dt7jTn9P8PtPsNNY9NJ7iZoqmupG7wZJx7O3Sp/74b3Dy1vHmK+XHZ1syQd44uC/zYMGlLdZDY/JcsOjtEPDXyfuC+Kx+WTBZTVHU9G1AQ9tb7Do2IFEfTtKoHMDyiORlznNl8SB5/hjYN7poenur2GubjY2Wcw5xuDnRAgxphg6xzyxLOl4JbRwPwgbFtXWq6Fz7Cag0ostS5mKprrdkiVkiv9mYTFC0xBROWDeL21Y/Di6Ij16mLc30W2LMate+XS/Wo/haZGdkGDblujh0i6/prL3I5LT1adYwGXsblnCNc+mK6X9QCmvdjw+DHNRp80MDXbge5JiG29o90nQVOH8JQQrPWv02HvtodSCDU/vO02mol1M4JlFNo9nKeupp/cFXMptiDFhhxnee2VieecFGqJboJmSW7mDOun2JA68Yb1YYX3gmWzw+WuP4cxWJ0eTVSuPpGsTHUb24RqSadzzID8tQU8NLM+nMDZ5yryzTlWTf+ASFGiWclSplF/MK9wVAY20mIqAMd2Soeoxb00dVonUcXUTyl0YkFirsHy06Qyv/5FFJBYWl456eVdjfUqwx3NnQkVf06cPx2w+4SHstr1u3oUV1DXiKprGbkP1VujQSNYG8/ybV2EM7g3gVHCE9DVjMh2HqgknV3VIjI4Q6SGpMCfpd4D1p/yINA3NAxRED1h6VoKK9usKM8jpxCPRtNHRZOXHB7crJsSfpotSP2aRC4XvYQ6QuaeYYvZxgmKbUp7Olp+eumW8g5Nz2ZOEr9Gkcq8OZzZvB1Pt0VR3BWPW/dn6Qno64P3NXsN+SRM9ZUnEQ3WIsTcolMrn6TWamPRRpg0AypaFQtX6OklmHjw3e/z9tnRzOs3JHE12RVM9RyuR+pqpw5V/BjPNSEOtOd7/LXn4w/5s+DySEk3VWBb+nSkcn4/hH+E+YhFLb35Q0niuVlg/HwGPC3Hi05X+/IBnnZecLWe9rB/pq4J7FGB7EnYCmspUDSjqGxrIXqGpLrJ6wevTEjRhapjUu0MNFYRoLCPG55tk0hku7jsQUrnAFJD6Yg5F18QkDRiV6Cnzb3C79Fj/9gmaaumfM4AMQ2Ngyx3oysNx4HzyMadZDWvE3YO4hvPSRVMpmRjTE8truPZ6KkTzDZrqUogGXJ9eSJJNhWYUV2UIj6z1hMhNsH3tXw2Bmh1jEl1HgU/fIVzg2p19FtvD2UF7OY2wrmgfIVSdZaMLB3KCbnfBnGino6mmO0mF6xmG/eQEbF/cQ1PVuzIWUl5ifYJ7hf3Ne8uwf2wrie6ybgM3FApPXhmX6Ee0XeD2dMgxhj1zr3IXY/+b4fXNf/a5H+b+xl754mF4XTTfcarv3N+f41TfNeo/pvJtCUAzXgH/muol5D2snFWEhjhf+9+5v8FUrpsL5Xfuz/YtnzgfiqaqteF8up9xqh9T/cz97WzN5m5gnmNyOkQ1mIGwFb7rqW5etvya6rtG/cdUP2vUv3N/r61c/nU9lclLjCJPj3H31nndd436Wg7RVEuZl0QQ2QQM/7xBAx7RjM6jFb5r1P8vUykVM8lRKoS/mgrT7c93nMp9GaP4O071M/f3HafKtEoFe7xy+Pe9P1/sfsepvmvUf0y1T18b7syqs/+d+7MM3WHOBvDvr08rg0oLX/iOU/2YyvZLvN6fcartuL7BPjEd4Tv3FwbY3tRZ9oepll42h52R7MlfTGW+I8a/pnpMMV5Yp5steIqKpnvYBZYnhA4H3/hX3/uTpb+b+yP/GWvU//EzlI36I4PvxdjHPGtVpHXFjsCVJ5pq2PxDL8Uigko46CyZYAdPo5ilcF0C4dGSlDZ1fAGwDzuiqSRTwZg7a1MoD+WORaflyaT1s/agSTSMB91D0+ktph7k72PH/Hdxt3V6IASeV23FIx2/iUbTJYPTuaQsnTrjRnfyYb2PX2oklm0Q6frKAngYHcU+JtdUKhI0WPXKdSF5ZGpD3Yfyxj7ppPO42QxvYMRoqrIo0Qzpza2oYryfEGycJwsvTiLqnzyiUD83aDTVRlP6lZNA/blTFpcziOnMfTlwYonBk+jYi7ScOgeo7opJMF1Eox2tGV4Pe+LvyUZf0r3P7/AYxxuSyGeloj6vO+jE45ZED3aSaflwFxBMlTcJjibmqZE07FVRvjYk7cZuT9UbqzBmJdjHXh4roEebjeCcBzuMiRbGuPVwRujpPRLIfj+c2bt3nTk8BIpmy/crkx4q4Q21oe5YrA1zhVsZ29TljvEqvQ57M9h0N/o11ZpmlT4yih3wzXTDUoG5ErV2MxHKRrExxuW8o0Syj9A0x5Al++hiU2M1rNfocmBJR/SYjmeiDc9pshOiZfrR6daL3lBNix1LV4ruY5WRC3yexBWSwiM+TbTtGuLRuWf+VFraumdHB2hOMcbU0X2lUnrA6y82FprFBDTImpYYk6IIjfQkGMPXhSBDU2fDmcax39ONB2u4H3tfSPgVy0eaOyIU8+GMYbq8NJQ5fg2XrYSmGQOaQ1NCHxPvZMJ8ZXXvdEtbruBcSpgz+PN3RVmRdcAfIdaXvvmUdKHlFIordXg8VblMr3w4O2TlYNjZ3zDvJwc2xueHeWvc3zEmKrmNMZ37aLxiFOR0bmPMv+9frpBquq/SZWZ4cBhm+/zgdc91j1ouXKZE52lhvX0a7wgatCBoqp3l9f+HuzfZVpVpFrUvyIaJikpTJElFQQlIqh6IUiQqCiJ69SeYc62z31OM/+vs7z977NVbQ6eQVcQTRUawU1FZcLsHyNS7knhsOvQXrGjgoc53kHEupWLA/dZ5IhpxmjOvNE7QKS4yh6dNFGZt6xrKbe/xGA0lnYWrxR18f7KgPBifAJmuceD2WCJTvuZrXM/L0IcAHiYysDLk3+nICB3MgcTul1YsrKPtwOD4/GjID9rrng51fwQSLUfIRPJXxvOhTkOagH5NmR+jtio8xRfhWFyBpfbtA677WlL/I4GsX+4z1GfNGc+T5XCUD43B4JpKLu7tDTJScbYqaOUuFsmyD3B/7ZGxb3oRI4NmuL7vs1RAdd4O9Z8KZHD3G52QKVchicfmVWJPtADRJsT5H1pFWzjbXQLxPltQfzpSLP1T3W2472fDnZOklNmS4voWWYWMuFxIHp6XgelrPxHRIkCGKYb+bs8vUkC06K4509XUh9tp7opEab4Vu0ieNvT8DpHxbjje6y7C9/dcj8Y+2lasOVwCgOX3K4Jd0lR6fhnyCWenvQi7o9Yyy5JWyECtLUJ3jUzXgSSg7ZwIn/9GRr3adQB1knKc/17H/U6QWe594/D45iPjPyc9IIM9fBpGVErZfl6FyJSGK0JlYOJvtH7Z0kt7C6/ZJrV+vNgtaKQ9cGe9Klu6SMGE4/pqU4cLoVO11W3Y70qfO3DSPXox6x6Op3Eo3NgN/sT+9rMk5C7qtvQ39qcWtkfdhkgqtXTJgENYmvz33l/jeytQF4klXDfVImp+zfpP7M+8iJSup0tkgEO65/9gquN36dJfP9XsUZ1he05d4bAQ//+TT0UPO84d9aL1tFiRGWwy2eZwmeH7yC6R/uRT/cT+glMjwSoif2N/isTfoFfRXz9VYyNTqePrhdhCcmsam+YH9E2/JbbUvyx6LZCxtKS3hftxkKm8Q7qC/X5pc1fefnT6rdX+z72/T47zuYxCAsfP/S9T/fiptOyJTLWs8fOLt13CwX16xJ7NiffLVMfzHf9+rfzUREWmsnARiHOrqv6XqXa7vcN/meon9md6/C9TJauKwq4pOIGip8iMrr2Ejfu1iK0MPan7QF2BsT4iE/57c9QnZP6v6lPp0//499/p3l+2QUCCR7+ggTlSe+bF2Rnu/piJOM4vhr7emQE81qDT5O0UKfu2yBx1VFAeP6lqsG6w87rnlqKd9nxb7GivEngE2YHGY4FMZb5W7tD3fcvDz9bRmeEgUwXdsqVcgYWli8mJAqoNTcQWxd2YwomjDiGMh+PTuNLnBbWh2qLpEHI575mwTh4UOjAS3SRVYdkCLaByMkemeaHBzJo1noFu6eP/9aSwmDjOUCZKITLDO1tXbOo+OkjtXcc9/t31+ndrMyi5vqExKZGZLrtZBA3+ME/GQR+xz251hMaYbJAhNPw8aN8pNE1m0KRgyFTnskFZOdZ1HnpFnzI2Ig9oHvqORivJzlmRigYe/ItMZd4LmdVZvIBYzT+UHzOz1teX0wmuK7RLEsVHptqo2wrQON3zCOZfi7F2pUD12Q2M8kYd6wuKTHVaIlPNUc6yyzyUoTvzof9g7eqsfzQ91GNyoJF7Rx3hX1FGFZZ/INF66F1zXjgKJDxApkpfZq5v1NUB2noz1NuariX2qE4SVMERT+d+h3YtsYa6zd/dEFt5Xw2mbcAFcWmAxnKFOud9QZkmKusw5EMhE6m63UPmvZHpohCXSfHrC7yWG2SK5iOAIdJuAHiGTOXYyFSGh0x1n7kGD8uVqzJj3XzgMbvbuB4FV9jzKqFOav2AxO8W9Vkw+Ole8yfqSG2FTHVdtBuoB6aI1+tSYps3l6ARO/x+oKBdH4J+Q+a8IVMZGcmZPN1zOCndhPrt9VnrwbRZw1WoyFSvAveHVnNcr/kBmYqPy5SFroHMUK9Rx70tIrNoUW2g1Z5HkRQ66dlHR7uv3WQ2MhNxUSc23gmeqY+MV9gsZQ0gU92ro0NCEVOFrb+aC84ikETAN8hU8WYLUKJNIqJHUiBDH+0MXt0Gmf6AdjW73QwTsrw8iHick6GuuWHAczH0Wlk1yDjuzdri/tx5IlFbkbIbkRIoH8gccTy6yiyuFWTKDlBarzVfZ+/74gbu4jInfP1FppppxIFyZegibt3PUOd9KUPxCPckbi1kRPluaLieGYgQOa9ike1t4dUDMhWckVGWUU4hs30QcRZwg0WnPIXrWB9yuL+TiJG3LKC5Up+HrzUDNjH2PUS0XtLguUKmot17qPnKtyR5tlRli7fHIB8YNBrtkalfG6WC5vOIeTJSbzobOeoNun2EjLX54vpeZK+AGlWNSCwVvx8u0gTEfh2K8Pb2e2ZdjRpqaY+/53RD7G0xjSEOGhz/XFEMvegzG8dXIVO9c2Ty62ToWY5rRMLO9Dw2j+Ur3Mt1wuO6rCQmJZUOj1AgU4USMnNtyh6IIYc63A89wPtpu4aXDqGIEgmJrH6nFa5nzkk020rI1NsugCTdfHmgaGjTFC9k6PtV2/O4F1rN1Em0QhtnZvPkeKg8trkZJZ4fecgPG+F+um1zH22YF6fxcYPvs4nBwPU7IlOJkcDxPlsbnlT2UZ58qog5rhRC8fXw/cZb8oeplNXrzYMueFa/TLU60QN1Zy9kCJZUe9iMGxuZY831Xz+VNj35f2J/E3vww4yUIda33rQUvP4ErIxD6kT7oW53JB2BLhgn7kjhMv2E/RZ072hS+y7c9pepfvxUEE40j1qT0w2OZLQXtvnhHpXjbPHrpwLSaAbdTPgfpoLN2dN/c9T1R+Byu0EFQE8rdffLVHZs4u+vXTGBrbW1hRPe8H0WC0pAm0wN8eunomo4gX0X74jT7krjH/lUcE6ITuWh1oFhyxmFCUPm+fFT6fIDmerjjfB9O2SuX6aSSvpPpnLeD0enn1XVw2r8NogryW71J5+K2Htqp6uvR9/vGYH92rYpvCtkwON8tfz1U/0ylexnE1Bv74HJtmVOr9K7/mUqN1p5qDUfoP/mU7kyG+qyD7G/Hz8VOMHXokcTmX6L4pTbmy216DzmC1D7wiIw7tzo109leKpNQJkT69/IVNL8X9Wn0v9r9Pv7T/dT3ezpEvy5MycBGfKR/DNBmXiZIFPQ5UXVP6smgPbxpSQqM7RjXxqPoT1PKY02815n335lw7UZUxKba2SqdLNC5uIS6nSzK3S2+CxRB+fNlkbHfaGyQ84ccM5GS73lbWHoncI1uD6FxsN3AhYbrU8u5L7HaEhm41SvWmSaV3pRh3uHfcuyCzJUpupMRIqD6LPV3hzEcYk6sYvziik7jjrdb4f8rjcyHXHeyFSXAzKO365zdqx2L+Bbo6PB5xL3Q460Dl1uMRK6A7NpNQmhG8uMxk2peixZ0yNUm/uGJpcYena6UWSq0NmS+GAXFbsHSw/KsYbMGb7UiPE1faAM/hgkzg/vnK3cgan6IZ9rvF7LTHV3c0ibdU+43i8r/VmREzyUnYGfN07LnFuI59tukKlqz7XYZ9Mo8NASZFR3j0wl7mIOpb4i3ISSesy0VzKU3WRHktccmYZe7m9kuOWBJvMJMkb2nC2g/UxRJ1+ZmzMDCgXSzVDzFACZqgpOFhTzYX6scYG/P0e7qs1yi4YrQ9TsOB505MpEpipk1Mm0tFy4bSdDDm3pAQOhmPDy2UEk8eSjsNkLZdRt7uLziYsMlG/qM3RV5aCdrFCLNWnJwGlFT7mrNIb+GvZbLkyD4tw5CrNlXL9cHmoHnAgyTLE0BNSnbUCGkhkG2xhkAY8LypSolvWaFUMO9Uvkngg/CTIAudy/8OiOAU+UNepcqTSucMuuyDQXiadMY08XoHEmNAjootZt/b4Gsa50ZET/k7P2SZ5QXU1kcO38TVn+9Ci0Ymzz0DhRiTmLFJ/3jY889g3SMlPLRlC/0e6L4YQM9CmQqa4iQ8Z5ba4RMqpewPOBNm18brjMuLdwwJ5EEg/Wxj7Srfdg0jgy7tdZvbZYfN9maIO4yFTrh1uz213fQ+3oBx6eCbcYWstbuErOwFQRzdn2iUz5gNTjUX7E8VWLOoabFCBz7C5MYmulxf3/neL3H02F8wvlDU67FM97vVkicAYnfL4014ce447Hmps9g+dkthfh1kNGBEtdw30vA4/2ushZ2eH4q1D2aLgOJINd76oGeZ4DT+p06K1S4/hF/A6QAbOJx5SVh0ywuPk0Una+xWZITcA7b0E8YYOkVyQrkaHcrUi0HVdZcbV0KEuO64tiRGHFxsP1Z7OYJpPeV5jUI+O0OJs86iiu72cOObyyyufJOhlqf8RejOfXC3lcXa8tm+T9HcSGOiLxhx7alZlEENk31F/Xu2XoZ18c4Q43PH8awf2TNji+6+gDIjqu0CbIb3IFubNIaDzLkOFPIwttQEh8ZOw5i9gKJQ8MralpPD2XOetQX0Er70MelfrVYuXBQmYcRVxEaTTU8X/vA+AL64tG6WmZ60sNmeoWhHua7FRkquy+GsNtVuN+220qZGhmFMho54jH9/UkZfyjeJC9FY76fKf3zBjVyLikc5CZCW1Zs4uO8NzEuP/qM9o8k6oPkIeZi/NzIhUjk2trj0fWmwZuvMh/mWp/lS3y66cyNsb+N0cdtowYdGW0AHtx9rkzf3l/Yn8bjYXErVGD/PqpfvOpmMVzKqr6+Bv7+/VTiWe+g005M7lbtN/6N/b3j/pUsyW5AptyZKogo95v7M8s98gg/qzUf5lqNZm71B1ZeErzj3QBNID/+qmu7wgZUN9yjpbm9w9TmZT+ZaofP9UPU9nXS1lRxUWb6ydH/ffe33eVveE494C6lYEMqY/E55ep3E2Av/fV7p9fpoI8w7U/jPgHLO1uc/dmC++XqX7u/TnmYq3/xv70HvcTgFf2NG8J+b3395uj/lOf6h9+qp/Y3/409SnsLY7MKkLpD1MVsZbTIqZ/mApsQKb68VOtTeZwp6rKlMb7rYx/D0fqLCsczw9T/fipbLIU/ydT/eSo/8b+ztd/K1NNFv8qR13/j+Cf/t+p39/l1s3hpH/nYmjK2DLGRArPVkGZbkXIVEnU+PD4dlTEn8XaY0S+R5DzK6WJdUS0mTTIHJmDhyn6+G+DdWUTodh2LRIbzNHZJro7aMcehloE31xBS6sAOCVVQ7zZGpnqTogGjQsaTbopGGzxGO42hzkKx89iHOm7Az/ANalUEeeXvGXlFpmq0YZ7fotzLrM8CJHB1AB1UjPkM2WrbQ/FearTMO3WOhvHqyvq/TsyQ2WgzlwEuxb8+PsiwegVt7r7melQxRYTsREgU1YQhlAZO2S6aAHAttLsABkaxTR8lfj8Vl6eUGc5W/z+UKe9OGccuo+Fz2uPELHPNBxyWlWDJB+xShma66ijkyFfaZ5+JObHZxl1qugFh7tZ6bMDT+DxGBkiXC6LGpmQlFCOjnsa35sS7WoP7ZiuLpBR3OOQY36iMmSTz5cfjkx47BltZ/CwLjsSJuCq7C3Zbyjz0kIG1r4Sm1vIYN1ycxBRftdSdvDXS0jO8zf36uiU6v6LmHCXtzuaLPZOzwJzhUwiPU2S3C4og4WuppBVT5/Ec2miMn9cAzIttUkkj3WLLdx+D+VUQZ3/dJCJXp+hdoS7t0hSeshAYxGdoYouDo/mZzKga6CD/Vm8CUL0Sdcfl+YEd1/ZkmT+RubcXbZvqPP4KMKDRmV2a6GEamuhjl59dJ1drvYCCn+NWtUd6vd068GvkVJkitMC58e8v78gUjfg8Tf0c2ZvjApEtUSmmxgEdVJ3dMBXaon4yjmp9LI5qfCaNmgzJGSdsvGyeUB163G/jEMtYo0ha3DrPzbaBDntmYPvDLX3OfKwbHF+VueVAmV2tkXc5chAvpPjelofD4cXXT1WV14O1feB41cFMtlYwl114neJe1W09/TTBG2Sx+WB++flI1Mt2u2QrzdjNOK9W7HpXt9BdrMONGQjYbBVbG3gVVtD75aepmx+ihg0Pkr3aDTUW9g89QiElCBz1Ldrz84f6wZlr3MST0eSjEzkVhB72hz/YmNa+vxxsuG53KBNoq4++L7SaQo1imkRlytkRJ57a4SbDTKTMufIvRwZNjukHNerq3QWtfka/28CDa8zZCLygARu5BKIkHwnwGQtL6Dedx6JNxYzWG8dO0iU80L4Aelb3RlnBTzuW2QqwysV1igGhcfMQQYqvsigRqiWkJ22MTKLcpXRpvCQcfYcGUvMUZpskn7woc18Gp+PQmbzsRrheT2GPNFH15pdmHqDx36N88+GHtr2wg0h3WZz4dt1quuFbB/glcwMEUXrsmfeEZDpggvw+MYki13f+LxieUhQfqyGXkuo56E8f5Dh4Ivr65IeD7IEyFTlGxl8b8u4n/pFSJPVyTeYSaQSHvSMTNXmaCMs4OtDuvt8iLdW8PyVczODlx3jeWcjZLJ2uR1BWw+x7821spieDjVc9XFEo/6CDNevag+6aeKSqA2rloUv3A9NHQIJUSa3jLbqAVpeoI2x/iKT5QvwoRMflyZ6hgw+EbvGHhePjvje+pnro03YICPElnCrnVZTqKXdn9gf67lKA1Lbv34qZ7mvcJdlUf/rp7LxXNTUUtsT7NsgpPa7QYbZ5vkRzNOYE9d5C4VKmb4FE+b7P7UUDhxQpxcPi//6qWaJeYO9byBTTWsO/8in+vVTkUiMQJWmyFR4XFRKWX6GQxK63HUn+Pv+VDLAXFBOnd0T3/+HqY6H3qZAD6Si8+5EYL3JDW4bFD83soaAGh+QcTaRa/3G/g7BGjgsHRyv4yFTqVF0QcZ0ypo6h+Fz+7pFZrIPf2J/B/GwhfvIkQFlazb+Z+zv+FXev0zl9lTr/xH7A75DpvmJ/RlyciTwUpHZXpn9N/ZX3TlaKsVQk3TvIpOpUy39B1PZby711L2i/GGu5lCnMJARp5+3DNYhOFJb4u4fptpMKDKmdsA52I/QBmXvsSVgVuF8f/f9CnbCQOY8Hf6dOeqToePL/ydTTch/kVoK2n8yUx3Wrgxhup9zXyN5zezJDO3M1kGmgfos645veyDEDJkpNQqPLZ/voY+9qpFoFqgq29nL41C3mPLotch0tl+sQngyYomocRyVncfNUAe63JCk3fSIaisGEBifhnBkN13Xn9s1tGaq0fC8Ug1mZ1sH2vatk+g+uXh6A6cDPNKVKkKjUGt2VKgLzcodaicM+V+ZyR0QbIQ66T6ClH3V0xuE+dTRbtsXOjPHW5TBQjKGnqtFyk7mqwFvvngJv67ntV74GcpIhH8eb01kpke4DaApFHw+O6rA1Jc53F0/M5K8J33Nkv1QV35z3PLIrvH3AkrQQpI7SsLu1Hvs8OJ3qHcvQ8TTmx2xWWM+4CaqnYjPxbpnh+V6BrzSe87rU5PrL3JCHXy0DZ5I/qdm+WFWwD2Wh3t4c1dnpSkWUD+QkcLmWtZMGq1mUOzmX3JwFsJia8ueQpOP8feJWQzdM0QHtRJYInSsb8+EaOZQmitEN0rciOnNZAHeLH7zwL6Yke6tBqaqHZwf77xu2eiDTNXoYIpw8+U5M/roBNV8qP/UjyqF3d4GQOUjQwy9YwwWbtMd3L466vzTENtU16QDMVcsEXt3SWf3w5DfYxwdGmYJMRh1Njo4pf0WfO4inzj6/TRk72xJbC4dib0BZViWz488QrknMffkFXDVwiEneOfpbFvSOTzwZ3gcalXFqqLXkUl9jyaPDplmM1p9oDY3AR3usg/99YYKyK+pw8PtDvXq9j5GA9KwJeEb432uf98rFdqtQknsyUOO+DKrodp/DRLrX81jm5OxhtvDPJIwfPGWuUuFQlugXZi0a1GxcGEuIQPL5uHq8a3Ye6vGkL0aj8Zk7QPbX40MnjYyVdL0pGehnNjgmI1Eg/60AP1Tz45wi16DnzNykDk0Mtyb2+gkXkpazuJzbYC4mzi/yR7n73VAhrzWwPF5FJnqiWsI9+uFk/CmE9Tx9VCT1bghc3z4tWVrPvQ0rrao05+RLrNKulXAD8mc8+W2MXR2bo6QT4fxv2Vkul3IJ1DY9ZCfl2sVO1SRCtV1apOk8vBMeB9VB5Gv+OAHqVRm2IBMtd/g5/evi/vPaGN4jMPBrzmdWGwlKTkyvYlMBceJzuJ2+oJkZC84t/q81if9qoCbP9/yOFmXyExLQ8P9MjCo/cL13131AsThGwlkhonMirsioHw+IxLTDTJVuFcucM/mHkniDpm1XrVo01EnpNHtea2YJ7VXqN0L7r926K1zCNwAQu81594FTR9979IDFEj/aBPu3Bblx7Cf3siQ4fwgGSw+GiXcnVmMNhFFhjlMUg3P59DDWH3j+p7UyIUqcxwSbcfI4McCdVZ2OSFT6nDVGbeVYrjTwnlSdBz3s3H0IJBuyFTfexPprrG6QKk/8byPbDdnyWioldKWRxKvyyFHP4tyKPppiEysIKNeF5ULRT7cY70Weo3rMdSySGUQER6pmqWXyoLnink89p+excxr7kEr+8P7DbHhIB497cV2hUzVfpLol6m2B9sSdrl3c6plqgnGVj+S33yq5i7ZQCHwqe08JKAuMd6weqmhcOV+WtOVhzbEauEFBMSJplSnqQWbpOP8N/b3w1Sb+9akcERGp9OHsgIzmFjcTorSozi5f2J/YFLU8Z2ynf+599d9S/XXT7Whd4e4owgZapsO+Vs3x6XANrpKidYaoN/GLoH9tcxpdL4T0FrF5g7aVhFdRffvH6YK+m9FT0uUb/iHyFS3yVf/rfm566d/meozfG68LhdkGNWt6WxC+n/6qV6H2Rf28fWvn+pjvMdA53Ob/9ZSOCR5B7vb2RA2H2od3AK08Ya20Pw3n2pvhMhsgXoUv0zVnMgc1EXkcdvxiEe98YzAZm0Ofq7BD/WEUw3bWkaGw/OGzNu2w8gPDgfHQUb78VNttPVBOOuzpv4yFZvOOf2N/f0wleni+jrf1gUq1NUI9lOwqb1+EOPfyFSz5b/IUZ+Q/xr9/v7Ta36WI20KrnqdU2+/R2awj+8ECoQZEkqLs6QHFuXQjDrK4/HXwdXMhn58c0cTYdVkCnsXM2SeZUV5OLvYOvPG9wDuyczikf8Ehc2CLUC7321EeHr1aCfvDjbYzqUR/BYuVN0uVmgHX7ZrEm6Ouc6qaokMdnzrIioovsZ1lFlQjXcqRx2pVmwjVihT1AXa8UTue5a88Pt5NkeGiuw8ZWq87PD9CSXJtUWmM8i7gvbbGiJJx5+Ire2igTNsXyIoD8hUs+xN4WYMPaAdgUxpIGxA/j7g+LU7WKyDpQUvcUCmOjn4+Z4hA91nyRZ1zu6TsmQxc+HqHqmINaUH9vDMO7THu8FDw3xHLPyi5X4fuajPNWPIl7KuU/DIpef+miFTfeZDfpqSGTwOxKdij5lZQDbb70hyjjWdzYvVAvJNhoyqmd+aRaWYQTd7fulxuSMWG4+zCTKmsUNb/bOW2drMXjjfgPNfl6gj5htThuduhTr5cECmup5ec4gmnzf1HzbK9H6/3cNrukcGPIyLeqhD/gHhCJMnZYF2bWZGCdzyic9Dy5dQJ03ABtFxG9+X6gZjF8OASrrj7+fjj8Rw+Pj8sEOmg4+usiOoJ2gfGZDEWA05zOxG4Vwpb87T0lR1f9wkKPOLrYjcHJnqvGk6nH/1yMNRTHu2m9YFjkfy0S7PUIdrNxxPMXIdmuyOXs6kbUoh64CT2Ao1nJ/XrIenRX0SjpSJx7xSQrE9/eL3yRArPaelDdH0I3Gv1JNcT71whYywpCLsU2Sq721VQ2PNkTGXKD3Z9CCp0OyDo4hagjqrOA45yOfhHma6FjlbKrMFPKXOpvFsiQykbdII6rGJ7wPOkOFce6gzYYs63VRxPHKbHMF7KoQEl3Ni6WaH56cdD/mIgbY2mDfNzlAmrS5ih5Y583qc35KMh3phOOGs2Fk6vFrOabha04hd3gNTlTtkHPfOgdmxEeB8jiMSXU6sZt2nreDqfTmPGt+TmKwFAkJ1N6eBPlrqehzRI5TRCc+LqB2LzQ9bCbp6tqexJuN45GCo5ZElNom+T46MmdbD+G/ICJeXUJhctkMfhtYWsat+FSZGCo7fVAMaPubMYOuHlUGul55IyMtXGX9qLURsOSe+eetrfRzYOWTf95Ym2ucrse6ADHtnJ1yvbIYMullaOQh5FYm4a9H0GXl5CeXNR8aKjyxi3Ss6w+ubeyL+boTElq88gGxpBSR6fic5Kx4pjt9a4/wfCqoweuh8cIsljp9YLfJhe7Kgs0Z4/rQhn8lGvYbn0QEaOtNKZ+PZ0GvHUmMRr+dexayh1kGXrL3hnt9Q74vpDhSv1BHxzUCm6jyE9mtfBiLOzInKXrTKoTUMTuPEQKbqHi6HNLp8hD8/LyOd3MwLtPPJTkSTQkN5MkGmevnDfhvLus7YBok9n59CtJk+V2BuMfQsT65DbRJFqljCWgbP9QR4tLnTik2phUw1aO9E6EPN3FHLoRveL9ltecpm6utpK13ciaA4LyL9nC3bXz+V06TIVMFK2cFa3x+J3WbIGNFWPf4fTLVvl3/9VE8w4n8yFZHUwz+ZyiXpX6YKVLeiXkvHv36qP0z1ta+gEr7ndrMQf5jKfOh76sAKGaELcT5+Y38/fqqfHPVNZDjEZhL+/g9TrVsVGaII8feVaYPkSR42dW2f/8mnsuQOGefHT/W/M9VoG75AK3OgTrz9KtTc0T9+qn8w1SY/bYUzHZ+Nf/qpxIp6v/f+DvX0r5+qOUgvOHqeIX7zqVpoPrAS0U7Y6kkDai1s1BKthkyzeeH7LKZLHC+8PeGGZwr0+7GRDs14R538oEW/fiq2lPB5P/lUdp1T2PkrhyIWuSllo/sMdHv5l6m0ra4hA75xPvCMWDTI0XJjeWXx39hfJb1HYO7w+f/ufCpZ+Rexv4k0+Z8JVf9Pc9Sl/+QcdedeTiFmb5l4r7ivmOFmqEPbEzIFP48k/bYJOTxzJKvEfBYWizdhAFX4QaZC3a+w6TJE5tk4lEazeaainZshU5061OkbQKZ6q3eA1+204eF03EsMPmsb/LPXCC9YP9FOTO4qFFG1JtFbV1GGnWY2VNFZH/r/HUFnX4EyouHIVNccmUoslg7cxgW+n7KGnlkPiszWflEn+YOw1i3+gtLMKIk+m4/KYGQKyA9PZKrnCXVm1l6f4CXai/vSbF7ph2qpQR6kjMZlgEwZEOLD65Mg0wHrrcFvZYJYoQEdHmqo2LPZxpBH7paiPFpHbAWnwW7sUScHuYrMWaHdlb0PyFRo4XlMOdxruE69HY3NoT7WUzpPIbq2PeUP0aT6QqGog7rCoMnERKY6msM9oOsTGWlVfVXWe/c5vKIvMtUnciumLIcexVuC01INPV9zEU7wfbodD08MmWrb4TG+BjMLdeIUGey9n82gzvQDjT5x6bGP4swh/kZopza96ekBWe2hTUp8Xytc1+ySzT6oIw8m6pgemSqwrBjuP/3K3KqS8fnSEV75DpnKKSWdBZ/cgEcZWyT+2kOP7ffqBdkjtngyUlCHfa5ox96lFZAo9jjqCPdLwbGXQ46sikylovKEIhuYaix/ejZfEGQyIo40bGvesnCT5nCf33xkmDlR2OK5moEI5kBCN/dSppxQx1/fe06SzxPnJ/KXPYjDwRfxxPI9dmj0Aoplh495bZEJrFNiw6UbSTRIF89U335OK2j4goooktYeK7rZHee/GRgTkKm8AGXmLfuijus4qZmiWRpUx9VBRLcA7f4XQ6YSNLFpkvvIQHHXD7178Lshw9PECt6jzmRLZMpHQ1rmT7QjgL8hgtMAmcqQhtgTHeH+rexiYKZZCrWKNkUS+YOORVENop5YP/lYKuscWYfHEXVVuEqQEZ0P2q7Pd45MJW4CGa7s8fxpcSSSsfArZt89AV0WIFNtCr1H/ZuUcAkamfDLCOd/JvgRBF/heZkP93TXnEtQlqsdiWMXmep1Wo7h6fm2iBZTAWysAerSqcZp4s6EzO56usLzG9kiuZ9dmY1wd4N4nX2S8O3VYG2q4/iv1ONh2yCTt+XtL1MxdWgWnIc53NTdlsaNMdTjqvM1XDUF1/dZIFP5PEImmbsRj/dPv2cnFZmqVSscH9yQmTnKCniQBplt7OH3qzsy5b1ygiGH/ZoyUGu0qRxk+qif4vvKxcYHYBkyFYWToqPNYUGWRAaNbVrWTB9HGtRTDxnyMfJU9lxUBY5HjvF8Rcgwr6JdQ3uPkKmsKzLzfdSjfPPnDo8z+eshk2cjeIguwPfNK2ROQ8rgdQlcEu0q0bOluuFwfqcf4d3E0hvg5QzZaY7nXV98I1achnu6yxj323Lwy15myOS5Ng6H+gv+EDtXHag82R1itXrFbqrMoOll4GGucWQ+pzXhdkMbI4n2ksGUt85BfD8OT/Ytj5jXxo093SP0ePvZ3vuHn8p1qsGPc9eNfzLVy7SOYK4jn7q3hQ60SpTuD1O52bSiM8v7w1TuYajZmW8rCw7KnXNnfxEKXb6Q+VbTdi+c07Ss6LfbjmBbn5GprtyF33yq3xz1H6b6yVE3vWDP3cwoDep/kMF+Yn/QNJX6m0/1k6P+G/vL79bul6n+kU/1e+9vXpDoN/Zn7iKDu80dGWn9ab5gdmQngJxdg25b+wXbbmwTW1tR9Q9TDff+XLf81vTShchAXbkVMLsiU4188ZepkqFH4mqtr36Zyk5njkrbG3Sw2pYG+b33ZzbmF1ZWjs/7GiXOn4qMtr5M/sb+fnPUBz+Vq+/x935ifz/5VNCvyz+xP3Ol/s2ncnI8/z/5VL856mgszv74qezxV6VfQ6e/OeoOylj9H/lU7mKHjNaE7/Efplo5/1amWvzf2eOfTKX8z3+r/075VJZzmYAfb2XhjdfIDJuhlkB9XiBTTKavVj8Ydxeuzo2izudox2Ztg8whTzQeRb0tMzVfWVCnlNJQLpGp1EfmQzZaWjQJilxm47VpD3V9Nzyxq6EWApsfIaiRkjw3fSi6aO8ryFi5FmHiANp1ObfhNU51Hl12naVrW2rC41OoNNRvfc5ya4glLpH5ou27b5l5WdlQZqgTkpkCHpuvmheIEUfG0YJcYbU63NV+tGiHvq6oM2MYPSHt7Rf3IhOZSlO3GhS3DzKafMgrlscnD543qvO4tXuDTdJsD9dyyN9i8zxn2phHcI/ZBhmhHerET5DxxODNi+dPsJhSz65Qz/coo9sAmSpyVzXUK7GjyfXh1IxfzxM41fmbeFpkRrp9x98TRmKgHX0sctauSA7VXd+JZM9KlX32Mxl1mGXx8Byizs7zZgrdtf6Qo7EgOuuD5dBfL0Nmc7K1xBpxauE2lywa3TZodx/10wyu26NFIvZCRmhevgyuilKFTytkqnly30FxfyBT0W7oTTJBGVI9ApNGj43I2fmTxiAyhkxly5XEjB5lbDcf8j22CeocN2638Njp+PtPsUYmEkPN06ePz1d1rrDdsYrhpuOahFVGVBZe9msIl/6b+67ylHU2X8bQVP6Wx4WFTBVkyGRloQy1A4ZYxmw5+DkWhi9Qp+HvWWAiU1UekHg70iOmXPQ11PeWi7j74vw4jLwhexk+zhcSBHv3A1OhHkCmoRzYrRkfwT8oEvW+yj7SZ59yDJ49wvVjW1zPr7O9Q71ZGDzpkq/F9Nhb4X67H3nkuEOO71paw3N5PIjQcUXErCCcQ/HqjyK+8iGfRqkDZMQpF2GaTZAhj2061MwEZKKXqBl7Hg9w2e8J99evxNDzw8mCFwz5io/cURn9ZikUh07nye6BOvZb9hu49hcL329SKqw6Djnhh7v7U58KGX4ia9CoNufhccwNZquyD3VwjXgovVnOukguoZl6LokXk6pl6+RSQGxlMvHv5KTq3fV9gEq+4PNnmmMwvmkIZHyxI6HxQKbjdjaG28JFhqYaQcYU1hqyy80lyXaos59dzDFk0dLmSZKWEotkZMrc2/vIyA7TmXTKz1DdGo8m7QEZ45Id8QBLxVz4ctXn+lUXGTzYZ0MSY1/2rHyhZZL1M1wvdYJMHW2iDGqYRTR8SteWFaWBttzBwPGNoslPbesUOjLxePITm/3qrY/nyQh4pBjIVMY4LaFw1yCi3iAy22muB+eZh0x5upqyHiwaE0o1x/P3NDRk8n2F3x05yIjzUFdZPa9zlD/bmIaPsZcztTZUEHdkuPhyQmZU2gjlT+MNzLJCpiJD3WqxK4Z+jxddZvszMtF9NeQ/0Q9tWWVoDgQr7cM9xz95etSZKbS5s+PR3HQj3B6nBRQC91sy8/D5PvIHFPY95PFq6OEcTVS0Ie+yS+OUVbi+rNch1+dAI2ePNlAqDfXL9j4ydnBAJkvc1oW6eTs8Oj6HWiY+q+3389RRrpE96O3n/oepfv1UF7f+y1SXVlModdGG0nXLI87oLg2WWvoCPZyG1G6Pt5wWshqB3u0C/k+m0hNOXSFT6Tf2p+2u/wtTafrcom69QsaQz6cKWGDsKQQfYdFnjfLqx0/1G/vLGhTre/PkiH/E/tZzcKktf4lE2Rg2oB5nrnDc6ZDT7SN97J7XI3E8k3hUW2afX6YCbYGfH1erz6+fCuJjqdP76N3++qlcIsSffKrtZnbhznWCTBPk2RDrdLbclq2/fir2zGzqei2+rwA8H0f+REap/A8y2Vfv/umncq5bZLRe3fFfP5V8zf4wlZPFWk1TtVn88VM1b2Sqnxz19XdkiF8/1Yxkd9CK1ubOutEras56DQ44JuJcv2VE1+lyCpuZfiBu83QU6gbqGpgvcfrLVP+RT/Ub+7us3wqY3xsy3b85R31J/lXsb/IfFaom/52YqupdCUJdk7nfLyFlh3MTwc0c6SIMpFGtf5Z3tIs6XSOJuUc7Vp4LZA7nqtGwmdsSu32WaBfJpUbivD8qemXZHpRsapLoRlSJUUUc4bkrNshYL+jZxBgdIAmgoYGWxrJ+FWQF9aVa8/ByyxQmJeER7oc56hRldNF1MPHk357SioS7b56yrKQAlfJF5nvmec2WWmhDtaPIUKNA9djMG3T6ZYo60h1suOsmK0E8PygzV4oDLBLXBzh+9aJ+FMW5/vzwNeRSMNS3atSc2a+Gow7IdJokUq+j3freoQ4VQ86+BzmTpXcE9bXeoD6d4+49P07IeE2Lz+sNZKrvy6ygKMmWxPT8Brbf3O+Q7wKDJNcNMlWym0twMb03CbYcmapfrkK4KzF+/3krUqaethncm2LHwz7+KCxDxQWVkVs8mS/LlEUXKv0y1UEHrjPT5KgDN9wgYdsPvXK2ogHBPiYJ9fk3Z3tiTuFW5JaIOXOBfcajGaTnZyeCTbREaZnbO+hKQAbsDshUVineUEz5noRjT6QsDtII2krzSJIt9J5ViE/QBesjCR2JKkP+0AYKtbBE1C2cFhkDZfTt0uL611sqs0uNMjfvtoCM0mgKMjOiO+++HfFFt5f1U5nF8DqnWxrmaG+yd0haqJLwgEw51ApYhcoFqrni86gdC4kddIJMGU2RUZyx5LEgQKaqCs6RQQa/Crxm3VDPy6eJbUwsJos+h5Y9QCTyjVtsJpVHcL8fIvw0SSJ93T0VSB0XbYK5i/tDI6cbtFRGBp9L36E3Dtp1+RX5JQ5CgoxpK6jzze6AOrziHmtxkCCWp6NInqkWsf1Y96FdpZzHfs1UppCBqZ4djv8l43jqbGxBlI0JD+5youtvLbNATL6Uh4msKuxWihPkd3vY/0LzmLXRGbSygjYKMb4KG2eDHyXuXB6uZtRi0woZ76ZsOA07jxhsq0ce3Ngxook381N2rWVkkG2DOr2bVzWj+bcAp1NkzusmUfRvs7Wg0t8Ux4OCk8nG9gv5Rtnx5Nsh08nv+wgeV9emSU2JxSbXSoVnPvQvVExcDy1YjuAuxTYNlavWM1SPAdSTyudxrPkqnjc4w/W55SQ+qZLMVmT6xPU35zzo0jzVN3F4gXoxH85T7LbsYhrIsG9pYPDzcPffGJhEr0ISVy3O6PKYZtCpFxxf014ttpypJyjM2qPRsUVmRfvOg3vmBzR5SL7H7BxKyGzkpEQyucQmbMPBL5co79bfk6RDZZrw3FtbEi4zZPJ70eN+cm1kxOhEkOFt3D/XxTEiyWjoVcNm7QptlB0yXEB8nK+1h/JHShwaXiI8X+E3U6Awxj6Jzx3aIEHjnaHbSy7aiFMcz0pbOOAakw/1rS2eP/uGTPXYxGgTyTtkMgHhAvJ+caTJ10MbIpAtZOz0FeLnK2S4x1yyoa6HWiJfV0/Z6lqjNj+PbRIVKU1ZuGt3+P57ZOy9jzbPuKodeKZTh0awQab6yafqk+uL4Aw94ddPpQ63GV3lxy9ytLagH7sj/2WqZNRbYPEdMpUrexbtg/wFxnH+l6l+Yn97ug+EPdpSj9Yr+OOnsh87LtPxRGWweYd7Yc+u3/SXqfatYZJfP9VP7O+XqX7yqX6ZairviKukhfLLVJbvO3zoHKPQi16dYDs1HfLLVOpN38C2UFzyy1RsjEzyE/v735nKJhYyjn9ApqLJaUdd666pv0w11GKnzr4tFfosRQ8rPr4Id7r55nT0WL1//VTOPDno9MLw77eOdRTu0USmStMQxzN54/NaCZTf2B/dWwZ3Ax2fdxotP7C+9vg8w3EtetcaZLSDeeTwPCNjxiNbhiMV/wtT/eRTuepT837zqfRjb3OUon/zqXa5hExVH0uPeg+cL5rIQ32xIfZXViifNOXkEjd2uUGZtZqDqU0s/stU2RT35/8v+VSK9K9if5P/Ijnq/9m1FHgy/YIt72XqIRWlrPxsI7hDrPOw7l6VftKRqR6SoZFQLgqdXb4rDx6P+5pEBx2ZqjNPeyhHb00kX3aUda98o0wruSniggLKMHfIwRWfDY2/675nKX0hU2Wiwd19eMh6ubmMAdTDmidr5S0zsydHyN/IVKGRH1Wdf8I9dB5fkWi8wfeTdWEjwx10Ho+qvmL6Y3mE7JUODHXqgd2SdwPZTsf/70iOzGdvS7iBP8TWggIZyDvXkGqnlvCF/Ej10StU4fbwdRHPd33OWI67txWKTqNwh0yV+acdzsea0cRoe2SMfRbC43XZ8JiHqIO/jg1wlUJKoy5VDfbSZxXc31uU0Q85Q50uv29wvaLdkdAEmcU5fwiEK/Mtgt3J9PTD+o1M9TxsRdS2RcTW2SmDvKI7mkx3jsy0z30G2bRDRhF7N2XtdYZMZd+QqR6JUBnvwi/a6cIgceg5PVOO2RNak+H3T0POa5GsJvDy5shkz8hFHUzOMwhm+054/HWydNO7G1A8v1uSbIZaAnaNTPLcfvckxrWKUMcDjpe8PBFVP3e3Z54F2Uo9kmi9EDJje4WBCLYWDxfHomWSIp6QpRtkuvmBSqxpohBupYp29KP7ysw3EhXSfdEJ354+h+AhCvusW23w+dd1zbY7u4E6MQ88vmlk6GFrnSE3a5+HGhCJ3c1mAvX6ADwmm8pjadyr0Dx9ZIrWw/lJL9kL6n6EDDgbYk+BbWXwKgJkmiVH5pC6qfXLVJycFp4urW8KnNyFRqJ36lis0sIrXFOK+4VLrs6kPR+hPt4cSPgqUWc1pbeCUowOOB6LA4MnnUHe7o+430LXY2D3Pty8Jb4PNEOPZ4Y6oJVX+L6LmcjZ89OZEPceocH2sNf1yDyZ8Mop5dE8AIVt7/cEqpWKTO9+S2BOjXr/WTQmibuhjv5oigyZTS4u2ggXarCn7KlQLkfIONKF6uz7wbe6nWdDTvOHRUxPcmSCleeKxACvRibY5HA6SDJFw3mv6O4HmepxRqZM5OKD+ykiH3iGix2Px3NkuhooMoKbHElS2Pi8GR1ife3OFfEnED37PrcK3M9wRIZ4DbUXHMWH5yP0cfygK0x29BS675iLeLT2JFbw6QPS03jO/aeOTEXH7zPU7Xpgqtu3ZtMiX+H4HODRVRIVI0F0BnFRQxFycq1Ye64ukKsdjo9OcH3ZRE3gWSV86CVFa2aEEocskn0SMckHVr1w/AXaJTw5OUO/Qv/pgp3KMveU/NTrqbzcQ3t74vk7Sl+ULxtLhdZ+I1MZKZdZs6pw/0yKSCTmWIpYGiFj3z4qMtyqRGZ+ev0RqpEHJPHvQx8Dhy6h/Pi+SPSP17P63eP4qpPL42SC+7krngDRKO2JN5sP50+2TyD6/Q6Z8PoFNsrvc3hq5QHXuyYyuzfyCSo5DUjcbJHhjkv5CPVIckRkOlXELtNWA7FvbBGWFxzzYW4Z0A79/ZJrLRS2uOkApR8AifgO96vcObW96A8vwqV4b+lWtH3CcXmyuG0PvUt+mGq1Xx0FyKO/fqofprL5Vreo4uotrOdSQOx0FVT0LJQIVo7x109lnQwTdu+K818/1XkXMThkKE9czUXGGGs4f4w4uEvL2xfoIaRX2Emjv36qUxHKYKntjiBpOzKVh3uAP0wFzxn+4o+fitrcRebj+P8fP9U+Wvxlqp8c9UNRHMlv7G9zCXvYru6GALgjIy3p/QNWc9gJhy++Kj1Hyxb0oU+CnU9KmV5MZCpj61yIcxiYJ+VNB9vA23L7Pk6V31oKWnqyqWsuUUqoJ2Q+vXoNDcHZWqWPa/SCw3VrcMe/axUtZrMe1nt5h+MTX4suw/D9e+/Pnpb4vj/5VD+xP5BVHL9rvb9wqDpD/DIVC+63P34qZ+ehXnijTcVQhhNwM9f7jf0xY/w39vfjp/rJp3LaM9EpdHcZVI3jL0tjnO+ffCqLRUfilr74NzLVlEj/oj7VZPI/y1Mt/5/WUpj8JzNVtNa+4Ny3MvXNaY52tsxDtHtincbd7JXrHyUD6NZLTUS4Z3Q2igiHa1iukbFGq565kzcyFZKwCJeni6Sb0htlWvgxBTIYMtTdpUd4LhgjcTEklnwXcwvSIHgS/3nbSfpY6UYA63ZNk+U5k9nHXR6gEyUylRmdFT1hFO2u23MlEmvaR+xsro7QLRbIPPetWjHXDo/QUI4MJa2RqaoMmUpoDHVE/OgldtR4MdRzGvIlpAIZp3ndwZEoMpW736X6xLmrkJOhDnpXqShTm5ML2fFKUQYN9xoXeHDQQpjqJFlQSBmpRIjfX214eG3x91I02KDmO3yesgWDXWd3Aa+rijJ6eX5bjEjNDR711BBRtkKmmnGfAO9Hb476ygTdO9sBFMt0K8LzkO9lEPOCFkyBjHR6FRIjr/sU6i/addH5XUas380IZNn7y83RS1OYHpEvvA6PoV/ezWlZup4hU1UHU0QTgTpisWwkKE5vZJ63VBqsydczsI1RxwMzXlq6zBsDnmtABtzKRcpml9kLXk6yF3HaoF2bNFYA5cHwkGlivWXXqDIhe4+PIhqVqHPMl446P2IWj9IJMlGjvp/wWG9MkTyftGeSk4aog3OgYWeXMlspyQrS8xeZqs4Xkp4eTjif6QSZStHw728X/PtOFQee7EKeM8tBndTJ/s89K/y9DdlOoOEG6sgH99DCTZQViPndJeHs+43YYjbkY70KTySKPcTeCtTBtwNDHX3ukDlav7MgmBaEe6c7MlUc3hYQ9LGGDMk+FsssWsFr9cL9cpppKqrsZgRXrTqI5DXmOM7ZagyPK1g/vT4sNv5kMygfnyMyjozSblYqaFPsh9jYkyFTFac2gfYsoy25TJCprOxiwuU8/hKPO3tVl/vBT3LuKY23opdZdVzF+P4eJcnFQqYKzWq4ux/i+suRKzG0CFR4Jh+HhKthPJkpraDSZVdE2xoZu5dVF8omCElyX08iRFYph3LzcnkkgqpilxUylV80aEO9Loms11N8frWt8PlsBkPvlfcH8uMDmT7ZlR4rhzrPldYeRVgfB7+otB0Pfh9kqioWLRMdfv7QsqGHdqq1bNTpOH4/80jkpZXMyNM4QeMnHOXBWeqZdtDQpkn7OfWqGCL9tUUgu572G2Q0RavYOQzH8OoGX4KZDH5KFZn6qZxDkTxgguddqBdoRBGSkH2vOutHSgxN6XARhQ6vWD32XMjdoy9iVHLAqFblUD8C3H+bF2nZx9844LIcmTKfL1tdUL6H1y7E83pX8HyVj2oFN7a0aezNuMRmAvfP/f2MRBSDHrHPG9/vXr45ibP1RGX3WDnA7RKAiKZcs1i7owu4Xkqf43iqlpmhlQJaSy6N2iuOJz88bTi9o57waoVMBTQ7wS044HkPXFzv65nK0OlDv8xni883xhUyo70LSDK++Co79ekRrs+nM/Ra8jy2v8hrKJXCFrGNZ5AZF3mL+w8ZI4x6tHlG+XBPF+1CEgUp7tef2F/vD3d09vPE+PVTUen2l6l+Yn904yOTPHdfhW52lQX06fxfmOrHT/XDVD9+Kte7E+/33t+Pn8rdEdJTLY102CH28H8wFR0zi/76qf7BVP+Du7fpVlVn+n4/kA1BRaUpECIoCAVBoAe+8BJUFBT0059iOte993XGGWN3rj2e+zyrtRw6gYSk6vevVCrNjtjk4nT/wVT3sFnCxj57yAxUkIisSEdYbbae8GUqvjXX4DxxfH9z1H+YihrILN99f2o3+9339137+8mn+htT+ZXRwsb3XO7VXJO+a38/caovU/3EqUx9ZzBYqDudvI5N/8tUNEWm2sfuCKiLDPeNU/0wlRathn2GBTIcis3+u/bnPdvS/DKVznfIVGTzqcjWN35z1D2LYft/ctSJpJuC1y/LgCiL5RWsN97vb0ylXjvg331/P0z1E6eCz/LP2t8PU/0tTkW9LfZ3Z/jDL11k1HhY272fuPIvMpU4kf4hn2r6v+O8vyX5L+eo39ePHtznccaDcAsxza0uhGZtIVO4k9FRP5yWLhSvs8ZSkXkK3SdLH33cVeUJm7hoM6rZBn3gRWPxcjFudXUxnAmrDPvGfvKd+nNmQ758IlO5Zt5Sb7WzYX8gD4Gl102vP5gjQ3xQVRL3mSvScra04bGdok5/ZU9JN86GCU/ur1DnDvlShWXtcLZRIkS+k+e00rodFHWJPmHEFJvWJequp4E+KoUZ9DTfRuhTZqUhpKWFDFTS/Q2Y9G55eLvdY12uZ2hDZ2OdJZsO2+8+Ow+yw3B9r3NlGuadCbeV9cNUSkzr9SGEjAz1qtQWrXa+RGa8ozsVoucIFGqNhRLqkBgsSaauScvr7AIZPZssqXdDvtS8+MC+1Tu2DzgyTbXke7hKzGBRcngHdB6SE7TC2RSicq2KdHUUJlCfpYFRb+jjNs7y841T2cHUl2j5jN7ITJbJo3mPTNKtuztcetFi0fTix3QTWCJUNuqUqJxrOlXkYgJ7V3vh/avG1J3XbA35eWPwdC14MdX97gmvebplEWtQ17aNvUefqaIu50OcY701t3CTDYfFM42L1F/nOtyasY3MquL9pzy6w2OysFjchOjDmrO5h1enukJKnVKkR3M/hv1y/2KMemmvXzxk1Htuok91HGROoi0f8BAXO5Jme36knj+cX7c8BkJ0vOL1SIGMmIedi+//FNj0I8Qr9KlPn6ebjYbMU3ctvHwVGfAy7DO7mMcT5EEBJDEVZILRy7dgXy8Eti+9LehwT+fgL1yNp/r6bdLYbjjk2QbHC418hYZTJkMb3ncsHkvIwcmbj+C1m9k8LXOCv1+5U3jMu52QAo58uhz3PtRzGZmjfOgiHdfHBJ4jA9sPPTtSsdK2cL5LHx569UbWx0mzHdaatCEuASLVuiyB0o1x/hX7j43zR9TQZ8rIqLah9bQIsb1l+MZuW02JQv2xMIZibvgsTT8fmbaT2oNnto94cntMgForMYPrZOWTJHKDnEqj9Awn2ZgJjJSpqF+OqIna4w3H75v0Ml2+rA5eZKgBK2ywPZcLMsJL8JGhVwdktjxAnXt1erxechnW2pxoge9/i8y1tf2a0rZnkCdagBplJ4r0kQTIlMcpY9GjFFvaJtoNTlIkCfvgkYP+6nC8X9zlmiWN9anoscb+rdeNK8RRKuSU7QHfv+5HLD32+yPdahL+ftRGLLmre52On2YMxaJmLJ1dkFn7A7a/udyG3HZ3b9PbIApb9YHjhXVDrQHsLoDxYSaEhFmtHl7ZBoq7Z7B06eB8Ec5Dzc2J6AipK/KeqmKO4+dzikl6K/QANRX60OZ6QYaTjUqmOyu24VlGyPgf94Pz/XGYQwvbPYlaiu1dFsiUxdMaGNhHjTCZTR1Ib0bPWbu1TF2aRykyuoyaaHEqbXrZoY+8ZPcdjy9D7Y01HFNkYhKyBEJRprmY74CTymPJ8VUBPbxaBe7m3WXxyBtqAE+RqVpYI1MtFEGi61fsQD2jyBfJiZl0YU1u7vgyfTJWqA/zb3EqMP3hTN7jcQ3WDvnZBekjfZlKl/F9esG+MpF5lAaUWggFUHbXI9EPVQirtR6S79pf4IvWl6kgRJ4nlano33yq79rfQZz95lP9jam0RY0M9cNUYdQgYzTjLfHXz7dM0sfyl6l8ueIiEWUcTz9M5dOSiWQywTH4k0/lantkpqs6nMfno31C5YbPoxvGwEhbZJyfmp+1yX7jVN+1v4/Pn1+m+sapqoj0v/WpfvKpJo3xBGeGzA2joyyTjAgdrPzIEb5xqnnU/IlT/TBVPZwi+cNUMBXweX72/X3X/qqphq2Wje5bS+HLVD9xKntTBwS8AzcJCM1vnMpdVdg/fzGV+wjF/DefCnX635lKKyY79s2nCnMcDyTJfeEbpzp6rgTbbni/D7e0v2t/O/XlcFQOXP8XmWoy/YezaSZT9a+Nf/8n41TT/zJTWd60g/ANMxZq9zygWXALoQxwZCZieYr1TOxceM4TjSXjUy5TaXXw0YbYKksuRdbSj5ZtoExjjcRMfLX62p0hU7EQfboTKS09b5GRLkOxvkieAo7/tLAgnW4enN39pNdXy/ESzhtXEaKb3ol058+G+ip7naX+bSfq4g2ZqqHvFUsOFTKVwQ/IVCI+X5SVcKSFTGyopx76JPGRm/TW3u6QP45D/SwnR5skLpGptgMz7JPCpHdZvUIiB8hUT3cT6yS3VnA758hwN71Hm1ohU1XzBeHRa41MtRit0EbRnc5Tb9EH1FNJCLd7g4xYDzm9lDcONOeHxiNhoigUwq6EGxfRRm/4yqTRaVlBaZUmfhYKfF5f/aBP2XWE0QUyjSVkyFQd6qBotCkCWvkW6vJJhYzkNl5Pt/tmAtlpikzlnPyA3mbuB56r85vZIXwk+oGh9sHmhNffo5embbus4XYg2P+TNepua9EJkDmFJUTdx9epF5wmEFr3Fwm2taXrRdYZcH+nBo/K5zumsD20UAozZKo9zju6U5U99vcVmWo/Fyt6d+UtXNPUIcnhxnp62qAdqBfvIY5SFRXNmqaGy+yN91dfQk2ribiHy9tweexLfk/j5XsMoX99ofXs0laPxiz8MlWqNx4y52h5h5eT2kI063hMZ4v+ADlXAiExdNJS044EyO01+tzgqZu0FfkYms8SmeIdY/+setZCfjsO59E1ukwvxRDnmgroU6c5MgjzFxYcX0+B7I04Bd0zpxLE/QaZKu09nc5mB7Q2+5PBkwMvZCrX3RKZztihD7d4QBdTS4ZCXdosaSdEp+vZagK3cYk+cHFABnpf0BLWxtrn8VIPkDkzOYGW9MhU7k440vE13ED4ET8DUyeyHq+QqZ5yjkzD9Fykt+UthvpICU+2Q83XYNIPe9bvyKiT7oMa5kHGcC/j4YxfA9tjovSH6+uDjHOKSpke3qKH7/8TsWgrT2yaTswzvID5JIpe+pHebtszsN1nxplCtqJuBgIy8naO43c1nCF+MpGpcrs0hbQO0cdXKdr8+8RykNElTaZqhO0vLzrez53xitKpsYAyovj9dqZVdJqj9b43KTau6YKe6qGZwOuVMJLs1AAn0vNxBR9mEg/3HYC+NtmwNrhYkzgcalEY2moED3npDmt32F9CoB+gvtCIpJozOdI+E0/wZFHE4kWNzHz24xgZEhE9iRfkiAzYoybKE2QqraAmvR7gDOWqHa6XkprONg8XzUaJTAXlstZjFTXhzZ6gBsL+Duhk0o3x73fIVEJK8Pnv4hHusoJMVUsBUNvC9j9shfEkOwQSNRR90IxXZKpkhe9rXGB/PdMNaoDE02uaXNsUqjpDprp1qBF2me9AbEg92/tJo+uvD0+hmWxMntiSb9JztJrBa9PsWFSlyHR0EydQ3/YhS8cLXaLqAxmuXAy1OUwdnyeNawUZ03FJor9QAz2bYU9D0vs86owh3y0T0T7tHGDxYcn1L1MJbfNkQVelut6M+f2bTwWZhT66G86w1mzuMF9P/8SpdtYq4P5DrHQyvYjNN04FcJzGBGZ9BJunFhL/sOdA+lC2QH8EvuC6FJmKCi0ylTfZEhe2yBg/TPWTT+U1LTLGT466JfkbwbNCZv4tR939WMUvUymnrUfgQZCp7vnxAPaeePybT7XciRTM2dvnfrpGZnq0sw/Yb9QA/m7YR0j97g2WeDIEeBL/N0f9b3Gqv/b9feNUpL91sM4fZ/bNp+pmy9+1P7++2DJxBiYa6pYL33wqA3C8Wjl3BO++AokYcd/i/Rcm+eZT/TCV9olN4W/7/mzlg0z119qfIx+RqX7W/n6Yyjrc/jDVUUXmXD9cR/gy1U+calPf/zDVS4mmoFafHYMqKX6ZSi1sn3u7haCQ1db6s/b3FJGpEpL9xqnAfP+rcarp9J/W/mb/O3LU/+v5VHzIn3XLdioExlVB3fNY7qF8TNCmN7ddoCubgwPXj4fMpM97ierAUAfTiUqSrMlqeuWWCS8x1Ej6WYwr3SAWMgnfWCReV8pwHp5hQ9vpyFRE62s6/njo06bugwV1nbR6pU8XsN+9FZ4+o6ynB2NlfZkqssJRr9uNYUBByhXq3OGMZXnd2FBNhuczzhDTuz2zoI4Hplo7yFThzqqhiExNSP0qb+kq4hnchIPB41R9m/R1nF/gqGotC4XpPdBDdzGG+DVBhsxbZKZVMgNo1yZh0TLPJHo4H9ZQo/VjsZ/i9/J4FUCuHLE9i6jQ0aYh4z2bk8Zjx+oVenqsCsifH4NE96HZEz6roKCJSZKQqKizifqGY7F+oU7Wl6b+HEcBFIpjkATWHlDn0hyhvG+QkTTp3dJN7Ypw3zsWSydnH5BJ0Sb8MJXjFJqIDGP08DJCk0WHFzKN8TFq4DfFIlHpDWs3KheQOU8Wj1XUZdRsPBGiwn8K+/X5oOt1Zazh3nKDxbNhH+MRrBayeLcl8SkkNt27xwB9DGVC6nz0nD5ZvwEu6A5Jt8NainKuNHisxxZPZ2KR0/lZuMEFbSaJRzNhODvEDuBVTlFHl1KJDG5tRhBry6fADpNHrVejZg+57q5Z7E089PkjZLL8c7eRKVshoLshznHfHpCRNntW08nKQqZKCnfQ8aJO2xnatJfqI1MB1fD3V9agjxUCkpIT+qDYqg7wOB9dnp6rDzJyfN2Cf118hECOUlsPjfUMDji+8foqMlW4sUrIR4dhH+K4wPd/my2gUW47EjcmMmY34Uu07lObxcYFmaa3LRH4crPjkfVAn3hYKx686pXPIpQEPe1WdQyvYIP3n8JwPqPyMiFFK8uYrMwlPbkZG6jOvsaTeA89fcpCBG24JyyVjsjAsTrkTKcq9udpodU0XzQjKEPR+1lrlOji4o6AL+bos8stMnaJMhSqwzQikWPsberG+gnatvaENF6KMd1/1ifYn80ZY163wPn1sDZwESQcv0ELIn2ZqxfcLq7J02uD7WlHjQR8HTnDmcpDPlflYvvV4UxsMhriQhMyh7LF8YBM5ed0k8U+5G0QsHQ17DNcZXYCjSshU+lPZPLbaX2BkxxILHBWyFT0YhygWsIQ9519kJla7N9rM3KxP8RhLeuDTFIUVijE1lDDdb41kbHdGTIWj5GZe6ZHUIdHX4jXLjLL8hrj/H3JyOD7w1Bz00KmvsQKXq9WcTyK6sOBZOLPeDivrEq/7w8mZHMX5x8XcH7ls24ExUd0WGKUZDibB/B+x2UkpCcVGea4RMa+4uth0cnRRXrNjxbclwKg/aOlTs/BsE/38Qx49BjmS39SkqHm51D3f8WONPw8duAqeU9YuEJNc5MsZO5JY7I4XOD7dqbWFCpH25HoHPIWNZQYY3+g8YjthSgiEwYWXDQFhPg9rkw6T4ac+UZ3SRR3OF+Xc5lCkdxx/D23yISuXO2A+zqQ+LxFDbCcJ1d37lVPEgrCQ9EPd+EO1vWDjBNL2pFcJ8FvjjoMR9qRo2ciU9WLgIHCRJ1kRd+AMWlCBnv7GpOlEIfgzFYhAV0UbFJ97C0ykOcL3qvj7ZepVmN5S/z7CxkimpPlb456Twem6kgFznAeqqfWHElER6a0ExSkX6b6Wfv7YSq3EEhPlBhnD0E5yxFWWE/ie0/BSGufuA/uH8nINt6gBmdkhplB4Lv2R45LVH4/TCXubz1sqLMhwwmQMhmlhwa01dLl7rjVRDJLODKVdjoTb7Qr42+cylysDeIHy6NExlXUgyIkLvG1DT6vExj/sfanRxL2j0xMBtFqYMj/yVH3PONjknHivpCReoe46rU8EtNpZrC1nkz4xqmep1UPZGWZzHfj/1j7cxcTHX9vKCoMFfLZN0f9h6l2Vrkj3zjVWDJXoB1C7P8fptrKwgz0T2hxry2xv79rfy8Z9fK/zFSz2T+t/c3+t9RS+C/Hqbp+/QT3FE4FpvjILG8Hffz1NUWbTsxToIsvtoOr06lCwgJkqtctAuC8Vkm0CLqaqk/XgEtxUIU0cpCptihToX56W7ThUl7RwiYWFG9jSH6NAXXtWt0Cs5IHY514r/XpK5QgFVcK+shF19L4hbq51lSdJI/ts9XXXmbAjforEu11fD40pRa8pio+X1rmAW10w0IGStAnuVmvU49lyBRig7rbHyPT7ezbGW5rbajReUKfeQreFwjQbbFwEySB3m4/Mhz7/bDWcumBrnOC7TvIg0+bZyJl024Nba3pLG2G79UZ9k8rfihLnHuh0JVKdnDrLxpLzUsm08kuy+GavNdo46mLNv0+49CeuSEkYa7G9COMeohX52Hf2wNtahQI2N8qw9/TRrVpabLDkF9lsiTaIlOdgIjwSEWLpOJHs+lCE5Cp9vmb2YVQ9jS0lx1keovMRm7vnG7X2Q2yrsH+H1cf7C+vGdYKqyG/ykamuuZzEQ6HBzLV+7lU9GtGkKm0Dn3KYYtMRf2ogduGDnWd78yk+7pmkPUfxuPdRDzSRaAgQwfjHfq4Ma/Rpx41aI/D9V++mlN7GuH9xX4rRII0+NwN/n0DJ5cl8v7TUv91wf6myGNsq29b/ahne7ic9TWJ51ZxpNerW0NdpchUH5UFNL2bCWTv4cT22YVVFH3RB5qrgdfLxpVCF7YlQ75/+yT2hrUqNL4PZJ4XMmDaoQ9aIGAAN4cc3vMEmcCSHhs4rsYfgS2rhal3tT+F5GBpLHkdVYVSjQz7RK8GiX2KTLWyUEdmhWALEWOCTfW4W8DtureEyB3iNv4LGa+UYMfiu4g+9d4Me92vPTLOZie2NA+rCN9vNdTzCnhAPS80ID3IH8Iu4lzUp4lgIvMvcLyGNWoAmQznFBgnwpKdgT42TY4KvJaATCVMtYq2DG14kx0GpgqxPc8bQtQ1N5Fxsrsv0q0/nKGrb5FBls7FpFU0nNeYzz0e7UQxoMV4fQRWvWaE9Q/sf/G8NOF5v2ssxoks0mXPXnA5iejjhbGm00JgEjxeE3zfieJLQ5x4gcx/83g8G2qe3h1BgouXDTVQX/6R3iPZg9tzh+/rsdLxfYfIlJdsqKf1pMhUsT9FTXP2JBKQD5i67goHaIwLFeLjUIviPEemqg2KzGxjn2L7A2SSXRHypD/TgH4KEd+nXIZCcp8jMx+OeggP8zDsQ8yHeiH73IVrvR7imsleoVF2PMHzPMb+39xITl03dZCp9RkL001T6dxZon3xq7UQzYZ9sdUykiE7eQ5LnSepKV+KyPSjOMLx41Q2LWC2hFLTGIlYjMz8usVb4LurK6Tn6KPQbXqb4fgrAp6YqyCnn1ceQ7uvPBY3Q+2NOF7Y4H2OncCyDc6/lXtD5rwpqKE+Mb7v/dGdAI/2yPCHajhvE60FvGJnLyQm4HgWbQnvN9NASBeRblLbrVdQ79fDWqUsmHS0E4fzEmOfpEeGmueYyDa8zkOcNLsz5ctU4niBeuVgLxR9qbh3UKUzMs5c+wTftT/Fjx3iHVRkjE/dWuAsGvT52pvIJNjAHdCqIVM9rGtAbKGNYEOmew52iUzww1RWrPgc6jMy1cZSCOx6fyP4726Iq5RMBnMqW9wX3r75jVNt4s+Ge6FOTGJeb1OwuYOfn0wVieG4i78zVaQov0zlUeD9d+2P0Ane7yN8jkQCtA9K7TrISDH7jVNtVcPg3vaM3xseMoueTkzBf+rFL1NtJzg/oRl92i9TOS4/M+897IO8LUgLm3aFfBZukKmiW/RCxnIc7k2Noc58dpCBjvcO89+nXiRXFPJgmFOTePERGW+3djsguWkK7nKFTKNa1vO7788Vxp8YlTcyz04rGD7vBtvvqPwNjiib5BunuldGBSonjvBlKkMTkanGCRB/PEJaNKJIBCs52gIYoSqRjyCtQFWMP3Gq0D0gs8HNEvwbaj6yX6wWsNrskOm2m3+VqSTpn9b+Zv87zvv7r+dTkfjTQqqkUx4GUW9Txz8EcO8UwqJy97T1Q86RqcwzMtU+V0SabpkLJeoFZIQ0qygbN2uohJkqxPXSOepiyl3gl/0WfYSbD2sBnQWPfUdJNFWQqbZ7dQNeMX8QdkDpqAvuVgJ/2iksXrOspZnnbuF5mhEh1TenWt/kETLN7j4W2CsEm87dmwVlN+zri+Qcfah82EJ7OGg8DeegUHsu3OD1oOgjp1lf0/2aIFMRw2DxoUUGijabCrzq1ZIArQjoGmoo8HE681jVkNl2U9eF6tIQkq5dZCqluaHue1GdxBwFFKVHwoAvGCXJaqgTb5aujT72qqENNDuZolrO4b4I1zx5vDqFvkZRCYXxMIRYuxYB3WzUDvYevNg+WaJNzaMbzmYCyFSe7dmUsRkyldeZBNut4vPfIgF9lGmhNXF9m54k1Ek/TGUJM2QU7YM2oDn1hpCGFjLN50GuwJXZlqdiU9rU5Kjb2jmzWFqwt0wlOhIAmvbJg6X0kPWLSii8ShF9iikUQJ9m9IDshTYuXr2EoY4zzuzrvWEs8W1kquJhGtBshpzti48+Z6MFw97zm8Xi20E90uzuXqH2yy1PPDrkw6wQsl/yBnX0/fCpqcE2MgTHxZOH5uNR6d6pCSAr51RIRp0X0/2V3+B2v9ssHukC0MsujiEXhrNemuGsnOPUesOdrAcfKTGZ7rRGRp91RqaIU2xvLjd3uAdbZMDkGqCGVesUasl1WXQbIXNcN44J4ePx4Ww02+r6nIYTYDd5OG8y7WX68bAXquXYIOnW8pCpF50EV/+EjDcLh7N15tEccoVaw9kxH9QYTwMZz3Z2JA1WH53mdxN9uugiU1UrvabmJQ/hnm6x/VWF7YkkZw0QKG9kWuneo4ZHpirqBJn8YkNLnSQKge81QqKX7Sv0XA856K6GjFxu/IreFVeGcmaBEK1yTaTVqUMG8SxkHCNDxj68AwfyWgt5et9PdGo3cIDrfII+fbdDppLb9AD7tz4Vgtp9INOyzgT0Dzh+6+GM8DE0T8imgontkUuFhnsc9s/M2AlRZJQizr/VHO6XEK/3iviRpgNzXRevHXKAox0pF5ApM3CZEB0kZKiZeYyGuuzIE+4aGWMjahWclhkylZIppn6peAq3RUR5kpplTG0DmbXMVvi+dsN5lulJiqFZSMP5ja/hLBhXTqFs5iGP+EcXaSvne7iH2rDWeiGoCe6Kg/1VBagBDoFMdVc+wkN9Yf9fpuRIw2y8g9M8mpFgubCO+mzf4XiWjbWQgoOa5XQ4LOGuZg4y9RwZ/q5DCg9aRCzNDGSY+oo+PrcSRuKzWLV0P9c38OC2KyTBTZXpZbucwmXXDGvlcXCkimciU90Fj6TmVgioeB9bsF+GyFQy38r6Rhhqs8RII7Gdo+axvWwCZVXbaF9feP/dSA4hq6U9T24ujuf7alh7xzbxhIUVasTsMIb2ZTk8zRwcn9VYIlA5iSfE8yuradchU907wRVi/vzIX6aabjYtD7PjRtYXO+v2Zarv2p/8Ful37e8bpxJkfQvOsQ+Ir5aBQpJJ/oAte4b8G6eaZUEIG3+BTPUTp/JQRQGZDj5dK4X+l6lqDd3GTz7VZGksvnGqL1PNoeFfpvLVJVHIPMvQzL7MDfPOd2SErBLmQK4qCJ7j4fX0rEpA81ce+1ucaru//olTqfXq/ZtPlQ4rXubk1oP6HM7rm9ZaTBS+6r5xKpi3qkxqRfiPONXoQn7X/lyNaUfilLcnaFt5LfiK10rkmrs92LrvCN841ZephjjVUPn5d+1P5Z8/TPXd9zfEqdwsxfb6r9ULtrORw7zj5JOTq7j8jVN9meodW59vnMp1ffzfz76/79rfD1MRTVe+OerfONU9ayZDTdUd+eao/8SplAznA3QRMtU3nypXbfLNp/orTvVv56jPpX+qTyVJfy3+/R+to/5fXvs7zK4NJKPXlO3PTW7Sw4QxuG9GaNN1fWTrcCI2XPnAVPYYbe5lhUzVvHyFJ0sFmUqbu2u4Xw8qj6f781HfTCMXcn5Fn9q/lZy+JxYyUnVGppIj/KwRbwN+Jj/I3uKbSr8k6xka4afCIpz/NbXtbgNNsyaoM/NdpX92Bvr82XIs7E+T3qQsWKFN6deEJBUgA1kS2aJymqJPKmNFoQfi3lA3r/GzLg514U/kBGV+Qx9p+p5CE++CTBV+GmH/QLrTP/5jCYyZhKfT48BMOT5/aXG8Pqm7nlo+MkfLbGQqd8iBX2rZsKt3jUzloAOn8XFYezwFGok+l244G2aWoWvs1zzqvJVC5Wio5aDpBo8gUQPquO8OwurxYuGtaxQdBz+D3F8jg4kP1aRoTFK4RBsTr197FZVnqw88Jw76VPehmbTIDj0+T/omzu7kt6jDsw7y3EWmCibFkeqf2RXy832LDHQcalaubm8ospPFomuvSrTa7D8QOcKThXaITCUqHYV8kSDTpVRFBVqyYd+djEx1Xw91z93eh1sXMpZOej2mxbNdQz0TdjweX4SKXsagQGG9LZZs1eH8Q7e7QqNctjw+1+xIx0TyUdfHjhAVJjLVe0aXcMguT77fRGmF1EECuDFrTeJ2o8bUUskNntth9hdoo4cy+jEUc44++gHIaCMheg85/+gjPyh5aZncllDFpSekY9SB9Kgu71DuA4aaYC329DY7JlCVEv6+KJEJ7Ftpwpn5Hx7E3ULXN/VYhPDwwvdHhvMoi7TJgTs19kf9fPd02GwE1VmwWXr7DLUKoiUyRGJbPNnukKni8obv5zRHH/gOkIF6XXHh7h88nhplVdG914dwCRKXxGPKsX/5eg1nYrwFthmKdczNxoB6WyDTre95TasR3wNaC01I+d1DZi+qFZQ7goy8ZWVOF320hJZ8YMh/0noaK8hU99fWY4nt+j19TfUdXEAIcT48Jgrl4xbHUxZ4LDpcRKDy6ZpCctxPBcayR60HO25AwRYDU/Y9appF08LrmKOPL1xsz91CRmiqDJmpueL99kojQa0P+86KlMdUL5C5qpmH42Etf2I6WgYutOOO8WQX6hW9zZEpH6o91BK46Uf6eb44HA+TmRCKO0XX9fcyhSrXKU/ZcL6i6x0W8BJb7K+jhAxaBBBDJdvIVOL4YlO4DflZ6xrbF29EkZJXH8BFGOqv5oDMYjqwg9tIClgyGYsSDeb5AW7ScAZ2BchUZ6m0wZfCGQkL43BETbUyhrr5ax6n09KkOKOwP5d7h0SPkqAGNCCBUrYiZNK3qNPDfIZMfW58nljboKXeSzHhoWsutjdCzWJq3RT7E71dxN8BzhciI1PeTI/EcwWfL8vWFhy7UcfD8SyV9DJZRtBsVZy/Uw0ZNoqXImqKi439oeP8WrQ6jp/1kHN/VvWeXkm+wfG9BZYkcqBQpzZG8DgPa5X9BOerI+oEiiBHpt+dkckuRLEgU88uTyuvlOkxH2Jql67lgTlJpO/a326FCg0+XRmT1eio4yg1/sSpzD6wYN28AuJGavXLVGp+Dck3n6oz7D3oGQ3Zl6naubQBbbTwmZ/KrCaPaU1gs803ghsPzPbDVITFFnL8CcnDSRmH3ez2J05VWOQ3TuVa6/cvU6m54RE/Ltnv2p8ykz32jVPt5rGO93/4zMVJFH9z1MlHdohfV/yXqYxHi0z1E6cqUtaDqYsb5l7fyGzmirVg2InLfJqUIgkF4wX0iFMUWtkPSLmePf8epzLcpvvWp/KeITLg6WYtYXOEP3EqLTs23zgVLOohh3x764BswBS+a3+dhPfT9twZslD9v6/9+VaCDPSTT/Vlqkz9k0/1E6fyteoPU9FJAcy7H0sgKZ/9Yar9DPvrh6lWRPDZ35nqrzjVT83Pnxz1fztOtZj/U30q6X9Jjvp/u+an16R38N/TKQmOgMzyyJCpHgK+vDRKdkNJSMEG3qYqT69rZCrp3TjwHK+QgaJ1llPfvaGP1RYqiwz1FeufmjjQmvGWxRrtcyqckJHa+VUXoiGRiK4mOxPYdXUX9rI9r3TxHE7ALTKFxJHYoQ2QiQkvYcjRLc6jXN96yFT1oxgzNg+R+dKbgDall4Yc9BIZxwwZXj88aSR5FSu0GevlFa5P9FHJ6gwVvRb8BO3kjDo07BSZvrnKwb3eGh745tzW5fg1B5g4OM3bhWJSHbB9l+VQr0jRVmjDZo0ODyUmQrSJ8ftD7frwPDOdp2SkoI8Whr3o61wVYum5EmndZmcoQ7pmiemOZV2XZwUy4bBX27sgs1B+f8F5s36RYH5HnWrtIx8uzmjNIvL20GY3ywSZcdh3JsheTnl++EB7jLdCvNaQqe5P/oImCXpu7e7IKIsrzvmibfD6C9mL6TM8XIAXHjKVydFHeC4yWKVEFklna0+iV375gFezJ9vvC7Tp4Fv6cIwp+pT9RrWpWBh3eCR0wxK0cwoFW0LkXYaMREEnBvTzQr9Wxd6OpZ3Icrqrhno+xgmv32h4/+ITXaCyxnh/o0CfG3LRg/I2dYREMj7IGBFdwFG6P1kwih+5vmpwvLXbBeWxHCBzluVQc9N62yQa98SkO1GK4DY5MB4XwI+UaF0P9b53hPjQEol2Z2EBj9PR49HExfYeHqsaivGOkTQjwbD2JMVQCyv0qTvx01NzkRoQj8YfFjIpVfR+ehWA5Z4qpIrZD0xMMiiwr3gaql5PVyYyQ7ssbBafFkyhbwk/P5IhLkeCj0hX19kbcuGNTOXU6FPPjrgD/tGQOYRWz2l5CALI+gCfd6lwm2rnqw7JLXjzfXudt3rztNZwUS7INNoINUD7YXto/emwFli+JdpMyBiKZIr92XdDXfOCL2A485JFK0FrqUVW+Hl+90hU62WLPl9HDRSrIYnTmyhTIVBSyGHlkbS+BagJxp8E9nI55eFC3Fb6uzgYcHnPUTMVS6WmenxrkIFGhhBnlSoPa6lTuMnFjiXqFe+H72uKzLVBRmAhD6jAkSHax21HksNw9pGY6ai51BFjydWucip2UohMLfokuZ2qmF4Kp8T5ZswYe1BF0VMlS6DYEMrS81IDuu+QWbLnBvtroSBT6eqwdhqgD491Y2LT7N7H8AwN/Ny44hCXOwZon1qfpUPeLf2UR+z/ogtIoq91idIr+uCb6jioOYYzoNlsbIE3i6bCXhCtWL9dsjWUhyOO/8n8o9N+6i7gbuY7IToBz+nmhuMna9YRSR2xUmj7OEio0a5D3M1CRTDKYxNqWXRZnCf4vmz9NoGMrZiQSpUeUOTQEOdzCULy0AhQ9LrIQ2XYMXaNh5q3GYqtGsFOSJcxjp96fBDg0fQ2j5yRcKTeI9gj4zd7EnWpWNPOEJHhkM6x/aqo0I2FPrLkFJnKewoKHXHQINN1j8dth8/PZBE16MVzURMcSomOwtHF7aVZy5inIVOl167+MtV37e8nTvVlqt3u05PMkH7jVF+murz1O2zWLTJU3q6Dbz4Vmc/33MU/AyK96i2Yq60vfJnqdZK1b476d+3vJ5/KUHuLu8vpRyfzDythPfc3zA9D9PF/rf35XH2LBOZkDno9BuGboz5ndQKbaoRMhTqpJf0JGfAnnwq9GDIhivE3rCTFYV4/QcbbvN3+m6P+jVOlLetg1R5NAfKTh0zlo1b7G1Odzrcn7J7hmbhOhr8P9kKLjPZac/c1kXsirbvnN0fdm8dE/zIVsRy830+OerG0H2CNn4bgJ3N8nttb6EBve5P7dvNBL1fg39NiuRP+xlT0jO7NP7fsl6mUsf5n7e+HqQgYOLYtFhzJygtW37W/L1OFxBLB0S9/mIpos/EvU+Vr9rv2t/rM8f3WI8385qg70xSZs5n48r/IVMv5P+Woz6d//fu/6QxlR0prOOS3icAmLsrFzVjw4LWZaEK07Z6KrgmNhT5sp7KYIZxQ+Ag7eMxxdsX8mR2pz5YUiuqosmQtOaALhwh18svYog24IENN1sg85dLRhfRI8yPtvLsJvvq582C3TXJ9NzmL4JbjlRDtvVVFH3tuwlMRhrrS/S7WH2tDh1d+HKOD5KBTZXJAm4LMxKNpASY1LNeE3DI0EpOhZuhubV3glV7RR24jQJu+vh3hglJLSFIpl6gfX0qIZLHh4apJTH3VviRIRguCPmGFzDYR2Q4aUcTry47bUtZyAvw9ITyupv1Q0/rgwXNLdRapDohUJUNN0nKMzLlzkKkOZXQeziZZD/t2XqJue10BrSIZLFo/3zZ96ZcnMKd7CvuPhEwzl4Z9htdoTdJ87qHurA4JPK3c4Gk3rOWRCn32PTtueTre+jrdMdRRjzf0zGpzZBSnY09orrnBUmurxrSpuwpegbglidzg71eXrkMfrSKThXtVpKdF8ga/WjzJni4eov6SbgQyqUOGKHlh0i4wavRZ+YYk9PCRaYEmBRoz8oVk9EAFO/aHWuVwHnJol6j7MwVWcMuzrZAubu+AemtWwbMfb0l6uzDU5QkyWX3oHJ4stvi3gb2bQwyTJ2HmY3HUIy9jwOuS8sQrPKDWGm3Iq19ZQnpac5PK+2MI1WaFPrrTSUyPw15mPj44PFYrQaT81c0h11OPRV6CPrHYRjfgco7Pe1TQ56kJRFAdhjjZdobMIdXrNZzU14cErrpVdFKEH3DVHt9fcUNGFjwjA25F6GPV0bumjxAZImvvNkknOjJVSJdTeEhjZMjdFK93W/IerhlDH/isVImmT9uG9om6Op2k+pFKtoTW7XlyeJSlgknHm1SHk1m+2d5e3mt9UbrrIS6D4/WuoQbopUOA7a81Hi97fF/4Bkdwfd+G+fTxYwrnRoJHOHKFaDXTaiozaw5VekSfPbrg59netKDdsb0Q7zxRotu+SpAZ0CfFR1nH+9N1AqGpTFlYmItK10Vkitv0ofKkGc4IDzOOTLV7GDyyPoVExxnq4Ou23KHGuuL132v8fKtHeD2Tc6APuZvAy50OTNUN1Qg7QM1VMEYSS8P2z5bIlM/I9ElcC0FAp+KjgL21m7Egx/mqTw5dDIU2pyQ9myXQdzXD9u2eDk/94Yzw8opMltntXkjK3WQ4P9CMoC2ueyG9baqWvods4Kr1fRLxM7OpO1aGel8nJkRXQe+pHesJ5Psb9n+zQwasNustnPRqytkmWwY63a4oMnuI89Ua8tdujTCHR+HteOq5yDTR7ohm5CaGQuzOuEx3pSFBpj6R4Roy1PsqdAOa59hFTVcij7RGJkIj7BiPTn2F3tLo99DwbqhfNcL3/zBfGzi8lx0JzRDnH58SZC4xwP5eRsOeiJR9oCALmyX2lR1pHecB1HW6x/674P1aK0YGPuOzJVuXydRTbjJclbVDktgiCj2HpgpPScH5oK5R8yxJu4GLX6CmuHeoAX7iVNKNIlOlt7uoP5ZZDWS/srh3stGHb5ctQV6Td4KnpGVL8gNsYBXcmODFQOQvUynuJSTe5rG2SXlQAiCvyZ75JWE2KfamCdsMfborhKQioQQqbPwememHqezqsITVRbGYr7ql/l37UyJzI3yZ6hunMq74eR8hI/zk/6zRRuNYU9nv2p+5XXhotc6kJmQzrC3alU++cSpBzD5gXCSHfNf+doGBDDV2De4ldvmbT/XDVF6yKSRyale/TAXHsuzJtL213ziVe5tpQJ5Pt/mu/X2ZaoVsBbtmhQyFZPv3OJVHQZHI6lXdYZ3cDQEOoh9886lomZvMvwG2t50enrDpTGTW1MfnoUt3+stUP3Eqa9DAdjMxiZ8ZWvDNp1otVg73mYZMpZ2k/2Cqy2olgvlB++OVaiGSmcNH4NAhZ79SkJnmMUOmyrI/caovU8HUYf82U8mLf8pRn/9PlGoi/59kKu2/nE9lrPBdJ7U/4WyFg5tuBQN9/OYy7AO62bLuTw9buD92KkmeF6hpELo2vHijkKSdZzFdLZF5ULchW7CNY+tZl+2geD43QnztlJhWB2ZCIWc6j+0D4Of3xAA3K+98/zrNjzoXhpOH7tpKiKM6y9Gn3gzI7YCQaJQMB1a9lgSumjHi4e6tKFRJBQPq515jkewpyDhlh9e3H+iTktiV6PPkVtBqiipEbawg07nuEX1giT4yd5CpbHtUgH9pGxbchI2u72A8g2NmE5IWO7yeej/YkL3eGou3dTbsUzzg/QtCWHoy8fv7intwHx/Rv3d7padW2mygkDIV25d1PaXyEvXt7L0m0Sl99bo/EXJkwIOBNlFDpgonlxbYq3vy/YktJH04pADu6OjRJ2TIVN6liaHcI4PF70Y90v0cbUC5d7cs3V18ZTjJ6fllKvv51HJ6uFktNA8Jr+90RUDdl8WhukQbIe2FoWblI3rBa3zZ8uR9eePzbuc9gPxphTCZb3tdA2SqlpZrlmTvt06d+mffnrIh8WuPuvZ1Hc7eWC18HqnDvqfFXtShvQe2EDsqP9LHoIuubL0VkqB5o0+MIry/E+D75y+0g85BdpGJsZlJ4flHKmaXObB93wr76pXGegUzH3gyoyyaTgubFqesAn5ZWzyWNEGn5SzeQz66MxIvr+gTp9vmBbnrIKORoX7QW0SmuD1zj0SzIUd4dGZXaC+2z5PCDCoqHetwWLtBBtsayECjckwhovVb2AfxRtbxKd9IiE/UBOmz7+ldH+KMgGgYcVbU1LaWE2S+KzIeArmMPk6YwPM4wvYeXbyeKSPjXe0SfeCl90RKSW5DvWtBSKNUj2nfKQyK+d1h8eouDGXj0doHG+1NmCrcKz2oXQqXdKLyiFh5Tj/NCn8/oTi+5z2+r55GQx3zGfZn0PkBjj9BQqkwd/nAVMhga0uC4srRZ8snv6LZQt6ixkFpkrapLlKJBsgsUg48nTWiTh+bVwxJ8JmSveA9ct05I1PwQ45M+Rj2kNw61O0VQR+fngRkOmnGRKinFr7vy7KsaP5xRSh2I+DRIuM29c0OP0/OthCZUmlTvY3toW46Mm0SY/uPIxuZsp97QpwOtQikcJwDLJqpsI8NZCr/lUVwsxxK4o8z1CGfGzO4lyGOlxkM+UG6vIdatvc8Fg5ImKcDhMAbB5lRhqqm27XpQ3Ns8fo8YSY9sx6ZKlkxnhwqvaUrK4/hutg7LPoMtQbkz2cD51ydMlbVB0DgErD/y9uaJOET59d8yJ97TN0diyeMx9R6ijh+EiPkMTiCTLvKmmF7o6GOfVDl9BTma+BnHZl9NvZ6WsYzAS5CjBpgXgY2vQ1n5eR5AixKjvh8x8XYhJCvkKn6Gc6/Vd3t4S7VON/TKTJZNsQpLpuzTZK1x2K6PxwZXPtzIMQ913M6UmwDigNBpuaOgEPSWS4gk7OdEHcOaiCxqhRo7Qbnw2iDTCgq9gZuq9ol6etU9t841aQyWxLoddLrd+lwg83jgYxDgk9ATMXUv0zlJw0y1cQ9bmH1KRn/5lO92/r2XfvzVtsrEHQ2+28+lYdj2CQjJB5Yh71PfCSMisCm1v6eo/7DVD9rf/6Ya79xKn0+2vAvU43n1gTsmbxhoE6QEXD4SLAZdJQn5ASf2u8jcMjkD1NJcaV9mWqIVMVk293esJ7f8fmtTDCJu0T795Oj7tqLDz7v/PYCGrl/ctQFs7kjcxGXfHPUe9V4gr3tTvy79qe8eQv2kq+5n37k9hunUuY6MlQRaMiYU2P+jVO5cznvyXkRIHOqMTLckv5PnGovmRzSsf8bp/phKrhEyIA/TKXVW8Zd6nGdPB6zDsziZgjfOFXedr856kjiVfxd+8M/BgL7pW9/c9S/+/6cKzJot1/J4Fyff5hKX66mv0yV59jfu9Kdwy7IHe45c1/695hqJiz/KUf9b0fT/H+hz/9v86mqyrlCuA4njDEDmUooIg9a5aTxVJJkSZ/3Qz6UqCAzuS4ylXU/WHCp2UpIxpcuptJlpsPDuKkkXRWOqRt6Yw9nkm6E5BkiU8E6MnH0BzqLFjSP0aYlBpym6p2xILwf9cns8YFk9kSmYsYKbZSQoQ5b6chUnTwCnVOBQPkQR4xNjvh84pis4fESh5zwGX6uZGSse3NQhSScrFDXa0IFz05ExjKHQjSbiXUA/uRrlm5vvUi9ZlcAq0nDmNbMdf1zX0+B3TeaEG3Ufjh7x7DhwhuNpTO9q1FXRtqwl5qwZN3j/Sb4+FA7MyLEynNInBrWHqtpjT55sV31tBHJCSp0DgKayHGrbzOGTFUZBkm8RjVpI88bCD18IpSfW1H37wJAtZ1RIRKmQ857j0zVXq/D+XeKd6SHnvfQHmZbFusjT6apc2h/mWqSfnLqnlgDrbc2SDq1hhx4jaE1sBT0wasdMlWTEWQQyd6iDx4VLd1dNshUGTJNeEgeva4cuAbVETVt+goLZJj37AavXWsK0bHzRRpscgcKYerz9BboNh0nNYHnbWYLaRaQmOqv2wjK43D9KCqAsnfH4XrtNjwKteHM4qXoQHsMHZImJjLV9nOS4NSarRBcDttYT+uZh+NlSVkabTyb5mtSQWWlFk/M4czl/mQHKGUnjKRMG2oreGgjL/PCYWnrsJ4uzEhCBrA8ku5gyEepZld4lRsfmdRFn9d6cgjNHZkm6jqtppXqUwhQbgvhVUtQMxwfHXhqriLzmMhUl1Y4wW23WJO0e3oVHe8IMkUzxM025ZCTnlrioPu3PPaDsqYzseugHHk2SbUN+sTzXLGwv2oQorTVh/MIex99Isf7P0dMocfHWgNf13sh3MibHN+pgboA5sg0fjfUW+syBhcbx198SoqeTpeoKx+2thGiZjgPjnoZMsend1m0spCpbnYzg4oPdRoiHT9f7/oGLjtpz2K31XtklDqCO3IQj8/2cBSQE0bARGMihM1se9QV3lCoNya2358rOTJcdgduRkMN2lUh0vVhKcADkKGT5XI4o/o6fC5FZIT3lJuUvjoB2l1g83gaaTZdK7UNRdT7QgQXMaDnYmCC83o4S2VT/TJV+NwhU+3FTMQeWkbwiBRKkstiWNsWZjN4iAK+39Gb4Hy06wBer8ueJdfXXqFqfgyRsfZ7HnW3qqKfceBBLtiekKAOQKa62lsomyMyVQPIVPvsGEPTz/F66k5Aptp+kGnUckpYL1m2frAjHa61iprmssXxs7y4EjxnzY6l1WTIf3oOTB/6IYvHKTJMtjOmUBqaT9LmpB+HCtUUmTUa1ir3xZDjHw1rdykjSTXTTZqNsP15OkJO2c2YThF3TQjU4iWElYAjRL1Gexzv3GDJbY4MnTWoTK5qbwmxviQB2hMJx8OcBDxFO4P2caqv4QJDLRG5ZCJ9NbcFNAbdCVG2KmUKz3iFhgVRMbmEQkwvom6iffAdIX0F5XD9PXe7+bsR9oc+ab9rfz856n4414K/xan82/nTf3PUDV4xARrEMDKi5m+cCrplCN84leMJe/bd9zdRqz/5VK0uVN98qvXstiX+vC+BPK7ZAtSz/SdO9ZNP9V37+8lR7z7Yvz9M5SaoKb5MZbxR13zzqcpGSr75VL7/Qjv+k09FtMIT/OZcBt9aCvoBNZQrj5BR7DhDpjEVZJy/1v62am0K33yqnzgVva9d7nPQerI9Gi9klM2ZuGmD/bE8sxa2hbQWvkx168h/xKkWH2yPEg9rpdct9N+1v/93nOqHqb5rf3/Fqdz+gM87BTKD3SxlzI0ron/3/f3EqcCxPza5mIcK7MPUwefLkal+1v6QjIG4aqrZ3zjVNk9swUXE+I1T7WqOhKlxZKq/9v25h7pUcES5C1gdV/i8z92/Gaeaict/WvtbzP/6939TPlUV+BeInt6EhIezK9OLzgHajYY2XetbUbc33QZKVVSEpBh07LJZbSGrriueVHUWUPvREaglCb/3Vy9T9zbMggZ89KnLoUbnqokMKJ9EZ6myx88f/7KGs6jfWVDGOB9O1fQNwdNAgodLdqThY8gvye+aEG+WT1s3n4IGXLdGbA+TTKbXXUehffTITETA56X5ULMyklWeiLtMpGPOOTyppvJ4f++R6e6HFHK3WbOktXMRbc4kh5Nya8j+trrreuldJ5A2VBOShaMo6IMsCzURR2ajPKtoUXQavLZrgjraxu8NJ3KhZeVQZ53mLV2cbibwJVNZlKZdSx9Cc4TWzZCpXu9xrTO6yuB1atdCuhxqhHaTUQOHsfRkwVhFppLRBcPrgEyVvIfz3q4TN4Ic3shUI+bF1JkOZxoH/RYVjq/KSJgDUx2cnlnno3ak72nToC6eILPdTwPTXJclNPppw5OwLPB6hvvE6823LJLPKvoYMu/wNaxbHuyvi1ZXPjdkxnqCOr2p3ujz6+4KRdOZQjxZIVNRWd7BfTtDXX7J0UecMlRIr3hi8+T+RJ8TDjUaeZ3g9adlYdNnNSuhflsb9PFD7YG1rjvAu+EM4n2oxbTeeDMIDanloXRZBKjvXQ/qy3Ce4mqMzJlOBA518Bzyle6ou0cnhcFLH84A3gcE2zfNnvAoiIPvp2ItdV1kKo5aX0ikw1umz5pf4JYxHxktqI5Uf5vD2kviDDUhy4pW8UuHU35/82DtJ5JuXbcd+FuOmqA59j/XO8EVGy4k2/+HuzfrVlZL/jU/kBeCPZc0k6koIAGT7g5saBUEFPTTV7Bc78k3T9WovMms/6kce+w9htslMNt4fhFBzGWWUuk95gxfB51F3EfhqRMUHDwW2qGI3zunpA4TX9A9UQcG9J6NDIM2vaLI8fFuUIEq5xqZEdojCRRGJCo97jLeTx4KlsePVH0fNioyvIXzNZBgrFlZOZDNAOffO8DxemS7DbyiBsfzcVWA9je0OdlrsEggBkpKY0tfwE19IOMMLjIPeBIy1T3zkPFeyBTPdehDsrsCC5PUlajX5wGE1JsVfhWsz2odnlRkLg+ZitOGlO70XQ2tY+L8awp5oJdL8IFuM8Hxdn2833zoPzjfB7xfpSBT8e+xlgQJkalonWs09Opx/QMyeLtGhkrz8R2He2KzsHrxBo13SgLsvZsX7j7vB1WGkal2RMX1NObDDQHq9vtKRwYXOGRqI9FcKE6ax2IyuAJ1ONeDV5bi53DlplQ0VYAsftksGjxkFt7n9/BKesaCTHZrKnTI1M+bhP3/cXA+Gu10B9YqmhPPpydDNThOhaLcjO+deuN60aoFahhE6bB00QJtqqUHz/vCJ2E0EJ7OXvoM55dqc/G74UPqYmdCZ3THMccdx4t/Y//UbuJw8U0rNZrODQZlgpwSCFtkRCW57uA6L1+FH3UH1FybdnxHYzGudw+Zataghkr9D2oKScX1dS+WDhQLZKrw4rpnumE4xu3aspDxOm6g3iRZwUNYmEVojrG95TWYQn6tcP5lMXNpNkt30NzQJocf/9N9mWp4btrC1Xd7vL8j1nBMeL2w7tf8N/a3PaVmYXHCpyPZq9ZAkxNWfGN/P36qg5J4xTf2FytLF8jpjUyF/6jkXeL9zOXDIdZuj8wzM0oZJGLsOSs18PqJvFj/Hfsrl3329VNZxiZffv1UpjLfky9T/eSoH9YdMCcYGeoUuOE39vdlqttEJaC3pz9M9eOn+uao//ipfmJ/P0zlZG9kHPZiL9AVRSvsdSUjs01QQ2h9N54pvMX2/sT+fvxUjnfLf2N/P34qKzaMgaRO9QT6npmcfeKUJY7aYgnmQ0QGfdVD92Uqej/v8O9HP9QPU+22kkasaZT/+qmMTWpyX6Yqs+Q39vf1U7Ucrq2fWgpfpvrJp/rfmWrP43q21Lmikqm3+Xxjf45Ix/ckt+SfYn/iHvvzIJt6AZeNIhHY9Kv/T/KpFjPhX8X+1n8OpsH//DflU53bQwGn3Z7n/PmiX9LaZRZk7ynu6X1yHtTZaafBq+olLnBvuOcepshYjy4RUdfqyFSCsFGg8gKpiFlylNTHS0eduD3uWWyLaLyp3yLzzC2VRKfHAHQVTyhcrMWD+LfHylXX6WGAaAESCxcLK6Rhm1AoVpFSxFV/0dRLt5HhbvET4skbcUnD3qJwbyao6/untaRaMebI2yeZRbKfDFRYFjk8vI3M4t0O97uB7WK4CRPUof5dGujBMVNkyKTh/EZcSerthpo71jdKEbi+KFDjyh3GszkUEti1lY5ncchQ98fx7BuzF2g0W1jwWpxJEYkG1PSYBBrkdSWT0Fr3NfaPeILXzKVFUJJjqXb+4grPg7Utokp7qzS8T1D1f/oncdkS91RKxvMCO9Q8ATfWsY4mvQ+lskEG25eyS/c77oU2Ut5z0bl6L6lNkaEemdZzpjTJQ2r5fQMN9ccc/PE8w2xSZZDZrz2LjIe9HGtSdlBulANDBpZrtDmPF0DDOuYDt65V0a1kyJ2xPlA0DMioxniWjr0dzw80nYE6fWlCfb/bXGTkpUqPMq8gA+kGi9InA/q5j/kcczLm+7SZRt8LK4PnkeD9V0eiUZ3rTEjuE9zzkyx3aSnPFmCnascYx8WghrsAH+eqqVx8GM+GEYQ2h7Tjxpz3scbkw1EZzrexLnT5YAb91KSDJLCQqYqW1NT5FAt4lRwUwSORl3Sh9yW0S9fB8SjdkGoZ7vmvE0Omm0vIVGfrroI/eb2ZOwwPXt1P1k+4QiiTaCshU1GlP0NuS2hjyUFO6WuOzFAJITLeE3U7Xd/GM6t3Ffbn9OqkdBqh7kyYhUw1eb47eqjVPTyNFTKMtCwNyhoD4H49mVzILrlAzYUvgddaAzKttE/V3XFBsD2v0U/kpiFd6ro91opQSJRF75rOJ8EKqoO5Z8Eid3B8h34Gda4fubE+1Rnn2wY/Nz/xmvBzpl2paVDNweXic1HWdGJ1PtxFdzyvoiACLe25DxcmzgpvlTao8S8WMnK7lNHmG8h03bmo4BXrWy7gSmyPMkHdXM1Mg8VXgtfXpM0bXqsAGSFYFBItC9zTm/kareuB+6j0EqgHaOXYYQHtVIPSEpnyHpzGuu+lq1Gk6Cuc1MWc+VJidSo+GzKP0apFlAZjPa7TmJ/l7LG/LA77657h+FeWjIwolOqSuvzZhSfuBiQMZ8gYUZoCPC63sbZDhM8TrnkNkmjLSJT/vHdouT4UimNywdRlGjV2yFSeVMw4X9q2mtrU2P7k+KZFHLm4Xh6WuIA6GgwuNvwC6HM2Mh0zfRLHH2QYu+dmkFatXcT7vnRpL0nYhk91ZGG+wfUlv9GmF5KNTDmgnqD6WFe/FX2Li2uNSRSXP3Lv+/RivlnHtTrrdReSz2nLhf4H+5szFz0U3YBMNdZlpEmlIpOLO5eFrML5LBWlCuUeLBIfRTZQsa9WcH+fTRbuJGQqh5AppC1yWHhCkqN7v9tCks+OLObnSv1lqg0p2sITuUet1rPg/stUkq8YfzPVfZ935GjyO9BmHmN2/GQ86aSwAu19RaY6RnODqFNsn/Z8ecS6HwuJeEP4h6nCMVonOqUESkz3BdzHHHg2sVaAo6MTy92+BVKO70Wr0WdPHKPmJDI7cfy3loLzad8deSTVb+zvy1R3zghBaV5QWMu2SL+xvx1z7cLRzw4Q63QagChPZBbUa//32F+qIxP95FNZZm7zpC4WD6CH7Mjh/ZyOWGvcX8nscSls1cXrcXBqgfrplsFZEjoS3nE/PaSbI7GrmSJ8meqwU//4qaZb1DfabLUjzuWF93MG/QU40TT2ZapPo7ewy64mc6YEmeu90nnsjwUjtp0j4zxkbOs2THecfZ05KtnkiwJ2YXNk1i3ikWrddgrHeG0xS6kVjZxNnG/KfWoQy7SQETeRJcDhhXxmt7wykLNkzUC1cp19/VT6JFl+mcr6TBz+P8hUi/9n9viLqTZ/In+c+D963p/6b86neqYvZCrK8QWzPGSWpKuOkKQy7ulJJnRq0IsalAaPzHTthzNV7A3q4GsskujQWkAdqivQkQ1+37OnoOrl6QAF5+9Rl8YpUHWyQObhUmSqmYafk0ymYM+PNedujMhVF+m0B6/yJBa9QzEc6yshM318hUW0uKj4pEyGbt8Lhbu+IPPRcqdCU4/5H7KIz3t+thQZqEKbtHiJqOvFTQ7luZdZcHPGs2S8JEIbv0VmqCdSR93MS8ApGTLVUIWC6l2VD7iPG95vRRIB/75Am0DHGqaJhUx1ijcSpKGjcNGux/uL6uYIbcsRFqlHqaRT7bSDdF1KXHiLkKl60E/wvA6UhQl/PKus1K/QGrdtEZxoptLHzUSmapUn8TfeulMrE6/35Gxkqm4+8FRxEXa60sA99iO9Xfq6JE/IkgSZyjORGbyE+2Uq40U+IX1syAOa6fgu+M16G3R6XKSQOpc9CTIJ//7ywjX8EhtkHnEllxQU+oJTynfMe9xwT2+OlQQtkZEhFgEylSO1N0hXW40F7wJ17YyXDLhtxnyVpcSrdO2qMrzyMWd7uUTdz/hkA0l4OJBI92SN0iuXQrmTkAG4lFPpmQ8N6NzCLKKh/QAdVIoGf/HumNtLDaj9pLCgLSOVi+qFrOLPK2SqaDbmZx1zZOiwcyCbcGijPzzaxOkF97xCPppctOe4ktp8P4e7vQYWAcmW1CoXJVSVZ3PB8sy7VA1RP2feFW104Cqo8eXxKOzZ+k38pRHxate9OrD9TOKi2Zij3dbIxOVURxtrhvaZntfJB+qzqZPguXE6OvWTNzK0fiChd3DOtHqNtQfA04sgVuyO3uNBQ9TewHiWT6nR9VGwIG9xjw/35WdJW3GNTPU2BsYu2uqszu8Fgdtqjkw3eaEGOSYnGxJrjF1PyJjPNUObmawHHM+j8NGonG94yIk4MlWuhFR22xlU25PFRQrqYsoKtIGV7rtc+J6XOD9t3oN8VVhc+NwQ1CCztQewZzPi6Y/YVQO1xfvPUTPF/AY1yFTcVFBbM5x/zRrvn0jcGx5bFcf7kzshXQiou2+PMZ/HcpFh/LpF5uJsg4RnCZmIxMiU5ZA6JC7nyFByxSNTBpVNgvkL588taC7APu2csKnXd2onWz6kuJiKiAyKRNUUbUBi2dhf61BBprrVDnTa2+WircGjRqhLBsWLITPOJPVMed6woHskNom3G/z7xBz9MtbN4YLdyU1xY1M96PoY58tmTlRavpstxLRCpnS4k6p2hEOmqnhahO1T5mn65ubw+GRGEZ6HwqBnPWVQOxOvCM4SGWh/7nl4uKbNYjZ1AZlSIFCQ/ZFFXYb9lW/a4UcDsFgxVIlGoWaPtVCsIiBHR6DzxZoC202wBWcPAfx62zHIK3dk2A3+fqfteni8tzqLV6OGqFfI5NV57pLoekaGo+KgQiIGFomIzHVj3fslNMeLiYxboQYasn4CzdlEpocbrk9NOOP+qKnIVHPFweebXzJrwz1bxhb9o1TDtLqDvtN1Zg9jbO4nn8rMY7T5xtKp//JTOUQsfnPUd+cLMtVz6avE9Dv2y1QBN54p/L+YClYVKb9+qh+mstsxtvjDVAf5pJO//VQjU339VOfFmB+0H+uObyZyR5anYAFHsQBmHy9cTfbbZQD7VQcFLCesJJwUKnC8RzZasQk+/91P+m+OupUskdHcaPEEzX5jL2/fH+ObT7UNHlphS+v3r5/qh6m+Oer+FvfLHz+VxREFvjU/1bTaFs52b3RkaMZaCMXb5GzPUZbf2J+83ZjFl6l+ctTFo75jfzGV5tQ77stUJ1Z1IJGVWTj7Xe4S3qhmf+eo7+fBbz6Vfdx+NBLcghvs6evI7EtTwtdPdTA0i7Nf21wjfbP7wFYwjcI6jX69AvpfpnLCOud/mSoXcHwTM//Np/qJ/Tm8p/wnmWrJ/av6VJv/dYLyWvrvYqpPDhC3PGN8mvD09EEbf3/PZdyT8nOtnm/cDtpXLLEgu0pnehxzwm9KMeW8J+lRB50rGVpzKrHwc3su1Udo7SE9tXsSczcw6CtIttC9J4SLVk/JoN5spUKoBzXnTy8RqCd3jjb+00gkeH9El2b+QkVduhnrWk8vEm56gTTWeRaYe11bPA1wDOB1k5GZNmaPz+tUFJJnJ49nsSBTcTc9g6qRZRKjwAaa1UEI6UOlXBDA0FHDtK8Qne2m8IJeW6pV/HpDrDO8n+dYS7oLd3u43we5iI4T8UzfdCFBfQ2VIoKpyCMQiEeo40HhQvikKTVTsoO8k5Cpsj4ZawUEMSTCHZnq5CJTvar2As+I3+L1pyBQlXgPCMx5x3nF6CeinH5Em5uMddndlKdxdPKQmTxkpOQuA9Wa4AnFZLMvonuY8ZTMFg00e2MgRn91XKqV1gM6Qd0W8fnxRubYiCky5xL7XzuijVjwuEckW7bnQs9ApurWtyd4a7cjrPw0parddhLcZwtkurAdlrS6IZO8rmeNxJMn7sG7ZqnDy9vaRdTLrkTTK0jwGE9QD9QY92xF19fQdWO+j8chMx5IkqINaPYkPBVoc9+fUIcyM1FHK5IDNK7pDMCadMR/ZAdD3THOgmbN0KY2G1uiW5NlyICXsQ58gro7EDob7vHTIYEdcBr9bBctPC8dMtoUNTvNDqcZFDNUcPGOvfnxEKACuifYRVCg4qVcjDo6f+OeF2SFcqae8ZHhvNPehO0++0GN03UHp8RGpnhchpIS0TpBmvOUxU0vh1R5isgUGRxGxkWmWvjBAHfjiu01ABlDz8ZYLOCeFV9dtInX17CD521uoc2vkKky4C24SVuzCGsO23N7b0Vw+QZ377B8hOryKCrwcAa8v74ZgD6jAKCcLXD+bVS7pOZqs4TSlvckOkvIVIaD0rlRpkcWiC/FpdwcbdBT9ZGZqjp3qRGHW3j2plsE2z0yVcanLjTPO9r01x6ZquE/LgTBbEZ8d4NMW1/w/uUG52+U7oaQPm/cHZK6GM9fVLA9hZYMUIouMtWlw+uv4t0Lmb3A622rHOfzHp+6Gs+tjA/7XKKCxO+hWZ5sLrLXJTKWKAE0QgVcxE15HN/OOUPUiDPOW9ySWkVVhfN9EFQW1L0sUMnBUXsNJY7vbuEs6WSFTHJf77E9nq/ydHicHbgfG7dAjaGGdOt2R+iGCV6fjPWX9jb2f+7dnCJq7+WZ5nnnQin42P/NzzsP74bC6TqdMRe8kzR6srD/j0dcrzMf15c02qBSrMezkcZaHtVFcHD9Xr0inuyQYbTpjoNqnyLDXUwV6FJYoqZ0N0f8vHiX1DlzPaQXcEgYxoVA8+XIlKpqFWEsYHvelaMCuzZPzueMuFQrvXJQkyxwvW/H8zqHFdrgLBhjzXyH8z0TQgsy+DAupgLO50YeCOTq+8hF50dR03iNzNEuTyaJb3OloyS0BKi7JTJ9Oi006ogDhW7m4vMtz0pJFfGZW3PTb4lXP1epqp0Wt2+Oun2oFYOYFZAvU8GnQqYqvfDXT+W8erL8+qlEpfQ4O1r52pepfmJ/3xz1H6aS7dTmkBSK89dP9ZOj/mWqd89WoGaLA2cTQZHImm3+MJX/cJZEdVAzmAbuH3DdZx0pXy1uuUqGT/U4FSVpD6kPqvQGvN6G+/VT/TCVxZ7IQGxh/fqpYNYxlTgKMtTxuETGmRofl2wV9vybqX78VNsnfyxsjcf2EoIa6cdP9WWqWxI0X6ay3nbXEe2a/GGqsswF0q3HnO8x9vdXjrqupzvOEXK837MdayeM7/19mWo/oCbWGmYW3xz1n9jf/tA6HLQTbP+Pn0qi+q6wX8VH/b73pyr5kXyZapMmU1AcYhUQBo5G0hf7gPzcGMSZPpFBmcxNwNi7NmevKTLVocX1JErtPzGV1O5M7j/NVCv+X9Wn+sdrf5v/yTrqAv9vZqqpH6fgyHee+ItpMlBpUZjQkYmMul5GpqJTbguvhYBMpT7TkJpVsoMa2LTw5NgyqMQTGfLwKCETxCav+kagQfPSNC6UxrrnFyGh0LZHwsXuVNKoWe5VOKlmXXjzSWSo/H3+hIsxkUj00XvUYbtehdejVEhwvZ0FNZmhzS+2R4F4K4bMdzucFEhvCer6luF+sYmRwdLKkknoD31NO4NLoeVP+P2NIlPxsyqEu7ijuActh5rq4uoK/qNvmG+7yFSoMd7gRp1CosjD6x9fTIO7fkeb9ngnaGNOoojM0CtFAFdkqmvNTEgFb6xfhdIGmQGZ8dbsxxqomoU2TN7FkOcn3NyYewzVMikukFnxlsUDLwm09W81eLrScb5tIFPNzN6Ep9NSEq3H984OQuDC47DcssDc2Aad6aiLntPNnkXxmN8iPNjjm09l1sIHcDxIDen43l4szJBpltYuhZu91Lh419sDfT31BuoDMlkQPeyUBukM+ztWWo7d2aFUvaSXoFnoyFSyhEwVmqyAysXdMTIDpabYWwfIRIaMUo42YiWOTPXMdS669UyjClmsIblO9wU28a3ScmMlkN0cjYvmKCKpNkg6PKoamUoMFYNONZmHk3zH+yt6Y6iveHGEdDwkJIw8GRnMsTLI+fJQhFqRD3R7cQES3kMbFd3QJn7apIHH9WSy2CAspZqnz7B/0RKEp0020P7U58iQrc2irncNmnfCWLSeoI0O15+Qqmwrg1eaA+c128eg7tW8gestktCGLoaUgmvFkPEGZUHFyy4NdA6ZoY2QqTrIsT92Vo8MtULGXRjINPMqQMZzep1EhYM2dfD5HfbPdDxf7qyqVA7SIzQZomIkWQpPxak9BefR95zPT/eu2uSJAnekES6KkV7oTrAsyOdrmYXvLEupdbQWqCEq7E9lPP8PVskHsun0SAJxh/ev1wsO5+cEGScxkLHrx5hvY5oui9JATWnv8Qye1vie4OZe8NQxpwziuuI5djkeQHW4hYKa/4ntF8LBpfmB3eA2vaMGuN6Qwe/je403tBJcIABen0Rok+6NYrF41SAjzKaoq5/KTi9CaGwBBfV5B91hzEl/HVyVnvjSgpcfjLUENGTyYemcgH3qWeG+KrFUpUPhQnHcj3UyirdAZ08RmXFS4XwxV2P+2hFw/BXeZfG9UAcqdshYrfhAxnqHqkubNsT18/rJwQ8+S+qV3RbyW+mwgMvdkFr6wKCeISPg8iYSzbxGxYV8R6YSxFZSp5+Ngozi4HjrJa6vc2jxkO8lg0VEwvlt7gxkuJXgsdhuWE1PZYLPd6pGpopwmjxSVUENIptc/DkhA1clKk2EXWTKU14sqXUesP2SbLHQ0/D5CvKHqTxldUjV01x04HXUtyzUu6ykkkJeUGxknQQfE5nO/hjIVJclK6KMlEAr6irQzNtjES1PXElrq1/ATZ4ZXNyx0Y/abwS4zQ4WFzw2uF7mc16F9lqaXLh5KSmlh1liTb1Hw/kLwIdfHXZ32L3yA+c83zky0UpQvrG/by2FHz/V3oI/sb+7q91BnZ6Qobh6iwpxivNLW37+MNVdHLZ/x/42G0P6raXgjO8VTsjm10/1jf1ZPWrgnxx1KwuUP36qkamsOn53f7339439hWvVA531wIFz+MNUchb+8VM1H/xO8a/ILD9MdUz6HoxT/oepfmJ/fzHVT32qH6bCZafU33wqXfEu7JtPtS379stUNpecayJ9yJ/Yn/VGJrl+xNXfsb/T6lwj8yk79s1RD9e77hv7c9pWXpLdcdN+/VTWa+kYJL8S/uungrD5LIn2ZK+//VQvkSt//VRPjf/1Ux0t+sdP9ZNPRY87g9lugu35i6l+/G4/fqr9m9OZE3uf39jfD1P9p2N/69m/iv0Jm38UUv9vOu/vVr0SCPwLx7HY7AeKy8WApxbJRXivzqlqqeIWOtxkSLyXpZAOF/xcqcEUV99a1Ki0DJB5ngf83nEng7r4FBqkh7tWhD1Dhko8QqHOPFLEIdI6LU8eAete1sxXHw9DFV55CxZdiFxs33ug9Z4R6NbY1DB0haWq3k8iNMVyw/ldao35DAx1daHIJFY9q6PmEf8+KV9ok16qWFN3EFNIX7cx/+s5GHQiEtzsi/eYr3SAmlrDG0UkP2/G2FfNq8vnoYf4IsgcNsni6aFCprppHxltatCHdPfuRUhRs7PAuyHD1c0G+6edImNtzPRMhfOCQpOgTYrtykrpyw0iqI+xysXX+Arqa0vGM5G1LQkeU2lJh4lXgVNmXeFzfVOqU2lk2MWMkmA/kzqq7JCpbsMbmeqoZGjaBdKiolkiU7WvrMM9saihTpS+MDVFAZr1pxraON+SqLSRafRBT6A9IdNGkzFnts7G8+/UbF+E/Fo+U9tedXBOpsg0rYt7+jNciFBL4/mFm1xCnZ6dCjSO07EGofMpKXI0MtX2ZpNok4yxo/E8qS7u9AKbiHu2HYxnlVgLZCrn8pYoOy+u0Nkpjn+n5gLVzWEPnTagjn5WH41+hBsH/jZrCzfZrFW1zJGp7jRSWSS3INBzYKXwMt0Di4Qh72iCwweVt7S5kPXIaNNsh+3hFZMFzxM7U32Je3BeTCwcfwH7p8nEHG7tMOYsL0qNtlDbkLxltNGyiEwl3aYS+Ds6FL5mPzp1Z8wfaOMnqAmWRwnh9LaLoHG2FG2mg0xF7HaA26I/FMHtjP1hNqcXJN5jz0Lhooxn6uLzlNvrgQsiDhlIJ6NN7wJkmCJBhqgfrgmNKOLzCpUy0NXtOYH40/QFu6oPV7WiQIZHziGTe7xkUP0TWFB0K5nFfJOdKerqBZQHBfuzuecSdRbBG/uTjkzljPWgXosPPG4S2uzZxjFoepFUyMqdS2Jx554pWgAHGXtnsWBfs4HO38hUl1nEF74xORiqG+gylHNDGnPAUYM0cLrBkzGcf4vynVL7xb2g9Y56ETl4Jfp2gw4K4YNM9RzfC62cqofWf+ksPLfZkpoLdQf3n7ruRMf2O8VwhFK8QRHkLhHoPl2fwLq4yFQd60tVS8fzLq03MlWX4e+Tc/GBKpRwvGyK10/kFKDTGxeZpHE76vapDU0PyFjbK1oj8hpjyxKDItLn+PfZoqbQ4aOSQH/xLo3ykEFbjeMv3BSBjjsXXPXPjDBp2izVbGvJ0GYKwmLe43qh04DD/n4YJJiLOL/bhWTD4/XySLwk4/l7y90HyrMPXLROcH55eYrjV0smF4UPHH8vSF5wPyqoQT5vwlOlX1rwfO4tEt5gzHfClQqnxnoWbLWNU1XdbGy4Dwfs736Bv7erApkV7TMXPp1CpS9fO0L+yhjOh7g06NJXZdQM7yMLXp8C52sRzOHhzYwiZA5qIDqIGyifO2T6mY+/P2k8gTtXIfNN+fz8ZapFcEOmepar8zef6oepYEE+BglnqQJKcTCZFfpOTYAvt18/FZJBMXyZijzjP0wlNakD5qL1iPO+chK5LNXt336qH6ZSO9Rc3xz1Hz/VTz4VbMf8nvWsSEFeowZz5slH+GWqGj9/mUrZWnOQtRMQm+sIAmvGe3/nUz1rQwZlYdqo+o6K+2UqubFMZoPPpK+fapufduQb++O2m+dvjvoPU/3UUvjLT3W22/bLVN98qkRATfqTT+XMXKP8MpUYPZE594BMJZi4Pg+zpVl8c9Qv9vIBam/tCmsiOb9+qm+Oes4jQ/7DT/WN/f3kUyHo/PFT7VTrl6ngunF+mUoq4yM+v+8aZN2xCSiXpYXK6OaoZOYWA6ieajBYnO3uW0tB76w/TPUsW2QqXdSJHRJHIlopLkGuLnh/T/6P+qk2s3+Voy7+v8PM/2+Zyr/51/Gceq5gswoZJbYXBqSzSkabdBXO6rosKNp0GZlp6435SXpCoWzek8IzIdFobIkS2mDsnyCwJp36bgLU6eJNKwJxPHIirHe4x19wC4s1ERkrC28KBE8TmcoaVprq06YBv0iQqS6f3qB7RRzfI9SRcT4fg1dN4zOFGNdmwegn6ehwPUlQJidkprRAhnq7Cf69I6HO3gVJSdflKYF6ayPjDFPQ6GtYBFBlGjLDpUhLGk/sM8STXUP81F/yakfmL7g4iVxE5xCZsliNZ1U0O5kE/BiLNNf5BKzPXSHRYor3918LHUpkHxZPQgipL29wD+dTiYW3Q5LS5UoPUde/kan8+GqohkFO0HkC5YKdg0x1Z1kF9mrXMW8y4J56eOwMqIy5ykX6YUBGfFYMqv17S+LCtTUqJEELD5qP+VFbZIZ92SJTmVLP9DdBG7pTiwpKzUVmu2fINNcZuULh1xoLpXlW09ede8DjckQmm435QTfbbOGyqtrC1/vmrN4O8RSCbII25bOCgfrbKofKee2KwMlR116OrgatNMY69jWHNqtcTOG2nqINfe1xz9aqYInz4ILXv3wkgSJuX6FdLLWxvpSypLTD3788z+AiUXBU6hu3DwSnG95f+hxU1QwqE3X9SSWRwWP/BDsRmZAcDizmhBxthDeedUJ1u4je7zG2k4kPSPWnSUKSkpAG44nuz1ViFeHVQ5u4nYkZtPrVJqE+4VVK+RptMj9HpsuY4tLrZivCmRyRqW7nR62mL6UG+7TA8XM/0pl23SKE3LniePQ7GeieC3rI9BAZr7t9UlrOrSfkGY/jUY61A+Rp8IBCvCFTzU05pSKPNv3Bc8gcx7pAG25IBmRdbJLo3jsdPZHLBFwJmdhrtAjU28WSkKmRyaOHCAat6/4IY5yVhPLDDunsOeZs92utiPUqE2i2G+uVVZHJBaKB97c/Adp4obdI0CX4OXieCbzKA+PifqwPxdZjjvh5ZSFzv1hHb8bahqu04Jm3X601VdA3EjzUHJnqPJ53ebD6Eh7Icjgec5wviyPaoLtU6Mic1xzn24y10Li2hfNzfC/UsdFmPUHG79+fN0+pKmzHmrvI4NYd2580mgl30IHFlY1MzqxjDA4bZsxLltZZvfItg/u+Ily8m2Q83Rhjjjcbxzc6IYNuHcOCRheQEd2PW9OJpwE89colYTu+RxgOqgE3WRnz6cQcf+91Krzs8bw7r1SBCq2KTLSzTRJI1WdJlc1UAet24Dm/PyNT5Rkn4/7UqFyAk7ujhWNxUHx6nQuPwU++WAdQK5zLxdtDUdJ5PNY66IWx3tfSVenW63D8uMd4/uUHGVivF9hfsmDj+OfcQEO5Rs1waY5ccG0+uL/kdwVOw/VZeFdvfVbZiQEUo+aKSg3nT3ipOsgmPDL8I2YSDQ6jH+4+YTgeD2S4m4H3y5fWkYW4ZnG/icbzAf2DwULyckpKJu0KMgcZOpyHRKLLABSoQTGLQKbIVORpp9Zi1jSFX6z2oRo8i/KXqcok18j1XMuwv6sm+TLVusPxlHNUrvb5gEyVLpY3HO3QQ4Jb+BLhpmADgeefHHWF4N9LERIOJDmXktJLRdBvqEFgVzsG0erql6mcgJOX5BYHv0wFcurwaCZEDsws1DjbXdr1l6lwW0OmOj7wej9MJc5rYE6yZucvU6mhj/cr97lBJnLxQqWhm8zZU/LLVD9+KvAS/P4n9rcLicasp4hMdenJA4j6QKa6N5+S7BO9A8LOf3LUjWDTwLHwkKmy5pySzB7PXL7fkdl+/FREHnO+GWcWcGmHgQjP+o+fKnng/bQg+GUq283tX6Y6PHE/+vqpfpjqJ/ZnfehnSehGR+abC2M+Vo8M5K9I9mUqe1qpv0x1CCZWYVFVUcm97gcQFzOD2O/C5n9z1E3JLr5MVX0W/DdH/fve3w9TSaFncv9pphLm/yr2J/4j9PdfVUshlV8X8NyBY15JxI5ew/HMY/GAOlkJu1D1DwsVivA41uRMJKD6Gxkrl8sJc3XHUimpehFeVYXf7z2zVuPzbgtFPddYFG0l1FlepcJNPREWHXVkLFxvCsQ5qQkb1Iem6sv1A0DKxSJqBWQ0f75TkAFsGW0IJ3TqM0emid3jhqGuR6ZhBUGmSj20QbdULKkX9wq0giaNRzz0Ke0e+hXqc4Wf/RMy3HzNfKhfox+In0m4B50nJ4B5/+C8zVkbVO9wfIKt9nIRTmbIlPeB7SBTDWQq/L8uPR3nAvjJ+B5kGI511QlDprrY+LlJwKXxbaNCPh9PHVAS60zNKwvgNdurReysrxru70mM/+qUi5TnwNPnbnLH2a13zD+8kGl4MUGdzS7IYMchramWJ2hjemSk6PN8q3RzahtoPr2GNn54o02Jxxzi0U9lNNlHo73H7nCfNnj9q21L9HnqL3CTFshU+Rb/Xor1GhnB3JPoVGQh5c9yA+cma5nnreNQXaj+BPwB95/odESmshdtBg+uR6YKatyDDaZqUKDW5YK7jLq7M60J1KU2+iU03LM/l2QBdV6N+Vs6CPQTiBfo+gvev/RRly/KMWfbexhFsDkoKj289x/weBPv364bSZ1dsP0F1yFTLY10SZsJMmG3uR1IsEhQd8O+PMLD36CNuk3zJe20qoZiXyKjqT3n0uOl/8CT3iwWWE9kyMNuk0LbjO+SX6Yl2sRPZ0G51QwuDFsF6JI/isD2ysB8TtnX6nX2qcDS3hIJtAky8s4OQniEN5UL15lsUO8gvqDx3AOJ383nTCerRQf3D9O4mB+w/9HMPCAJ4VCEroMMIm0EHPOnjgzz5JAh3htBh6QWDS5YiTkyDX0L4EHYI9Nc9oZ63OoSMlSCTLcsUAPw3c6EHKU2ibT126WL2QltZoKMHE/nb2SCx6lH5qzRRiJTaVSRF2+oblO02Z+Lo9HyulTgFkkMmZa6Lo2ePMAr3x45XE+spuze2OAuN2i9istBUx15XE8r1EyBo6cGXc2KArIbaoC4miLTsVuFDHlPdRKcE2zvChYNzv8Mr4ciYaC6gDbj3nY6CSvF5ik3c1FztRNk2tkZ259tzsiUVQEkqu/I5OWniSDU2hnxA4JMFT2Zg+11CRdwTOZp4CNTNaWE47UolI52e/cI3UVkXORNyxKZacDxjMYzmpmITLVQB+xfb4LXD8a69reVgBrrJCFTAdogmpHxvblljP3fqsr4Tksjgy/e+MKbpjGvGhX2f5MFON77MZ+p8hYfvN9O54LD/CPQdDXGLueVWwRxyKVUSoM33C4BMqI1USVK4qUIVVSaLM7p+0xDBW1iYX+w/dMxp33nLE14TNFmB8UM25PdYhmZWn0yN2lw/VVzC5n/mlFkuAZ/v4VdB6/wdRhj7WO+muni/tDnjMRxo6rUaQ0RUFUcSZDS4kyTNuChSzuDBacPaiAXxBVqyrGue1A7Ai26QYbKnposIBcl/OaoLx98g/t9ugrVXcj9E1NlGjLKT+zPmfR5Sm7LYQuHm+xwzmAwnliS+sdPNdnd1S9TaWruFs7SyIW/mMrW+z/5VF+meqmKQe5xu/z7vb8fP5UZnPfEks2P8MtUE0krvu/9TeiYY22PpPuTT7WedO6Xqb6xP13VZJAky2Z2O9ZrWt76FxwkHxknqJDxYIHr95uj/sNUoss6kJ+g4S7byR2ZSgUyUCUcmT3bKiXJJ3rz9VN986kcfff4fe9P/wgp2T9ZA+bQmMWXqV6ULEBPO2Qs+SQNJLalGo4o2glMLzmQ6THpYJcuNQKrSfZ37A9y7oM0miQ8HAeGTHXlkCmrJT7/Tz6VMzGQqZxLkIFGqMlZsyUy1Wo833Gbzv74qVYz6w3H/UvnnOyR1YRL2g3suMpm0L+UjmRvwoGG+ylneVdkOnLrFyBPLZPBiirDf46pltziX8X+ROUfVT//m/Kp5ub1BPF9whG3yqyavgdkqvvMR6Yw4eyqdonM8DR9sYgPHepoovYqpLNa4Pzbs5dostxOwVcAmWjum6V6+Iy1DT6pRiI1x8mRCCKBbJ0TEgqzAT8fMhlCkauJHy33qtp3rxrcLhdZtGlEjR42rQyvE0GmasuuU6fCVgA4Htac/4qTmp7rVoR7aqMNOipWSZv0pEBnHyQWvI/IVOSKTPH0B4lFkw8yHTdWpkt9ZIZwlg8p9df0BLh8Hpy/5Jed+mJOB5YcyCxSt8hMWy3ZQhKNsUSr6YF68+kG27eRudBQkOlACA6QP0WZi6ZjDnxyEccKvLpE4vTdh9Tl2wCyjasWwTS8qmqk6jEyhUuLKHqlAy312Q0ib95y7ik9nFXYWjpk7lstItUbazPs0ca8cCC4eD7JJGomaMOKMkemKjZ2SdvL5g5VKfTEXPXIKLO3dYdULCja7PynZugGmSqzNRJySVbSaxIgg9QJMs/WlEOaWlEDJ/7SMn+VNKG6Ee4CXEwZbcr9OiBTTrkUGcndsZgqypmmdbmD5LQBLj7ZqLvPFjeBMtZ1Ek/PuOfH5LSAbPlBZnu/hiWNJ+IZbfJUI/Hmpgx0th92cKt9ZKrz3ZGoeHu+ISjzlnhbG5lqM9MNqC4HwoXVHXh6560rvOxuz0VynpfULTsTavFhs7C4oE3sn0kFmVIZRaxMC6Ap2XzwM1gkfPfYXmuwUrgfN2jzPh9OoM5DPUJGrshgV+8DtLtnU4jk40D8+PQoVe10uINXoYKLZTKEyGxiAI+gx/HYTGSNDme0kWW+23OxIKBNAgN1ZgrBmC82/ahUQ1CBdMUdWKAX7xCZd6zfdVsicyx6ZIjc43V4HAejCCH+1DTcRhuIpkpPWPfca+prvRHhSXC+xhcRmYr5yFTFw5K4cD6eua2sCY/rD9dTrInycjwP8wW5BWgjxQrHf6WxAbrggUxV9Pg8Bt8pcH8ajIWHI48MaYUAyYIckSkpV1OxdQDR8clx7HQdjfRxh+vps0dNtOlQgyzjRQ63aUjHmqvYntUDbXxCeGQq/on3uxLuAc8cpXt80JyObhLU/a+5fuAiKRrrK2GfQiszZPA8ZTwtrM6Alzm1uOg9w/nzonkI5+zAc8w6JqG6/hAHHlJAilA8ywP1hfE8x0uG8yV/IFP72hmZ5DFnRVwzvqTRwThCu30hM87aUqW0hAO8UGeQGNbIVB8DmfKxW9lFdF7z2J/3FCC7HowisqKcp/Z7K8NJevDME9t4UK0pE6FsxnMe/J/3Yp/ITHfq60U43SkC9SIBmS5dIlNZGXemcE8GeHpvIAEEyFRU4kVo5h8TNcAVGdRjHDKR/8H28xLXUavhDfyNfCyi1QbH/5HnMngX+0ncCcH115sbCzrhg+u90ZCpCkpaeK74AzKaivd/XVwdbsnG4SKduirdbUMcr+f4HqNxIiGd2WiTX/RmkIhqyFT3+WkJt2F8L9BrPkvqyGcZEp838fvXx6W39y2xNgVrmJ99Hu7XT6WswgNn8+pHJffEleHYcAYyFo+M8eOnOuyQghx65niy1IXbN5/KcbZ3iSwV1wFlfXOLr59qeudVUO++XTjlnoS/fqrnSuOceKzVoJ65BUh9gjb+h6lugpjAYSFoHPibz0De2u4DxyOvMedQycgI8WkOyi4EYiHX/8b+jufyj5/qh6noXLfJ10/1897fdh8j8/wj9qeEzY5ZSxUZ6YepTGWukW99qh8/lT53jsxKJs6vn+qQahdmQ+oY3xx1MbK2SGe5kX5jf9K0H/PNrvnwZSq1nJuFNd+l3V/5VN/Y39HG+2nPdMfBJXz/MtVPLYVvfap/xP6+fqqffCpTIMhUP36qxU4vQM9Mk/vG/hZJP/nWUrDfeS4R7b17j6cCGuybo/7DVPt+Yxcgr/KaqGtk1B8/1Tf2R+Pkl6ks9vhP5lMt+cW/eu9P+keW+v/oeX/Kv9lPlbznJzjbyw/n+dce95TBOkAytBLuiRcB1MuY35ReVyILlgSZ6n4Y69lwllD4m9VRUIUjMo9bachU8tQ8q6dPT6F4lTsufLwTgRK7INAQRkjUHZGpLtleBltNK47RyV5SF2VcQTzzRRK5BjJVrhAZmkSQWRz451q1+s8GiXyzLtzihc83W+VTCC+WRMKNYJ1xjznJuGfOUWdvUvFMTX70k1RTZCxJGlQqe8SD9HVBZqiH4Uz5xzsGSykfhX906k7V+XkLQZshUxkBoox7ESm0904qYkFBpmrZfA3xYTHWEIW+prmI/VOscvx826VAXWwaFF4uclFoIlNJde/D7bRSWcCsqaReq1OEjGlSFiv+MODzeCW4RtZyXnNah2q0JwdoG1Nl4d6WSnrqEhuqn/fw1iYy1VpCG1bNOG3M50FmeL1HpnLWL+54XSGj9MexHpOMm3G8eCDTMK84QxWrOy6In2/UrSWpIOUmyABJgjbaj+gD+69pia80savG8WEDl8kUGWIvDGjz8yCFZuvuSBTjXkSzgzDm0x2ABcaOdfQJTICn83Om891Z0mo8D6/ZFxoXDKK0pM9kcYYi/uD4S2Mths1+fA8tPY/1rIS3QN+XxwDh5N5wblo/BFU9FGgztk9SxFMemfO1XlygXo81LssF2ojteWlAwt1tEnvJz3llQQWNvzJY7I512i+3xRvK6RqZ4Tq+1/iSqwRqfYnPC12xpLa/NKGFCJnmaDgG3S72E/A2x55zJ0OUqiW73sAeliIXt5HkjvlZPtRTQ2UREd8aPefkifN/ui9CTnVCSvRNAynJNbxe+5Ho07cqyImDTAUV9q/euwSeeoLPM6uLger2eIbtVjNYODw+Jb0UN5xPVHhx7L1+qOqGWGiT1V4iUbrC9aHeWgPaYywhgyVoLYwWFXp+c7A/d6MfyEisF7TCDm24WCgS7TashztnHIuw5/Hzq1RleJgrhgy2dQ1ay2BBXbFjEdx3RUk90bfAfay5wr0Na0ntPmM+nSpi+6UhVSk7FRk84IDzaZ9nyHQW2oRUjw5cAHOcbyG0NVQoaIpoajk1rQf8vr6tD0X8LGTUHGeVwGOSQBFmArZfGVId8o9iFeFZxs/SxvchPFp84e8L0VVP84UNibMnLA4Tu6O+uemhms5wviwEZOrF2TBwflXIiMuLmtLTycXxnD4YCw6fUkJCO+/h+VpZuP+0eU1V0BSowLZZFI6xX6N0sf1JPdZ5T8azWfS1CGx24onbpU03WhsRXsRSUcNpuL6QEd/wzKY6C2xr9GvN0iO25eni+K6QYTZ77O/b0UBG3GsFzmeiT+Ehpsgssx0y6Ms/tVBMcQ1Eb4nVdD26b19lfGThx0OmUtKjBGf98SR+zg6ueqfIVNV7iut9ckQmk+c9aih/9NNeZFxfqxMyYyt1ThFsBdQIhh9MobiCWQSnaDy/EHdalGJTnQtuHmqg3YMtkKmeOP/MARlyzkIJmnY8j1ETc5dWyf5qfU7rhrjOew/qckduX6ay2s9H+jKVUdcG5/SCcyYTXPOgK4JTfGN/XYE8s3/YLuec71Qg7V2zwbzg7uyoF0X4MpWYbW1mNTELSSVwU1Byb/RDfRSNPAu06UrdIsNFSbb8m6m6wPllqh8/lTVX3zV5jbHNLcP+Bhqx9C+mshwcj2/sT3vubeK4taN9/VR72JlI9XYukJM11vAcY3+2VH80cu1w/WrhRSNfPxXX9hXIyvuIxs1SUjLr2wbkQ33mQD/h87ZO8QBJ17bEzu0/sT/KpX9if6nBIfOlhUmcrZrWSNpa9a1PZafbMX/r1nbfWgo2l2U8sUq83jZ8/In9idIGmSfC/nWchzIQskdm29UvZLLLIxOI+W7zL1N961PN20L4zafC+SGRN1n0f/upTpW+/vVTpee8+zLVj5/KdlbykkwrZFTZbZEJg+g/6qeaLf/V2TTS/xnn/f3bY39LqYnhvJ9/CqZMrZT2erCHbIhQJwc7ZKr1tEfdF8sii24x6lj5aimQbScC8R5nZKqPchDApjuRhaI+OaugV6hTzSPaAN8WBRqYrQJp+lG48P3AzzNTluAkC1XhG3tkqn29voP/bKYFc+8i7unTVoLndiaT6M11pdrYyDThPFgzb8mSkvK8MwHnlEoknrjIUOFRl6CTx/MHWw0/k/PmDMl1g9+/i1Si+1fiQrlYqlw0ceFMLxyyQnCYPZjbiVqnDvmrAX+1lUncdMhszu1EIRdSqQgOF8ugieKvwI6YjDp3ht+HNdnDI5/KLNTTAW3WZqdA3hlok7S56NL+pHvwesxVEi3ii6C6FouQiUJkKu4KHWWZXQJMWVv4RYt7qob/hZbdVBZPZ2lKjZrYyCQcZdGLvFEH7/saynipsaC5IiNNtqcbVDgqxJBOaEM/h1MJRX/EPfltwBKZpD3BQ79h/79xWVOmn+5QOw+tiN+8DfSeyQ+IetYS70MaV+3c7RocYYs2RdwjU83jRQLP8x6Zqo5R10LSbeFx0QBt3LOo6UqtNnA/68hU0ycyjm3gnvfwV3j9DZN4epxVJ2iCFzLdQ1E6Gj/V8eyTuYH2aDXWLM3oAOe6bDiPTfZLtVE4HR7PjhShEiJTPYvTBZqeIlO5Wyel+lXSoc5ewIXu1BloppM7dGppoM2zx/o9cTFAHo42ZCNg/1TR6QoPHnVt2B+4JV2+eAOKyRIZLB5jpTfDFuBScT3HXiEy1X19L8GpbiIXmAtk5Czd+FAVU2RiL3yrVFGLDnJqIVORDPvDPrIHPo+N4/FykKmuoljBkw0HEm1343mLjMf1sjkgc/AqN9DNpt5Dzdf4vGSNjBhdLytwT8OL868PZCrl0EyBzRnOH1YhUwnWwsDxu0hFFAyZQWdpwUGRf3ZFIMXvARlmzNdZVQYXiCKOfyFxPSS37siCm5xL1Pd5CR5e6aDNH3OoZ+PZQsnqemRRZXEpNaefIzjHgmNMdA+SKhvrCZx9TyzCZYIaZDpnGaCJoiy4jvNF9nRkBG2CzPQYz/4xbosKMiPF6y0HBxmxIi10u/GsnpM81jy9SNj+7AjIQEu0x1OuPsCjjJB52j03+nmvPsD6zDNvqyNT6dMKIGdvZCp5Nsa2tbaH57IdGTRRSvoukKlzlrLxvT31TCepYUIS2IzFm8bF9rrIVC2CUxHPLaWmS0dCTSa9bRKkK2QueuiOUNV0HP8x9hbcGhG8w4fj/I8Wd+p895mCDwIytBTietFv+gBJUussoonD01QITSjSuYv7Ce6JdDXZvJBBrZGpPLaki8diAqWdGFzYBcjUQ1M18Ng9kamuOjLs6uUe4GXnRxK0PTL1xMpFsPu849yexKD2J+uIGhI1Ubic4/ypjqcHZLyD8+l0UXi6XqgH1DC8w0L1SgRKo3YCmVqZuJ7XBCg9sQ9qFkPn4kePGmg1bcc69Ocj7iFTZMjXrBahoCHOl0PowDdHvQ8nD85f5xF8aykcJfOf/FS7YmWSv/xU+nnhFPA+keEb+zND1yNfpurXBjKVk7gM8vazJHneIdZykc19/VRb2RCRSc5/Yn8/fqp9/Dqw/z32B/MxFvVlqjGf6stUP7E/cvQs7ptPVV+AgbnNgDjLqDiTGnC8jwm1ibUZz7/78VOZO4JM9RP7827JE3uZ7gh8NshIzshYf+VT/TCVZu+OzFEzB5nN1RvYn14Xgr9X1C9T7QZ9i8p5eT4jOYu/sT+YHPF5f3LUte0b7xfPh/ob+9vftjvmiGtkqp/Y3/6EmGPdLJv/5lP9+Klsz1CwZWfygZ0x/GEq1cG58xdTndw+A/GB13d6mdcI14vIVI+nRb511H9y1EXl809MtXfmyLSfWqm/+VR/MdVSPWF/mgGO73849jdf/quzaeT/M3LU/+31qYb/i7tz2VZVWdb1A1kQL6gUQZIU5CIBiUANRAETFQEVffoTdPvYc659CrOy1tmn7VEYrdG0C+Ql/i8iIyOjIRZPJx8W0gyZ6nHUDbgkV2SKJssMbRRGKjzGExn9nDv6sfmUqFAFj5XA6uVzovV8s4Jj2MkkPijHWEsVV4Pi3uk8veSySJfcQr8x1FWe8ImL19lahqOq3tj+cq0lTc7MC8SXckzCVHwplLkHBW7qQhHSltuF5uFQgMDuloQlZV5QchivIM6uspB8qldMU4rfb5/INIkTuzG1SJ4NNTmHelcjZLhm2FdUiSONx+iYx/S4WScQios7C4/7uNbaXr2DFw71ga65XNHMIho8jxOFpZEgoyaNzTkkarhm6dVx0cZbloGMNjBV8eoNetxFa6jXusxTbagFkVXIVNebqZH02R7RTF3cGBDMKDKKqXRUX7w5xOdXy8JXmQaa3uVbuOC0J9HO7od8MA7AtRCZ6mUpEvWHutbXaWCwmEnvjK4dXsFVEp+CveWeRE8FqaDrN5TF3bOY0NsZmapZTHSeqNk6o8oDGew6iZF5IrkEut/db3Aox43Akm0DGqvUBSTxwBByV1Q0KPMcmnixESImnIHezxWFVhtqWOo3UlH7ni8B7StqqLJBP9gIrClU7crgEWuRic6mkEIZtNj/Kx398gP61nBNq6HO+BWZip3fLzjEx4YHM3shaus7MaFsXoTFPi86ai/kDK4jY8sig50z+p6KFpy9F2pUm6JGHLYRvg+VhzNmn8Sg4/erh2YtoIbsRu8hBxeZrKBrV4hHMZvQo68gozwlm6Sb5Uej+ui4AndlvPj+XizQB5DHFZy2ROaR4AFQPz7sIa9C7L/jwUPGueUt1NPFFhnh8gEavFDz8vHDIOk1LiWqqa8rtMVrK6Qj9sbPp8UabgrscHzskCmWK9GA69HE+xcEGVEblyK4Y+XJ2aNeKNqqUEdw5DNZiOePXKIvLltQHAOFxbbztmkmW6iZ8xiZSmjWHT3PhrWlUWPzSHbWEt2f+RPyc7RDhrfeEuVtIEOxSX0eTY5D3ful5kBJATV9fRUyWtpnB2LVFEh43iaSttyOJYhW1vD+A9PVs0MB9edJSXQexstMH85UPh1NluoGvq/JXXzfyxzvV1/wfZytgAwxUfBzw1rXdNqjUuTrobYFc/D960WxBRxRLotfjNW01cM97P3VhASrsWxr20oGtDcJIekyH/KZHAuZpbli/5rH88A42P9NYTISzx5BTMkbGauKA7x+FQx9Njc2oEzRb0+EC47V56xX4OrLMORHTZA5c2Sq54PbJBqbH+wPshhDLF2Qqfo8rbXR6DmC1DTQB3JnZUani6GOuSJbJN7XwzkCi9pGH+bDhMRnJKBRikz1tAdGfDdkQnnHJGyfxOap8kIG/YyFO1TSHlgUnVhB50dpC8VYdoToMMb3KaJh7VkUO84+ATKVNiU7uAdvnL9n8g7oiCKzP7J8K0RRrfZUQIWELsKbp0nJRbr/8BEUGTgsHVEO1MxXQ03au8XjZuPHtMxfM7jskBGSs4HzpbWtMZSJhOPFfpzt3zhVmt05q3hif/OpthYxBV+/o0Y/P4ryjVN5/HQuiKQEm2+cyteXpCNlKp3B1hky1W1YiOY7BUC9lQH/MtVfcSp4t3/iVNp0tyXePv8YZGHov0zlVR4yxg9TyenH4H9b+3NeNjKVEq5/41QUkGHdIiIZOa7j4Bun8vIa/Zw4ymRQhQXwL1P95Kj/xKm83Wqoedm6Leymo43wfzEVe+Pv17PVDZzksiNfpvrZ96da6pF5WecbpJ+iT/uTo+7tbl32zafaritkqPlD7b5xqvX7hfc776Emi67H37v1f+JURET7oc97g7gbWEtk2pEGCHgO+8ap1kH0L/lUP3Gq9T5BBnSmw1kz/aGETYpmH24+MtV7hj6tmX9c5uq+qqBYHXpwoP0XpqJz5pFvPpWwzwUg3RP711l74nft7/8JU80X/7Tvb/3/x3l/K+3fHKeaHp8RHIUDMtXl+croTJVRA/Sdgn4ptzXtvWJr4Hwhk2gvgUJXWxk1I5ytWOjdTr3WH54LyLIXfr6JH4G23h8IdP5JZ4lm5iINzHYNlbFTkbE4MlZ5fcsQuNKNBeY0FrWdl1ZwSPWRwPYJMtVoyWRop3dFSOaVnWnNfjwHT5AWQuhK+HzLereEMF6hX32b5gENuoMMebxHP3/1QaYZGdZwNgxFxrq6L4lW9Y1BG9UaT8ayEtPRqowhdZZ3EjitWGk8N2uI2xHer728CoqzAZnQ2iFTMdk1KFHPczhFCjJVEyBzlhuCTFUf1yS2JPTrff2FfvEK8HmOQy0IHLzBsBecoA2eOb12P64i/L6HTPW6Q01Pp/cZ9jDkiD/aJWhXr0WmSmdEQBuOcLuZMNSYN0dNm/FCpBJHprpNcXan5xsy0kRAG/hd+9vrqKE3onN43A/4+9UKejrbRinUl0xHDbutY3q4vS6oeVdkspfg2TSqFzfITpeGh3aX2pq7WIoIcS366ejwV9RZshNwU9gM+WzDPq87+p2PsnOFlFisovf0tYDWPKCGbmO0+TOeT6BQRgZLVonSU2/3SqDe33T8vEC/vDQMDVrI0I92V+sJpen7CclxyJFd+ouJ1mYcNdf2EZllSanpoz4coN0ctiRZlueY6kFmDmfWAo/607mjjym7QKOjx5soraBRay6/oBoN5/kdh32N3hDnuti+y9NtN+QIvzNksqhFTd1YqkaP5/UKspGGAh9q20yj6eYMPl3ILL1lYNNlxwK4opsqJFsdmeo6XjVwuzRbErm9atP2LNRwOVQGSbJjKdKKILPe19ctj3ZdadN8nilw2Qw1FpOQ1zQ8VTrUb47vvws/Gd31UxE8P3yy/ZFtFc2SriuIdjNkcneHPsAjXJlwP40UkvbbtUHnd+sNvBr605gjc6xuK2Q8P7SRgYf8qu2MPKC5rh0hoQdPpJtCxPmwrlCDV+9AoeMWGaTdzFHTp1MhpsXjaUNc6wLZny+JqLW1vwJQrjIy3ALny3bLcih0hNO0ZmubFosIGZI9sL8fITJxrM4vcPFXeL9D42d0dcjvcJtwk8TImBUytI32wlwg014Zvr+RBmhPNNMlUX9HJm/Pnz0cNq4gsI+co4HJbi6cCYpJZF29iq56+QllqGJ7tQtk6peomVBsQ1+IvFsQ0A1RLLh2N7x2Hwznxwzb9zw7u9hen09Br1cD7cdmAzx9nIlEey1zoHsO7a8fkPHXQTmC/QUEFj5maaU5SSOBWxBkqkrH8bMZ4f2v24MpRHSBDDaxKwvnW8h47CQE6EOSH/A0FWS4+C309FjKEtwsbvNkpCKDpgsLp/l+i0w5mZKMXq5DHG23dXhCdwNTT98jYEenY2HgL21N3uYOcEFHH0rla6BJw2ro7h8cT36P9y9GtgFtPvZJ6k44MhwjEhTLuUOi7RCnRav6hvyxslhUBn5Az8JtCvfdEsffHvyO+p98DOeyxfHiohWhmzo5ub2j33n47LeGdn25FZJzajI33p0V8h4h5JrPo/2bo87aQPvNUZ9shJrs8/jP2l833aNGe5UL9iQKCNwTZJhmGRNQ1y8Q/K0mBMSRkal2yscQPGl11oh1uc3AoRtk81wsJwQ+hxzI4vaHqW7N640OwPLP2l8+7Hv9iVP56LcVX6b6iVN9meqY1wqY5hi4Z0fIbBZ6VWBw0SHu8vyRyHE2/2Wq79rfD1P9rP19meonTrWdDGe1PONzRdQQzbSxKDPhy1Q/car1ek0FcHd/mMq26j/5VFrGpt+1vy9TxWJ1A0PtkOHW07PxXfvbavGftT/xuPqXtb+fOBX1pz75MtVPnIqcCp1841Q/TOVIHTLcX0y1+1Q7wfv0+DnL3BcYQmZx9ymUBbm1hz9rfz/5VJnsfn5rKVjP94TM3Bbbs9g6xB9NPvV/kKnE5T/lqK//+vc/m6P+b2aqepyGwNTRWwgi3UWbHxMdiuA+1EVX0OTNzvoaLs5rLOynx0KhdEwUqFfPFQsWwanTDrYpwuFlySTOjBFoSmapULSpzqLDXZ7Qozuc13dzVR7vxdeEwrIeg1clN2SyFplKmqscosYbcUbNk6TZ7W4MzJ8o6If3dqxp4mYGERQLHpg0z2h63y1gcE542jhuQHVuydA5L7x+Scg0lzYa9tl1yFRpjQzXfQiD69TQWGof+oBaCjJVtqtrIRRvRqFpz+UVYltAhpyu5YJCSNA60OVw2uXZ1ai0aqZwetdrkoa9nFFXYjpcFo+hRuNB0SjeCJmxHNZG43FuU7u3UJPvb8JTwX30WhHeIuDBRBMiQS9qmhweJeyNSUuCboZMM79ZBuQdRQ0XN0pG40Z2oXVNZCQf9ZHmeXQDLsbIVMKnjOlpe/s5OevJbOwZERnHPcNFUSmJ37zvaZ/cEmhfIbb/W/fioZ5VBe0JZ3d8nZYGvTujK6BL2vD99Yg23Q5nc9j3b9SUi1sUtFrdjnDN6g22PyBTTYYz2bhcIFMtLQGZ8iGIkBP0M9P+iIyzjw8CXMP5kEPNlY4qUzmBpiDI1MtELagdo7VtL5HFI81EpvKO6wccyrQh++C+6LU1tbZQn4GQ5AzIVMcemfgezbck7l6fgLZmv4Xn3QcWlyJqYntvK6isI2rkRuIKZebqCWc0MywqHm9kyA2i0cWpXRZ7NwE1SalM4BPREpLbyVeoF+yX4E+9F2G31SLQeIr2ORFF7L/dVDGofBQYPF108KJoq0iUaUKDv79Bxpujn0s3IdrgO5nrQhzfygndLQ7VsK90y6LF523Q1RI1vYyr4eycPR/ifkOOvjq1eFze1Jg68+0cstn5SfZmUEva8ZkuIbB0GZn/+hKp6UT4vu8WmYqc1xrND1aP7XvXkUnWJTLaNmqQOZbIiHKO7Tle5h1gvzpCfGzfE/p5tCPoDtxnibmtFArjwEJGGs7mme2QqUxnZ4Ff5h8h2E2TiVZN8f6eKcjIJIYrUf15O8HzgXqYFm/PoOnjUENRVSa+f+9NqLrB8dSdPsgIexuZqhfkO3RhuBWS6LMuqB9KCtwz1xWiIBIq+gEDx/duOEtnK/GCPuAcoE+RI1O9OtfQVkR3oU4kVUhPFJnM0dwHtCsP+6u+IFNpjr2Fa2v6QnrTqoA2sWEicyx9nho6Eekx0zbwPNTIbNJ6iJtlqzHczDmOlzbmIj3Ph3w8+WAJ0fjlI/NtHAmg8QUWBGRZaW/jtAIvmeD8WzGcX9LefQJ/iaaQ9Ee1o6cxmOgTqownhwkyzP6Jmty4qMhpYPKenqPDCprqbeN4379taqYDE5WVKyTZk2F7r5CJHvHye95lRrPHVoLUuiBTHY+NoV3er2Gf5xwZdjTFv18WN2xv+b3l8W55rqkdIJNWEHlCjDZ0Qu19hPcTMofE06tg0Ed76OFx4hZJytYH2kWvCeSnFvv7c8b54sfuCEp8cpb4zsegxn50dCcndmehufvDVOatQsb5yaeSVshA3zjVvvUz4kcSBW109Yl3uiFTibnCQbs7AXetgE6Is+hcUL0kIO6kUSfk89EI6ET22JeptvVQ97u5ICPVznDWiunOgAimyfxz9f5lKgO1g3/zqb5M5T0NBqsjMoK9JlMwc8Xl3zhVaE98MP2DK0Db4DXXJwrotgICaDoyUGAjw9jpxBbc42moITrEqZzNULPzh6k04daA+mj+MNXWyK/ffX8+k87Zd9/fl6lq0deI6bg32BjJBlUksOO/x6l+1v4So/3Np0LqK6rffKqBqf4Wp/rmqK8n678zlb+Q0Cr/5Kjbs9hn3xz1H6bavqdDjvvmTz7VdrJ1hL8x1c++vy9T/cSp7Ki2BN/XkUHny2jxy1RgqR2RDevzjVO5u2AtkpGKz/vDVP/pfKrF8p9y1NX/P877+7fnU6E124Ob7t+c8SiP0S8nG7QJb4Ukp+dK0jaTlYI2az/m+1GONnf9wuuHWy4FVq5PtaZeUJMPynzMA5g7hpasCTJVctJJuny6PS23c/x7UVFZnOBkpuOtMoJ4dbmRcFvGE60+nkuA7WY01Ms5TTT1/hzBkYRDju7VDrSMhlOI+3TB9vJKjimzn3MIozdq4OkkA92SEBnskMsc0QWvr0OWQpsFeO2ukOkOM+LD2a81Es2nMNQs9CII6lkt7LOVkWl6fL1A3O6R4eoAme2UchW6mYdMtpvJCtqk6wSStEeGOpov1JAJMtXNHOHzhR9AzZoOZ+eomkySbfVCv15hDAopITwJlsdag+0thIcpaTw20ThS5bUuId1ljbDvUX+15xF/r1mX+P3JBvD9nvMdNOJDE2LT7id04hwuUG/vupDMNW/IGefIUOHzSZz7FTV9pupn1JgXMlvfFh11i3mCfv9CJ/HguVJ5d+DAOwet2WqLmj86ehfYu6OG7dsT3t/RxjPw2wSZatFChr756wjcGeo6z+BsIMN0KlwKz+VxVKHfPVVvIjyLIS5h3P2aGgb7oLXxDJIoM6jpfeTGcK532P9aoWZ0lQYq5J5msUR2yp6OR2UHfrVpsN9iZCqjbQ1oooiQ9CVi+6BtQSa2RwZqsop+9zRXtsCnHZBE1VAjHIsjU+5tC5lVZwptP7cnPIPPjiTaeh3TsxQdoHNNlyWXM0NNqibIbFsZvy91a4mG+nsB2JTIVM4+CTQNhRjSfSWT6O2DQWN2Y8gkK+yPuuxFOh781Ec71E6wRqqGPkd0hcJxdWTECt+nX+nYvpa9ZfHWGhjEJGO4H8cOj8iw9/5+hQ3wrBzu3yAjPrwj+gg+ewgB7WtRI9JzAcfFS2YpneUTWs/ZFudPIwvxablWaOO+eijOtw3eP3pXNPNIA/Xnjowg++ueTmS5g6em4/2mV7y+KKsRtJO7T+K5KIi0YLUFVWM5w75DHtCD1liw/3gfvldX9147fs4LcLGBSNpyV6QBH+qLJYCwWUmlRmdFW0MlLbcCmmBkNpu2HOqHikxl7v2YxnleD3sGkAHGvYc+x16TsT32Lk8nGb7/cWRvoLkBMpVnIVNdPz4DJuwEzm6fXNP2ib6Ddv9Gn8s8IJOd4kOHPsUSGdQdzjOUXuIWcg4+j5pEA0omBbZPePVZ/IrJhF62QKHuOf6+sUFmaYvbGPtPRKbSLvi5JVQWPErT4slzgozfWfsVxI4okP39lWYaZTtkSjCJkNrtOqDJwhqwzzJ5quzVmgZgm3C/HBmL7ytm0HqP7d0YSFVpngx7Niq+hObd2iQJbmuDWhG7wU0a6trP7tjHFOUUx+/OYQm9DLUMjnQFh+7TkdBLlprG1ZsN5S5Ehp3q5Q9T3eD6emxZag01PHeBqGN7XzweJxbrKY3bJY5vz0bmvzGNNjnroYkdi8SudgbaRrkAFZ87QroVkSF321aCazzsCwyGOvyWRw9uPxfuJIi2ifG3tT9vJ3kSmQed/N335+miGn9z1H/iVG4+49U3R50udwH/xqnSiwjffKovU81cg4IVqH9y1CHSR999f9+1P8WTf+NU3/pUq8j6ZSqvlNSa0HjVw+6aIfP8tfZnV8M+N2cqxETea0Pd9tgVvnEqhfXKd+3vm6O+Hh1+41R/W/sj8utPnMoqby1sY/SJwDl6NTn5+g30z9nhMMRdiXF276Bsdhn3Jhoy1bHE8f2NU42SLiCN3d5BPsQOgeXo3BELDjOgbuMwvxX6inzU6gL2Otxw97xGZvphKtNT0Er8MNW+xvHhzHa28GWqnxx1U6587tEcGegc5L856pDxUvzmU5nnCpkNxpVCJoIlYfu8XPLf41RgzdfVd+1PyzQQvvlUD94O+ygzZOafWgo/TKV66/98LYXl6p/qU6nSf/2T/yeZavpvzqcyF00AYbp9s72zdAP6ueQbeFiJQuLjdCVq54OFNlLbjhmzlrlIrbsuw/NoLTnbes9Kq+7hDE7WcsyCdOZoWo2WBcrjfCMke4ZMdZ1aCpxPN5Uk0+bV01QGCfyFehX2gV9PNPfSDEzFJSHUX6de01pVgvhjKSxmpwy0FWsm4BXHBWG19kIb/nzOIE5AJvFl7QKtnjsJEqeVWZRMXJtC9EqgOyeoUbsENao/rDzg6w0y1cPtgR43+xDguq75np/rTKuWmwoO9k1hyfOETKmolgrtSEVNO9jIVI/eFCC0PUWIlkc3ptuFsIGruFV4yjbIVE0TYfsoIWoSH+UGvYwsH9vHJHj/9lhpj91rjwzSIFPxTinofrYvwJstGr4/RKmh9dpNh1xHDY/alRJQiUY7uO/IcFbLDHqaEOsCJSfDPsqTh4yhRudvnMqSFqihK21VooenIFMFMjLV9SbE0G4dbP84fAO971GQrt1BF6Jyv9boFUcAwCZvSDC5N2jTYTOFY50SIdoCMlVZCxlcW2fDohn6nBR5DJnI/rgs2tyFGPVLnkO+uKLGMoI2X1bkDzwvKjLfCIqa3uQohrqUNth+z3NML7xW4TELLBKl03VHtdmjg6g27sK+2W07zaEvA2plqQrRzkSmKsdyAnyjGTxus6FOuSIZ0CW6K6SPs1rRF0frUW/mFoscx5fo6cMe0EkTR4jCgSGjNzJVnk53QkqXrKLvXW1AK28tZA7zLVF6oiIcbvwpBLl8DzRL3+XAZA/7rx7ijmHDfWTmgLBY1wCZxLBquAWtwaPYP2vUW+QX1MizzpLZ1etoIs/Rw+bhliSTEBnk6s3HUDEFGWZ1ZRkV6ppCuSXIlHA8B3RVLxDt8/YhhLOHMdEOhipC9Lzg/RXzheNVIgbcYgvH38MskRmHs06uVoNMxfx3QZ9r6w5nfhmYaqiTX73kFtrKd1h0cN49fYiuBDzWPCFeESbSazgxofM0B5ktFoCOyNmE/eL1YcEdkl5TyE6Ek3lGn8jeIFOhUB+htiyNJ9ORp9Dpld/gPFK2PEmi9bC2zM5Qlqgh8fiIzOvW6Mffbx0y1YW8Mzo54vuXh7HL0jjiGZ2de2SqKtnx5JJge8T85MPBuAgsLHRZ05b5agdl7ak89S/rjNIda+E6HMkUyW9sr92mQua2Eh99qD6w6VrqDOBk7bO0doWebge/ho+uOx5N5sh4HOQRlMURGXyXIoMEtmZCc3pYLOauX9Dd/b6Eoy99hH3sNJn2qpEp94sH4ajrOL+WmtBh//smS+wex9th1SPT1Q9G0rmNTPVpUJM7zd4J8dInNSUP1PPOf1hCWsvI1GPHvUITrHC+WBm292Tc4fufRg5J0LGM6TI4riBQby3f+89U0favyIarfMX5e25Lgz6yfMjPG+K02w8ykboY9s06U49FR490dLcmS2gNZvP4thAUKmrtCxplbApJ6Pg25Qn5wFlERkj15aegUmKt4ILtifNjqir0bj8yd/JZ1kJ4utxtLWzQPqCbazKXNqi5P3Gqn7W/b5zqZ+1Poz2SsGEIHTE34hlUYgXcBTKdfNf+9CYNiLuKPv137W9Xix4yQEgCMm2I9I1TgXs/a1+mstwlMtVPnMoLyOmXqWbRuSbKsFb1w1Te+exVZL+aC6CnW5f7qwAZyrsUAawv6R+mYjL85lN941THoVbCd+3vrzjVT466d9SGfYFXvP6JU3n6tvyNU6lXzRH8c/T5ZaqfHHV/sUXmmdWr2zdH3YVpFxM/Rh9LvWfIVG8bGejloqtuW8WffX/+bHIBNak3gk96VSOnirS/OepmU/bffX+qjn/va2sVn3du/a79+XJ47gkf8Q5k29eJ+4jXf89R9+IHMtVPnEqdnnfCN59qOEb5N59Ku/4rU/EQ2/OnPtXP2t83n+onR11dXrB9si0+/3+OqVbSP639/dcJyvjf/6Y4VRCqDBKRvBmT/VdAZ12EGiCeZCFNSTvR2gKZoRzRkRDuNWQqhS/HkDXpkuzj3TPTkl04gcj2xmT/vh4V7ZQSBTpZ3wjRKXp11NcPg99qqejREGSqGc2WgB7olQe6U/faWTYLyJJO4ntx+uw0X16iH8eRcdK3b9va9RUKcMxHosCumRzQtjSRAe7OWNiLNLfpbtGswPOPMonWOV7PbCuG/NbJyEh5jhqz5h7a6AX6oaRUbBr4Xgjx069Z4JyMWINJyiGVnsiQVo/v71/4GvjWk3kqxCdJK9znB2CaKDy2lnh/ezuncK+GekKaLku0KlYy5KYw5kyz0Ue7K8hU7UIiJNpmj0JbLdgeumM3nBG7QGYxd9McUllFphIs9FOTA9nAs6+RwTqlD2jVrhzUjPPAYE9kpHR7qOCuyDoyXIeMZMyt8hun2vmXN2p6wgso+6vGI79RanoJ3Qi68XPDo3W1tqmb6Ge4+Cb+/btFjWybRQWneYxMdUVXXJumqgCASs7ToChi6j8ZMgksNySyFGQqSidraP03+uXVmwV0P3/N4LrlWx4tjXNFkyp6w0MN8Pf3dV/R1ntFcNnVG2w/6YPfXxtrZJ4Wmepilh0lq2kLcdjceSB1Sa3NFq4Ol+aImmo1RUHrB/Zf8wwNFjt71aYnlF54mqfhvLo9akRAUdPbsYe/l3uqSCdbt4PLRkYNoacS6E4QUnj6wo7HzowUdD7ECbrTzBryqYZ8I3s0h+ztPHkQjFFT5qQ5IVPm2H/6qleo21oeFHJEWDI2lQn66GhTu8QzWOqdzth+F15B7aONjldDftPcFfB5jMQQIlqsFTp+5yPomjNqqDUnMU2XhQbNbWKxVNfRes5MOoG9s3/wcLXE8d9W5zlEk4OMPkeJPoj0OiBDOL7MUUsLib6EwxNKgWx40jw8ZLSc19DFBTKiPF3XNK3kBrqH45B4NHrXtNqjzc2zi8ejYsMnVBOzLdx2C/zcb5lNK2dpQHCafEgwOy467XX9zCE4NugzhVtkur10y5AZfA3n3xaZLozZFc5NtmWRnSBD3vc4/hpzuF9/8IFK9eoK3cLdspQN9c/qJx9BK61dkqhXFtOHJlJkQHPHkleG7WFqjQdJvRIIC2VZ0SbERUUwzyqL52GZUVdBpqrPGvaXNMb2Eve1jow5nDVzvwcGndqKDmUIyIz5RuiwzzsN2sbYsfjyRsaLyhUyZX5FBk+fyCDpSNxie84tki7cc0b3SwenoTf64PwLzVjLLsi0wbbF+ffZ4/h5ljieik9pkji/qcgkY2S469j2hdhKuUYL0WqAG/nAcCBUtMvbBVw5Qaba5m+EDwGZqtpv8P3XQ60PUynQBzM/tpCkc2wvYz3U0njLyFS93ija6Hqw0Ed74PxVJp5GRWt1gWpWGEKszXC8b2Nk8tZbeCQVIz6MN3cB1dW3WXQdoU+RbsgTfQjDxPkWqejTvdDHKbcOMnQ4+WTU7skKblaNTJWKnvTNp1pom1pgqr4AbbN/cbAN+oeplgoyitH7NvfLrZqR+0fUwH7WPoHpnlckVLMSlJkZMH8WTFGjp8EO1M2eocbXfk8iR1LBmbQgeEQQgKQPvL9uRwb3NektEbY7TEAvzybzHyEyxs/a30+O+jdO9be1v04oK5JKwgSscuQyJHeekTLufFBXx6FaZjjka93IGJw19rmbLdTftT9lrPxLnOqbT/XDVG/RbUCWW13wU63syD2VL1+mArH4xF+m0qd6xn0FfOW79mdcNSp40qcLiNnpNdges4UvU80CeQryI7MF/zbusy9TbTJ/w71qOCO6esp3MG+izr9MtXKFO9KfbHO33Q+1JXz2AZQNn3zjVPk5an9z1H/iVO+XVXzjVJ7hBhrpd+4SzPbmEm+elhNyvEVP2Ha5xd3RHhm0VwQRaLpDpgrov8Sp/M183ZOnPtRuyHJ8Xtn+j+ZTSdI/rf0R+b+oSvnfxFTv5diHZLJ+k6D9yEA/nxbn8GY91Ju6H3qNLjcjONjSiIfvvTyhM3k8Ale0FgJLjR0ySboRINjXI9SkUJK0x+MmQyXqqAELKa/pamSOAd7KWohYg4x13dRLOM2qK9tveN1pwck8wb7fSYzt0L/RBOO8hESKFBKdo87QRHX8BpYsRDT5b3y+MbsKkDSLMQsvcm7Qp39aQhBo6Od/Di+D9g8ZmcIZoUadVGQq964DXDdjZIaHXdj0sx7twe0dZCpG61j7nMIzxKcJMmQHOTJNSdZQLRuZRe7pJGrLOuwhEUwF/T4fP4/ZgUI1CRWSTPSXSI30NIJ9mo3Z3p/naFNDZLiHqxOSdqITa8/nK4BO15Cp8kDJaK8lORyn0DC20E1Nm5avDfCPid8XzwrQXrUcyB8HjcWrrdLR/C1XcO19naX9Gm3+Wr8VwPvqwXcvFTXOPug5VHSD338+ioqedm6INl9GpjqI6Pe+nbwEPl/oPBE3yFR9nlRwyC53gfXPraQtk/ADh/MYNWXVQkA/nnyAi1gNddkdZIiM2AqUYxhqFcwI0Fx/TaGePbYsThzUnLue93A2ZzqL16JS0KQkIZTsgUylqchUxzn+fSGtTCGNKTJAJTstpCncWbC4JpUm+ToyT39HpjpMi4yuQxJDq1vIMLObj8+fZBtkiiUy1e6IGuFuDyXUrYGaWw7np82lQwtn+enweDpHhrynLEENnyJTdS+eUb+ZbOCypcOZtMdyQt0smSFDzJ7Y/hQ1xd5sjhAfb8gUb09R6KLWPeiyBvtj7fTI5Ba/4vi5GyS6Vm+JXkYuR2bt0GeIa6+i5ysp4f5APzuR3iDRhdpK0K46h0T6lAR0NbYJXNKPKSTB/WPTA/HQB2n0Bws/h7jX1s0VfYSuGwvB5oHzw90THRk1wfGXFYpILxP9AdV7sWFR+iqRWYLXDd+vHuI4wrqirjHkM91F1OyrjO1rntHmPqvOY/Fnjsxh3GoDfQAVGe/RCgY9CQ0yVeO/BXZ+LGpt89rNIPVy9ImcC/o8LmcZXI/eENcNFYnW7XCmch4hU20ZMiTdzAs4f962EF8b36ZPx7rA3TsNNWXLIU7oyshUD2snpMaDB3QyBw1y7b4jUYAcS4XpDsBPjI/A8tNYJNNla0OzalSWTi/IZJYuICO+soHB3WHvfyxt4LwgnhDNmkCjiWcjg7c6XmuhUFNBiAk8FLJjab3/DPXXXsiUbBgvbI4M4j0qA32srUVi83bGITiiIiSr24ez+d4MNOaac/SpGGHReoLj5327tfg8N5MkeYjj+3IEHZ/fQ6b6CIJChSe/Q7H4DPl76M7QUriJUL5Vi6fRBJl6NY0ukCtDzdeNIti0sBQNum2K7TVUoaG3GY66VNghU4l+Imn2fm7CfXpFho2WyLAU9As8NcMQUjVEpiqPyDQ3feqR5P5BhuvPXITn6GSjz6N9JLp8WA/o2LAP1yuHtemz/oand8L+LgDnS0iiJTLyFRn8OHqL37W/l/SoOROXOP6p357/nqNuTtsRyC8HmSrYI2P8xKl+mOq79veTTyVftgFzlcllQraX+k+c6i+mWm/PwL0XfvO79veNU82o/xunUtdjk8Bt9EbGEIUTkrlkMC/c+R1ZrfLX79qfq6x/41Ty4+OSb5xKVDIfGYm53O1iFn+ZyrhPgSEnryXiFvPHN5/Ku1/OPSl2egNrSDbcv96RcX7qU/2s/fnK9F2RMb9dYSeJyFR3es7IPnHrb32qbz7VT5zKdGaU+5BlMVkG0Z+1v4uJzPJXnOqbT+Wd4goUYfdn7W/h4niyJoXOvFh6/zLVeqhZDDiPbHLgyJDG+Oz9rv2tC/k3TuXZr/WE1HOh+MmJx8lnTRTSbtkCzHm2E7zJGJlrt+JP2BjMYt8cdWMbiYDCB9wfzpUloXPogThLk/0tR13bPv7jTLWYCP9Un4r8LVD1v4mpRsvUg9B+9UKg9S+burOXBheWIVO57qHT2KOR4LiURmTff9CP7m7LFUTCboF+1moH2tM1BfCXxYjtX6wTtY3KZbhIxYbhuH7V1AqvYzg17ZpH8TrvqGqLImRBcGXsFQ3H7I7DI7Alk0gwqXaVVlGc6bF3lYU4021NO4yuLwgWgkiCq/cCyvzzB47XeEwCuZa1YS1jAUwsxgJjqmzQ1fwVwf00GwthesX7DSUT4TrNCI+DpDBosZgGsL9PahJqBzHQzuGshPRY4f12E2S256YdcmxBZqkZjCfaxDu/IKxbBedv6wJtjBvauCsKWiRN8wmVRsO+Ie+CmrRzXI3qS2S4ZiSo+LnziLWCDWciO8PZK+u7ElN9vj3B8cEbEs69VNG2e4ECL2xCInRjgZ5Ey4YiWiGDVZe+ptMP+pGtZSGz7Mu3TbVxiwwV1w/BuWplTVvNxesbikNSu31FM+AhFHeC7c/Ga41ajJdwDQSdJV6Mmq8GJYdstrvz/S29Sxo4pzeEhYKaguIRUKNiKeSRT4V0fiwlikZPRgAcziszAP1u/Y5+4z3HqZ2eT+j3173Vw80Z4fNVp6IYNHYPpaFtWPLeoYZso1gGnhITGbtEBrkqiwZiLbyzfbdcFJpQr5B5qK6yCN87o9aYRMgErUFiZ41MFb3jDdT2z175sYqa2KGN4XlrCvGTn/thqaiFW1U5LJpAadPopseQiw1qbCWTDBm6Q2ZtamSaTesN+UajGYq6/SQhERYGato5gwyZmARJnUt0fZ0DVEdVFZL3A5l2iZ0Nl6g2SPp6oyZJxY0j48UbIT0u1gU1l/g8141usDhVeomm03YFF6FHDXUkbK/NqFOhTNZ4/8NPjjvfCxB91g8Ser3RaYfiPIW0G415sDggUykPfQN3LUCmqpfKhPJR1EFzkjYkFhkyx3G7ukLbu8gcMkGmUldyDc9wZfOIH98VfabCAm5B7ZF4NSI11cROh0YaI3MFa25QSd/oEM7qNw+d0b3SePuc4AvfRjh/Rjhfxhd+gGJII0YJQKa7HYUKzjTYknh5LSsa6zjensXwfukL++fotheo9kdjOGfAC+gNVhIyhLjjEXVZQNlRIlDsZEdIOj6sPfKzC26pfvgeJuOeOGxlw+3+VEk6/SCT5cvbHSrjgP1rD8xWvJCJr0vT40mzrjR68AO85ipeewlHH8I2VKjq647E6gUZjLCBKbfDHoXrhyCD+MhUVflApi9uyFyZ+hYhukUfFnA5DbRo+kQ93ig4/+Lx2qBuYzVQjvZbIVkdkEmSUY39UTs+j5cjZJgPs/D5RvVQb6pmGc5XYQ73T2exxCzeCo2kVQXF+ITvX+2YQS+XWoPCK20eS88zzl/dEWH/KVsSWlUion3lW5xfc/SJ/KHGb15H6EM9LYNH46ua0emwjvOcNCDEsYpMNf3wOVy4Y5NY3/siDcekg/NFNtHeIrPQSMP5WHFt2Bd4wvnS314LuEo3ZPDTcy3SpvEO7rS8ok9ZqdtACyr0TXR/ZRI/L1GjIRMk0ATJZm4hfAKimAX55qi7JRMKclsiC1gzigy1Fy494aXigL7eMe4nV2QiK7HXQNMLavrBYUh++5cECusMwd0ixpATI1PYuRdkqs+r7P7OVHZx7kg3QQbYPUKDfONUYsAmv0wV+mw49dHwQLEiJJhug9eX5jVCqz0H5uJk0Mi1RdfQel6QCfXGn5DzJWrAYh4yVbQaamQOcaovUy3PyGynC/oESmE73HXv+L6rk3sFpT5kguuXH4XwoL2BWgnIVMouA5IKQg1m7dlDXfRzRUaxPgWytGwGoqTE3ziVtdtu2JepfuJUdgM6+cap1uR2A/uR4PP9rP1Jj8P7G6eCj43vPx6hT+EQ81+Yypgis32Z6knnS9CVYMdd8znko7nyE3QaIlP9xKkCBxmfHJfItI3pFwSdsTeo48Ik7lrG+wsbawJ0nGD/boJP8R9kqqnwT/WptL+W/v5Hc9Rn/2amsrMxwOF47Xm4Kly0YZ1FgNNcZrHXWLUWX8IV7ENfEoKXm/f05oyXEESXBQuVZIzE65zfcJgdRyToymyibbTnGI4HEzX9NpMrOqs/I8jsApnqU7g1LTxDhJOuX1ngvMRae0x3R0jLx0oI++xUaMVsNodAlmTUoLpTtONefUHiTkTCZrVs09l884bkghoQ7CkyldMuUQRpipr0Or80Oj+REB53QL8fFnlNu/jgQn49Epa+SW9Q4bFmEDXnmxCOFWQqRW1KSA5DHe2eDbUQxgMTzoZ6XBXd9dqqNZ+wby4KicwNMlfxPqCN1PH5UtFGplqNsX3AYGMS8qer0KR4IcO5FjLVxBlqS7QCg5YbGklJjEwlyZdfpmKXBplmo+gU6uaiCrGOk4+ezwQ1ppQ1EnmWUtPX8XWGe/fQSWotSoMa/sBUz+Yh2PUDGSU+HU7QLGb4/W4KBb1uyR7OabUhSXDyNHpcWQXcWqqzaEaRqfzueIbw2NxZ6DdbUbuusf/C0ZiQlCvIVPMXTwFRmPIEbYBI26CQ4Uad3VAnm9g0+bQTuN5nw7683o/peDLk+xwYMlU97bPh+ZCpFs2GpO+7alP5aI3hmnnoR49VZIC7c7yD1zt3FmSzbaEhrFN4wERlMUwgpmeaR5DrCjLV8YQakaOOwiWtXZKa709MZQ/f5zq9mjyNRn5H+wfazJt5Q7/8MEVNdLQhzuUM9ZMMvCdqjEghd9+mEFlu2dNZUk4hfJtPwiqCTJUtNgeI3AqZarGVJVqWN4DWWGP/nZS+o3WwusB9H+tCTCJsj/E6P8NNOmx48gqQqebvVwFP+Bgs2fWFSN0QVSc/djZPEUyAilqFTLXS8f5OMuy7mtIPZIcWmSoc1bW2/YwnEJR0zIJyhj7IxGiRMTeuTNLxFiZD3fwOnjX2Z8TuyBzXj36F6wWZMpI1vL/EVjXcHsNefnbB67C/LaCefkBI4wCZarbPdCh3Q30iI2QaHR/TDcTH9Zvvr9qi1tTzWAAWsBEP01ru6Oh5SKFNVCKklo1MJW9IBbWlbEly3GD/CetVjuOzQEbwTWSqcIsM0RwqZKpKK4Gam9cKzgd3x5OZgQy1m2gEysB30McwkTFn99kOTur4w/bGateR6qFb8JgbyFR3Dd/PmSNTNSaOl6SWsL2mQ/9Vtuvx1Ks0hZZDvbNHcfFYrL54Qd+jYA232RuZzRGQWbLxfAEXb+KSKENFo1lb61CZS5NH8l4N6Cw+ziF6Hz8kGE6M0LIKmdaXwmHfaY3zi771Bp75eIvM+D7jeLuKyOQL8Fn09FSJsmZeA7dkHF8PF5k9HuUzuA9nf0R1jkztcavC8TbUfM0abG/00DS4zyqbJRfrY9NgfRQhmdotYf1kO9FEw9oiMw7zvVHWCq3WrwqZ/GTwZNnh/YtDRSBHEyMkMicFXabtDOr6ZglJc/9MaOAIHXSv0mTR+PJB+5PqLzjD0RbSalgL1R+yCPVyWEstxu8J7fRp6o55iUxl0AS++/5+1v6+TKUyeQzrR2xzd5X6GRnPtT9rf+aVVOQRFuUvU/3kU4228Q7WgscE3xfPPVlt+9+1P6hf3P7mU/0wlXcsVYXcb+0UaBfiWPiJU0np4fh3pgpAHmpYUh1HZfzOiMAiAZzb3GWgXdCv7SbVb5zqy1TGaT76jVNNrkONTv3Vglye8fnlBJnqJ06lOwUyFUoVtvJ4dYedDAb5xqn++9pffXjdwBkl2W/Nz5841TYaUcFlXhaQzxznG11YNnq6rVp/aylss8QWvnEqlB4OupVvhL+t/W2Xxp+1P/96qH9rKfy19meKxz9rf3/Fqb5rf8sZz4EOcbFvjnrn5ItvLQW0Mp5IOm79iVPl3rsg6AWLoKotMH9WfiqiLeR/iVP95FP9xKm8QsTP/3NMNRz59w9MpazECfn5b/0/ejbNvzlHfTk/uRAqbc9CdZ4bNJrkBP2mYNhXNz1UWis/lxCrXOIsD4bz7pYp2oTNVeTheDHWNCe49hAoc0lg95fda/bSlyB84hiMpxq6DlsWSnBY5GuW8g9eL0fSFNzwdBH2o1ddaWZ/zcCjxorvg+sz1pL9cgZBx2UetcpB0mbJ8wEHh8753lsj8/n57gXH4jLi7EORYV4H1C73nI0JW7UvhSqj+R7qnTtm+6eGGmU+5B1wAZEsqm3QqDUufYjT0Y2HycYArbLVEyS2PORPRchshsJkuOeWTCJp96y1SP08ILKGuu2fFO+/H86iyYUnfl+23J6merqEKGxGfB9eT5KWXJgL91ev8mj5HtnaZuf6kLMU/f4w6gO6GW0ziLPyLuy7x13U7AoZrTYPKk/Sq2LQ19S1oLmgMUnOAVT02bMzFPFhIyQlQWY4rNnpl6lOpYcaqrxO+LxDfZ1ygUxjLm8BnIUOmaYTBr/5RZBBYKKTGI3bhI78+xlOfnonYdSiTZey5gXo7qGf3kiFTUcnPYaGXihLx7onUn2jj+Ex3uxYfHgTg8aP+QfaS4saeh5qHdCrO9QyMPD3H46S0XTKAyjNlArpqlcNanfyCDow0ea/h5qlMuzvECyuNTLvPMm0W35A5hE/qKkuwjRdXOch5HyKDCNkZ9QY19YgN+87IbHbc0AVKuTQPBSTJWGn1vRwYHd47ntbSPZrz6CjmRXh889QwxOLBxR5TgPORdTU+77s6Fl9TCCdLB9C+KoSTVPlTYrW64PjqQ2HPRiV5UKtHFXksaGu/GGHGnm3ZZ3HUVIi4/TRcHaLukH7Pl7HNCjlHLi0RwZ8ZcWEFoawgMd7brNYdpBB30K/hkvTD/W8XFWjEr2jD3LYdkJwXiNTaY/nB7znafARHPQ52gbb4zF+j4V9PpxpvS6G898KSoUkOHhAee5eoJXSgREEvH+joB/9tD3U7P7iZbR2XREZpgceh5ZQ0XoyxPk2H/wc/fyhznpD4Qj2m7GbtCi05wN9lKzlI7xu0AdRdvMELpVDeBKFOF7S6YpD6dQGjxcujje34UfIvaEuvFT5Cl3fDxxu+crg6Wn3Rp+MkSVcXhzHy3007JPjqLEXce/wSGGCTV+FucP5ekWmWabjmszGKxMe3W091LPC93tsGDLiXEem4jNsr2xfadDkN49FqLMSHRUFjod+4ZHkmrGMhpq2RgbjDk/UHTL8xlyJkKvDGc/nrVBQb/ITZxr28QmmCjQx3zPYl85bCNqRaWh9vpuAJ7aqkIzvpUbDiXWH8nDa8jQ84vi+kQky3TrxSSKdVREnxvwGxXHq8LSZ4PhKiDWDUq4tErdzZNB0fuNQLYXdsM8W29uxRBXa59EmiU5wPqTrZA6HuG6E8LbG+RcsWgM6pxjsw7xHJn8NZ1jrC4Ol0w8yoDhFJr9cKbDIBXxfbbOawlOPLJ58UrXH349aqOYfk0T5yZOoecyf6NMdkKHf3Rmok8lzaOalhT6i5PX0cUkSd5oZNdn3EfoU1UL/jVOB2nqT79qfunjbxN+czwFpQ/QMnOvJE7zzmWXffKotkIDA1qM1ORii/WUq6PWhFsIRGVc7x6jp6y0xiBS3K9htVYN986n6fjgzeIhTffOpvGmLo/GwMYjX3T/1l6l+1v782WUdk+p2E2DXTP7EqUgXe+BE4HI3pwQI2eDzas4Tn3JalhKZuNgeOKuGfKfZpydXw70jY5ENc4n2UUizHHLQ/7b2N2ur79rfN051Vtwa5PUkY76dDTn7GfowP3EqN3zYNllxa9i3t8ffr9NzjZ4ovs9PnMrtj0X23ff3s/b3ZSo5QR/ByRSd+E+K74te4hXkBc5Ht37j84gb/vqu/bniHhntJ06lNU/8+584lZG0JyCfwBb8rcEkUnXYn2Rr75hrSfj5T5xq/UJm9m7nsvjmU2mLLQje8vAp/sZU33yqW7X6AG2HtUcO/1Gmmk//Ye1vJsz++ve/qY56O93sIDkserIPRy76VVmuoiZRGf2ww6HQxNVThGMZSozNnmhzq+yDNmFhiGwP/k7R+OT0Al+rJL5fHuxO22TmEpmoRw2YD3XPdXGJzAHmmkW34WyZrWigTyFOLkIwdZGpfNFPIa7dFQvJaxdoh2g3hSg9IdOViSVqx8TswPeSOds3zEU/Ep5P8Ep5RAI9PIna/DabwmEzQU1KNWSsUlvtoVWNMdkfPni/HT/soFzMCUmfZ0WhN/r24eg7N76fWLGt0evAVKOPzCJ5JhvUX6djSLfzMf7ebFxpwsJv4UgdWUiT58ugueiqcG+l4ayeChkzLscLyNzbiIWz2VjU1GbYx/TWVBax7dHWmoT4UG0nhKercY8e2ueBTBVM7jwk6VbUcFIOmQU6ajhTCny/UW7Ck12JEOH8KKgVoc27reSNEK8vnkaD5XBGstI9ieN1ZUbR7B2BdwoR0nRTZPRZyAHcFQnb/zEFiZYT1PxGU5DJlKyfUMHelxAWzp0E4mYx0Q7m7gnBhatC/LR6G20uj6GcnShJl1tkCK8hI6j04w6ZlCBTRTT/wO3jGDzKax/o2Zw/4O6p+HzvCmJq7XQGD/eE9w/bs0bH1WEE57tpkrTO8XnvE6+Gg+TVQujDPdPMFdOgWJ/XQjp3ioBOn8P5jP1R59HzWkp0Xw75MvocmSqdoUZ04u0EV681SbKaDOfnjdEG3luGfnnDUBNXxnyIU45Qw+doc2ndobW9rKcmi+2ZV1NDPAqQ7owHD8PRQtGSrZmAF+1HLEhv7oRGJt9Bfnlg/93yoqJGisyQH1SdJ9mp/D/cvVvTqky27/mBvADPcskhSUFBGZAg3IEoSKKgIKKfvgc6Z6939d7RdVMVe3VHVFTE8zoV8vj/jUOO7JFhshwZ4IrMOhbePrK+dQbu5oaYXEdKT7uhflfxAJskTxf7y6tyBbJXjc8nF2TE6XTSQ5I+Ws5G5rzW348PMlbGRiITarQ5ZiMRmeHWDznzHrR0MTs+oF1cKE/4CJlFvSDj3eLHdpivqk8zat2g3O9sEjZDfa4DZTOomAI8NlKe0y3u4lAoCTIQLz/Yn7OpDoedOVwG84pL/VOc38AuI0n0zSU+f6GuYmiWMJyZqPqexo1YwPNVmjweDeMndKsUbpsQn/cRUcM/o7CA2hRM7K/HBZm25gsom9eeJAXlJu0PJjLl9LhDpguQsS7uYQdxs0emapddTm7TZgtc0FQe6Z1r0+VtVcHzLG1JFA4MaixqAjxfuSS6n8mcxn5LoAMLxIhUbMgv6xUonC0y1dhEZtEyZCp+s/Y8dhKeUjs2h7uRVsjg2pDPFiZv3C8mxRvXf7Q09Unw+UBKPxpP/AnaIPGS1/AcbzcsFoZaHi0aYvDcS64YhlwbU+8u3yBbRTseRSUDah2qCRTpYysis+dzKj6cAj8fI1NtCk+ikWpq8JzskamWZ2yPPr1MITEWD5HNtbjXd0pmQvfiuN7XKTJVP5nh9+83ZPTPHpnq0NcadM4RWDQ7kQjXpzGGMrtbLOwORUtz1UGmyvlGTBYLtIEWdvPE/hlqfAYrbO/jxWfIoDm+3y13+18+1Vi6VmJwazf6j6lk1dyI/2Cq3US1GZzPHpBup6i/2B9OafbfYn9XbYIaPdF3YCsGY25bImPM2lb5MdUvn+qbo651E5P8Yn/fHHWzV/GPL1NJEklhe3wjc80eWk62n+oF+9XWJL/6VIaC7TW00547OUeSc8yh8kW1ddiPqUbdUQLDxFX+y6f6+qks7YDMkhBkvFJCpqHJ9i9TffOp9O5s8N+5v6+f6hf7U/ZFRI7l6w9TuUaozkk9m93Ari6UeSGTbELk5q+fyq/wfS9hNQZb8G3uWB2kZH/K+Y+pkIzweeP+9Sf2B7notuS2MmowU9vmnnbCz5cJMs/a6FzxF/v75qh/Y3/Qevj8/2IqJ0//xv4QoP7G/v7hp3J7NSW2T2agSRMkplHwSX9M9Y39AfGQqd4u9j9dk/88U80n/yL2NxX/f3rfX/rpdnBu+5fIdvuXTgPHwD3gdEI7uRJXqe5I6xn4UisR35Xlmj4bD5movM4Jq/OTpBdB0kEQKRILtue01sftZwHnq4sa8GyclB4n2hJO6lIlkfpxcjp5DjeQL0dXFni1metL5ZCAp72XYkDzDvRkJowhiLcyS+7laqzbm0cDbMJmJOBTWafH26cFNz1I4kHb7sd6L37GcOznI87qej/X2abxkQHuIzG4G8hUVkx2cDHPhESoUbhnkpMHrlhU3D80takXTy8FJ7vILHpTZKZmKUgQzFqBH0T3nOvK6PGAgyzLYsh8ZK7APqrwFFSZJH7t1PQy0mYQd44ksmKC74MG3R73QKohE76eur4+HV1ockp4dPIVoAF/4v5oZchUEMVj/eEdkaluRGMRD3Oddr6MGvPeEx7qM9zs7V2YA5dOax49CDKVEeEexM/Fk+2mU9RQp3NSyJcaMptU9YPGINPwq0R51AW5RKWtfIZL8VzzeC7nY3q5j3KI60stsmaouRkq6w7Ch67xsH6CSa2zEcJ1YdAh9qb21G8MCZ7iaE9ih3KdesrxDRcvQzv6lBeogc5QV7pDcysJlDyipuIgU5EJ5WFLkKnusSVBsz1sxHDxUCNKyLOCUxDUnB0Oi0h3maxDV19VMW7uOfYPqQKotrXBkt1IndPtETXpJs73PLkM9Xfo4nWCTn3i7029Iqd9iXtcZm9tjnNeVaihZgcomgVq3pJxmwo70KDQjshgF12t6SYMPhBJlyf3zzEyVXHbR+B52ogc5uZrTI+SvMPnSxpJ+gKZVugzjho2vE/BLy29QpUhYyCcxlcZmapaoZ19r9DujSfIgjTaOzPg2comUXkWddQ4kIEvInz+SfMU2tnXF8SJ1TK/csxSl9PuBdHNRCZ3xtnAQEfsj20qMP/2yWt6HGJhuYB7Omrm26SccA7dc7IloWwgU8FkOCe2HWqaJhP8ux1bU8gmAuDnMTIFXek6VFTB99kqmkRhdCPgrHHdHIrNvdZn7PMCtskl7sd7XC/+1IqgtQbkOjz7lk5eBJmptkwWH8NLRBvRSKFzHxZq9Aw1PHvOLvDQXJMk7vyN+8dpNod7Xu7EKDWx/c5NUqB9roY7fBOmUy0QbPDC41s85FxIiSeFG3imD5XHPbnY9JKKN3h67tBfL+yvGJCJy80SGarp2BitfF+Dkh6BJ2pBfDod2zJc42DHIv350WmUI0M818OdxXOGDFKMsP13QUNGk54Frt/kPQb/5r9Z8Hktdf0B5w+AOZyRKF1kKv2ETNd9lA0Jz3cNGb5LUQ0Pd5cnlHhjap0MnALiZ8fCW0Vsul7xMdSFueVx/kKbJcpeBbRbcceTGf/MqTUGFTJNtcSkWwx3XtcbtBm7xYP5j8em1T/3lQHNHnB/eNb4fWErXyArMkOMXhzne/S2VejSC9KJWYs+/Va7LPWXRUL/rNVU/VQPaN7j4c7x4Z6CQhafUIzfON4jE5nqTYZY4VbF97uXOH9t4R47M0GvOKPxXfnlqGun9998KmNp/PFT/fKpDp6Olkl48cjPTyVexxlsLzrSzasIWuLlvf3Lp/r5qVg+/+On+sX+znq4AuUomUPGxVsi33xMxfz8zaeqYHb6MdXv3N8vRx2x6w9TwXL1AW1634tQy8ho5yZ1gPi2gww3xt//xv6+fircc5FRLr3RgmElQ76Sg4zyZaoNX63ZL0d9FiIz025uMEfcX0oiCuIfpvrF/r5+qnX7TNnv3N+Xqb6xP2TG1v7F/ozzDpnkm0/FsnAMxAr/nvv7MtU3nwp36Q+azNS6w041kZGkCJnmW5/KKkubedMY+7bZz3psz9IV3eiN7zsqX4/hYqs1d1tbHf9if4pv2yK4Mz7/E/sT4j3/x7k/PdlZ5B9MpV5uyLTHOTLVN5/KTN9bBkKCTPdlqu+5P1cr/6NMtZj+i/pU07H4/+og+v+un+q6tyEdH188EKijUwYzdai7K/BAUo+pXhzOU2CzxUpkr0guaUlwwnslzLgvBbuxfmf7J3jTDX7+PqalDtvpHOJtgRoQ6shU2rhYgF8Iihg+H8hUpS+J4F2WV8bqbZ3rbZlEcGK7JdrJ3t7W3681zp4zkUksgNXrp513B6Z7U2QoKUM7P0TGCWKQGDsK51onn6kIp0YYsYCYwlw/dSsGN0cc8WCWokb13VD/RQ81MZyxl4Sa9XYhMHnF/GsX6frdSVJksvtQ7yrNdGrq2gqO1kwgbDcWIv1Ubu+QcEHmyT5C5px4hgrFlgkie3Zo11tpNwVntJD44Xg+97rZD7UQ8odG4oqNFH2uyS5ULWpU+OC5TeP2nUDyWt2Zb1/RTmXzmQaVPzDYQ1QUOqleG3hwZKSI7HNkKrHK4bLBNRoWFu75YLMjlOvbk9vjG2r6WGQpVN0HNdBY9j7176IHnbfD/n8HaPcuRuQEz5mNTDWWUfNHQZCDP6fIVEey6XUrebSQZDeNxxXNTToGJ4QiAF2Mp53aUvKaSZBLHmpkt2OoceOshzzuUUOlq2bSU3lsoagr/P3TAoDOfETX5+SIzy901JCXKa7g+uo3YuSNXJ/KtnsDL45qFhjC3deje0agewcqj0DobTqODR9wNAwWFREyVX32Vajvzp6FGgz5KK+hzvsGNSQaX7yUbtpjNdQAtVlsmheF8uAYQBm8UMPjHTHpVShR0/QLavRn9M6per2/Ic7iJwuEey3pTC1CiKaCxFkTOD09TJodlHOC4/fZ9AMLD36a7G2QMKzeyGSdfIL8NTCr1r9tunsdT1BUgsGT/IAMMivlGbQ2Mk6Ea0WhfjfU9XaFjRhzdpGogV0Cjum1jG0ztCmsq4Z/7ycj4is2ro9FOCNwG0s4/yRtqCtv4R7Ow5Sy+OO52B71WEAJd2RKuVNtunWsK2TTxuKJsHKBlrNmAvVn5ogRknpENRvV6XYpkIGuk2JMb/mZwCHXe85eq7jUL8zrwKmXEjts2ldOwyUyde1ztEFGFNsjqOIFbuXATNoV55slOQk8rM9wNl9BpoKPcYFiMkYGkLUhfy/NZtBAiEzb+ThfrIcpQ61vcTzgjn9f7ekWIji8+cGYohJqY2MD+WmvIhNtsH0Nf92Q2X2cL9US++uuShpwDe3uqO5YT4koIWOEV2CRXaLaO2vs3y4hOxJmY5xvpZhNkXnZnsXrnPt0lZk6rp8z9pcw13S67XYinB+HNzns5sMZESje4F0NtGnmvJdo8KoqKLzIFKPrWLPpU6kJNBG4aCN4RU9ZuypRLSNbjMuYm7S2LRFanmx5dFeUMZX2cg63dIdMdb1if1NNUaCudJwPDTIFDU8u2oyb44MF1xSZNrkQAwrC0CbCjbKnDxn7u1MsQwybCp+vR2iJ3WjoiElkIkOO9dkHbhJSW5juvZLmYnOHujkjUzWRO6Z3eaivlTQ4Pq33MWkx4xO4P9ItC5s5zt8vU/WSgjblNJxLvxz1r5/qH0z1PfcHrVv4SMJjFfbKcCfyzhVTIgh+Dqas+QTk97X+46c6O39z1L9+KiUIgDlGwswfU/1if010kci1mYmwve42ojNJ1fbnp/rG/rxW8v74qeSDaHB3Y1zSH1N9/VTeCmmFGNi8fzLVf8X+XJ8jU31z1El0RqYqfGS8x+1VA3mM18gcH3y+q6zuPz+Vk8jvnGyOvAR9g/PVOVNslXpHpt8fbykykYgM1jXkCrsTArXz/LTmL0ddh81wbu+ulUP+1X+L/bXK+I+fyrlNkSG/fqovU7nH0K1/Oeo/phpPVQlXBethX25dDtkSmfLrp1q/JqiCXz/Vk2X5H6ZSYyb9zv39ctR32yGHXcuev1oKv9if4ogzUNYh9sc3R/177m/X1MhUXz/V+LFCpnq5tvgfrk+1WM7+RX2qgbv+J9z392+/m0Z6fCw437QXC8xYVugi5YMvvR1qeDYrX4dzhzKraSt22Gqvkq422gcS1s5YEM+era6QbQuHR7/ivtvYuf42PjOIxjfKwuNVjtCOWs7BVfeKGJ0nWUrlW/6Gs7e5kmBzNlN91nioadVjyX2TCqY+vxQf8PWh3tTNXrW6SNZ3OCyMKQ/yEpnKt/c1uHG8Ev1zcC716n7D33tehljgHZlmdJMZat4EGasZv/B588Ye7tNCporn2Zx62xNAfFxVhC1tU9f3u0MCJ7cSRH+8kQc7+rwEZzPEEjf0jLbv+lBD4K5lFt5nL4XuJkwZ7oTG/nmLck63p2QCwWGMjKeVQqu7rWPDY1SrYuy9Wkl/bgggUxjIPD1DpupKis8T0jsJ6Hi4S49ZGlw6GzX86CFTHdwV2u2qTFhcF3lE7YOVoYaka5bkHe7585d8hGKftOKe4G5HmbE6Qu0qhEUWwhKtNI5Mo0fY/7Mx7vGv9+sE18VuzSJ4Ky19BJMM0n5S86CZLWr9su8aODaRxiNc/DrlDT9A1iU6D9dLtaajtbFC2clRI6yrJ1Hh4LxQw2+GmHzKQqfP/ayB2y3A97M6BaieEw9u0wklYV6jhmxf1gqqebAZ/AAXn05HwRXSKKuZ3+xjX7+MKg2yWaVy/PeAjJBXPlzy2iBxkb3H9HlNkWHXsz1J3CtqxFIyjnCNzhsWbQ9aRE+iUUG9udkkvOeKRMvlyodrnqLGmiHH8awiFZlLQ42eHN18OEvfw7nvn+RwHNdzPRVuASR1JHF/J2YtNU6WDfd3q4rhw+lTutzMLpAvh3prl4Vaot0fnqD0HWTG9Hwx6Ww8S+GZR8iAEYeaLueo6Xw+t3h4vWN/PSAToAm7jZiQ4jKn1Zh2ECho4R+8qk71wOuQacpQEg/0JKc0UpGprpWA88/y8pLCGJkKd2BKYut40ema4/t0z/mGh/JMNelqP+NQHIe641v5DdQYOWOcL5YjxuoRmWIuKgQeIrXEON5qY6qepyokb69nv9ifd7k9Ac0nCftjuJtJ7NgBrvuzht93kelGRpPD/TLkt8HAbM0+jJFvhrP5ex01fJehJj8khp+HMTL/Q3VmkMVDTVCr1CSqeshUOR3qM5EO++NGui0cPuzNDhrsgTjp0YT7ylRZHFfYvm50vOL6rbG/5vrAVOscbTy05XkiGbyngQwKtMIc27cIRJu2TTgCPvVsMbr7BT5/ak3goVxwvjRXDtQkEoEynOD469EH52t+Qpsu2qKRQz93SX8L2xdApKFNsxnlcxqZyHT1ZGuK8Yl4NnUCW4NndHJZmNSflm5ysYSmm9o8PFlMp1JgiEPtiS2uzwSZaFI6OdpIox2L3+bQ3/VcBt58sL+WiivR0wmZLggWD8IC8V7q1K/WUN4PuH7fTOlpq6OG1sHOwD6uh1oiR1uGchs7aGPlDKg0ct5QmhtkOFUtclp1YQ3VBXA97KU3Mh+VG8iLfKgbz5AhFxJqfmH7yFSd4f5hqlXzRJvSm8znv9jfrrxtifMyUKOZGUqgzHA9/ZhKe4P2YyqHv0lEir2S/WGqbz5Vlko2rKdbhsb4ZKgtcFVUsHUXGCznRCfyUB/Lmm7+5lPtP5UIVL1v+D/8VHvhhkz1jf19/VRfpnJODzXFOXP8y1SHM7PJw/CdP7G/eYl/QyKvfrE/Lx17CpmvrMcv9udW20/981P98qm6vfqHqXCfRWarKjUn9yfhYM+UHcftpYD/fewPRYzyX+zvm0+lNQYyVWIiUwnFSoT1fajn9fVTOROpBHqna+atr65ENp/j408+lZe/218+lcHCv0y1mVg9MqHosl8+VdoP9bOGHHXvGF56InssG/xs+PvffKoq4vNf7A8uQ6yWLq32l0/181NFEZuBfPWA/D9jf79zfy+pEX/n/v7TfqrV7F/kqE/H//fVNNP/k/f9rbR/M1NdYm0LbFK+CJMPe0nnsoV71rUZiUysVqBPtlsRomCxIodmg3Ysvz96iOhzKjKinmqdnw+P4W6bFfOPDzvVq7yYQpCuUFN1QfapSbdTOGeaIiaj9yuiu5XUg18xZCrFNyNksOkBDv1zSQKZ7nXdXXj4+30kcPZ5HUv95kxrOPn7KWPOkC+lPh83iNlpxdmh71J9V617OM4ESWTd6FzrK5p5cO1W+PdGcVIqypUNnSFoPOTma05H7cmBwz2+iSympqJHz0cMwWwrcH9u4++b+noBfiKPmF+EZ9C1oc4HCwOZRcc9fg5Vg3b3Ph2JgTVBZqv5YQzeM0VNWg71tW4qs6H5nAdGONhz3bQrB262Qkj8POfDfXGTGNxaqMVgLaGdehxnKjRCr4rJefZCZrrLJuTRE/99omBHTzbZGZpnvyYhwuycrtIZapqZP5m9zVWbup2YQNlRQpJdj0xjlYYLz1OO/a++cY8fXVHz6+t7TSLc/GsqbRdnOLxZzdjcjmtdYTh+rnUe7PRXrlByZgHUZa7zRFkhQyjGcDZdu+xYqN20Of201RM1RDOGmpSDX0B2GuDLPb4fl5CJ1I/lQjZ2KImsCBnCfFVLeK77DYu9ywXoxUWmigypJn5lxqAbkxUyVSmhppZP7J+dnzF4aPaQn3Vxe7q8ooZmXNmT6HlChtutV9jeE6JqqJOPT4sbv0GZuchUvMX+0RfDOUtlixpbhkyhwkzB+bxdI4MobzWl9+3uBaGyb8Ug0cy5vv18AvDOqLyH6ebV0rgjFuTyBscje/bIbKNVjhrqr3nyGM69pRtk2BsRsH2ShwwQr8MjaphtkOheIQMF13AC90i0WNT0xZw6ljWCh3nC5xOODKLMrk84h/dGPOR+lOqaM30CU2xkOtI7ER3RTIMrfYwYIzeEkSd3Knw+0cVwIqrI9B/U3NJuNyyUj6pOXx9kqs4YzvKHOs4H30LNyh8rZzjbj7sn8hoywcpFjd2xoqfH0VZBptd7wlR9U+qWgEx9GCW4ngaBpDMqHqDlFjKVnkJJneSVQVaAwRN95No0fcgRPPzAYomwVFv6rsUMboo31D8rkGn5x5pCu3nvSDKvcb7cLrIAl83e5vHURaYyxM8GvBSZJrgXgk4cgRvAmaCSOPsgkwX7sAQu28jgRuzOhxx0BZAugCX3NW9puWUClClzeHjRRXPwk42gQ1kUozxFhu+mZAzPc7QTI/eBzCVNUg2qXbrh0f2GzDV+qx84C13PfSVApqprr8P9ZaWRMHX7OZ1azhXn45BzTw/I8M4Mmfw5y10c79Srqb4RCygDxWbxWBMVGk3IB659sSWhdcmRufwwg0dUYPuVT9FSqTHwfecl9peYqHOqNqcPuMHpQQ62gky1Or0orm+RDKdK0eapGiOD53OEssslZMBCEgVcf77DEm/HbHr+DHwpxFsSLaefiCq6WEOtDucyNwu3pc2MP5DJWxzv7dDeq4aM/bQf+H79Befvl6mm9FCRQ0DNP0xFD+KGO2nx7n9MtUFDlLjzFyrzz081d1zuzVWWku1CysBKZ8hQe2VS/2J/6p4y4uwP2v/qpypFefnzU7nXwp3/g6nc5fhdk9GpOcJmhTaaY9NPPtyQ1YFcVgb/5ahnt+YDW+LvuftBTiATbjtIc4ZDPMpEmwSFJQGtuIOkmuHvW9vsjs8j+P5fpqod/HtNHSpCEuLnfcwrsOLGYD8/1ZepvrE/j9w1+1dL4XvuD3vpPSeaHN7AmtSUeeRhm8Rarm5/aimEswK/f+Mf2N3Nv7UUvn6qL1P98qmcFpn3H0z19VN9c9ThuNWUn59KDeW/Oerf2J85l9biL/aX1EdkzsqwRe+hi39if7Kn77G/h1iiGmfNL/bnbjNkqvERbbpvfapfjjpi1F+mGhn4/IeAjLp2LWQqSy/S/yBTSfN/laM++XvqD//v/2js79/MVI9JsoHQMzvxcNp1c/1hDjU798GIB8fasnV4Hz4Q7cKlyK4HZJRVg3uQq42nLLjOd6nePW53cMXxigSfJI30I2wnEFw+uhgnMTIVfwoTONuqwsP7LYvosW1f4I3EUgzeo7mvP8okgPjKFqI/1/aKfrDQbnRmisAPu8eq1FkhIEPNV1MStC98Pz9fXyF2uhVhtrj39clq/4KgGPxEYxWZ5mhXqOnZXhKDQ4LPQ/vMgsxtkRkuD3lMtVO8hzAe3/ihKypJ96/7GE4QCuwQG8iUnnqbQ1w5yFQn72zrsxwZLpR8mUTCfD/XvWknQMKLIX/rg7/vEU2Eg++vsP/SrtSd9cqC0jeGelwHe6zfA9mBu9mjRlmfHO3kJY3gKK5qkRUlMs1VyBTcUxXU8I+eSfSoGCY8taG2AjkpPr1O+BkejrcmuKcqc7q3hhxy22+5fbm7JrX6WYKassQ9udkA0M2WwRC70MUoWvc9NR0rhZx/kHnuSl9TVT6d4fwgyDT8uCj1IEemOq+pRiKFDXftjJGp8o2ts8jILyV9L6sFXFsU5GhnenPaW7MWGTE0WHyRBs2boh32ME1ktrbsbSrPVwDdJUQGmPP3mO5fQ91nYbhrI9RcoI9QLSHevSoxcEt8zPnJVMjZR2WJu1ZMeo6HOvTLao12+Qg1IprnMtyVaifGqwsyFR/uHuI+M8W4aT2b1slwDg5bKYavLWriejh1/YxLm4flp5CoX+sy5Of9hiXPzRuZyr2/INrMW878eT3WSyb4EGy3KzG4xVlNtwG34N5PVZ6oJEemkpwMiqOMTDUJ3Zxu5zyBKrxi+5xVjoyww/6/7/drMT6HyCAsrsZQ0Pdw/1rjjWmTzCRoqbhhkb5GpjLOpxa8VdiIvpHVkT61kGmAqDh/BR3n06e1VOCHIb9r9h7y6Yb7BbutMNwXqbgKVapjBk3EkCllGRmrWlYF3JdjiyT2GudDq6BmVcceNVhpUYNto1ShrXuLhYqAGv/uNQWOxfMlMse95/qpEB4QfYoVC6LLcPeT7SBTNyONR/oiz+lmL54hF3tjqBs+3BE8MUIo4IrPe1ZqTa8vtKMfexUZIJF7iZ64MYHbc2KL4WqpjenzPtzhuxly5PWByd31wwQn896EPdpOJzu+QqbyCrS5lntkKn+clZB9Vsjg/R3nj3CvZWzvGEiSBGJNu3I2gsruHLQBHlyhtY8on41sHO+2QGZpjgSZcj/k053nzKSnukYm+myRQenkIlHq7d6QWFLPD8SP53qYnp/gdVNVjD8XwPEZmK7eDHX8ozMyzTEeK1Df9iDG02mBTBJXF7jOzzZJJndcD5/96w03Q0VmySkykT5nZ6jfe2Q8ce0hIyUZvu9Fwf7iNbbnbF/ewGTzLrI3xLk+5iGFUh/uu5wLaPOkvMng8hruPsojnO9inuF/Fl84nkaO7Wkz9oJm3Q33L6aaT8tbWOH6ephitBjOtVpReIfMr5Hpjxm2NwkYmlLXIf/wM1Zz2veX0Flok5t4YELd65Pd7A9T/XLUb3e2BCoFlug2EjIGLhYVDLL7y1TdpkRLE2T81WcW5GStlxbYjsX4z091nJcKkIcFxHsGok7WXbP4k6Puji/zX446sdHG8Oam+8dPpY1cZKgw/5R/Yn9DLYWfnyqZYP+Sxe1vPtU39qeU679M9RHICuxl7Yh/an5O2f1XS8EbCd4//VTe+PD5k0+1bry/+VTf2N/3vr+fn8qYsNuffKq4RgYLhpqgun2lzFlntv7zU/1if98c9f6BzKdfZZv8I59qU73W5Oen+uZT7Xf9WvwxVSvM/vipXIcW+o+plGLtimBXRU0kq7n/M5+KCPL5F/tzLJWP/+Gncuc1AlO8bp5ALluLeOPWjUjK5ekv9vfzUwkz4wXmLtwSbzVRa3LfNH+YyrnW/8n6VEtx/q9y1Cfyf12i/H80R/3fnE/1am4mRELccbbZC2O9kzPUoJSMWCBujjiJnOINp3a75Ewa7GjR0Z7gTOcTMdg+T5Fedo8aDrsbMhefSr6uX3H2n2UBNefxyIDeDt4Y3PNbYXEsIWPVUd/Bcfcq+UF+mL6eGw8fkiJbcH972c31BV13kHpHgRyAW7muSNoVTtfVhPtrQejRdj5zCKzZkh/0/R50wXjg7z00iQR6I+T6pxqY6mpKzPcXDj6vmm2hm100lnCajWm+PO3BVQJkqvXYmOtKVkQQHcf4vLF3nus212bgHs0RCWZDrYjtq7vC8fYWRNZW57F+WwkS+OupJDImD4zobj8Q6+cV93d+l+v2iWyheVOVRVcr7XWjkfdQWytNDPu416n2PuHzrs+aHy4d2qmLYmCqDJCphOtrTh/zmQGP+xEZTBsjI6238mm4s5iKif3BPZ8Gs/DHVDtzP9T0RIMZqi+DXZvcptcjd+CalbqYPE8o5gfGjlDsOipG/gM1P/d2J0hHK2SayWKR683qXMPx3KhimNxkiV5jxwfe7HUWpt0lp9IZ1/DTnuxIeEyQEUTRaeDKamOoz3wZ09Nw/1VHp1SMH7Iy5IsRB+p1pPOY6Spq6uyI3+9vyACjjWvTNnpyOAl5xQPRQKaa+I0K2bNVSZi0oNNgh+N3zwGZ6nRQW3q6V6gpi+WOh5vAU+jGZxEU+4XJQgE0k746q8T2eWiX6ycFNWseelAsmM0if1rMqWozAS5z1OhokV0iCt3kCUzYt8wfm9FYH00QQv2DueJspMk1FRIHx+96QMZ7D+c079osg/xprhkukUtKR1WF/b3vdWRKDnNajngMN0ddiwnPkEFGr9kYbsJmKybi/jOm5U5ewXVWIyME8O5p7i5aCDuhYYd5ivO/n54fcFKeEmG7OvNpqw5+y9MMbYKeKim9nKwrdA+usyTSQaKp/ELGWRmmGMojZOxDZFygdizUbHxjnRIZ7eb8+qvnxU16xSkOxbO0SKz1RU3b60eG6BS/RD/ii1T3Ht0dnFxCG+W8wOeP3shUd3rG9dK4kNN5Zp2hkAWDRfd8qInJswO0lzm278zVksZXZP7rTcf5gA2cU4GKY0CTxBaT25DTbS+JBNcGNSTJnshYWpoYEHesR5tN6xRipnyN/UcVMcpvyKg3s+FwPfQ4Xxp1iP3ahgBFpztiIqFCUrl3JOg+5l5MTtHg94r5CsrRYajtAO85PWZc/NYrY6FGRJOiJaDA7Tgd+j9QJRo6AaJqX/aM7fp4rEerJYp0ZOD6U0fQ0z4QS3jmAc6v8aRQ6NpCpudbC3g8231KGpBZjsw2xHbZBtvD5OMbiruJzKJeh/sue3KGdnFHxrsmwx3ITBxBjVAnRuDhevFWozc45urOfb2IU71pQh3yyXDfZVvi9z8e9ieOqEGS9PFRqO4jk1YLzyGR0TGderHzhLJMNjw2kHnQRkQGuKdjtDG21aWm8nt1h4dt4HxAw2BO7Y31gacY4vtNNmgTwOYdOuKH33jwSpGpUIQzUC6D32gRo4Yfj8go39ifezI/SI6trcD+7Lv8F/tL3T4DognIUN/Y36iNtrCu1ow5AfnUpDUkGQxZRU3/xv6aN9pkhl+Z5B9+qo2Qb4hrMrX81VKg6dsQvcu+KAnY7AmysxhqHUyREe6X7P3P2N/bmv/JpwKPcJvUp2b581M5TxeZChkOmWTiITNMn8hU33wqdXZek1/sr7SHOulKZjB3F7npj6n+Efv75lN9Y3+wsvDf766vEvYWo+THVDxDDERGsxlYkyIls078gEr0/+an+gdTBbfhzuRvPtVUQqZ55a8b9t/WJj8/1T9if/JpqCH69VMpQ6zy6CKDHezXCWyBICN+/VRfppJPC/zGl6k+z6oBZapuRS+s3z7RH9lk8Gth/8PFi8iCsg526f6vn+rLVN/YH/7XIvoPMtV48a9if9P/GTnq/3amWlRLE1xx1nGfg9Dq3X06gmBjoJ2czy1dT5xpD4GRL9nB1NCOTVeoAfFBnKCZb51Az81pBecyWnJ/YklI8OvkA0nNdB7uphlqvP8Qh3wFhYXn+OXTw3H+hMPGKRFJlMjXy+G+wTO4CxZUwmmsW8vkCdF4MRKZWjepnk6KEtzDG58nX7peb2XvAoF9X5LgGgmmHnu3J4Cxk8jBmAmp7mw5QGseUKOePj6vyJotVC7TSHQd7lMz9u4OknRxY2y2reY6Ec8hsGUx4odURqbcf4oJhNuTxA8+IFPdQo9DmNgCPySHbqyX5+0S3/aOzJbOZaCv7PMGL4UVQ/uuS3XNDbfwUNaoyf7GbvVrvtrDI9gO99kdc4XOq2sIp2o493Ydo53Kkhfa4Wat8uSzROZTomwNtatrPM4NZKrbPkyRIfaUR7mFTKVN+QEuxQGZ6p6hBh2OBBlDyZDBGoJM5VLDgSqgOk+eAu7RyvKYQKctKI9vcl7S8K6mcPxMKu5H002qb12hBm8coqb4hiPR6p35cFEinYSS+s7pxJ/NUdPuqJGLy6ennpI9gH8max7OXRVlvxvqeBNApgJDMal5apAhIcTxbzf4eRxWM8gLD+1o8/we6oirHJjGK3aY7Tamft4cFagenSImuBHrlE0tF1r9jAwjNKgRC9UR8Hn5jsWRihqjpeIBso1lkmTzRs0LoqaE+8G3WKws856Clg1+rtRGBpwXY+q6RIBWnW5IwhvVpzcWP+Gs6chU02S4b29x8CBwchw/WX6VdLyrNsiMuspiEiJT8WB2hvJK1ySJh3OWE6eJ4BofsX8qDccD98wYnnG+5omwQwbxtRAt6h41NHRWWkvF/LiC2/iNzz+I75aGs3sDflg1LJBCnP9b6XyHU+Igk390ZJrrTVTguRpL3N+zPKK31+oKDd3gRNnl/ZxeOiNFZtui5ssBMuTuNeSInx/b4QzFcDcKkd/QXffIHBMDmSppFLSRkikyUGp4qPnHiwC+un1xn4TIVLuiqFHjs6UYGAnaPIrb+PCsOo1FQpKn+H1ygnrzQI1PRFenmz4MgD97fJ69U3O6O/ITVFlokJhtsT9OwlEE7hc2jz0b58t7NVshoxk2iVQLGXMcCWuIAJCpaP0ck7nvrCH7UIUn96FmauiEHLpytiGx4Q/1lJRGAFQ7h8f2myGz3p0lXA1nz8PTB5mt/yCzcm+C6g/uwGCf1weK5XDO8OYQnXZvZMquxP6PDtllTm/z0wuYpfQkcF8btHnyNTLuaq2K0f6CTHU0RA7FJDJJlG6Gc3pTGPpvuB+L+p+czvowg2t6sVj4qYuW9otZD494t+HRvsP19fCdP/W74rXvlVSdriR4jDnOh8d1YOq72kOUKXd+OMb3SPddpsO12uL6XQkKMttzOIOhfpDRo5cr4feHc7cJwfFcbJCpSnc23G/Z4Xw6jT2T7rTjDa5BYOLz1eEMxYHUwIM3jrdP3Tnl+xCZL3xseDhL3ZQyfRHglq6hTSlXZqvrTnWB3UbesJ+fKv9YK9C1rcW9+60wf0xlXEyXeaszzpn65J9AfY+Qqfz+WpKJDts/tRTk4lMS3oOCmm8CccQKmWq7lhfIGPlfP9U3R10u6Ib9ctSrT5aCMpIM0VEjLSdq4HS/fCootHdE7CFLcKOHew76iJmEOSVu96LuEJdqxCTzAzK2PKn+MpWmzR6wzoa65l2q/WGq77k/qKk6J1tv9cdP9WOqsTsrYTsxd+QX+/Nbdv0x1S/2ly/lEqh2RqZ671OdsDCsQF1T/P2vn+ob+/v5qZQk/8NUMoz/MpW1G+pRyZc1rorduySforr+mOqXT1Wvji+wH45LvHju5f849+c1a7UnOxqewXJlm7toh/Tkkh1nIG+dPfud+/vmqMtkhUz19VPVoTOF/VZzRFCdT0S2d7HDkV1vye/c37c+lbG72OQ/XEd9OVn+q9jf9L/Sqf53//L/s0yV3/cGRJ+gI4FyE2p9bX4kcO/6UK9m3ig6f547OB3XS3IYRbjnPxvcg9mpHIuHj/jU9RcvbnCcmkvCxLi1daksemSuyXDXwlAjs1xNP5AuXYWE07XjU/LwW2CVXLJglpugN/OHB645XxC2Ou56XZp1aDe+7iMemMEq0ne7c4GMdZyQQ9x3td45tzPEa2HBDrTfSXo85MizPlyh3WUJkV5YMweyVl6J/ps7QOfL1wayaohtGWsZ92hP3cEh0W/Y3k/Y67tFEUA0Wo8Y8w5dixozHUOw1CUWdOpe0ScLfH7aHgV2YAZ+/tCWC0jHbCUe7hW2rzsluEdPuqV4WGd7X9/M8Hnlc6OSxLzbpU7nfIeaN9JYuNv2Cv2sJweIElYT/7EY/ASc4569kVQWTnJkqtuHrKE0hzuFZ+/eppfvub7Hk7Ioy5SektryIS+hZVZvoQYZQYZMpc+GmqE7MKmazvZQdTvU4EZVarrsHNT84w2ZbMX6nCbETSF66xU/eASZKj0ub+AXhsrjLpHnVNBfDMquImKy319S6q6zGWRD/ZVkNvm0FGECGWr0XLOkNHAPRymu4T6p8Pere67T9fS1h9apdBZOQW2pdDKmcJfPaEdPyqF+VHgpwCXLChnajE3UFGSqbrxUxFgtFYXKloUGlqzj7zerd0nnDtrpD+O8Y1FoviX6Gg9+lFAxxFARUDOCBnffpmwsFi2HWOfn1rhQGBQ1vLJRc+cfht8v7qaYOLo65PC7LXibSUsCdq1xPNW1C/HjsCLBkWc53X8MHD80/EgijLH/P3F4gqGgtRjhVhtRX38h01bFUJM1Ulq6uMsRVBdxzSJXQwZpP/IHrvkJmaMOkKmu4+MSbocHtr8Q3Zp69eQBifNoyMFx6+G+Qa2G5IxMd+ApMrpkyTK02UVi7DxVcL10qF75tdRJUnSDH+7oHKGxA5OEcofPRyDN8X/xlsfCAxm7XpAeKt3e80gVmELzsyVAY+RbZF4LNb47uSPwjP7FAvuxifTZRajgcNgucb5XGdCUzhi0cq2R5DPU5pgKOP+yz2YtxlPpotCLaTF4bpsti6UR9sfKfuH8HB/wc2OM83Nrod1ej5c2i8Y2zheRkBV079AS49pFxho1Uwpp/erZYe6OemIsQgp3px7u0xzm81VfFdBuNFMMo/OlpZUZjqCwBIeHiinmdJuinX4JlnsSEQH7lwz5Oryvcbz1yaWnfY0aXK2yHYlalyg0Ztird8HA8c/7oWbrU+3AP7sv8cdUY6l4gD9X0Kapqr6l4GbIdK8NMpW9uUhDHSbsvygC3M/0AhlybZzg4a2RWVrxU9Lthr2gXJnIVItJnlMRDUGoToE93KH9GerLVStoJ/Ohpj/KEZ3YoxckynCPQDBb+LodGQRKOtRyWEn4/Y+HjFpm2VoMfRXnuxwhMzaFgeNpbLE9XuQ84BassT17w9NpHZMrlMIaGZs6uF7yG6/gsa23PDR2Q6wZkKkqQdmwcPlAm+Ab+5sonxsLjhSZil1YDlZ9/ptPhbuMBAodW+wffiq5X7sMFoB9/mUq2VrhrBx115Ts29aCdaox8mMqIOM/fqofU12aZvnzU3m2oI5/fqpdPf9vTPWN/TmhWKQkIyEywun599zf6Gy9wVQTZKr/qqWw6+W96OD46r98KivOHO7s9shA0QiZaXtAhv/F/r75VLt3uyZOniPjnM5O9aul4Bk6/v43n4q2jx37B1PZh8+R/3LUjQ//c+7PW1NJJ6lW3f4wlaZrKVm/V29kzLkleuWmj8hmbBfIpA0VofKRmSjhNchJvOau/LmU5JjieH3rU0F0w/e91TIy5En/y1TT6lj9/FTeanz5X/1UeYPM9PVTQWm4PcH12f78VLjLD7X8utfkn0x1FJBRd/Z4I/5if8Wtef+YyjPb/2Q+1XK6/Bd3KE+n/zNy1P/t9am8dWdC6jsdOax1odTjp7CE0/KNe/qGHRXdjIQnJJf3gge8xz03Yp8bnOVizA5l20r6x1tewQ/8heize2rqvb59gT+rUVMl0TGpvn+8wVstkKmuxQtoP28biI2oJCwS57au3s4uMGE054dp8Gx183hocF9DQ8hvT0dfVx5oPp6nFjKc0HSlLuyTI8SyMRfRzh+Ndc9ZN3B8m6hJu/Ls6zfx5UCeNit+uE1lm7YqMk4+/qio2ckL92CL2uCLE2QqW0WmUpdnH1wWjchBcJHZUmcvgtssJMLMejTX7evhAs7HG4kH3zjX+uLhTeG8sFCDGwXbNxNuHUQvD+38k7QHPXJWG3iMTsgIIgKmvjsdbcAdRWPJMZGHGpb0ALGm1CRQb3Gqc+8mgPMa/FrHEpnvOMsoXOdDzUnUVJOOjeMRHm1PWch73PMf74ZBvvRatg8YMsT1MdyPtx1rLI5mw5XXwy2MWbjB/qdBX9IdXcWQBTtkMqNFzQ/UE/bfs6nYYfVBTfXhhuOph8hUh5c8ptuEe9AaqFVJdxnqX22tKTyyj81DKqNGvn12g/yzQcbAFuSUmsMevsP3iwQVn0/msx3csCNINL9calq5synkq6vJk+dwbm202V3Ao8+K/JiqTkMZ6sJX8PfvmUQnLw7wgONwt81JLemleElwk9COTGj0ntOkyRjchLdBkvkSNTSXRY6apVokXObQUi1BJrvblSWGR4Ia/prg93NPwOdv7i5Qz1cbCB59IwZ9X9f6PBUccPzbUvT1pZxSyWYmtOdeEZOnr9i0UskJ5xO2N56ukcn4fKipmvvD/YhcGe6bk8Mhn2VN4peNDPJhuGdl0WXLosupqOnpni2grghqoGcjU6XHzR28w/0hIrqatn487W/g2sGKHORVZtPGyWTUwBHaBF2jAHVuDkdG1ogYZVo+pr4RJpBpqEGhvMLnixrP4HFpkXHkhYKMGcsvaBYrNHWrmCuU9DNkgufAXHqj5bTn1xE46/RFgiCKfb0rE7SJPk+0mQ4TXC/ZM/SGnHJVjDSiRHQ8wvnX7sU1j4n+Vob8MhcuF2dL4mJg1KeKmli/T2uepDdkvLlGkKmiOzKFVnxqWiyRebJlZ/HwFuD8md01HdjS6Mmhj3YtyTSO830RKCxenbB9r/XqAo81N3l0FpDZH1YowbMd8sPcQEzp9symUNzrHY+sBTINtmoBHS0sMdlOkFmi+7HH+VrYYsycDzLmmgmQzTemGN2HWKL5eXeQfG4vzvxu0+oz8YGM6y5VFs00XF+mh0x3Mz6GmFjVZU516TWC56YBklSmhzbGdqhlsrRwfIUZ/v1OVh10VbxhidBBTtPNcF/iysT2R80npaP3aoXjedsOsWJsz2xxwv1iJt3JYRfHoPtCpUGzXeN6r3NkqsoyUriXKfanV+B8V4m4gvp4G+4EzzSJ2itWw/NkmiyRHvh52DQlVCX+Hb2u75yuns4NimaoG1/kuD4U49VDbtnIVCsH17NbBQfnnfU35lvHea0XopzBWvQ3HKnp0v/yqeyVYw27oPZPpnJue+aTxcREjX/OGQPRoTnZRrUF1mS4XcK9aPnPT/XNpwL6KqRfPpUlxIb4D6b65qh79IaM8c1R//mpvjnqdf/qfrE/p/XViMxPTo9MYO2Zk72ITeyjsv+nn6qYZMv/ham+Oeo/P9WXqb6xv1+O+pep7IQaxMuZmxOfHfmvloI73n2A7BXxNtywdBR/fqrb0+I/pnKPh1Yn4vR1Q+YabkaXxSL6R+zPTRuIyF2WkKkmc2S4by2FXEab8+uncu73959aCtvsZRN3VyDjhfbsD1O5mYLtnytZDUqarzks63f5YypjObPZP2J/lrPes1/sz5/KLeyC8Zb/Yn/ffKpv7M/5CJ5P4Fi9fn4qZzrC/r721gfMzWyoANL/R2N/s9W/qk81+59x39+/vT6VO/0YwLzuyZk2ODeX8+kCGH9KLNiMl3O97s4NsFe0YIdNh3vuk+Fos/le5OxiS2N9bePfYd0v+KEMUl1vrekTUDjQrgZLNum07HqIVZS+SBVfNrUF6Q5H68xFVqxMU/dlAcA12ZwdomJX6q68fkB8LyTRV80G9NVMyCFBKuKB7Qq5PmkfEfgrc07YcTUq9aQp7hB2fCmyw/hs692D7aH1tyvmqzYu02TyMuGq7dAOhatT0/ExsCAYrtQKgrRq9Uq7+QCBLnG/Xu9L/ZUMdaW14a4cbYPMpl26HE5TOuJs355zvaoOY2BVtGS+N9R2yM9CC0fBXiIj8g41ElsFZYOaHO7ObarTw8qG2/uokbi+Z3N67hcBsI1bif6F3SNdVR4j8PtYxT147LR0U850qL2HRiK6VHRa2EYC3TimJBxLUNOjx91f7G//8pSaRsfqANliuIM4MZBpau21g+vF0EmctLjHX0UWwVNYURIHupLSaD5J4DxqK8Kk+93XyXF6RU2xVBauqTOm+5HsQombAw+nw/1yn1CcQHfBPSNstsgI3g6txdtQfyqCSI2oGM5u8NTocNbf6odzmQzbq1VEjC8J2s09DydwuRK0o+vAVeh79M4h3L1uIlt7G9Af8UeANNspPL4s5Tm9hcyBi73CH+62l5xqIUc737ygRppDPooVzlyo2XYtRq6j1pRzuYBsN9SJjlZ9TbtF5kBRlRaPrgutpue5sULbrTdR0+u3Tb3P4gHucY1MFW7NWr98Dg4cV8YSx/+ATLU/OQYy60zhie3lJk0z1LjrWUKmtW1ksjTKPOCnlyZGjtmndP1Gpmq3KTLXpwSftuWsh0KfbEmETFHSbivPoTMJMl18upRUSe41RNv2wQ8XC22Ks72+QihekemkOTL6dtmNIGmHWKCqI1Otl6yAYn3H8UjneYufHyPIpr3x9VOltKLiGZlkqGn6uSpjejqhXVoL8p4gk3hzmk3CEb6fiZpOa2SANI5XcHZPnRhE5sbWlagrIbjCQgzyeWbSpYDjz98zZGxp3fvIuah59W2yZkms99gNiLRwP503YmzHKjLY2kHGeCO6xOdpjuurt95QSE9knNEV29/ckCmz6dJioXrC8bgnewKRK7/Ew8k9lcRYWzjfhRvaXGKX99TbODncQxv7q5GRQY8pW0FGLYdErSNGVDdeY3iKzx0JhUeR0vw9m8O1o8hsJVVbyqbOCxlMsnm83BdzupwckYnSCMe/sd2ejorNE6Li8GL+wotrXVf2NRxDX2UxbPH9o1l4QRtkbfD4OPi16Hm4E/riOGI4WWk+TTI5gedS3oiRcCp86jXVE3I93ZCkGM4UpDnB/gr32P7ZQouoZb4WwB/D+Iwp2hiFcH3ieDe16HvCwtbtyVGDVt4Nd4g3aPOMtkOtlClds2h3Hc6JqsgM3Cd7Fj723lCLw7pBJz0MMT4lyEzSaWBuWJgkPszfyHyr1xWecrRlYZVjf6zXL2Rsq9hgf4XDej7TwHkruxthQT0vddF4ZYP3Z0M8PkHN/8b+NuuFxZyJXpiE1ooCSiW5BKQnA+JuADX+OUaG+jJV39tbsB6yJ/78VNExE2C9HeNb5aKokJe5mg/n6pCpxPg9Ju24+fzxU5GlW5J68kpgczwazLlcvD9+KkVx8O+loAIRU/YCNVL2xMlWRCeLZb6DzXWKTLFQOFpu1FjAZn5wmHtbvXvSnKwKVOeNzPBlqm6DDKMHC8q9PXV7JA1kTk1ZGATGm0tEtmpzATs62iLEH838MZXOF0fReytDLHSI/f3yqcYPSyJSIV9hN1f++qnmi6oHc720xF/sj+/tDPanGxW97RCb+/qpFK6uudPqyHDrWXiFTbK0ODLqRSLGBcdHc+bIVHaH7Y8mpAYymSADPob+mXTI6HLMbeIcM7En58//xd27NauqLOvaP8gL8YCHS5CqEhSUhOJ0x0FBQEFARX/9Tpqt79nXFyti3swRa317XPQYLVQKiqrK583MykKNqt/6QwFX1+q++/5273rPbU3d/OZT6d0dGdOJkakuKXmA+iyQmXHFLMmpRs2hvWK8X8vAz/85phLX/64+1fy3iPrwz/8kU23+w0xVK2cV1xjzwR3FOwa0LZcimMtsjYiiIVOttFkD7kkVBceTkYmU/JyB4+4/Ar9JXUcny2UOURUtOJ817ZquV8gYYTicb3e7mZQpevQC5ApJiBIddXhzzmpEmFVRuFcDmQq8BiC81iJxI/7I6Gr/rIHnbF24NdMNWp5nZwjGfEL4Y3wOqKl5LiSL8Zy4Z/pIqAUfXBMLYym408tRo1lKjnDDQSvwqHoh03WxClX1RhtxcpCp3uyiIwOOr4UjuFVNr6fIA2vSIEOek2dCQYl6OLvzFffOfNTTrNpj+3t/RNzkgp9X4e0NlukvCre/Pyc0NZsOHGmBOr+YHCmN56kK3YMgI7zvRkATX9ehUJGp/AmaVzZ1Fw5Ej0dVeLWHTHPc2SsIZxoyWLRHpsrtisLzs9kIPsTIVLcM1/Bu/6BCcBoON159KhPSZt8Kuo0wwrhtepB9EmS2xM9kJpDUgCbExShsbvh5FqeDH+tGkUm0DFcg7xSCc3jeBLd4oU7e+rMKHCVGpmOntGdagcySdRfCw9njDWx5IhO4pXeDBImENjJLXhe4rXdUiNL2YiAjCFeoNAeZb9WZa8bS1oC6b/D9O0OO+1MQJkPOt0aC9jLUVDy9Uwhuwq3wphm2H8yjEVgjInNf1JA5o8Y/QuMIrIi8BG2EsGiXP+fZFaGSoA1JHwSZqzG3JPKeVsK8HNfEKnnvi3C+QaayTi/8fezp+PoPn6FuerGE7PBEXX98XDSWPV0cX+q1LXh600oat/YBrLu/JO5kN+w5yJGpLrzE9+e6gEj8UWNoa53xiAYWaoJaAigytIFhJGbAikz34Nbg/fptgn9LJdqAC1puIRxneca6kz6HtOLIlLvZO2NCfKjAtHYN93gROPTB7RLiEJDRR3tkKvs2XgMS/4o4TxhqU4Qx2vgKF+twOUKbf3gNNVlFvhV8aSs7LPT5Ca6fLdr45I1MIi74A9LL/CBEC/0jsv1MRxQXDshU3cMO2OZwWkLQf56FI4kLSlNpWQBM7wvujl/IVM/nCiBd3jc8cLf4PKY5R4aQJlvuP5mMNn1UHOBZh7sieAcbyraKGUElScgAFxUZf2/jml3SETJOaCsZowtdhNZEq+QvqrzEbooUsDbGq/B2+0dC5EVKcLwwmQQ7Qe5YcRr2NQrxwOAGMrmEcmmo6XoUoi0rHDa6qB+4bwRkfEZth8m+iv1rVDoPk6FOvqO1w3l3gcFDGfIJW9zw+Zt1rfHQVS4dWze7DvyL/yLeMwhLKvc4/mMqb4hf86xkSedn0CSKysO2xvF2lfkaHqeRievHHplqEuLEbNRhXyJXPzgeMuzvXBppOL8kZKKNi+Lt4hXDvrsMmQsKfwGVGiFju3urZGQRdmCpeS14TnXX6H7LN9BNnOEM6YkcMC6vYriyAse3Fr175hiCCI0UIiMfC3uCDB+XUMaayoN2sinZwlKRXqyjKkTVzAqYN69KeLbhnkTVBZk0i9UnMmqvCdEmv8CXqV6VglrrEdQZtcfmGTRzuuOW3KGNvjvz5S9T1ZZNSS/0MuxgAoJtI0cQ1vcJMPWDTPUT+8Me3MHWGNuC/XrlCTFurxHs/bkpwGdti+Rw4uKvn+pfTKUx50+Oeu3g/JJPb2SozlT+Zirouzd8/VRHU0OGeidEI5A7B9ieNkfBtN8C/fqpNnqCDDd6IMO8FlIF2uiuF1+maj8+Mo2mMQHmH2x/PRvOmhn8VF+mmpSrHFRzdCC2TW2DPKvBjzXE/kCx8Ps/fqovU+2WqzWhx/QKaioi4yzsPCCHGXnDfrbBv7s6c4iGJA5kOJsLDcOQ8w/mbz6V7a6QqX7yqbbHHJnvJ/bHzjh+2LbD/u32yKR+gvcvFdX2tz5VkQon2GwrvP7Pvr+iEuag+uMjsVb00pGnsWrAGNY/MANkKmcRT5BZR6ZgT0UFvkxljKIdDp7mXZL0oPewXb4M8k/nqC/W/y7291cphen/JFOR/zBTrdrtFiz+eHC+aMZAV/w4h+ijrAVXMJcTemhmdwh3d7HwkgQZJTP3J3BU68MdkhslEv3nAqfPSRT4fqevqSg0LZiLiBTRZGLKLNSaJ5y6i1RE8wTXbPWpVQALveDOPhJRJlY2B+8znheuHo4S2gXbCk6rx5pz1W81eiy2Zzh7cwEJ6Hx0qAgze9i3M+OO0D0Muj1/bsBH8pK74J0pde30AOVnsSxcg6GNii+CCs9Lu+G+9niVbE9DHaKxdOU8PvklPW8UH8LDfE28S4LMhnLnBdF6tSJusDjV9FMdTwBbshacYj2cR1ji5+f6gv2R+uea1o9PA1Z0WRROJmL752W6hXI/5ORnleHQ9lPokMEaGSnP0wlDmcrBfHlV4bIxMoV7ei7gPJ/LQuSUac1ArAh0nYrffzyHuupeGkIWSMgwbQAlq4iJNq0jbWGcH4A2dVe50JGBqQ6z15rZzUuHW3RHG/whyFQxaX3okhaZjF/w+x/jHoDvKbfCneGbpUe+RyatGNoUOpM6ZmgmQJPWyFQ3DddgekGmKvd7XQhsLR9y1qsUqtmKksg3LMrMqXmFLE+R2T67dM2sstIhfVek8PcvZJ75fS5As69QVz+fILILbFKwRwa2L3/uBlWZsgZ+fskk3PavCROvqyPUjcl4sHmijdiu2wVcFg+DR9v5u2Pnpj3ArfvJ34LhvL21msEz7vZFdMmxfxYf/QhZL+kkUjdKyc6miTp/G6COD9YXymb2ogaPtS135amY0ft8b4CZVQvBszrTYZwOOdMjD9+fcsf+X5doI/O1xUgwKpHJLg5evzvxjRBJOzQOxjR2oek/rAhf9x41w754QqrUyByvyE5YKKPNz0MB2x+J2B90vLsBxHnDv7UU9NM5h/PLRKZKq5Qy9r6twGpVZKo8zjQW3nmGTKcQ7oeAzFJuBRc1wxgZR5rLGjuueQJ17O6EqFj2HbuY6gOyGTkUYbH7TFgUpytojB3a9McKGeShbJbgu/Mnd9vyLtPJ6XYBfnUXxNufX5SVwx6PhykiU3VZZrBkgsDXPXAGhM8QJqwLcTzf6vuOI5HIa2QU/PyRD2c8NzjxWK62L8jsETJFeFcSdtq0IuTshu/jKiBjOaf9BgK7eHF33Zwcsi0ktJO2LAlhyLOOHW7zFOerrBHfOlk43mxhCdVnciwi1RWAdXdk1ip768gQ7UdjjwxtTPMaI1NtXshgx+H8yfxNDOJH3qfH+61WcJs9h/yz27tm7nzRQrCePAVn+9hl9ODebhC8LdQ0EzHL2IJIGaT2XiXReGP1TBlXS8i3E5P748QGlm51F7JiqLOeFIrMTuKrg+q21gp/ckImms/mIeTj5bAPc50jY08qEQq5RcbmxSZj58kBNaev1rjeTZBpVxN9A/cowfmOmilgLU2RURNtS/ytgkx3nkki3On6IPjuxO7ZzE8vcH0ctkXYhZeE7dfzHG63WC186rwDtpfUEh4IrMN5m8hw2iZ+DvWrtCKiAmqCnxz1tzO5Fp6zw/H/E/v7yVE3d+PLL1MpsqQX33yqHz+VFoz/+KmeXR3/+qnq1zUjmbRGptos7cI8vfOM1M18BLu0MQvLkAsZyaX69VOZ4fTdE3HHP999f7YVIGPwqPj1U8GmQRv/3McdyGSn4kKMagKVjvDLVLbXcEr8m3gEWZzi351E5K+fSt0EJjc9ZNBvfSq5yP8wFVIWMtQ9ZtxiGTLXj5/qEKVb4ctUzgz7kzQfQ/jmUz2WvPz6qb5MhQD+h6kyOV6TLuK/TAXMQYaURnh/2vuJ7YHf/zLVj58K2p2FvFC2t28+1TdH/SefSp5k2L9rHz//if2piwyEb+wvOg6xwoGpzFZGxq31NPnG/r5+qrQisy9Tff1U+qT6ZSr7usfn6S6rXz+Vfbvl8N33ZzxlfL+9gP2dDflfasYNYt2DfzSfaiX8u9if+L/lvL//NFPFewZmHDyIY6vIVM7oNgW/PCJDPMm+p2VxQxtkOCLnrShRJr6XIZztzbtwAqELaDiaZWCdO7Hg0A3n83XjO5jFGW26NtTQ7OLxAywUsqizKTLVZJ3dwLm9C+IsaU2pOpkhU/WneeG4yiGg/WJ8g/N4vhLcEZI49c7HBILdSSic3j8CvauzIwSPdMq9q3aQqdQ8r+DYypI4kTWWKa0LA9JxM+Tcdmijer9FG9mGGx4tV2nGVo57gEA9XbmrSfOSnm4fD5z5bCU4yvQMVKVo+qG2lgLno0NJj8dZDODBuuDy8elQR1x2YG6m88J7Nc+AVpqHzDkvkakKfpbpPF9tUVeuZB7hlAAala89dM1qU0TiROrZxtpxOGmTIUf7MsS+tOUCQprIRaQtzBLnKer2DDu4iAQPZJa9zRDa95QWEWd9yVbrdv9lKt0Yo00dn1sHMme8EcLVAZlK8XwdWj1DprGdPmBuO/fgEqW08OM1oE047Hywr7db4RU3ZBpvmtdgTz/IdObW7FjwlEy0WQEhgX7e4Bq8QEWVJXO9CLf3T8K2Cdrw8uHi+z1e5SGnvSjhFlNkttHpJbLdId7D5RaTwa+xSdj7IX2g47imhv4pExlbLs5waqY37i35zqBxMRvBWUxlXC0JMlWxXB2gYntkqlJBGzF6r1Dnp4bB/Ym26dhqauLzKXNkOCfaIKNb8wwuIh9iHUKfIePh75tc2Qv+VEcG3MrFAnV7ppFAaoZaA+PwBjhXW+LczCCjSbTXgZ+SReHNt5LDSPtiUPsg8yCSe5nBiYSQ5h4y7aRDJgu6uT74zXA8rR7Smr3FysH7PTEe3RgYTH6gLrypdFdExccO2MR+zSA/vtRh3x0y1TVHpgrKoebj+iEG1ANkqnjhLQQ+2ZmUPYXZEiL3hprgNssos/pXBsWQ6h2qBTLLaz3ncD09mOBLQ939zXmINXXYXqhsocPfV4ONFw88Cl20wR9NWsJ9OkXmeoQfh4mvwwK8efDkyFDimipGnkEY7kXBY4uXzKpjauJq/dqQwLsh02VrNYDndjgTPSyyni1uwg6ezlDrYHyTJ6y6D7HI14kJkVBj/18CtBEPiercF4U8YOtXOodrHuL7+KgfZIrbUkbp7ryIK/QPIOFSVXB8S5Iw+GlqpnT6GdJGwPHSLrG/iilfwPW1PRbBWy6AufLrAd1hqxNEtlxm8yEnt3pYOgkiDRni+faRKYMLaoD5cMbwsUCm7EBCpp0M++KU/buBcLt8FrioLTJ6vu+vEPMQx//2iPfvsyKFmz5Hpmo4MrwQkCU8tHiohzXLDSbIKYc2f6pC8I42E5Y+2xaecB5iy+PMYXAvAqhvwz4/QUamMtvXHNJPioxtjHA+OAtkumRHas4fwnDeXljIUL4XmyLUa/y9GAy1OqwNNqw42P44QWasD5dDEYw2Ss9CWKXQPi18H4vzG9jhYuZQAw6O6PxCjbFS4gIqW8Xx8JKQMV+f4gGPraPxgP3M54GpBOWG69/ZExOaS6szbMZ7XJWi4l2TTo6XwPaFTr6xPyFKx6DNFiD8lU/1w1SWemTJl6l0fY5MVaZ2QsSluYbN6G0WZtvaInHi1RwUgamC9SguPfH0+P31U4EuXcovU+njFTLVZThfcPtcIVPd261gUtNyiLojPcguQYYgO2SqHz8V246POBZ6LhN2R+aVntwkXz/V7f1TY3OiC/aqQMb7if3tdfm/1Pz8if2Z8nsTkEZW879jf9FcuIIysmNutatNR4I1fq4mOwTS8+e/MJUpvHPnr9jfl6mqKrvg87ms+DLVz76/n9gfaPdNRi6SUP4y1V7aiINf6ddP9WWqHz/Vt5bCD1OlVD3BoTsjA5VHZKq8qOa/tRR+/FTFReh+/VSbmQW/+VRDjvpfsT/FsHcFiLCpv/v+du1bL+w++0djf+uJ8N8BzV9MtfjXtr//7pv/vz2bZuYqaDfqoBO8g352aBkvJxBK53XhSfm+o7R/VmC7kkj4zkKmipStC17J39yFU2fQmX7MINqDyN3rRO+pVjY1mFaOk2XeHdeUhHYHnruXeDAeGOez66/gx1VBvDjQZOpdFRsccTPnzlY7OTRwt1e0uftVwZMylqmTzRJI1lNEnDAbG1QUb3sIbvmE81Q1etpHzxLMwxJt0r0+rambtQaUix4Zq5exPdFSt1DsvQ2JQv76ZSq4tFfClXeV0Gz5xAdRZivO9R0y5fHzeYB79pfcM+mQr0WPMU4WcdgHOHoadBwodzgV+axwuHI06HaPzAm364K4mfgQqRGQIee2lkmURIZBOwuZKochP8XwXj3bccuGc3BEppqkoUHvm8FPZVpy4RftC3U+axXIJyZ+v03SNVtTHkBx/FA+mLSMZWSuwcNftcSotExmgUAcuG9fyGD0KYlsLvp7eFA+bAG4yQ5b85cHhTPUVugBmUoNkam87frG+ZQuDMoX+Q1Qw8hCeOvMmu1YbEKmMEUI2relsebhDznHO70I1h+0kbN7GkIxjvDzMMs6RsekgKvVIrNd9VRkroPMd5OG9l0VmWh3ST9QXKeoo/lQU7GwHmdwW+fGXXGBOr06FRI0jxZtajnk6FsXfoB6dGXIEL7lsI/bitDIqCCDRWHVzAy5BlnzQsX6GoPIDoMNbNl1T8JDABmLx6kBte7shfAZKwn7lC8RLuVKFXyrtWRG3ekNOenSEmy/Tuj5besQJeGCu3tBAjbhOjLVfDTsqYiQUY1zipctQmQqut9QppbFDjLdkQX/zqQJiw4+h/sLjZV/zwfG3ZgPyMtqNzCZErDrop1CcZOw/VltBezYn25gpnJDnC4IAkrz5QXMY70oXPmJGsSf7ReA8nlZcJ0OR9xOSQrFslGQSZb4/rVVa8GVldiedMf2V9Urhsfphe19gr5mwEkLtZYiU6mTT8ec9+BnabZoY7WZDSx/XEQ47c5Pwvk7EKm5ilLsj0gsPP8oycxD4wmdruJ8GeF0YCrCNWQCQRtOhjOVn1CokNkGMkR+ljt2uiBTPQOVoQYYYtGR2T6h64/IPK8NPv+uns+GOud7IbjbdsJ86yNDACoyFc5zg/hpiuN900lFdNoiU0VDLYHGUZBBa/WC7++UilCIaM99ay8YrLm97nBVzD2Jar7pWX1HpnqOXvi+b94lY1NKOqjPaLMid/KpmevyJZSjFq/XHZC5XuzagPW+PQvnMr0n1GvGJTijCWoaNDp4/01xhraZbZGxmsuQI49MfqsXJvHD4UzihSMBXHeLgbneyCzVtWqh+Vw1Hr7C3mHde6htonl7HM8nZLC3oM6h0Rgydh8jI6rrXYNMK9bcW5g7me559ctUfjXkr9WpEEL5cpFRpXqD410u5pAtB0bmhd2hRvFjeN5rnB9de5HZkhcXuC99lUemsXHYM1zlUNjyjke5OtSXG84uSYOzxiNt8LN+aynI7Mqd5QSZ/if298NU1uhhlV+mQmGpc8t0kalUPZC+sb+vn2oSiAlsgpctWMrZTYhfTTRgs5nNrS0gw0ykWoJjuTSFb476Tz4V243V4uunmhzS/ptP9c1R/yv2N19/AjKvhN99f9/Y3099KsnbIlPVevEb+9N04Y+farnQF2AIzh8/Vc6K+ptPZWeLvPzWUviJ/X39VF5mIrN02y0y3vTtfJlKE/AS9iXF550wZJ4vU/Hi56yeVQGSsKUCaHwtf/OplP6jCyauSg4pD+brbz+VEskpGHODFd98qp/Yn2zs/jDV1ElLfH5VF75MNRXU5zef6rvvb/mp7sCW6y0xV8+BcSs9AZq8/vipvrUU7s9D8VfsTy+eyFTnBT7Pv/b9mXSHjPrjp/rJp/oy1Tf2V4zwek/tn4z9rYTJv4v9Lf4fPe8vT3ICp1TuCrdcPxPqqmMBHMtdE17lTU3pUrkCLhZzgTcBrrlC31hwvtCeuy9/taad11wgsEZI3GDEPT0LyGDBxSEk8t5PkY4fTQun2UEivm+jDs8MEdcwWuU4DUbqmr7migVJrM0Jh/5h0NfqXAKkOJIdXA3XtLJmMXhHKhBOdkeNVsV+C3DmAnebcp0gs30KOMnzRcFX+5FIE+ulQ2mPF4LrnvB+6yVncBkLaAM/VMrY/TzVwbK3peCdZ1VAY5JzMB1YETf5PDVans6oIyf7JXd2t0NCnbUXgj0na+5pNX6+vjY3ZKj9lDuj4CAOfrwKotNDFPhYP4n0BS8G1RyVRnQ7Jxo1Qh91fTPb8HC0MXt2jq4WOA+rIt7jedfoedysgLumzKNkK5VMWPkb6B6PDY8yBW26HJg+pK5Iud/2WcLsV8HgwRaNYJS3tGeFhDdfZ4PONTfIVJM83kN5awkJRYpMtVdXLrRKjL+fdpnB4uDkgbVkN3zePba/XETIuC5FphNUqWb1nhyR2Y6KEDraUE/KlD7QZiedhz3/BAxXCQ860ikkdBu8n3TQxU87Q+azonTCaF3toGAVtv85XxwWbV9vyMwEdfQakKnu0fSEDIPt88N7iD31ggxpv0WmEt9mx5Z0biCDFFTw+zvq8ElrzuHxOOlCJL/RJnZKi8yTuMhsswN0LO/SM6S34cxdsRjux4oNuPv+HnV9bgfsqaNNa583tQiUAJlqt7OuEJtaIziNgDaFVLM9+Ml6Qfh4bBosDOcU8jsyXtDfsT+rrA3gLqu0CMcR/v6+bLfQBBuZBHv7VbPNe45MlcSMBMsWGWTjom7MRGFHfHb8OGw7iidwnQVqEUpDLYbi+S4hHPf3wrUNEajnPDMIjeuCO0l+XlNxv58DdtsSRYmDzLyspDNUgowMu9XkjG1MtOmlZWL/SCa+r2cjRXCR9B33j0e5ZM+V30DrD2fDeANTnDRhgeNxhjZ9tf8Ai8Y7vP4mfwju1RUndBM+z4D2VyTuyniuKZu1R7hvFJwvQ3Ive2wLH4oKdXcojpB5iCtQqDZztNHjCTLe/hPj5w0Z9qUGcsLCbP6Ay4UiQzlp7rD8HE+hc9ZDPasexw8IuQR20j8FN7uPNOI68w0y0kjC8XXNSjbLkaku0w7769Jgf4VPfQ4XdjoSn8cEmUBNr1CxYkeihY7M8Fb1CdyfaFPCQ79J2AGlCWQlMpVfv/KSXZZkAZf5URWC9WOTMSSdO+A/T2To2QLn/7C1INpTeajdMdTN71dneNQpMlWDNoh1/XwB6ed0FCLnmGt4fRyf+WS5JcEDlzmc68NZMNuVRqJsOBvKFOc+tMECnxfqj8ZqXsygG42QcZoKNUZ5ONwhpp+a8BSHLPWmvjTU9/o5dwE1z8udD4yKE9tfrS4lYzIyaRVqyFTTh1KzeF/58HQRHaP3Tcav6cP5gN0Omepu43zxdOkCOfnscL2JsT/a8xyZ7z34afcbnM8T/e6YS9dCTdnodUCVe/onn+pn399ffqqffKpdro7/zqe6y0EMRtDYhfU2mPPNp5LrhV3Ys5MdkP5T/In9iQd7TT6ZKcLRsv/E/mpxjjYdtB0xjx0yxhhWf2J/P34qQxtqWDojldjtxNJImRU90Gx+ECzj+sHrTdfGN0cdUrP4jf1p8cEkX6ZayDhsjf6KjGOukRl+Yn9a3CDjJMKmI/e2uH2ZylyerP/ip6oP9q+f6q8c9R+m+vFT2ZdKF79+KupOdOGvWgqS8tYLa3TNgGwF5wLaJGfIYBky07c+1RD7++ao/4upvvlUP0wluyMo4LYb/HzDvr8vU/34qcimjUFfRUP+07Kof3PUP9cDhxrXw2/sb9+0f3LUv7E/szSLL1NV2fwJmzUyLLzZu/wr9vcP7/tbTab/Lva3+F+Soy7/h2N/tHoq4OTTjjh3/5xQ+bh8I9OQFUJLt89odr8hs3jXOcra5ihSyR8b+PfsRZxJqZd0r38yiObTueDIaVzTOkcb7c4CtMnm7NjTRzhrIKqHs100RDdm3OoCeLjPC+fhVmsK/ceEk2/PCid1DhqdHZsczNdlRRxxvZxQpxyHODuaj+BZh6dMVVHZQOKVH+LVT0Ojj+s+B+ezR5uo7w89PblD7OmyXhSOaY6R2Z4F2gBnhjZi7ZgJaxaLPdjKpRzymXyHzrPcglg5Lgt++ZxlSqe4lnqnBJmMOIeAvpxxAOdThYx37vDzmi5zOLXbCXer56GkYrK9gne5i9xZ9Y+e1jylcMtKZITRdk3pKk41KPb3od7RAZlhdrAAklF0E9z5K6R09B6P4fRscXUYO8h8ibXawGUf4PcTKxWZ8NQ9qLyYYv8x1NFUIRtop++G625nZsyTBQ63rYLMZnjShOWADHfnOTJth4qEtYHkQNkgPISh2GtMhJEHrhJeBcc+7iiNjgoqnM9L5uFt9yqZ2gkHaNZXpfAV+qbMzfgb7tetTnxLtx32Wc8ttPGfDQlyFQymW0WOOt2lxB+nyHirlCBTjQx8/6PrBVghtD2UZqvy4EKgZ8nkkoCZaVfB2wfamo7pSoJ0MpOKsBv6x7pxHS6GQYXALHDVru/SDIq7pxcBm1oZU5iwgdxvFR5Wnhywx0Y/w5Xsd4K/X+LfU1fVoSmiPQ/6THFY0KBNe+y5OpyPJw9n/zzQhrJLU/D7JgiouVY0iK4vsfDm9GUwYsQEykiXiojckRGLj+pDhy+SR8UJ1uzBUgLXhSpxfzZL0UZOiA2XLqJCiA3KLGJxi4yYa8gUq8GvMdTAbEwdmbJWLYd5aVjCuYzuBS/OgUZd3pwhvA21QazJeUIBxjOAaLooXCUw1+y0xGY7uVaKyDWQWUq2OsBjxrC/pbkUsIiaIRrvnSaEqYLMlYrpHarENoSob+yShbu5iOM/QJvejxWN9e/NcMb541Fw96L1NJOXJzC3h3nhmYvnhGo+OQw1LOUiSnN8Hm2WDgcapIyHzhaQuX/yfwZFH4WkD5gozD1IxzYypaNi/1/StIPnGhknkJgN7KgVE8im8p77pwe+j894NAK+9p8F3wrGmjzd4RwBN5F4ZFTIaKNolWD/33C8GP0GmexIZlAuvIMQRWpB2TwoMmjDvSqEjbUx0KJi/z6f4p5HN8lK2MlH3V6Z7+G8xfFQO2Lii9DpBJl62r8TNro9anDn7ydxbvvQoWR+xvEPSxnHxxGfR3P4CfLXdVtEpzEyW2a2ItRT81gEBHLKFMHXoJW2jITxcyMzt2jvUKwe2B/1VDaYpq5Qc3QbfF4h/FAW2eoUqoWJjB3f8f3r40UNMU8rwbk+tAnSgjIGe8hNCD6n3mB2sPKh6QY/5GyO7fNNO4VreTyQEK9Vsl27sqGyS7wPXuF6sD/5KWStqxJ/VGN/uPtXBtnqNTDn+RKw7LJq4Xq9qEJ0lCz6raXQI5YLvMaH/eZT/TDVd9/fcy0tYHM87IUvU2nn1xgUXqPNR6Y1iB+UMexmtc3trc7g109VfWxuHcbIVDRFTDp0D7MAX1Qm39ifmszVwnYkqyf7mfD+MtU3n+q/Z6ohn8o+7a3ffX8/TGUvRWSo5GgYIOWfI/krnwrfkkng3OL1T/cXMsn2oRff2N+7Q6b52fdnve/v331/fzGVNJzfuCmXRgF772OQpcVL0Pvrnxx1adIWIG0OVLD2Wrsm7MQL2Ki9Lnxz1H+YSsk6vfgrR/3rp3oQbG+mI6P9xP6spXf5L0zlksvkG/sj2vsPU03P/g32u/2Wf2spvJV58mUqc53w7stUP36qL1NFWfzLVNZR3hhEm6LG2H9Sk39z1GktPUCNd7viy1Q/fipVYAb5h/f9rabTf3c2zXL2r//+X8pRX49zGUwVOsLvi2HfH/v0gBZ/RdxL0mR0bc4KSJIrrrlEOE7o6fpRIVnRJ3EPdQw0OH5SCHbIXF6VIGNZzr6EeIVzPhTSc0fF/tyAedyPBa4zZKrVMcjBfjxy7h3vqkiJ9DnC2TnPOL+wB6Xl6nyBuBeXgrd+I1PJchMA1/incJb+ENvr3DUkx3EvuPGqnVArHmdgiRXapEI4dDQ9D3Ww33zBOYoZkSqrOYXnsZeLsHqgDSR6uANOxbLwhGzu0DSPkOlkb8md8nNYU8mboY40c7RpZ+3h0Msk98Exlivu7asR6niCNpC79Udw0usDqKE+8Xmlmcj5NML212KBCsA7ISMMR2dScjE1uBykgakas2bBbgpgN/2t8I7xgtLP7jaCk4OrQ3SIpYT1D12Gam1shjUYGUndEg9aebCh92Bghnm+gkhoG3LUDBPYfFrZUAYaMtVzbqJuFSsNnhsV+3+TZ7jGvlQH0vqGuvZwQqZ6RncX/P0WmWo12sl0xD85WKUt8+D1SDMmTyu02Q8BmeXsvoe63HEPl/FlL/gO0i5bjVsDHuETmfEavUSWrE3UxYc7Xv8pvXomXnRsP44VZIoJrvHLN67g912hkmDS9h2b2AdkqjkyHWfXWqS2NDDVTZd4oJ2lmjUmMlE2OtIiHJkXgz16FZkqv+sc3xvamNFIWULsmMh07qiX2atUkTk62CGTWYCMcRxirUKzJ+Fa+ACTcmSq51VGGz0qQWRxgKtL8Bo13JtcRIdqXrPH53+I3I1ySWPLWiBwcRWp8M/BCxl1if1fWxkyqV5nIrMdX4b7OB8TfvZNg0HELcgXC1pE8UHG/qr9BjKl0YrQsZGpwqkqwGWNjOBnzlAfK7LQ2kw/d+54RNToTrqdIBG3ouDUNWqQ8n2bgpXtFoV3VqQ1Y12BjLGYKNz3kgwZ7qIjM/7UupAqCdtvzAAe+rCv65FkyeC3q6HqV0bhZys7Y/ZjPofyWKGN9flnqGM/moEXeg/u5Hbd09EhisE593PuyvNnR+9DPbVr6spF8Jgi0xlj3YVq2iMzyae+ZHo3GwFIW2Qa4YAM0C58Fx5KTYXo44DDhEmKNnxUI9OqrWKwnVVNoLOtPYmYhUyF1DyCpC6enGvbk0zWREWm2h8kEm3neP8ztKJDBW2VRDm5OMxm6Qzq5elQ+Ei7MjKGGkMnvbeFX4jZhF1P8w/UY4rtHYf6S69WRcaR2XAWD3wyViXVHJnXVXl4NJG5svumgiALH8KXqViFGtBenmXUDKXsMH+VYvvXoTaE+3pnLF7Ec7jHBJkKZgoyVIvjI/0Me3A+V7lmbTevoexbVfCzCPtjriCDtu56T/yl8JHZdjjTuY6WmuATBxlxVoxq4MmsKvhtU0/oI/iMIDxccb4XCv7+dUBGrVIbmUqwUEN86nQCefkyBF8Vhn2kRnyA2/i8KcLLqKds079SyEME1DB6vzUW5ANTBQIy/Xr0dph7lRqor4oqBMepJbPp/cDN/umipmydAL75VHRu/Kml8OOn+tb8VHJkqnTRjmDD5iBY9yXRyLI2ol8/1aq9AjGlTvvmqH/9VD/5VIaYmfy7788vzDkY27vKv/lUP0z1U0f9N59qrYfIXFu1+DJV+SDtby0FvrAMAsL8Bcp5dBC+tRSqiBrfHHVYPD9rggNfBCptj4I5vm86MimF6stU5sRGpvqI6g2Owfu/MBXZYH+Z2fHifOtT/cT+TMnD5/1XPhUcT/j95SYuYdsAFUB/teI39vfjpzL7i+J8c9QN/f6HqX5ifz9+KlMXNz25LsgNNpvFlv/lp2Ls8SdH/afm5wF199/5VJvuuSVWNDDQz76/7U4w+JepfnLUSdciU1WFVZN7Z97/rqXw//VTCSRFptJfyMw/+/6+NT8HpjLNSf5PMtVs9u/Oplmu/+9//5Pn/f3Hz1DuzaMM9u3cFs71enSoOTr2Q075UnASc5lQwZldwBt95oKzeTxxEnezDfD5pSucehetqXDYnsGz7DnxprM4o+alQZux5Kirn69nTVf1pwZo7XHhLebIOLNDmcH5tM6JU+qVSOXmqYP/kmfEqT4JMouzREby38vCeQTLnvqPpQdOd/hwvhYOE9ptrTkAO70Kp9KxPSE+pxCNV2gTT/KoRuZRdwiI8wVxxvQ46P4Vhau/RBtBA9T1b+GwA5fdSvx+4gON3PMBdWqLpnM7xA7z474CrsbIZMHqYNDPtfHANp4r4inhQaQbcg4hOm7f3N35nUizMCog7Iu54DrNo6Zjm6CevX1Qd2d5u6YQ6Spk25ksBG+KzECFhQl+F9wKZ1cv5G8thdP+gowyHSPzXe0KmcpOZSFqFXPCpvvWhfykECE8ikN+lHx7f5nKeBjnCV3XsYU6tkRmE0xkKrKWVLh4jlL4/gI0JvoCKkB7qPt9mgBlt+fVAf7iyDT6R1tTpTlmEGz2MgnJzkRdHgz1pSSu8MB4ZWtmDjUki9drLwSnDBmh385VqOvPmHjZOE3Y5ahm8Di4RPDD0OwYD7H9VlOx/dtyOB/uhTqzXgS45ksb6JgaXGKwiue18Oop6nTpma+RyTky1UJ8lex243somhXlPi7DGnu9UKc/2tdwFkjxTvDFz97APyoy627Iqd9EfgLFlO+4/7z1DktNdQ9pr+wEPxDwfoNB5+cLUSXhTOlFppwWOZzytCGerNQOVedHHYLtWCSOOpHQRmkrBdrLXBquJ/XMlFYe5GeO/Xdb9hOmlccFuEay5q5KxyJ9ty+Am0vwfs/315pNF8UdcjXWikC65Bo73f0PVKfbcHbL522wxXWXQ5Imd+6OcDpQJjUJ8C5FJh/H446uDvYQe48Hv+sxFdnTQp1aeS8Ff9/j85mgapCpyKy+lOIF2EsKoC5SbK++DjU6x3oF6cUxeFSbSsaEApngFt3QxpY3m7KLYk0hkF4Pzvck6Kj/smOI63hOuGQhUz3oyoCmHPw2IcHnMVcvB7rjFpnJvgw53PN8Bqdnhs8j+/h58kBm73hMhZDOZGA779VAOtshQylPRWOS1wpQ1Rky7mKHjLseWWvwpsaTeKLdiUT1dAme+lQi/sOEhMlsHsNju8HrW3wDzBHTKZTZ+YAMs7DXrFuaDrThiwr+7N4nTFGG2gosR4YJK8thm7Ffw+055MTvjTxhh8+QI14FyLT620JN9XIr8MjoIXirZgEUuucVEn7E8X8V8f6VURoPDLclwXRySdi2Raa/kNMRf7/erNli2ozAt3yFRDDUD6s2Qg3NbDf4wQRZY9Zn7iLDfHD86Yv3mhWqJECWOci8VfkGdvcOFcQ3o+KuYWk9zbPzGtdTD5lKPaDm8VBsQhXojPh9u0mY9yQCPM+NUUQ1IFOVu5UK+eUhk+CYSx1L59UZ7rdyiwyvIFNpJUHGohMcD2yF/XePpTvcghLvz1r2699aCpNHWThxqw01l+MTqJOjVthgXWqyniKjECPQiX2UFUomo/kI9loDhe3cC41MVusQtGtlc1uOXSCc9xqw4GkTW3l8AnI9CKtv7O/rp/phKmWFTAuyhUx1KlFj0WitCWj3L8FffiprM1Lg108Vz1Xy3fc38tXn10/1zVH/if0dteeRmOycr8lhyJf8xv7ON2TCn9jfD1NZ115JyGI0RybqHMatfI2M81NLgW4e2+KvHPXtO0Bm+WGqbz5VzGJujwyr/+ao78iKFvZhFE+IsXiVv/lUD/iTo070TOf2xcH/+2EqJbFY8WUqS42vfzPVT466ZjOd/1VH/YepwJ5h//34qX7qU1l7f8hvG/KptKutCzbVkanC0WryW5+qkf74qZQH7LA/cX0hV80XYNe7JrcWH8UgnhE/fvf9/dT8jIe4wS6U9OKf9lPN5//ubJrV/5Ic9el/2E/VS7YE5/WlLdzF82jQHM5TMI/Cknt5sAzoulEyAL5CZgj2546iPBpDfP40gnNVliU9PfIThIE7E9xEiBNKNnYOru4rRTiOjyVNjx7qwtIYc5edxhNayl0GtlrkxHWm/oQa8XMHNjOnBde19ZoG+30KtrcacsytfUeb89IFU5Y+xH2rA1Ml7I3MFjwEd5vGlJZ6fgZsfThBnD5KOmpaDe7RVCyc8x51fyYMutIt5CFH/uUwejtpcM73JXGU3jdoH90MNIpsUbjXBIVf1X1uAMUTmYzfD0P+1tYFR7OWgpdQbF8xbhw/L16FpwVdQsepl0Nwms8LVz2fSpqhUoXWiKRhr/lqgjaLIOMkJTJSHA/7+sqTCZ5r3Tif0FCmueeJ4GeGJPiajkyl3l8SXNIjfv8SpD2usYILWTQiRWDv0KZu5PwG0eV+F4y+eMr0IA9nRqt8Q8K4TTu2+8QqNPlS4aE16NjjuLXhlklECMwoo2w5WnAIE++KOvVQY39PvRS8qJDw8/CVsGkaG/B8GAraFFVes8ka17RyEe2L4CIrBtsmhQzFtlkKbhSZlHlsiMWYIl5/NE2HfVXVFvIdxfYvBJnqpaZPeNaLrRA80Vix8uXG4LX9lfNuFfSUwGwJTriUSOjv05ItDX83nOeHjDJOh1jFHnX6vR/2psfDeXuH9+cKbleMiONPUoNpTx5D9lJ2PAhUcFgwW+Hv5fOuiIIjMlX8iSfwjHu00UWMTPQukWkguTWEsxAVLnvlOoTUw/G9WaQyU4VYQRuvIBPv3miz/Iwg0yYZMqOhyBNWekoPJ63E8WlNcL7YD8mEmzIo3NH9JbL8QdD2yUOd66YZYj+v9ANNulNJtF5hf3ij9wXcfnInrjjkE8asicA/inOBr5RjTVPx/AFOT6LgXU6vCUsWJEYmWmyEoFuiDXcRJyAX8W9fCo9ARTn2oaFDDvLric//cF4V1JZpEByCdsIKl8+gqwu06cHyI7PQXkyAp9mDOPWlrml4VGI4CyHO3/kB56sxMXW4nDkyhhYh0wWXuQP58TLsQRCQeYTP9gngAL5PunjVbDeac2hhjwvDdAnY3+3rDvVxOFN4vkGmCgzzA+UBGTdYpbnBnufTCmLdRqZqPklPyi2O9yIdjQW3OfUBKw4IK13U4PWzChm0XA75UpZ84JE5t0U2tc0D3F8aISGIA9Ndizc08QkB8a29HZaUVQ3tbITjlbifgHX+awaF1KloHWcbhymFe4PzcoJMKVx3Bt1vj1c4jzycfyuWARNVNYbU5MhUh5OVsGQ01LwF5TicVYNMRVfjHpJRK/PQbV49K32pQgZFZol+al+sGuyv1pR2QhTaF5w/NjLltQm1wl8vLIPlP0znbiru3UJk2kOprMA7hbIQzj84P9d7yYXrQkRG7abv4Yz2VIC0dYwiWDv4PkehLqNmGo8E3ixx/ItH6QSX13Jb+PkN54uyeJ2hXA01ZicUGe4yMmtk3iGf0NFRI823b9scqZOS89kOmepffqpvjvoPU/3E/uxY+OOn+oupTnMxhC25/mGqd2FsQT6+bfKN/f3kU21YafK/mOrHTzXszuxIv0ERolx6Tfj6qcafIgQ6+HFhbqKNH23S7m+mUjT1Bbu2PhTf2N94M/mN/Znp6CN+mUq5jI7cngV4/R+m+qmlYO23Skn6bP6n5udPPtVUnF/hGC22BUTLN3zrU7EjM4ovU8nrefF7Nk36Qib6qU8l3yWKz8FWIpmy4g9T/fip3tO0/82nCmcA35qfmztlHAwXmeynlsLmdf/DVN/z/tYiMtjbRqYqafEA7RMC/yv29+OnAv1k1X8z1VUV6i9TSdPiwK1xhv3nmTjfNCn/E/v7YSrj8DSLL1P9+KmM821H7Gd2yYg3jV+wd11s/5/d97cS5/8u9rda/atC1f9ojvp/OvZ3fK/BXcktd3tlrNGnupxA8rwtCbfjxqE8n6VoA05z7pzv55JK5nsJ0UK9E9Q5EaWfsRcjc9xmAo8bPaCV6mWo449oU4lwTOh9vb+Blz9HgnsMkXHelyQFv11fBNdo/Z4a05kGSXwazmRWE1wGLrMz+J/3QvD8Q1PT/eTpQLJV3oVbBaeOEm3TgP+MWsHjdlNS9eOdgN/fc8E7rkYJ/TxVFa5jKnLHMYfzAQNknFxSkalOTHLYdrxQIdBaHI1dW2lUoLYObn1fcD5no44awu0K/s0XC8/YHyi9lzMO7uaJjGnc8PMp3A6AhhDX5MO9Felni897iiZz4sq7UUbnob+BdNFIJLDKVU9nU2GLs6WRi+C8SDPWqbsj8Gd/I464E9f0fYum4MuKVIT6xXSYfdqPAbWOXESnyuyYdNMdqNGyF1FnoU3de8pQwDyshSMUD41+ri1Aqrcy6vY1Ms19+tpCLY0V7r8AkSH5CDZc7wop/FgAmQnWlANPJsg0Yq6J9CAtzxAZoiSEl9YMGJ8RtKlNvRGird2LLDL5E7KZtOf+ZZVTpu9yAc5jHA8ua5ApZBqnkJYe3t+aYfutMt/C9fxUiL+wLpTJGuq5zAi3RbDo+5IJ410I5013JVy1kaliayxCeFuOBcdppYx5fbGD6gKU+PPGktk8wTUifySDn0zbBKwsZz5E5nRReKzE8bUxzRiur8mORKEOwKIk1uBqbXc4/gab/t6rAjLHDm30ci73TM0OF2zfvwvOvhcNGjTHHViOMi94C5LMjHLIme5tfH/RHplqlqoOlGWIz3eD4bzFz/YK9sqZF94HF3S6tGITcmRewU9e5oSN01cNj6TTiE8uucxGD95D6Yy3gn/NLhpzJ+wCTm/XgpMckKkaYxZA9Hxg+003zuhjhiv9uRBRE+wuaLOvt3kEuV9uhLBfyAZjFZEhXRX4viX9kNGiaV14HjdDdq0y+Ono6gaVwA3iA0Wm6G/VFAdKqRWB4NsyaxoX39+JdwK/noOSvsNjAkl/n3G3HGL/xULYI8NRZIzJEHsmQ+2AjC9oESwFCFizGhdgh68t96n6CtjsyW0o/fdwxvMamUJ8m3d4pmdkKk/H8aLBwFR7fVeEnwbfh3YYLcG+JI/C4cd1TZxLK8MtycaFe5hlDhuP1BCuxyG2B3NLY5PhzN3spCBqdYuh5mXxYtA9EtQcuTLs423QpqXzDpmtGSODrZVVBVel3/OQso/DLjs+ha6f4Pv3DGSup7K7wkl4PbjzHOrI8/hWwLnB+ReBi/1b7NQIrrsDQ6YjVsDeY7RhqCoPQhiVlsgO8TkHM5gh08x9E5ii6jfInLPKw8kJmWiOEwvycI7j77XeTIZN9R+4f1Jk3q2CTGXuH1fwqmdFXC3QakqW+QKse4zz3SwymdXSoKHyBzJqvbQcti7VD+T73CChMOwRSbvnB6wNR6aXZ8+EmsMZ64Uj4Psw243M7nV7guro4Xj4qNjeczKvoeIjlQdeIYvf2N8UNNSUl52oUWuln0BWFE0wJzEy1fzYiiCBgkwlGx/5y1S4+gK35EqgZFtMQsAV1SY2NFeDTCvYgjS5W4K9i3OH7MJ2BVp1Mrk5Ej49iffFDI5h/oepVh7/ZapvPtXohZroLz+VUKotzrPrVoBdjYyQvqoXqD/5Qz9+KuVu7IHFjz9MpRnFHJS7ZRK4zZFBRl18A2nOdW56h0/yzVH/xv6cozX55qh/mepb81OUsm8+leWmikwOHJnqG/uL7u+OnFOew+YsUm4j/U7I464WsDte8fqXYw7ffX+7JMe/70JmfJnqJ5/K6m6XP36q4L3l1vn9TogxnE9qpLZemBcNmU1I21+mMkMJmfTnvD9V3TPhm0+lPvzol6lmN1ISVB0TUOenA//6qVS++sNUp8v/9VNxMLmtEby/h9V233yqL1P9+Kn2SoFM9Q/7qRbiv4v9rf53nPe3Iv/h2N/LvKBu3OmN4K3CsUzV3EY5Ou8XAl/PGoNuQg8Z6GzMBO8zwjk8mVze4CXXinjX7aLEoTaLvn4qb6HGDnVX3hk8qBQSeFdcoy29uQJMxmPivYdY4PPZncBx1peC80vV060dqcgk2gSZ6NJ1tLPOJziV7aJwtEmTUbNVbLDy6o1r/nZUU/Fxz8GPvbvARS2SaRXvYzg5N7RJvj4KqHbWt3C/dCJx7ibq7jprFWgCUSa+HryAPZS7CklCCnwermo0RYSHuLdEwXVgVNJTGpWQBCeRu7X+kOlssbchKKsl8Q63R02bnb2Fs7RuCddOK4eurCiFKGKo89evQ0DHr9cGLsJeIr6YtR2NJGSMLt3KRaiOXwkji8UBbdrjKrjWOJjQXWZPwIKpxP3DHNfo+32ILYyvyICl9OrYZYI2rdj1hIfBOjOYvvf0L1MZnHdA/aVgwm0a4PVT3azZYaUzaIOhBmgWyjLbO4IFzW1KeLSWcc3m77cNzux0Ja7w0iZ0In3wfRxUqQjkKTKn38R7aGQVbbgWDPv0+uoB5X22J/72iDbyPD6X4Av5hHguvimqzYQz4Oo81G4opJI9PysG10+Hv59ZuMZ/ErWDdHvY8iCd9xmL3WsIyfta4njjqNMfy+MMgmY3RkaqzIRVU1OD7LojQqTskKmEWvhAd0oGv4O1cVh42+7BLGBGXH2PRmxXxBHUx8EPgK/RQJsjqFA1GTLWR7fpUPf7A80G11D/OIaOndaHFMz3/F64yqTW6Ko+q+C+iznxUB+IVNirMjKpMBY8tsX+LAtcXVNRGWpDaHLH0pkSgtWucLxun0ZHg0t8hHqbkiLkq7RndJNWcHnnquAflaEmZCn10FpHbJ9PNpQZsMuQ6e51wR9TVaTLu+eDU7fIqP+HuzdpXpVZFr0/kAPBniFgVQGKSkLRzWiUVkFFRT/9m+hadz/3xBuxJ2fHuXEmK8JYf6iiuvxlU5nnC+4Xbf98wVE/zzlPlzj/i5BH8GCpWoWmhfN/3RwWkCxauQrkK7YfF6YH3Tj95nNCJrhPgzNkm96swrntuKzVGhGyOEWZru7fEuOLyQdCqe0qV5/Nc7ouLilKj8VE4Lk2dunyFWzhnOjIVKPBDqPVyOSN8ERmek7AZaLlROBmBw01ZjFTWJWhcC1Dl5IonfcUmXjVwhPaDTK28lEYZPc35M8HMka1wvl4j4sFpPf7kJbSTGsidDNliEcbkyGJhcu63Irw+T2Ol7XE8bqBiUzdznbIRL3Tsz6JV+COhHHFN9eDRL3j64VMPcb2nkPM+nNpXeC6nG1JrDxKYPvFkMd/YeP73lUBbOI8avAC/0HcHb0adBTeCvDlEJmq7IYcq897BPlizaowrAqXCeVdhPZx2FfBs7VFdjc0D5JcxPMgp8+afpb8DK1v6Mi0Yo/7bbxCHUamGx5q20Jkp4v1hu403AtUD2+DfdbXM5ze9CK4m66t6eF0m8OpDBUev9b4vPbOXOiQqXhcyciAatC8obRaZKrrBRkRZ7yCZL6aVn64Qaa+MRmZatTifJBJL7GbVA01rxe6EMYuMvzbvTfQ9iH2L+pxP/+YChFFcK35nP58f1+msm8b9Y+dyrD1rQDiCxnDZNkIyDUCYt8DZJprlYawk1NkqPP1bJCHZWigyA9krLG5drGXZAn0FCPjfO1UyrGaAHMOOrEn9bsl9Yg8f0xlc/rOyTUI/tqpvvFUtsNvPzvVL0Y9HiNzfJnqd+9vtoctmG67F8CRHJGsxWAGqmEchB9TrUN+ARqfTP679zeRgwusy4rx/2qncppSdX+1aX6+v3RgyNwPkKHm84TYcx3//mun2jY4H87KSHrinWX8/WqQicLjeodM93oCGzfY3r7sdz/fn+4Yf+1U/8qlYK/36h+mMuOjSeyliO93LnIHbHWGysl0ZNLXUq/h8Hxgf69PG/8eDzLAU98U7INQ5SiFcD+Y43hPLO+k5mQtWO3P9/ezU105+YAeSzgep83aIMnIuv/sVNb1iu1/7VQbbW8iY9YO/AeZarn4d74/6R+J1P831VA+3jZz4CN+q7g7Gon0Nr+84ciHGNnMiHf0gB2H4whwDxdLPPMDgzVgnaZ1heqUIdGldAoB9MuMeJ/Fakcvq4GJtFIVgnd9cCndXmpwZ8uxwGN5iBe59Sl4XEamOrazjmrNSQOUrWLFWbFr6fE5TVBPnyy438VxTiURmQo7/SZ8mz9yukzPMSQ7oeH8mm1CmjdaDJb1mHH3Mn0AXTrIMA/VnQnemqDeLwQrFR7HuyxEo/lrx5bBWQPbcqvBdzWjdN7cDLA1fc7d/fOYDjWdK/DDxZz45aJD9cR62nAKFgtkLnVf02ejKZA6Rcv9jNx6+jKH75VG08rt85FL962sQFUM8WOPV9LS8lyhXu19kJHOE2Sq6+u4B+thIFPpgEyjv1H9h/F1YDDIgGXfnAOCrvBIHe7qTzruDHnFCYlYiDI1mx7HEHheWx2yt4mi7D47wH01RaYimVWzutQZPC8+Mg1rLYkZkgmQ8waZynZfEu7+kQ1869UC1x8oBBeyloJ12Mg84lrmss1B3kBRC2oV7U99z9a3oIPba7clYZo4CltlUx9litZX3ryWXPrpVkfImi0yh3aTc+Q5mUK3U1UhTod7cofHcO8o2aEe/fEhZ6v5KAS3FOrK37/blo7rKYrqmo25e5OykBUJ0SFTKBFCxcHns8fsDZdbteWBc7FRQ/28RyiTrh/O87rLqdfimVxlQx7rpQQGu58DfaiHZwixGaBML6xBz3+2Go+XATKRcSky8IUbMhXVUE/fJSUDTzxMkdHHh56KTy5DefWxP8s6q5la6w48t1tCQiuEllmev4P01r4r9/IyRfo95XP/RHgw2sk9O4uoJ3e3SkcZr6sSk13hBd2s0KqwGhcKmy8myHS+gutnMmpElOkHH0KdItM93ieg7m77BK/sZ4I/VbKOlcd7iCh4UXk881Dma6ibgO1Ox0P8E7Zv7JH5Lu+ZXgVihExZacKQRxv14GjhOMA8MxHgGg71FsWymLPJ/PEGZ6p03D+t2pS2yS0B57OZcP+1ehr0zMkGru4BmS3YWz0LZ8jkWbpHZuqkHNhhc9pBeL6yKp72h6E2FLfhkTo4X6fNEK/3mTVwk/oN6gi7QmLqCL+/KZAxYsVFpoqFxwL8ufvgrqFKNcrMQIGOGCMcf6UHpoYkhOeM43xR503ZaopMfa+lXRUe4dOz7d6/A+C5U3mRsJdoJ69ekNMFtqc8kFnmuMHheSo2QuC0zo4dbEuE3NK0Ks56ZK5woVYQ7TcdMk1ypXSprlFnXOD6D1cC9t85vEKoG59VQTLk1HwXLwEq29zzUCLISE261QHe8ZT4bITnkZhbZ2gOS00ISkmWGIwzGy5NsiFBAEXP5EjvIVshUwXTtKCsKI41wMG5oM7YGzm9cH8G3DgoPGhl3K+fmcXhnFaUI61j+yez6qGMuqFGdI+M2ASOC8H78xH48blDnULTE2jiKxOCJUGmKseD79IcIWOzHNsbD3a0x6LTcD+OcT+7n6NrvXlVCVy2WkrfdnOE3TU0qh9T6aI++8VTWfKsmJO9ZK3AVHKc5jUjCunXvf+HqV4bZvzsVGx9sSvIpfIPU8nRFmX6l6lOxWwK+lnXiVXO1JbIpfn+xVNBUeFkXxdyCOujppOf7+/HVOVbExz6Kih53oPnHztVG1TIPF5u4jTd9oKT3T8iGXX69Of7s+S6qIlprS6gFyYyi353wl88lfLaM24ZUtESz67qwbqocWePK/cXTyVn679M9Y2n2nbmXzsVvqiANbz/2qm+9/5+dqpvfqovU33tVD+myvfu6Y+dav8put+9v2881T/sVN8Ydau62+KPqX6+P7nG/goTZEJFmODzyxKZ82un+jIVjD1ek3Dx+r/sVN8Ydc1Ot8TSX7bxY6p/xFNB3HSgtStDcBofGS28ma+fneo/zVSrxb/z/Un/b+RS+G/Poz5P2RQcOr5x1+4fLQ2W4xckU3FB+IMvDcqjMofjdYV6LCyeww2LRwonmpbcb1PDpTK5BHCyHJRJzDIN6lz8FAKZokwPbs8dtQzUq9JeHFeeOB33dNNDCrZuFdyz901HFbpmkB6nIuqNKsrIsXGIIV7ZC+Kr7IaME8cAQM+94Am3PZ7h2yMyzviKTNdpbUcnRz8EXoRTwTOd0Y7eTgnKdUWdVfxyHqfUe2UqtMYD9W4LZNTz5aMGgbGqKn446wp1zLUOPMiH/FrN3qUJKjXg3c6zyl25qUj3xtLCM/yBjGedRyltHtcluKf1ufLvfGvQ9XZgQPKaEveUjoB2R5TJFTuNOa+Ve00bAxnjsm4UEroHK2Uvf48y+bQ4V95Jant6PT/fkJiJTMLOs3bMOj6X4DdjhUTZ+VWzVTVz4FIPMr1AiGXXD3uDm5Gm2snvOKXTR7CHbmIig8milTM6yShUwUEVQoviGb3OCUC2V5DJZrk8Z6QrAJw3R6Z6DYYFM0ImtbW5TKK7JQNb8mQD1TtWkYFEFOZVxO8oU4eY76pERohGBw34hjyIPwvMkH6eQ171+52gOmVg+/J4ReBJJ2oVuot8zhbOkBNRKTQSOy2kbDlmAVi7Y11xQzZaelCeInh7ZST4IwOZylITHR47hVQhiZQ5G73JG2XsecvjiWTv2Ek+9mDl7lNwX909p9t5FcJlyGkYwmI4bCeZBk/fNqrIcFGmrwR8/ipdkekeidIyuohO4L8eV86jqUHp8VDiubN/Tbm7Wj47eu9x/u7VaExcq3/lbGk0Njy1ei2EYgI1MgMyLQ9nT8GP90uJcmh28Hi5yFTTw5Ar49Kc4fHxdfy9sedsvZOfKONWGg8/BJkqvXonsIJRy7kTBCJNnNgDL1BRZ5FgvKMqvTzAlVJcvyNnqE855McqbqpKgpXbU3Y6j6+4IUoJmeq+ndNJ1DjQrId7hTJXDLZKBJRu07NJIt8emOI15BqwMoPEVotMcD0uevC1T0f8+8ZI6fHlx5Buognxk+ap0KoNDChGsYzjjcc9ey1w+d/nM2SmBUXmWVZjGXUAxnjYf/YiHdv48xHtSRUrdq4wdRJcIL/UGxJ6B2Q4fbUamApQ3b5ItsTS93EO6b19EK8/7ULiLC0FnnNhxH3NQJ1hFFcB5Ju3RoIkVRU2osjUdz/f8XgUfzrmPA4Jnk/etOLOO5WoUiRPOMsuMlV5QQabWMhUneBvhLh8OQZjCqJSMQIcf8LeO/bRHiVEkddV/KZuKN2J2hHSaI3rP/woCjNqXEgXRR/u3U0LPC8uyHRNpe95vJ2qHRPfjyUEM/VT8XAn1fQi3GvoxoJWBWTI0bucIlPdq+MQk569OxZKrxdc8/FgR7zh90xZhEzXBpeKy6MwpekVdYpTdlNIkNlDfrnVyoH7XkOGPZ6x/eSRvOCykJCRLzOcz3V3YHDMitewXnH9+/cshuvsgkxlDL76s0sSuNUD00+vtsK6t4yMX0rIlKf4L1ON4VxVfuW0ys9O9Q+mWh/lGZL9e1tZu9tbIlPVGsH2cv7r+9sJRvBjKksOz5TUM4XBNmiQsf5lp9IFsMjP91cszAkobarzH1M5ctOD0tWGYEVHZAz3lYSwkUET7Fnx2SHTra7IFJkm/O79XW/J/2Wn0vp8A7vPHZlqYa7/MNWuUw6V4/v4/uPLPINs0r9Mtdpkf5jqZ6dqcWchMy2RcdxGBZI9gwy2foVMtX+XCom3sz92KsurkcFYg7+JdqPEthXzj51K3SfInKcxMkuXmg9QwsgkP6Y61fPTL57KehZ2R4rYrIEEG41YkBUpWYVWCVu73QrO81X0BJzqDhvcw+QXo85BuABqTshU3xj1r51q6/jIVMdQaH9MpajhnuAqsfOf7+8Xo+7Z6o7s5dkf35+dWNi//2qn8uD+h6msGeoc/0Gmkpb/zvcn/wup/mdzKfx33/srRxPUi6dXwXeWD9zju0MH/jKdV/7eXlKq2p8MjokxqfyCnXa0Hx8BolLNKq8PZi0l25sH9gVlkjdWE0rv4zKGJJXVKt4+xgbVthqeYc0bGeN8H8+pvs9jCD2jIP5T0mtap0uUaZeFULkdpCF9X7bI7Ixg+8vJ1qVnd2xBJGz7yi3kR0jPq4kO8c0sBL6pdYk+r04AyczEM1ZaPCjN7BmDundn3JuXT5dGk5UCl0MnV+G2fqHM+VwZ6qV+xb3SvEj0tXY0iMzZrPK9y2NHF/NTDvarRqaa5V1Pk257gJOUI2M60TGkh0ydwnHJyspfLzY5NaV1DMFyjuNjpMh08KpkOAvi4MuQkpRubItCcdVwt8pnZAYvmZhwXC/O3HMPYU/3+hhl3HM3rtzNMTPYXjotIAkYMpU0H2T6dLjX9+Ao0ztUi5kI7xrcCUOm6pPNcKYPMbtFgO+HtZyzencncN691Cq4By9kEsO0oI6PayGODnhmLwUbIFTdunJ71+jo+RxH4JqRTOLXaWC6+d2ARiTIVHeOTPUYWTeoju6mitX3e86uJ28OIXtdcbyvy5QulCSFq2KshWCrD767T0XgUrYqjwIVmSrSUO+80cVXj85TlqhFAHHb1twX9LCmSnT5gNvcRpW/2GYuCwyiwW0zJTx63kBk69Lq4SyRLYmKIR7FkB8VMrF2Hzyfy5oeklcApYMac5BxZI7jiDDIjNKoYrNS5+zOkh7aREKmm137mvnX6AiIy1fiLtmc0tVjrMLRLwedoT7UVEieI2T8YFR5jZHlTD++kCnuGY7fqoacTQ/nFwTX+l7x62Gp0HdemVBXBJm1ZMhAqIbWUFUPnYcSIMNU8v0JeagjI/jHXmJ0NDqCH6Yt4dKx6en4/fHASqqByfmJ0i1KSuCv04z7SZ7VbJ/cfXhc7ooQh1GvsFx/lnCUtSXK5GIj0ct1qHltL3QSvuIhR2cql8gUzBxSo68NZr2rDzw0QxfCdKX2zHOKHsJHg0zlHOchFeZjZNxlJnLvlj7m1LnddThbO5lHbjr4PsczC85Oh4xb5LBj0a54Q7DPGYkniCr0/JAPkM8G37Q11EbKJvIZno+3IQRr5y2ybcyfiKIf/P0+IlOd+HsGTl53Ar8+dy55r5Gp7kE7Ir7mIxPS9SqA7mAwISwkwL9v7z1UdbTjYWN/WtY3Q33G5+uDOskikehOHur7LU9DLokxMstCtmrIeLypove0pCy6vD5QsIdGQt97G8xdqKhULKcd957yQqFROEUdcEPGgocfrrAoHNaT8MLvEwgyzW0jvyErk50QMs3u2KrzOpRu4VPwlGxVUyqgjM7IECNu97jf7k8B4GJZyPQr592y46p6Qnla6VUkHLB/r2dRglskF+75YhtSW1tOIQlbWYingSWyUJYdqLfScI9WxP7aj9cTik9k8ohukKnO5+sMeGfeBX+/utX0nJAIKnzxt/aUyFKEW7g/HJ3H8TyXWKhlZyiSFTJVUfcdC0Zn25quRTz/nGsg0WI3S39MZeWzwZc0MNU3nsr+RIX0x051SoA4voZMdYolH7afxK6sQzNRfjHqPzvVM1zvfky1U7hFbEI/4i+eandYaALgp9dIrsjAP6b63vuTXSvE9/fIVN94quv0dfvFU/18f7v16ontnffc8aaOhB8rbWHdNH+Z6twmM2Dp6q+dShP1P/FUzvH0Scls0HG+9f6cA7N7ksrV+Vfv78dUcjfLgRj7HbfrpY2ayiuofkwFH/Xdkg+p/sRT2UPijF88laYUyCTertyRTVB1oF2RsZxT1hvkuEuRUak8tGe9O6I9G2Sqj8oER1zi937tVPL9jv37MtU7ReZRD1Mc36/v79NZQ38vjP/sVOPzKvljp/oylUsF4Q9Tfe1UZ7NqQd7QTeXM97bxY6qv78/ejUrjF0/1zflpX7CxP76/4d7ff9hO9fWo/Rum+n8kl8J/N1OZ7ggPAdlCGYnyBTWU6foGp4TNK28XoszYzqZHSHJvwt1bN6bUfJ8Z+BcjFvjY8vEMPvsuRKRGmXAexxLdn6YhHPe6yuNncKB0kq2HHJnLkeCG15NIz2ofQ5SfcsGdfIKaxt5hDWCfBcKtuMP2820IifyZc7d8L4FCfzuAe5BQQ9CW2L9s5krgROeM8K5udvTgbH1wF/mU+PHlqNDjZUbhsnvNCCfJGGiTyMg4YolM1RNkqkmjUuDToiLeM77MqYQHLwDjU8Hb071ByXSdDTkhZyhzorSjrhbvIWzKueBHArYPhfeB4zbKKl8qI4WK5SmCYCuhnm+/kOni/XgE1oGjTD6u7ykdGxbBM9mQhcidWS4z16oJ4dE+cy51YUfHi/ETvE8/Jv79blHWPMs5xPLgq9QjZKq5TGy4jut1FfQyysz8tg+A56OGmE1s9DS+Bju4nl9DjtFITtntZQ25HAqVh30gi+x2Mw9w0w/IZGqIZ/bscD4AWHpd8dk4bOl+Fwfgr8/IdDyTDTZ7omjJ0pdK4meYtyw8Cle4OfsNj2ZLZISFfLyDs9QGn8XtWtOQBQnkmr6uYj+x8FcrrOFsvoe88fteZFKCz9/5kQnROFZC1pC3D8HqiEylnducAovfEO2eI8IVe8i3NcsYPMcSGerzoV6dhPwFna1uhACcwmD+4eyDN7u1xIfXpqVpYQZQnExkBvGiKGypykNtmZXBIzHB/gZX1MvaVEIZ3cBQYzkuUkgrqRV8szcUmgtjBaIRnVTeZX9K6Wc6lSCcwwjXn/pK2eKATHFJHusq2oz6lPmTfQGJsG4Fd25dKXVsYYvjc15XYeS/auaNUMbW91wn8eJg96xwUOY/Jx/8/uWsnzMi2kdID2Uj8M846OjHOwSQnq+Tys1nR4kuFf8OnqHPiBtIOP8WD3y48IMiRPbHktglvaSDnXIucFnfKJSfZwAlV7A9PcsVlr1QD66r01aI2uRD2Ryp6ltvsApm2rvH+Zm8wPkc75W7vhouXdZjD7xoJuD6Fo8dnVs4/02YD3bLqVUzhBgLnvGZ8IC6QyEzbVRB6g65EzZHqaf8me0hrxucL3uDzG4kpIbrCGV0SK7YnmIFyFTy3BBweArsTVRMcSL9rvLyWwfkXQcyPMlMqrzJDdd3OHn5UO5knK+zgUyQPIUX1JKwI8Ho5dQsifcjOH2Mp+Dvgjul3RnZ+nJJkWEsxVaGHLAV5GN9w2MEcspOcfKGVjeRqbW4oEzNFgWud6Uj3vFkSLTZo04UJTNc/1slQ+bdYvv1BGEzDELbYOr3jsFquhOCfVy07JSxHE5Nfufudb9taceyElqqazw2ZGQq+bnC8epNg8fLx7tmqT7YKYUpMtU8HHzZew+ZrjpcOAcHmda+a3NwtiBX8eqR9SwNAxsqsIgQo1JrsHHfPKEBw+SBukNGVtaPK/D3o+WunGw62rwSZKq8Zzz057hf9toqguypIWOvGTI8tK9BFTA1HlYLpWU+qNx6nSZ4/sWHRvr5/tSyMiqn2aop2SfWFEx+31YQGchU87m8gp1jW4IT1muJqLfWg00RI1NRw6MkL7ENKpT4my2QqZjULEBbkYOAmlbZk3YmiHA4fpCRVomKjLGSUaZbglH9V9+f3Yn4/HyE58WPqb551L/xVOakRKZa0vKfTGU5N3z/N57KPMwOxLZY0ZIykesfU9mV57g/3992yRj5+f5e2+H3v+xU3xh1A+478rNT/Sue6mengrGVw2YhUpyuxuzIWbqXsJ04W+Ef8VR6aG0FeDvKjoz69gTaaYXtWQ+7JXdhqGVzKDTyY6qvnerLVLaRvP8wlXneA7e0bognm73Ovxh1J5L/+v7UydqsLL8U8h9TETHH8VClIv0xlbLabgRbPuF4LRzUAbTwg0z1tVONp3r3Jz/V1/cXH1avX70/K3T/k3YqSVz9u9o08v8pobyi/5vu/X18+w2e06PeHtHHjp6ywxXCN5sTX4wGPfg0TiAJBGSGeXYyaE8VAZyj4FXeOjvn9Pi+cEgWE5QJo+A2p9CMkYm2S5TJ+/Sp0D6+5WDtyYj75fHZ0/cQ+hyXRV55yqLJaeLGCjj66INvnO0M6irLADw5wPZf9hYof5V7gO3xJfjyarSj+r5rwNOzSHCraiLRXr15cLT4RPBOmiTR0WNF4D6rp8hw4tOgn7Ulw4Pdh7vxwosyM2cUfGbimSKutTk9ROs1WOJnyvnT2kkUnPEJUOLj83tTauntc9jBcfGec97RPR76wRsZ6PyOK9ccz3M6Up0AgoMnCvytHCm97BwJTtMTfm/K7yE9WTMCTbMc4rmyzGVrtthCoG3P+H0KMpWqnh5gZc1I8Lq3pTB7E6Meel7KVXQ9WynjaxOG/D0os/cuMkOo701wYHKpDibFMxEn0YRLfpOFYHoZ8m/ZyDSVtlJJ+K3ZXAbZAedERuaRFq+e5cHjAKfbuCbcfs1b2rRPH07ukOsiTmTKlhNZRyYLFCGWvjV71/IVsttlQ6J0j4xitsgkPk4W53Qyx/6LVgx5CWsemATb16SXClXEVRKIAh71qPpe4dGfh3pwbe+yfnP0IA1H2L4qGCk9jG5POPoBytR9Iu/YQk0YXPonIbHIoWeWT57w1MJNFU8Tm7K3gePHtXFdea7X9vQ45PF+lsqQp3yJzLG4EgqPa2SQsOyQaZrx4BvK1iijtaOSs8kjSiB+5a3gpYmxo+fPQQbL5hPCG/Pg0lO4XkF60kbEtQv8HsFGpnrsgjUPpVEfslP7diAR1Qvx+z406PKSbaAsa/z/eSrnrFN4Bc3b0oRgk9kdmwZBB00VI1O1JszZ+BwhE/ETMtXMnHW0nl0CgP0C99fyfBTpjDtXcAthWvH3cK+tDk0PHqNGqcKFlCGTBahzWNJiVnGZG5RSD/uXmQTb0ytZYu2lKuAW9tsqUOaOwvy90ENn+CjT6fXdMWtxfIIbTu+VH3ZzoKNZ6UA0vgvcr4NjTVczU4Mie44F39CQEY9ecoBSQKaKu1dO2W4x8sDhL1oFoimFVD5ZQz6zApn9aiKzL42mguesRcaRPmrH9BplYlutDGQG9Y3MZU2QqfKi45y7ux1pu7EEcQES8dYRMmGyzDwoEOarKBryiS1EHZnqujGFyBSdnAWW/YKgNu/c3yRLg6ozcoeCD/nA2hAZwhzuxp+L9wbPH7tUmFve39DgxAlxtlAVNgvsHNzx6i64XTGf02OzjSBJAtRpiqFeZSbqPtzDLTLVcvSmrMyHnLVtt6uiZoGM1C4XHNK2wPm71NeObtm9gCL61qo5oA5jDDEGD/FkkMiW7Jztd6iJFRNT57E/MHXVqAXEKr8Q19+1Lt1b0wUEx7fMIz97dcy7cYBucSNVaJvIgNEcn8+VwiQROSMjOrqXgGUAnh/hOOypjgtjqPGNC0NZ5h07xEKI+zfXhHCyz+cMDlkFmXVEpjo7fcuiZAPWim7x/IsMHc/ruZ4CTc4Gh3eKMtf5BFPQA2/LnTdV56QmwgpoYVmCRfhHIuG484AefZtbbnAeKjSJFLZqZnMnnK0NMnmYf3x/zrRE5tlWmfiLUXdSpfgTo34QAkOwr63tEvco/PH9OapV7ogvyS2oxl6rIHBUg9TXrIP9LN1zIIUjkt7oNmDU5b6CLilFAvp9AofN5C9TRSQ4A1kryDi3S+mStYz78cdU51BtiXgzyx9TWTrSB7lxM/9nPNXX96eIp1iA8f5d/+xU33iqn51q1AsVyG1kkt+9v6+dajceYs49FXYkcZUjmPD5y1Q/39+/7FTjrV6AvgGT/PKoF29knkOoIlN19ickb27+sVM5i/Q9+OqSGHaPicl/8VR2aH1+dior6NQ/TKWK+78x6sznyFSL2UH43fvbhsIdNMnbkB9T/e79oZKB7x+qqP7nmGoi/bvaNMr/0hj1vYFnlHXfoN7dTo8K3Vy2DfiwmAlev4vm1A0OMfBXLAreWDgA1QUpgVQ/AeFOQA26rksbzzg6Ie7jduvpVJgGECZjZKqHjHr3/aWhXmduRsR/moeOKtwNwU3Gf5lKuy3GYB92H2Sc3U6hiyT2IL5Zs8p7TPDMnC01E0Kbvyq+SEb4e9M6gAclF9wiFkP6Kj8cTuMltn94dCIN1rhas2A/rfyoOVDKssEXlxyRqThFZrjMPALpaFMKfLme9nTvlipYQjkRfKfperqt4yP493xauYYm1VQPP1tkrNWceMUe27+OznfgwtmtXLUKkaGOSw8CWxe5t5HSoYYyyuRjm6BMjiZ4GtlIRVCryEiocWXArtFmAydtUQs+nYU13TvL+xDfMeKe7Z4kqpPtFI6fFvvbDjHbq0lmwbn9rHk0K1GPNlJjjJB1Pwu7yphROspfJpT0I1dhNZJdttpyFR7NwLQSR6ZS0tceHs9+PeSZtvqhnD0y6rSriZ+cDJGuu60LUeUj05FeVliZEA3uAMoQP5PXjOi4Z6tmviGhuFV7ZKorMpn6yQTfDAORpmETQZ2MsX9bju0XdTbcCVji82qDZzxZBy3KpAr16Jmcu2zqnD2we7sS3E88T+la3D4gap4S97ZH2WCvyYxCAfu1EBRV37FoyR+QnW4bHk1LG5nzHkrgu9eCu291hvM9IUMuga3Og26JMrF9CASek1QXAr9ChihAfsJVvLIq9BRkqvB0jpEhk7b65afaZ94IguYqVt5bfu7o7n1ZQLishxriIjKw0sgH6NTVcI91p+B8HCYEx6+ouBvrAVAoMwMKY7kmceDIKevUVwm3Y6VV0XSo+byc3+9QzTtWBeWxF9no/kggIqypuBQFLX3TLa53J8b2E/vY0c8d918g91PuHi1833W5cuF6VhQez2X8Pnl6cIca3MhccqOjzuBUB7gtJxqPzk9rzuj6nkO52Wx5kLWFxAJ5NfhORR2ZTxhqUN+uDwjO7Z2jTMXvn6pTC/icfAT/uTyGdLLlw73NIUb/dUKmezGyh3beDqWU+15h5mOkQ2yNKY/fZkdpayYmPEphzePXUM9ymjYllLPc4MF0gu01LOngvIkNHmrlG5lLGU0ges874tHbjpLMOS2RqVeryiV7ZOLNsXHhMfVwvXSFIrK3unrCbaOZVZCMypStt+8MIl1quCuIG4P6YXaDW783eJwHQzwRkQs4j/eGEItgS2z05C8oigIZrXGQqSaBnSHDHO+C3+etSFHRC1BnTEeVt+mznm2nuocMNqNVFL8LhR2q7AXXYrXjUTkpcqY1Zw1Oj7Am7u44xCOumhyKEWdC4KT4/XtmHeBOXV2Ig7edMukkd5CvrzoJ7jtkaqm+5pAuTmfBvZ5apJWNM4PwxGUSvB25RR1ER6ZCpOfxYXDp9Q0+375WWyEgwlpho+N+B567KCo/sJs5fTpBAOXUoUKsDvUYc9lExnp+tCq++CAyR0gquAiAzNc8+5rNa8+2BDiVgmeluH+tCUmQSRYGt4P6nRNvtJrAOr5s+c/3V+aJ9LNT/YOptFVoV1Z1ESVilR0FWp+QqWDjwM/3ZxraQfj5/kg9m/yTqdaZ+Yep/uT8HPJTfX1/zm6EGPDz/V3v+Ht5sukvnurLVPZbXM9/8VSH4rjnPzsVC7j4Y6qf7+8bT2W6ukmchK7dn+9Plmd/mWrtW39i1H/5qb73/var5676MdXX97dhdSxYm7D4Z4y6tSru/c9O9Q+mEoA/f/FU9rLPjR9T/Xx/39o0/7JT/eKpavVe/Zjq5/v7MhVVb0B+uRQs1tRgBCHj9k20/9ipvkz1DzuVskFU/8VT5bdZA2Y723AHGYf+mIrNHgfBerslJb6Z3EDd3gycr9M7JPYMx387XmD7/2Gmmv3/s8c/mer/EJX4P2mn+m/3/dmncwf+bdUSf3FPRWqOP2ewL/2M8yS/irRZn0JIlZfI+fE93lHc8ASVkPe28hp13dJnd7GGlKBi5Y/9W0eNwEcZUS0UIToae4lur9oJjnuQKk+znznqwYYPadnk3PU+ekqfDybBKVLeFTfjBGW8jDIDbGPG3bKPKRX05Ras6fhFXEiR+XrTkiCRugP3yPSDer31sYEbF2Q+RpCJ3OKODOPzKTLNkBvC2N1QBl+3Q+0LB5nh3u7XwCdGWfn7x1Si5LWVwdXJhPB8NcScjoZaHdc5Pp/pXUpr2dmAExszxI4O208s7wp+0x0qHJCmo/N8zGHIxSX4ylUS6WU85JsZDb6MdXnf0WecqHAfh0M9s5W8Y5nsDbVxSmSqkdbWVCTP6xDPgzK8+zx7GiqHCQStLnPUM5GpnqsMZXqpo0y/DnaKU9aeATt4FswuYyE9FWQLN/WC76+GXAxtqitwuY6QaR4jq2VjGZkqE9U1D5rC6lgeRzuwfWQavu5wLc/2TwcCQUUGXJ9Pc9rfZQZl+0L113jnKWsF3LOP7ciook2mdkxenWWIblYk8Hl86WnwwTP8nvnYv/PuBWzDZgqcL0ypYvWYt2zkJQ3cHJWR0DJ6YOJuwiEqThUytRaGVJbHd4i154r75vpF2fRMCKCWtq5C9Tjo1SfewV17bkjsP0Fi/lmqwNu1aeWOPa2jqyJB5tgMOT1Po0xkWjb4Wq+IglF/fbese6Oe33op43Gy7HE8yQaZCk4tR65qDRqsJkvg4lYkriDhep2w0xzs907ifLZEBi7cbA9XtR3usS77Ic+2eIO0UgrCj2evpuUu0aCWDFWI6MEKWV7iGf0MRxoPhMKuWbmtbnBZWsgIQgs9u5pv1FHCRcN5+tRretg7NtjWSiT+bjPcI/MOF4gO4UTgfvkKWYwDDeVuqZDgMXr17C08Afj2MUGmMllKky3ZQXkVNRJbL/z+YrbKoE7nWxJ3M3XONs/ZE/JHppMw/7xr5up2B3am3PH1g52uU087gJPzQZ2HH3fUahIKmVYjYx+dV8oQnHdwr1pk3PX5hczTdAKkG48IkXi+93QjmFvo0uMamWGIv9okQgH3wWIRbocawOV9qGlcvAwSvZGlWVKoIljN5S64wvQukVW/nIJvblYosV8yMlfGXWj9JSPBp+x7FjrNA8713eSxNndCVvvMgmD9qIhfdIZB97k5+Jbx/cHDRQab+WYO1dQwqmDE3sgwFnlBeTAZjwqvl9jhrJ7AYvRe+VIf9nQXTz04xpIkeF2WdSxZmC7cOh+ZURMUie1F/YlMGOxIMFsUQ73F3Qf89pVzf600PVU9K4OGGcjsuid3rN6ae8hfY70K+6kdsrtldfBwdE2Iuy32TzNYBs4xOFd8sgx3NNocBByX9xgh/S3nzHO4Bdf3iJBgU+cSu97MOzzt27YKrRYZ8WPvRhAxNRVctsD9t7TvPtyXF/rdrzVj6WBn08MhB2isIOP2VglPkTEhvI0g/zHV6KKVqEPMZv1QO/1vPNXeQab6+v6+TPXz/X3tVPt6bVU/ptIXEgf2DGxuPTRXIsunu4bNJ7GJXenljuxFvoAtXxwqq3yV3S9GfTNX/jLVgeAC/ofv7xtPRdMEGSq446rJo+AKyjj6a6da26QDVXH3BJoXMtSxBeNnp7IXC6cjiqyLQFZD/b+sVHPSH5AhvzHqsC8+8ItR/zGVf7P/2KkU/kSmUjt1RyYJOYGqeaZgCx5+72MfFGBkwV871ZepdlZGieOKKCWfzaqADcBWsLTlmpJ1hTqDSob6iGsLjH/4/vBv8Hvf3ar6xahD09ohktQMGU0kQ4z7kFviG6P+jaf6+f6+uRS+9/6saInj841RP8QLk9uvnqQ/pqKKh+PxSOyUjJ2sgQNSVvXz/dlxhaRYuoc/9/7mIr//7v394qm+9/7MmYXt/2dj1KW58O98f+psKRPx98//JFOt/5uZ6nC/3uB4eTSVV0yljiYPrQZXnc2I7/NrT/Vw6YFdVXjmL29PSo0n6oUO8jDxItFGvX7r78GdYEvuUNOCqosDB3gM+ZhEbWzQoxQfIXSXEvdf47FLW5gjc2ltQTzXQKaypijToseyF/hOXWH7U9zNsdvNiHsotwpVtY8BYaa8iIciVBpiglvgQW8I3kRRQ+osnxZEI8Rdtyi6mu43XIVbO5sI7ufwkOhL30rg3jcyiVThJNH5aKOCK2TIVMdEV2gkv0eot+Yid6/rXUojmKLMm9X4/FLaudTLlgYczRQZLzR3Eg26xQUc72JU7vuoh7RL1jak4l7g3Bjj+KmeNoewvkjck/jdoKVyVyGjx6HWCVg7Nqk9A2Jm19XP9yef1heww1Yi/uP0bKldTQWA/Ir9FeuXy/KHsIfyPl2T+Lx+zdmO5zs4fU5nPP1SARnyxA2o2gfquVc83dlzfJfhedriWfk8Djk4ixfKxG9e9G5grNcZ9VzHmVcVD1zU05vJASCNUom7eT3u6F1eMcjVhcLjiamkbL4b7g3RGplq69gtg2tYQzoyOefv7qxQGYQAslOmVsGDDXmdo5cMpfNWePRsUS/2hntgt4uEenRxVHZsyUYc3MVtuCNwDV2arLYtpHtvKfBlifOT7IM13A6XNY/5SalZZ1ooky0Dj5bZEvX8cpVucL1lnsCbqyjS4hQ4UI4OmhCm7CWyxUnA8bYlnUeTj1oz/Sx0UKZzRiJhqLl87BcReAsddQhBMhS6XLI5ON0H5y/hD5Gyhz8F53ZZCb6D0o/VG47Mwj5qFQUqMtXHoAeIiHgSeCyQnj5FHcfrOlZ5PNIsl93FJofmekLGKXM1Z7F0v0IZB4zEaZ93LOxHMRzn14bwYtXkdLw/7SG0E0QoOTy69DXsPy8TkJluOb5PfzQOFNFDFiJ59OrYmS/3YI12qAPIhHSUgGDCg/nDHYBt1rNFNDtBt5pshPB1HeLf8vsTHnGl4f+7yFTv7eMO6dq9CW7FkUlyP96Ar2Rv7h3ZHnWWwc73gOuo8g8fOWRhVJlQQb+uYuuB6+866kOwpTOpIqrea9ofAgPqbK4KIdkM8VcWMlVmBroQryb4/afn6wa39xR/14LdMWZfBfDnI2SaV4RMlZPyA6kmLDn/bOUe10fCofNxvQRMRSbIrnIH1Q1FW+irZci286sC7r7JuE/LYPDdzlq4J3tdCOoUmdW7IlO2N8vgwcJ4iyycyk+4tDIy9Tjt5yw/bI4Qh8Gde6MV7r/3VRvqIszwfLJ3uD+K8M6hmtwoCSYeMk1e6g/o3r0pxOYIGekUtSEkvRxX7sfTWppPmhM0yhHfvynkli1mqx2O305Hbh7ZLgsEZKJ8Poy/PuSMlfaPE/BxfebcbXH8t+qpB3gKw73Xwc6ZR68DSssnMpW2VIa8/MENsrO/5eH7g4zcyG4B1kf3Cb/NXdQBXpkHTT6iPIpeSs4OveVDQ2yNR3UMyIgBMkKBMr6KO0v5y1RaVeJ5pej9z0719f3hSWr/iaf63vv7p+9vtf0bTzV1hrA6iOzKav1aIuNPSH6+v3/GU2nTA3fSEzLP105FyFkTfvmpvjk/92sTGe5rp/JsEsC+ZFrllOHHIOMga0FlHH9/7VSCh0xKtMNOsHsFWeRKDQPMR4BMsWjKlnxWL2S2x3MvWM0HmfAyFepfLgXrPUNGGcGrBrJvqWAJ7P0nl4K2LpBxlqG9I9v6lQG959+awvi9X6baNO+E/JhqdF3lv3t/4K3/MtUvnuq/MNUvnmr2nCfA7k9GbLvB59fyq/rj+4u8d0guwhDzfj/g89+cn8os+XPvz16UJRB43mtYSxKrfr6/UyBEwBZn/J6vncpJkw+g1N0JVjgwV7o1L7Arlhvu7FtVIceT8AY6qg4VPOPSIMWTXJGhPobws1N97/2Z9h3f9x+Op1qI/y4/lfp/StMI/6ti1J/k3UI0JQ3x6DPN6cG9VACFOBXcmb3oaHMeu2CVmVDx5eOpUHyLC7ayUYj7zmWJKpm/Ax/GKJPC+S2laXfyIVkNdoqKIIPByk8BFhUyA24yoMEoxPcdX8VwA6EJaXmO5uASveeeXd9zmvhLB0JJngqe/1hIdDnSdDiN9WflJ70kUr+tXIhFRgQ/Fy2J+tEHZcykxf7tHmlK5QNRoHonk8rTD/s5LZeHJYSLy7hyvcthTh/EViFd9eXgO5pi/5toCRZ94fMTKx3uMX1COK77CXfdDn9jNzQAb4hh5y9sf7qIajjqW8I5vQUGvU4dC06PNQplf5O2dPV2ZmCZvkR4Z98pdcRMgfspRUZa9pnBRpejDol4r7k/u7Q97Y1pDfEnXg3q+TOls/rzgeRAh1odKxlYeNb30I5qlFkPJxOZuyQT7G9x5nu3LYG+1g3KtHGDfz/15B2rxEaG3Oxw/JshB+exsczhhggyVS0jYx3mqgmx3laVO45RTx8H8QECr0GGOIuHnD41iw4xvchUSzsP2WpPznDb7A0eHd5FzeyZa4JXZfvKI42Q0vqFenGDqlaFvPIy2OZZjiGo5/j8gyBTXeLmDFk6QRnpd4rBIJwMOVTbivvHaQs0HvKT20dYcu9cPns6AX0NF2u75uGqz3Oml6s7XNuXIUS7XT4f8noLYMlLS3Dbhu+otJBtlGky6uXTMTKHShsV8lLWSZDM7JzBZqjpyz+MBO8sd9nJ8FAmvnkjcNBDhc62myn4nYPzp3Z71AlWhwm44X1VcWuLjJjHLxNaS8Xvi8a9wUj6EsGZRAn3kxQBy/Z1Co+eqCS+CcjM0kXIIHsumBAdrkXKwrVwhUICZDpjnLdsGhXDnQb1IvCRp+d0dfc3YDHxI3izemTQV4oauj9PJ7ifxsh0o6dlw2U51DdkQ173m3/Zwgl3QMXlbK3QZ5xtoN7tWRWI+pAjdtccIbsWmypYzYcYeTF5QFGOhnpwHo7HpnzfISwLhNpJMqd0NJ5qwAunr9yy3yEjWhWBnCmD3VLOQiZ2whbqokHGNRtk1kNkKBBBTniYD/GC/gZZofn4Kg8t3ECsypIcuj7Vq3CIoWX09rrCU78g82iiiutPLD7gJd2d+6mzEklali84dfOFwNlsYBIf5Uvb3qgQ2Soy6CfS71C8UAYEH7l0mVN2DcSKFwoe8c8d7TKhgXY9xCtpp6GeZEROcPk0Bok8o+jZ/YxM1EwiHP9iCSLbTdQjnLbbO+FagEx13/o2eJsM53s9xMNdNpUz3DGgBEEXGb4emK7xHmYVdNE7ZPyVqnAcU5f4dlhL1Ag4jnfYMIK8hfttI91NyB9DvcJsU7jseUUdtHsPuRZ6hDNkys0JQtU6c1ez5gZNm2UH7jUfET9/yy677rI9VDtnqIGu4HovP/oN8s9oSyJnhYyoF0g0cEcZjOcLCVEn4Rxu4oKS2L3nKQOqe3DJvSEm/4brTb4GOB+Zzarw5fUpW72OljV/LfD8C8pZ92Mq+ZIY5Bej/vX9seN2S5wK3iKxp8ECdt3OEmxaOvMfU5m3AyCjTCkyyMdYg2wekal2F2SiL1Oxw/VAbG+PTNUNdqSv788iaVH/7FSkR+b92alucRPAWlkhQ3UaMsC5IshUsapxe4KL+RdP9Q+mMnVRB3lW7CvHCcuObF/Z5GengpmFTHgvmxoOJ3Fb/SNG/WungsxSa2SMWQmbLteqXzzVv5jKurfqHzuV6t9j4XfvbzZ9FYCSkQj/YKqfnWqzHfobkgdKDQPb+/r+vvf+fvFU31wK33t/a8nWiF3sbPfn+/vaqX4x6l871df3Zyt3ZNK9VFW/XAo/piqFLIINf/z1/aGs/IBh6TsBnlc7JIu3cPlz7y/ZvCl5PF49ENU68F/Oz5/vL6Z/7VSHx/3xx/cXd/j//zmmWor/Lj/VWvyXoep/kqnU/+YY9ctQKyEJpUvF3apz6cH+lBAJ0rTyNua1pd1Fc8BXK2SmAx3N6XOPjJDQeIZrLjkgRx/XGzhSC2XSKY1DGvs3H3yxVoRAqI5zmiy2CcQLlNkezcc7KrbAUYZOcsG/BfoQr3ScgCcdX5U/y02XenikgqVIU+4t/MWcmv1Hg5OtPTnPkxTPfIWswXErmbgP+RSSdXcyAcSnQPioTV3KXroCN0OaEHd63ffUHh8WwM+PIaek9hRpEUUKpMm8JLzd+SK1rfMc4sfxU7nT5U6hvPQDSHfpZMhXle7orb8xOHnaFGVOKPX07kY4Ptp7xK3Dwp9TTRrv4PQSP8M9oC6nqfucAMTNqvLO/CbR7ViWoRAWMolVC5mjPEQaRIeh3iCLkaksfVtAxJwlQgbKSio8xj2cbjX2VxkhI90WFuq9h4laxdrV6tlpgTL7uHPr6nBtlZ6OjkSDbjsdcy8Yy5TJ9W0M7sJWeDAZoYyoRvIWzuJRFYImfdXMySITLLHD5tYfo6Wv89iEoy0tBW/ZnlwaGKih5YatkNA8IoOsXskZWntqkHg3Qpks54kATjzVBc9L1DkVtysXnp9WJYEQZpStn1sJnB6nKfiskYn2j6yG5nGiVTjWkamiU2EDv1YV4ZYZAs3csoLTU1pw31APNY3miQoXZbCrbT9KynYuuUGRd0YVfrxcZK/gfgRv0WyJP1+oLa2mOP0l6wa7kIjMWLWCAuVJ0oQofqBMPy9Rpp3dNRXC2RZcxrwigGAtNpU3fepzKsuqCEHnfYg3Fx4hpVfUOC3tsCI8C3C+fGO413daqiSiDvbf6TPUER59WLm6pbSUD/ccb4OvMzQ9y2A7Yp7geWtYFbs9yuCSmS1k3osKcZlBi2iHTOeT8oI6QT1LabTA9Y1C5S34mzaV6AK/A9LTTRQ8ZW0B2+1Xw938Sq5iY4PMEfuODnaMpzIylZJTvn/p8CQN48FSw/93Nq8UasfZ8PBN3j3zm6CDLn1rVVya75QV99EVQmN9q9zzeo7rvS0p2EXwEryzKOX0zbM1NNZCEny9t4Zb3KsNNEazJvFnKvfs7VdXOOmckEC63nd0pnANslOrCJHkyiGb61kGj3mn82hBsb2rnF0hg5FeBdL23TJjuBPjz/id+IfPvSO76NDhdmEL4i+qV8685G7D3a5xvawcpWXHkYnzn6pbZCxWAkvS3Q685uFwf9K4Ci0urzNcokgnYScpNYNDdYTGJLhe2a7o2DY2O7hec2S0w6EXmRmpOH8f4SZ4Wx/XPx34wAtHw/pPXyFLuOVAZxhD/coU/365uiPTXXqTR8XBdpmNRzn4i+1e8K4iB1pIQQIdaXB9tR72//nRTWiorQnhR1OBnTerKzJqoPEgk/B7TJsdwZnyM3FnK0Ohb3Pc4rIUJO6P5sjkhxT3+337/P+4e5N2VZklf/sDORDsHdJkJqCiBCTdDERBE6UR20//D3Tvqqcm75nUeauuOteZ7GetJQKZEfcvIjJCF+lggwyIuN5A205XUrpaICPX3HzC3nisJNSMmkyrORrMfDEjUjIq1ZiFHhquG+3PRDgVappDtsjh5MwZT98j/PneujvObDVE+2fMqvrHVCt4IuNs+DsmzQ4t+5ep3JWCTAVCmcN2bTrCfbqfKdG3nQcry+5n/vql/GOqb5zKbUceJQ9BJj+m8rRUr3816uY9QoZpp25BJml+B/NYWdyV076XwWgS/alR/8apfjXqfZwKrktNJY+S32A3TLbEtd+ff8apvG7yqclhr0hg190Wd62mFT+mWlfTtfRjqm+camXg/gM4uch0Apnlm/tzqoNrEeW5+MNUqLzxflUFmck8DlKOjxUZLDyhRvjm/pz7c18Qx0RG3SnhhvyY6hunsgjeJzwOKiXz/HUA1UBN4PDzCe/3igxHLdRYv9zft0Z9dx2tJa+zkbmGYtH2zwefLx+cbXK3FPHrow5TV/N/TGW2DTIQdCImXK3wfj1qC3hNkNFuhnL9U0/1jVMFF+f1O/cH6lWnBFZVgz/vc7uZf/LJKu9nKu9wP7kH+m9lqsXoX/Wn0v+jPdVo+T/JVPS/makcZysgG+YXKSzHS4vuHsMCYl6NuX/BD6NH2XPhEE8lEmr+4EXLYboH6kyeBP9zZ5Pr+WzBcbr+cP5A702FpweQjDkylREcZHodD1OIC28h/GJ0tOhpjHvyOCkLiWtb3NMSGUjgutFDCvbHjUWPc8+BeHQcE17wRqZip1MIgvRBeDK0O+qfdYHksRgLqLoOPff5sQancZCJTrQDWsSSArXRoU8adAP8feU4Az+AIQlMdfeis3akoA8/nyTfcMcdvbLBCKKFjj6VmhuZRtoZ2WY/lyV/c84smvfTLIPnc8zDSunw86xVAYmSyMj54lrTZOmtwTsabxEeB3ZMk3YsQ7xTFzyQJvMpZc0Cv09Ch5I/TJ+Uzd7MgCzu5w3OHnVHmzg9gmcdUKerl6FKu62HNtPF78shzG222aLufUx1DXXutI9TjNDHZwWUfAvvPKbOMmKQd5uBFEoaMs2Q6wMIkpuKDBCijW8nZA31RUMmOw2dgg3Pd/z7ZIpMc4vrkkYLw4JIO857Jn1QetYJgfMsV6ToI6vAssAp4dIuTamvhynYYJ2nkGqdzvknV2MqM4WDOIxUKc20p8qawXoB3vCuSKmVQsZeklJC50mUR7AvKNsYyFSBXp2lID3EyKyHMAfnEk9FSLcPn76UiQa3Rz/frjVRdw/GmwYebmDxKB6rL/boiAV7WVDuhwrYFOTKgdq+MyndP/OS+Z+Fiky4M6T0ZSBTRe6the5MqEjHvAA2M98h7O8hMlWTTqa0LPG+Mvv05qHSHvB9k/UH9idjLvG4cSg7Ofs1iGKCzNgdgDJDyRlEjyQUPHIdm9Zyjt9XRrSIc4a/j4voAPXUYCLRR/3M3s2kgod+wOvXr6Jkir5FptpkqGH4usqomoUEIoO+SaC8cX09VkYB+6CThT+hyNSRniMzohXnaVvj/eELpKhVE0niClEsOjD2Blx2R2SGbIwMrWTPPVyv2ookg7lbs0hFm//QJwZPxegUM7q6N5A9n60IHzNzSZejtQac4n4OX5MMqF1uNGgX9lLwsYlMVeGmhOu8nzV0WjodkwfcB9+76SI67m+UHjtBobrqqkjKgQJshH8BjyDpezukyJRaTGp4rKYmx73xLpnbrF6o2cJWCsnlVvcDqhvgyWqK+3PmxMz4RC5c5jLlyUHg82pfqLM76bIWcXjWkTnmT3w/TbkRYbX0YnpnmxK976LPbfa5L6rmBzhZW1OKjdOpZvUTmUqkDRVRe3i9WHntzwjkZStxncU1XWutDcl3Jnbzwe+fW44LxRD6Nk+j4sXcHV5f+GTDo8X9Dex6Ez70Rc54C7Hb0UOlpPAQNhXJ+PjM2NhCdG8PzBBxYb5tJtk5MrUZGzy2EmRqvzxkkDzmpRTILTLV+NVeIWuDBQ9nMq4f4ks2tJWsi3gWwotdoj3+PTWRqV7704uNl1EEx9eT8jBSCp9ur2gsBB8RkSh71EBuI3E4pSquv3qJMCd7Zg5C6+sZZfr6w1Ty0z+TYAwmaqo97udvnOp37i9u8hGo8X7N3UjSZDLQzRmwhKHPfz/1F3ldepJErhEQUV8ml1TVYPf2Qfqd+wttZQrb+rnrZ8N4f5jql/sL18g0HZvc/8SpOv/t/3p+/uqpvkyFxq/5E6faqm8LSUq6gU7cLfmd+/syFU2Tv7m/WJck0I/NVriRiwwzC4n4xakcH9UOUaWbAAXFLf/l/r5MpfnW39xfe3WOsD2sNpIzJ+6SzMq/cSp3k7yLH1NtDldKPHJdFMTokInso49MNJ981B9Trc2esa7D4g9TfXN/v3qqipriV6MOG3KKkcyU858a9S9T7RSzxft7OpJ7Bfy+33qq37m/72yaZGkmuCtPff1TzjOyjfL3r0bdozF+3rafubwav1cElTQy1beXAlkkfT0bQaaSdNQAv3qqfIZM9Y1TfZnq3537W47/VY26/r+jRv2/vY96fLuj0Ybw0sfi90t0Cdccks9kJHHCZgUVi6ED3qT7SIGCJEyXh2QKBosq4l36qoNm3c/2CFtkinw+p/TjtAgDqFtFlN+2yAxTI4HjZbbgfLDcoQ2Wli7aVFoInl9N9OkT7QUufB4kkA/tlFI6Rt0YLUdSkIfNi37mu74n6Oou+HPYldQc4+okg+tDuLqcvEhYpiY4Ef8gE5w7Sh+DxxDS3VgWYRoOatrdPhMI63Yg+evVo6OrUaMA55OTFKokrGn7ZH3N6fZNwst6UdKTgkwYHEuZc823VTr8HHXwCwmfh9YuS1qsR0cItRR3ap0YPtUgtcArp/j3lbP0af4aSxCRwQJ1uJpO6WU0HIK/sYbCt7doM5VoxsC7PwT6lCfa9M6aI6N05lTi2z6udjb1B0SrbCAFM0mxmH+ebKDRbxpPD6KvMa8+D9hM7ZJspNUWSDjmFG7Ve8DDz2OI7++KTOM7lkrionUyViyeK2iqBplM5shYo9lpBaEU9zW++2mBCqplEBZ0RvzxARn4Mt7rkPczZSMw0HncrmiDHrcZMtVs984YSCaF/dNZCO8snipdvvphquZUFXHZ7mS63nlzgI2KTLZNel1cPVFxylvKU3+pqgyfAkBCx2cprDLLohPyyZCxPhOBDxXXh7y9KXBauJoUZwH6gDDjNepsz+LxeNKfA3x4LVDdV5DxyweS6fy5hdsmZCLlbV6wlHBk2PhgiGRto08no0WDTMUpj+W+nus1bAKITl2FSNNOZOrm7wfsF+MXrhd7ie9L7N6QistchPeRozL0ritog5Pa5y4LlSVqirp1QwISKrXdkdcMmbl5xYqU7N3jksbZPoPK9hiPD2tkqrqoKuie6HOjt9kzwnkbgXvvrn2vDTOmxg7R0D2UL+7v+9z1PDvifpwsZB4m6dNiTy9yoJq5Cnq7G76/48DTIR7gcuFKbtckDxf4/hEGRRTU+L7f9iSFwi0sKTUVZIq5IDeongH69EjG7xNFhxrgmrfEt6MKXc36PYADIw9cv0am0vRFNLhutSUJ2NmxmSW4Bc2z0qS0Xjg1q65ch/061Xk6u+H6Hi2euF5CHxk+cp82W1eTAzw+hiHFqnB9tlvkyJRkaPKIPU8FW+cHZCrZakWwuC1Ksh/sStgv/QlqDKRj5lcLgFY54fvqpsgENnUaaAdszRP/qlusIMgA3D4yEU5OgOhlmmdoPgUy432LDB7yWwbdsjBF2nZ9/Zh5u0Gn+hSZbK52TDzuiPqW3Qp+68+IWMnRgoNZzgiX1rnFlp0JcHqsCDKggQx/OPdMleEbj15jZKS1PVEAkUMnIcDLpqHWz3w+NJSkpYVMSCzcb1f3bvDklLgWG+0UfP+F189HvL5KdikHe4iztJS40JCpVtH6DO5InaN9rI5Tuprjfi/iWMf1/sLvu55KFT6Py0qkxubdMb5QNEi6aii57HJ8kfSJz6uCKyHRQ+D6brPIg3o3YTxSPGTMcz+P84Ibg8SjCpkru7o7Z7RNUFNOJpOS5sYzhfUbLOJpGvroo1qNYJUUaw5L+/Qi9XaB9t5eONxhb13+1aib+B372TLyi3wMW4dVzEFy/P6c2bpyJqDNpB3/xan8Zv+BtQqG8EqtP1eYVcggZ8+UvM/9BKRdOiFYOTO4o589+s/cX9a+VZJPxZ84FVQLZKjpxDfAGiBqOUaEzLb18PNZUG2Fp+Tv7MdU2qWfKcxQi/x6KbASNdWPqb65vx9TmXP8/G+c6luj/mOq6wl/bmnrVPzqqf7BVI9wU/yznoo05z/1VP/I/X3rqX591L+9FDwvPwMdNkw4fK7BP2rUf0z1tKQWFFg4EnTxf4lTObMIBUnlbP7k/jx1h0y1bhcvoLFiC2cfav6vnurLVL841X/m/n7n/u7qrfmd+4Njhb8P3v7PuT93Gf8b41SIHuN/VaNOZv/5v/9LvRSCeJT1falLERy1W0e5ujtCpGYjEQyns5iOj58t9BuDB5fnPaP6wkVultSCu49bbRH7mOpI5MuXxPdKqtK9lnpwfExRt+8qZJr7ahfj27wgY0jlUKUDywaIjiYqAK+YFNSrRh3E79GdhB1NUaerR7ye5464f4uajs4voQ48tO+cJ9dlQe/R/QoE1pXwSBnJ5O7OkVG64Ztz1M1LSqYe+gjSyTxwyLakweQ6hnhJByIIzEdNy6QegrPVT4LL22tJh4vtAw7a+CnxaLgAesvOHA5eJhN+vG2W9D7aaXCsJyPhj+Uuo6vdJQOvQG/umuaVUn91ZXCEEfpExbZtKrfHN0RGORf+47Z+0fE7HCCDPYckNBtFZa4YMUjagxChO6oLmgz7eW/pZiL8wXpb0Oj1uYPjuwMRelu08RBJa7TxY43ESfOsWXJAhluHuuD2YJZOSf1WCPqQwVL4kxUyTZanc/CfZ0WKw7eCTPLaryCvmcYTfu5n47QXC1D+INM0gxjf707XILvFUxK+5HtB2/ECferDUHgy6euHqvJ5hkspoY+apKeYpZN1DqravSVveVtmhPAK4JzSPmJo72q0HusZHP2TItKBq/rsteZnEOqDkng+U5bsoM0Ajtb0jD5xW1sUZm0E/kUbC+4G9xftEqHAQ5E1kVbyy2eN49TokxcWSSoPfcxSGZpglveRgPdnvyT7orLR2vb9eXwL72/YjocQQYY+zUCrwl4S6vxCWlCexAO8n/mO+eCsg4r4ky0yldCaFvhw8kSGLrOSbrvHE5IHnRMeBU+Voa+y4LzVkRn373zJyCyZgbV+chEO2Tom90O4BDc4Kzxq0MfRc5zv4TF1GUnafpZOwMUVLts3RR/XFMh8URKCt2RXzg+XyqdF9l5APMyexH/5S5vGo+MRPGknE//sKpS9wtsOfUMzlPz39ZkxeX9W4ShPJGTHCq9P5wsdir1AZuVrfN88j1Jo1oklkoesfX1qC2WWGujzs5PP5HZWAY8/jRQsz9WUSsloBtwQd8I9tujo9Y5M2+6bhRQik1tMChwTrmbP5INFXjLqe1dQR1edpClPXzSWHQ1uSoAMPcpzysixZxpuG1Ky+M5nfE+QKZZzk6Tn1s1YNusZ1rNaElSXTYZkfD3BXi3GhK9X/fUWwoGbWlMSLbbIBImZ13A9TNf4fh8eRTGXE4DVSpF8+njG1BryAurqZODPz/0MZp/v4R4vTZ5mLTLcx+jPXX4G+Hw+FjJ5u0f7dXzJLQ87Ny7ouV1TCEnWr38V9+dVdwDKZ9+PS44Amabqme59W0vR7XNC5trpKZjNay68foYymVT7CHJvRER6xJXD1k6+gkuo9rN1Oo2yt4z3fzk6TEqXCjL1Z/9Gpmv8UoRMQabVKgPf9+I048H5/ijp1ZGQqVxXJ8n7rtZsurld8X68FY/0s1az40rfg5XEsuTNDhmQ/SfaQW7cdRFfLNViSNoe3FqBDGVv1Yyp6f4A1+eFSvGsVIENDtrWeeb6SQosPSrp6yj+5P6c6fPkE1E9ZdAKeSX9cn/XuZjBboYE8WMqPio82Epok6HDJfvL/a22DojfuT/dEdMfU0FBPyWRts8/TOUOrlpBpCMy7jf35zw11/8xlXLaG9ybyP/BVI+nQZzX1qVkAKgJmG3ZkhfsPNTQAqGXqOGWOPn4XJKztJF/TPWrp9LvaK/04I2M82Uqdt6cweQJlUCXTiUxL+IMSuQb4h/n/n416nnlyr96qm9/KmdmnYpfz89vPZWjq5uSDJ/VnziVoyZ9bm1/+5P7c8eLQv3Fqej09Df3ly34n9zfr54qgOfpz2yaptFKkt9vLayLzd/cn81zAXS7ZgRW7PSHqTbqu58l08epNrn5Bvsws/kvTvWtp1rf5BV3n2WxJO/p/vmrUf/FqX65v75G3TvZyGi/OFUhrSUYvvDn/z6mkif/qj8V+d/SR/2/OU51j0YxBHokBC+8W0y79JwB99Yj4g8UZKqFcbQhU18fEqrF1qd+eFJASeKAO+Ud6T1NdRUCwV48vK9nMtWhBfDNEJnqub6XdGrq6OGu5lwE1+awpIlkOZAct7kUVEmU0WiOutknqPj9zWAd010z34A3KPH6k/mqpIl4aJBKY2SuvY463hSHLejt6CQgmF9wT3bIXJ5MXyIYvDcvGpmfBSTNEH3S8LjF30/SEeyd44D7C/Ho+2HBEjJbnHiwomFGL8egRYaqHoJvZyl+P9fwAFImCX/02sjUic4KeDNtRHgplsggiwvqZFnPJHfJ2Iu++BCZckWfggd2RumHrV8QnI05D5ps3VElMpbgPMqBhEJ6iIzmXChEylIIv3xaeP3TGa93a8fIWPXApvVgfAP+fgyILyL0qbd0soJCVjSSnmZOyTYwaNCmjs9iOw/qKZlNTA3qvbGQfOUyLCl5H6fgxGdFJKvp02dQcgsepwMyWajkGdsWrgV+Yp9FsEqsmGrTwQCQX8doY+EOlDemCvmrn/e22yKDLObOCW7Fw+TxoEGfLE0PC9i1USO8VpsDMa+THZR6qgh8d4+MbhfzCUSznjGM0wtYu93j35/mRIrqFTJVulztgNuLMw82cU0pOjFk2MNuxIPige9rqB2HENcfZMDxGIBdbuhTriIypXhgv2q2kg8VaIO4k1ypmclkdO+Zcf5Bn5nYjs+u5nkJwW1o9OPcNWBPc1HBfQbIdDsHfc68G/T1fM0VmaKc4PujyOh+VT64r+Jf0tr27shU0kz4sz5uIF4TE4THVJ7uW2fK6ssKbVyTeRJv2mlM4utjCmiOhxJf6egT8yXq/uugQx8WqyebvYVzgdPYwJ1CRujjFpskgOjWXYk/IhOfIs9P4GBVD8JX2/2U4nLMwG1BEoF9RabbWfstXLtyyPniiczkvt9D8LzqI7gSWQX6wArfV3wnUnxv+tzbW0rgfrUtHs/1d8Eo6+uZtgx9uuLh81h0zRVcPm+kcPUyZWqE2gji26WfVRNvfFrtkEnBdhc8LEfISAnre0Uohob3j1abCSm1gWy2mpRM32lJnzoymLhJyOB6/JjS5KbsobsekWnzk2az5hNd4XzZGFL0/rxjNjjPHhAc38h05+EtJufog/bmDLIUDi183laS70B0lEjJ3X1lTEr2yGRaf45Re3sqq2mbI9Nsx8IzTwOfnJebI1TLKxPRUX7ZbElvKZQnyyTxeqRl7DghDZxvKu17KRQ1C+arGGJ50pJwesL9pyUPFQ6OO5b8YYKa63Z6OtDd0Eum5g5qFq5uNdytz1qkNkWmSko2g9XLfSMzqEub5LTvUbrwCU/WumIzW7rhPjrdmRSTi6uyZja5Qm3cmIjBR0aUp8h04aopORL0ZErV4SOBbLJHpmMH9O5DEa2h6XOt8WMAJXvYygWaAFYkhvOpRLo4TIFsJx1xhtNUJTM3tyF3djqPI69Q2Vrpz2wQ9MnJoI/zpkMpgzoOqUgXQ3w+3zjV5BacREh9s/jVU9nbtyn96qn2ARn9en7+4lTfGvXdfupw2MN/ZaqKl68/ub8rIFN966m8x2IMmnbdESeVPgWJVWQqlh6RYSbPd/arp/rGqX49P/9Ro/5lqpv9vII2agwC8lVdknRStUBXG1sCcvfwrnPLgDXveyt0vlf84lTf3J9jvk5/mMqw7mvx66Xwzf396qn+k6k2dx+Z7VtPVWj7IxietBG/eirvsy/AWL5S7mU3ZMDMr/J/xqm+TGVWu79xKvlm3v7UU61REpJw3u2BMp+Kf/RS+MapXAP/kjQjtIeGuv9bT/WNU/1yf98a9ceJlD+mcpoamUn+OPGfOFWxxjX1rVFXi4nNndT6e+7vl/s7p2/6Yyq9WO+4w/u+8MOL+aeeyttrb5/Q06YDW7r05w5lXf03MtVo+q9yf/R/SY36fzdTTauDDwfxOEtooxeUyrG3h3QuoY27qCufjt/pBvzQeIvgkGxt+jrYLugh2/RDvblPpNNsAHvcOSL0q6Smw8V1C+GVKlKafZnGbENIDhQZQ14cZDpq/C0cVYFM9SmqmFbDWQn75tFK/tZeW7gUj2vYkwCvPx6sCrqr5goEm7qTQtp2Pk03HXpqMPcE1YtXk88Kfx7H/lMKBvqtplLazmH/ZJIU2vYhptkilMAN2FIKosMuo3N9uQD/+j4RPqtCnzp5U0E4Gd4FN7W2o2oVAhzmkcTDt3R7Uet1Rx9mWrIUzKsMaBijTU72G68/e8sKqkeGAs5k+pCCt75ZUmM4fkDcTmZS8FTTmsb1eg7ZKRsIrp526KPZm0AkloL7u3WdUXtx3AKPHGSKG8+m9B3MW9zdt6UIFhb6VP0VIVOVT1WKFyr6tGF6WeEels9iU9mmSnSOPi0/KHMJfcTDp3qOTLNP5ujjupXis2O9N6EyPqoUPd08Zvw9MyE1nDP3Z5/Ypyu9mUG4fo+4vyrtKV04yFT3lVBIPFy/KBNLs4CL65gkeRzfwMgVfYJxqU6Se3nVlNSP5waZaYG/39ZHm14uH0Qh7a6QNDmqNlu9zRPUmxP6fC1DJhHv0Q7cRpxJaFymKjLdfAdewmUSWJMBpSTxlrDfqhpJ0BPa7Hw0L3Dxmdn7pFfJKm21Qt1rlBL0PT8JzIUJxSH4+uDcZu1zuIB4UqMzjkz06WZlok9DYyUlqof3czrfORz3l6sUynXV0fmLncE/lHcSpMZ+SYF9OghNd8bDFTxkqmnCgLM27mv2z47M7qY8h81z5ZHQ9Ayf+LUhQzaMByI4siOaUtdJ4Xx0qYhrt59tEj5LyDcXSqJMKmK2zw8BHLvNRQq8Q4TeYj74QLTIO8k3NvuCdr6xh3Cwkjg3veOShmPHhlP5Gki+SJGRN5m2AO86/hCuOMaL6NfPALL3mfBYHT8tFp3QBucksnhyjd8Zq2qzhmrnoU+3y1Nfj3S4wGFqNCLsVpVMZTJADZAfW4nvd4geYzEcgD/czSV/3eL6G3obBn0JCkm2xrNgY8ImYA6WyLzWJo0pLsg5+IPTkAcDaVjTybxCphkeDRIPbn1cZzzpzzjsDRG7yilmjpHcIRzGjQjczcYnzucTQXyU+14S211B1QEyZP7qx9bpBjKBXOVXaIbmSiRdrS2ZNhvNYRev8S0+DumUlB+SwWWxYyR+zVXK9GifwGMrG1K8PSLDJXtRQ/M64vN30wLXD3dxIekMmS6b1/j9n+8lhMfziPPT9QH05VU7aMhIl6LFEdcbNzcVPFix5pFG+tk2Bv49LUc1dxGvcf1xwiHfc11Kdw5qoO6K6/FMT8h4cT+LBvnkAi3t5/G5HjK136GGjdpxSQLnOJHpdjzv69MuY85H+F5o625QI6BsQA0iI4OZA7OEW5NZUnIUWsEmr20E2/lCoE8uoyVZPMwVVI+VJuLrAtfnGcUm4O6lUrTu48Rtf6aiGO4oj4fwl6nmtXziYXCssl891bb1TPHL/d3me6SXXFkTLzwgU33rqRT+dMivnmo8slywrxoQWHhlR+K7rP7qqZy97qm/3J/9Ou+QQa6f8sdUu6tu8H/EqWx+tMgv9/ftpfCNUzkTE328V/Mr6MrhL1N941TGBlnVOd70P7m/L1O53VUvfzXqln1BpnoNkQnPBTLLN/eHVudjExqKv3GqZXsqfrk/+/5gknd/vS2ynkgHWEnDjeSyDd7vl6m+uT83uiADWq8oByPcEeEk7PaHqQzDXotfPdWXqRR9viaOkgJ+fzdOf0zlyX091DdOxYLTX6aKvaoAOrmuhasHbvmrUd/iXhY/pvrm/n5xqkTW/F+c6ttLAayBiIl1Fv8l9zc6oX20Bo+/9VQXefOXqWiBz3Mq8Ro28dDiv9yftb79Yap/d5xqPP1XuT+6+M9G6v+jNer/zbm/5X3mgHeST8Ivk7Sj+8s5gf3oInP/cprZ9D4cWxCpxpvzZXqnlOtRByu50SWnBLUj2W02g+Nk/BDBVVpl9FU/NrB/XRQR5/EgpqvnMAA3VOaED5+DF5VwR8G+uuaCn4rKp4v3vYBQnTSCv6TZi+7z8wp4vOrrmfJZRie7O/oMVCg8HO86oObOX/dryhPeaVLYJMnRJvLH+yH5j/kCP89JZ5CVD/RJx1c/S2ay/kBsU4SY42vnU7+bzgDy5YmE5fkKdJleTrA/FR3xb0P85LSYO3CMIonwFm4dbb1B399qIfPAO3YWLcbbEJzz1BLudBZYlLejBUQr7S6FwQ0ZrFXbO3jReybC5p0W9D3XZxDzYsCDvTKUabpqdAjtkSD8OZn61NR3FkDW9wydfTpkLDusIXEfS85tf7ikM76woJELVSTjMEedG8kZWLfpWdqdl7wj77mHDHkKZlK4kXeU7rrPCJnxhEzzthxgYjYxQJj9uSz9ij45JScD0ot8Jj491EAfn7cMe5HKxJddvP69jzvkTTSU+IWg7qU3M4fufTOkxL6iT3YfaJ3MVg0lZ0tGGTGN/Qou4/OQBKvNdkk15SMDP4+Gkh9UYLHR8pbDeTMiIh7f+p6OtEHmDv0T3u88WtLdNbWQoS8fEa4+XU2v3XUOkVvi992PVYt1XYQ+ZZGZPJ1Wr4JZd7x/Q0h7ybVNZhPDqRicdyYhydHMKbP9cAapfGEiGano0yGVLtBxgky12qsqO81XHkTT9ip8f1rVNFTYAY6f9ib80NwUqCgfyLRjbSr5abjrkLEIg3rlKVK8Q7PNDm68Au1Tubh+HqgpSj999v2+lt/5kirdDScxtO++Jj/ZaJRJ+Mnw2IRESt8rNWb1YMshhfgiQv6sbGRaZIxku7hx/xAuLNpUeoK+Vf1IYZTgemkn/ewhdzDgIc+ewIq5O4OgO7xRAzlUJc9HOwH/jSI83Q4dlflaP4PYTC2Spn39lLF6VlBVGjKV+tAsdra2qGGyZ8MDPo/6cUvbG3hOhPvvaM9raiTrBey99Zz7Ee/jqp+qnzc16NcfeWYsvrioi/ONRuLcTJGhVW8MYbUfoEbocH9BShJoj2MmpXaMDLKe7EsoPMPgyBwnn/WNY5EZRcO5stvY5OidXeDjwVsKjPah0uyMTFXMd4Snzenls6u1v0DFXiserR/ulO1GWgia0Zbckd8W+iTllkLbnfoenelzybbnTQyCLQ0Rrfd4vXEywfv3H8j0qysyykOMIuAaMmUgp5ZPszcyYryc4f6TTdR80qTawo0ddZEinCDTVOIKQnPXJAr2b5WZpjUBK1AK9Flp1RGnwV+rt6CTKNyjZrqNcL+VWc54LD/VaX9EpYRaWjGeDHyI2WUQRHDYPYQUkL35olqV7sCnHmo2LUd76bxwv19UFRmp7OdLDgaRgJzZlohWCzdjw7EsAeu8lLhljfuPBjky3NRG5j1dlY7Vee5Ari9x/XUnADa85ntksimKFc3H/aTW243zGVmoKbvrJP7VU+n5wZQcr59/92Uq4yJW4sdUPHlOQXm3OwkOfZwopTL8mMrdnOSa4FpEprIt4D+mGn72Y7BE/l/iVN8adY9V/bk3wTtQtYlFYGL8raf6R+7vlEdX0KbCIJ6XnP7UU6340hbuy9Y7MtjV9J9M5c0rZDb9tOWedXv7BNzNGbafy5q7Q8UDsmLkBJvTGhmH9rlBX5/gVf2+/5N/1uiPqX5xqirQ/sSplO0k5b8a9Z0QRzCpSYT7HGzQ3rWL/A9TTSq83+t58oepfrm/b5zKmmyocN7hqfzVU32Z6ldPpdnkD1MBL9yO7A2p/jGVU+zOFrkNF/j9Z7gQXUs5+fg+0J6o4wQZaBajvfnm/uitsYlnyngnX6YyN/WK/HJ/aEkeoIoxMq2VvJe/3J8aZ8iw/uRkE6XvTbPT78icqvVvZarJ7F/0p5pI/0fjVJfzaQN8wgvhz93Wp8tXGoNnowLzQ2WFNh79FWRZ/ZLC/X6JW3Vk7oCtL3O+bV6PUl+VwRiZpbqLsFRmqOAW7Qoyeajw+I7WkcpNyAFuA/T5q3Lb0TOhNhzOSc7DSTwBKolgD1nb1oTzfZPRqzQ2IZzbkhSstquYRvJpCYe6n3n62toWnXyUB5C3aQvv3W6n+ma6nYI3myDTUG9j0U+6GwOgTCXcH90tCu74DcEOVxuv1aNPk8NrCtnBKKQgYFdkLeOdAZ95reDNdrWk01m4BS/uzxGes01Ju/I+B+84kwQKKVulgbbtdeVBk7ylR2U6C5NJPwy1Q50vFiVdl8YN3O1jRnihtxndZp8JZM1wKXE/GOL9b94axNXyLIUP3ep7V6B98g7LD/GPfqfSmatX4Bp9Li/N0KdqF7SZJ/eg8tQ8KxlbbfMXmO/PmdvmDffofNWOIP5YUxHcs+2LXsOzBDFeUAq3+6fNDoMng7ywVBEPruiT29uBwZGszyQgMrJmoLEHeBvlw33zfVvSTF4PIOrkIefh0Vkyvtwf4ZEc0UexHH2y6ZXIGSh1iHdeog4dxbkBTfnG+2PRvaab+wcZduINRTA5FZQpOwf/Pg7QRwaS8kJnF9gQGFtk+LCdTOnlOtYg2dxxfYl9ZtPPCRk0q4eqiOz6RdljsUAmIXafy9lBxuRUSEjCd/jO5yqJeFY63A5Tncd6s3tRY/aYQHqWGYmbqab2PrGEVjL6epcafe7SW7kQHLIr58ZnUlJlfYrwY2ct4WrSx2mtXQ2Bl085DxbDgvKXQ6F5vxQRvc5O13cuF7AxKYgg62dB3AePBhJSzSVOWlzf2VGJ4FZsKIn0sbpksxU5Q1vUyJQLovrstht44KjqhfuuMbFpdnUrSPMGr38RbUePywf6/N38w7kaINM9yG0NV8leSr5w8H2aC2SAZF6ixlGUvl6iNd6QWSOdR07drxd/EQKqI1NE4fwEbFpXV6hIPxto3yDjDVhQwqFhDWqGYVTTgTW6ACQG7r+30QLtpDFqpGY0k/xje5Qp7Xuwdl6r8ng9RiYn70EKG/+M76c4JFM6GrcvCB63hfBVDZnysnSQKT8WE2np4PNfjHIB5WdlkCRQ8fusg9kNnG7VEP9V4lOqt/oKArd+kZDGg4LK0sSGm4eMnO7qFzBvjExSzPMVSYroLbOV1I3BmJwzDnOUH8QbixCKYEBEsgRcX0byjKDIBgZPLPcNzB5MkIneJ/y51c8mUhgyGbSvhofPgYX2KtReEG7Yh4S3AO1VPsbrd7O1zhPD73O1Br+A2KYrKcouryVD0WKCET8CAd41ACJpmy1c5iuNx0afezeuDoNTFzAS8Z0qs+1+03cMb3E9jh9904Q2CSFTd0Ly2bPq6O0RGhDcamRoN+lkGkaK2U+y03haWAWu9+3tDHdwLZ4eCi1ms/3UAPIId5ITPD7IdO8NhW7azy66n/tZQs98B+3+THl8XANqoDNPoRmiaEvIDffjkYy2zjTVCsnf6VFMh/dNAmQxNIW7n6E9eZ/EX6ay2v6sf5BP/8SprAyvl5+oC9Zn6EiupvsdIU2hALmsgSProw933MkIlWm2lX71VLNl9AZ1ukRm+taoZ5f9DazGMCVvkLs2CX0e/KlRjwafP3GqL1P94lTfXgrrdGbzH1N9c3+m2NkSeCP9T+5PHRSoVOJtX9NtO8UvTuUljWcRc9bHrY4eFe74dMpI+upr0JWASW46etNfjfr33N8/eil8mcqrJ1pGntPJn9yfw/aLjFSbvAB9av2NU8Vt1QJzlshwX6b6xqlWjxivh0+o+AdTedPgL1Ntj+pauBN417841SahDgFDQqZqA/x+CooZ6ddLYXZAjbTN+n5Y3kWCH1NZx6XN4c1cn9AD7g9a5JbkDg1XJWNiPkCji79MVR2/s2tiS7jJ04VfnOr/F6aazv5Ffyr8/3+MUP6frFFf6P/NTHVbMtTyZZCjT52hnMnHnxCSs0DWIfeZSiXLYxA1+kuEtzzDPT++jpznfP7mW/buqD7L2Buc+7HjobJuVMrz1oI4eSsk+khbi+7rsQeH62zGQ99FnzvwyzX4s2tOONio070DC1AnexUJ1t2KUnieDXA2KjIMzBu0cXmDuvlV3YR/VZaUdsYkBcJNS3iAy0OXjpoMbpZ1ko++a0obYzwCnz/QRsmLA6X1cP0EaNhCCsfJ0KZuFKOulvVChBEbIzNqb/Sphd+QMPs0BTJVuulnIn9IMPAXaIQehykc3iChDV7eplRrGhdCzRnwjdnIMW265APZ0b8JHrX7mI67toEwiKdSGLppTB9y35c7z5eCl/6xppV30uAYuGfB9/0p4ouzmkMsn1/oY55o9IowvMC+nSy4Lw0fHd1NuQG3OVVJkt3ymAXSk+Pu687E3o+UmjgwfIEzfU94+LG2Ga0n+geO8gH14KhR+kEYCoMLzPqz/rJjs/A4opA6wUkK9svaom17qQDy3Yv7fLPPqDdfLwBOxkDyt2o/P29vHqCo+3ly98SlTF7vz7A+WAxtwODVEffNCXSrCr/vcYY+ydfPb2Q6dUg4yiiVfbbiANeLQkgUK88X85LtBvqQRX9OMZLp/RTMICTNQ+IOv9V0TYfIoGnvI6xPobK6k85wLkxDitsUdf5oi7qNTNQV8TZX1LH+OByCawaaiObeLqPEPo8AngdG0rdULFnXx4mux2c/62PhTNl2/gY4dLMr4UEclXSaHFxw0keNrtlY1/Tc7a7g9DO8/enqkdHUXRC4N3eFJ0qs1MzZmit0VR9H4sPVsybnrS4g9HqGNpxBTI9ZFcI12RIp8jW8/qCNTlAuBTLlZQPA5LfrgRt/LoRvzhOLHky3QCYOax5qytyn/JOG4EkLXH+fAn006p0VPF6nJQ+mw76+aToagaPZb8KVJyqNyWJ4w/udaFK6Sh4lPbtOAA/a9y6obm+bbWvUsfmjpVI6fiLjGIfDGfbbR/2d4YwMbI9y8J/mVfKTWSNT1/1MIZm0M8H9Oa6/abbR4HY/qyRVqxzYPmAebN0B/jt1ViUl7bWF8MHnyESzbUmlvRlBo7+R4XIPlsyJ+nN5vmGQGDeEzTL/3UL20mvJvw1u6JNGyNQhdx/Et5k9pa/xfgP5KtelxDmpNnvvuYB63Z9j5DftxXaPFwABlRN3g0hMdGPD4S7muhQrTl6y5pIjY9VLg6SbAq83mAu8/3tJeLTRXxkzZpcAIrbB/b6d1Tat95caslX7lLgeL2sq5vkGbvpZR6bL1Zgx0ynhXA5XIi4vxZSNukUFSiPbkju4cUq4h8xblX4fx9vvbMougsJ94VMpyjfFi63nuH67OqJSsrypwGKrCSAROyF8IploD7NkCNkj78+4GEubLq43A67xWyPRfofrfeDg3zfIVCROz2+fFZ2oQd0QU8B5+FZJMYhUaNolatg0yH3mAN9Cfp0jQ90YWGzPqgQuPMd/G29VZcP5xXYWUYGa8nAxfXokt+SX+3MuG/TRy1z6AK3ilXB8C5mqOfEpmLgrJOczQKa6dbUD5gm/lgtuWZPxwBnCdkCBOOeXNv3FqTbLYCv94lTjgPzJ/Tmbwzsj9Zr8F6b6xqmoCgYHXUYG+NZT/SP314io7eOCtvid+7NS3BNfpvJm5POHqZQs2hK3OJxiksTSCVaLZi1+uT/jjv/+nvtz17Fb/JjK1BdM+sWpgqw6gKIe/sapLjIy1m6VpeRXo/5lqt19TYRrNreYqLv8+Iepbhd3SfJ+ToByf6wkLxo9pwSmy+QXpwJfQYY0Z7cTGOcV49DqbyBdxYtfjTrAQCvJEvLmV6PubJc6/ee8v+nmGzdEe7fW8XrQzIlPbMH/MNUvTsVjqQQjvFiSU/PXnzjVl6l+ub9vH3V1An/7U2lRn3vta9T/3ef+ZvN/UaOOPDP6jw5V/5fO/V3GrgrhQjkQXjFkikV29lGBHSTiZ810SdeaQcFvshcJjs+uo6Y03DvD/bsT9rZqLT2rL3c4+P38sKSLXzSX1wakj3Qo+ZcxMo2xMFzYn/b9WWUyKOkiLFaQLZ2cBDPVtOlIZQCB+boIf7SuX9RzrxS8syaRcJevbPrcjFA3T+HG/Ve0X9KnJ9lAyAL3XDRoqd74A9SZh8dNBJ8+d3E77lDBhHvU+Rk7IBP28jAb6QvB22Bo0fHgJSNzZYXgxX2s0qHE8PvlRSX4hM8sOmq9NWR0/5b8yRwZKZ+wCUBKPxKu5wUy5TrYoa63J2Kz3ZYqpf4B5WdrtyIIuptNlw+jhtBXpsIfL9dAB0NDhujzWZJwpqOPPFh3FbLh+szD9II2ff4I3uAnw7sUzBfrKT7vXQlpVSyIb0XDmi67BYOHX/S9EQaOj6hwXDqTPk61I/ejpRtbo4FIScYkfBp3i37WxgtSbTUk4eOBPvjumxTKtaeS6Ll+2iyeMQrZvj/3czhYFq3Q88PhLOH1w+Ncpqk+n0OonAfCX+lPmcFByeBxRxuXtHdXZfd+ZjNimiK8xfkZk2YmFLhPpFkfd7OXdKsjw+6v2kAE/JEv2VxCm3Vb++gjX8NnzZaD1RqO4olMRe1Kpsn49IKsHHaC66+bSi+ndgz74IU++107S3Y/oG6sY8VAn1aizl/uIgqWlhPhvD6KTKJ1OIH0sFVFetJ3lJavsQx7/ur7NV1eU6bvn71Pn/U9KhVlyuTigK/zMb5IvjKuCpo+kg0kj/wqhRrMLbq+PC6Q+flE+PiffeoO9xo01xI1wstXSkYmhuy8XdUh/u6zs3V7MsYPPAUTESr7rUo3qok+ve2IiCoTr/8cRgXk/RTD5HNHGHuekeH2n0spcXhFlA7jdwopHPH6wRuZxtzqPrhD7y18je4K2n02Fpwf54UIXPNJmfNBtRp04iUhUyn96cD5BQJD1tCbjI9Am/PeR29bmyS+jV2LXZ/IFJdlhc9jPFCXbHI4nMA32lr46QWZ8vpsEggn4oKah88yGmzSEXir3Qzvb/+o6eJuqlBrpSJFcoPrZ/9KbFCigyIlAVkBNYJjCXtdTEWoz+82PQ6jEE7pGxeqf1Gn7JGiTzv5byalbalZLBifGgjOdc394tUuCZ0lE4jMNe7faZRZ9DTdrOFxO+hSepMKi72dCXo7ZW9JSV5rHdtVzhhIUaOP1UrPJ06bO1DsGk1K7CkyxWejBJBreL1Yc08WMwgyZXPsyJ8Z2Ox+8SE+npEpL7u4n1+K6z89BXfuazral91hsoayffc14v2502uK3vZuzVc86S4gs5m8QLVfrAzhShL6XIRpAwTJFCm9twPcP0uJ4P2uqIizvhdCPOiZ+v2mItVH+P6VNvDR4KG58e0BQqEggxG40NcO0HKR0ePsyeDErqoURbvCZwoaTxDaxpSiY410sHji+7VKokleg/uTGMF1AdmtHnJuSLg+Hm9iw10qiZSGLlCW7qMY7r6P63FF/jLV1BeF8J9RBD+mUtayyR2l9/mPsSL9zv0558WpI/7dnIBqXnbSL071Zaq1qgAyTCGXpNXI8Jf7+8WpxvPnGMybt5XAUM8FGfAbfuoGNdkv91ecnD816p6yedvkdpgE+O+USb96qh9TrSP8d/Qppj+mMj3dFu5m9anJ+/xiYBuGzf9Ro75q0y3xXn1u7ctUv3qqtYnMsMmQYVZvmSJ5L9/FP+JU/8j9fZnKGxzeL9KhMwAjFSkBt0BG+8/cH2ToD35MtQoWa/LL/a0/0R+mglutLAmfyemPqX71VD+mGmiM/+JU33oqO9j0vR6mp/rHVPqydviPqb65v2+c6pf7+9aof+NU3rtBpjIf0ROsKz45b6UjU73V/d841Tf3d1xXd0DnvpXcDX9PyTqSkMGrscV/uT+U4n9yf//uGnVEnf/vGvWJ/J+jaf5PzfurJHsMh9Um5bx4NCqtj3MPOBt/JB4dLPTx3liHo8Sfkq8us4JuX+nGmR6khtufQaPq03zUgGMOWuI/mjqjl3HKgNfuUPjStFvSmbsGiF/OVAqi9JDRZlVbcBx0RxFaXWTRsz9YQzIyhRTkueXTuPzo4Lv8I3geJBalizf6zPDSSr533sv0PjQJ6HPcDZ6trKj+4s0NvKPTcn+ht6i7wvYDrjpBnR9ssyWdN+sOMiYtSPCqHypVlVJCHW4W3H8O2JQ+PtoGPNLXDJPBtKYgWguyy/7N+WOw73MD9xE4xPqI4GltOqo0pw04hSGL7SYXBT0WW1SRktbw4KMhE0R+W8HhVk5JkNdzm1plK6EPrdEn+qdhRskuUOD4Ls99r4bYoh7TanCsMTLpbJ8CTe64U+LKngtendGnHqoKmSirFCk2+1klzuuRO+NfnGqfyXp0P58hTAYyDxTV7ugHPk8Ir7uBCEXfX6mdbAgU5w/6wAKvw0L3RIAfkGkCbxKrdPw4hHBsxzcSCKml9JqtJ+hTm6UUVhOlY+ZB2kPb6ugTJVEsmdWeR460TGZ8l0WDpe6AMYVojVTlF5NlRoWO6BDk6oAH6K+nDLRbBuXlrIvopuc1u6fuCpylfCJ+AREyeF8znaxoI4WhsfYps/vKjfUGvy+p8e/lOdqgW+f3uRyBOj9fGU9H+pjIdKtdrpJptn5AurQUkTZiW9K7v/6AJxlURJNOlVk13ZygyBc6+sieEcvddgf8tLqIcFVWGc1RQuL6H14IN6ympJ/yIcC7GBMSyuRo09V6ocLVaodS6O6eBZOplzsS2e54OH/dUVOwawjwPI+kwFftmjaAPr0K7oQn1aLvb/SIcjinGl4/uKgW225QQ+DGKkX4ohNK79nWAy+ZIGPRYQPUb4/9TOvRG5nzc/Tp6KWYcL+FC85H5XFJj87oDTH7vPr+VIpPDtQ7gGv3s6Den/uSvknFobi7hpQ+6hNlUZoLuFw5+vibhkwVVm4BcJ0g03jXSUGD0cmFzBugj/dz1FD14orPP9KnfX+4R0GfdaX0fdEVERlOjozmsxXorq/w2HTRPtRXL4PIWI+l8H2zX7Q7OAFcwrpnuAs+/+NDKuAuB0wkaeRS9rwMUHMs65r4HqRTsnPfHfibRy24t7n5dHxTVlAPOx0FePuijDXiBO3HsHg6fGg166abHMjaN4m3dtGHyCdnA9dZokrxTlKQOUOE4TZY4/We+zdlpq6UcB0ukemLAJk8aO8c3I1fS/7OqS06PDchON6t5cHsdkNzUy9WcDommoguZwB2Nswz5FtrRZL5uZ8/2CoqGBP8ft5jAEDGp4kOl5EY8sCsDjGNd3sdyrlBSRT0M8C7tUCm1paUx7r6QiZdJByCWS6I3/RzJC5zt4Fse0FNdvq0JVVq1EBNccL3CcvCZrMnMvk1m5sifsr4nt1qT9BKPJfC9oKhrE/NBzI2TJfE1/qexuHZ3MBpLAiPZIoMJbM8gmrS4L+3A2f6Y6rR9lrwwP1M7B9Trd3G5L/cn3wwP6Bcm5X4MVUXkzFY8mEnfvVU+usFoJ9mjvjVU52mi0HPeMhY9OQuibnejEBdJVvJ42dkqj1iEJijyiDOZ4aM8vQmyCDR2hSuPnWtH1N9c39gn0//jFP9mCoY3xrYHMZ/c3/XEG3KbmwjU3+ZSj/j59unGJnqW091pNUJVk6KzODFnkXsqp/XJ98pdxND+8NUun9mkjvnLjLcimewidz/cu7v15+K+afsH3EqZzW5+b96qh3T1tyrfWRIMnSaP3GqtH39yf19mcoNDlpGJEspwDDdv7m/Z4Pr98dU6gd//s39sWeGTPWtp/r2UvjWU/1yf8ab/Mn9uauxgF+Nut08bAJSf0zsH0zlndQpSZ6LJ2hXdUe86/I/cn99jboTrvH3f3Gq77k/vfi3MtXi/3H3bt2q8sq+9wfyQlBQuQRJUJRTQTjdgYhgUPEI+ul3oePZa+y23tbmzZztXW1djtF7hyQkqd+/qlJZ/IscdUn8n1FL4d/up7JP9g11cpWwuPyYFVXoyoeSPT6ok2UT5f5kpQHLph2LD6NHSkVd1z351VyYa5A21Q884+Clactje2Xa9OLoBCJ1P2bx5/GQKR2u685OV5mFlu+k9GI1a0itR8nCx2JN6WOyGepIR8gY6+lapovypUFh6x/GrPWGUuHhTCFav248tnSrp+fyrHgf4Um47/hpo/ej5wkSU7+S6BPMBrzfvsG7s7cQ+o0tol2PHzBcLiKEUTxSqGUjdsQrtyKsGixkXvoECv04MF0i27Toz2vwk+ObxOYVf/mU1QL4rvwWouvMqujt6Zuo6/0Ps0ZSIFOy2XPIXOXC4+d2K9IRAg32h0g8mvq5ST/B6wMRnSyQucpxSPP3UoV9vq+F0KbpULe7LqAMpy2LCNlUdGTmFezpdU5Y279Suh7fCVxnK7Rp6loFQ9iMt97UamvBzbaLVl/O3Byywh7qyBdD7IBPn7A7XUcsVodzg+nV0uG4eCCjrHbD3THhTIcguNaE2bTVKIo7G4r2hjZudc2AztvXBJijKzyeLLuHMeO4uR+nusGTRa7hnmyPS095cpFYoVO0+vwz7QCE7URgr8TWaEXnDwhc/Pvofj2IRuDtdnD+rHWWHNZeY1yDyQaidF0J8fF6QQYcvTMIl/wsxD0ZaszanzfE5gkZ6XbAv9e3hwMcPLIi6euh2cbLeBWe9HkvmCNnT1HnenkC7xyPeCRoDtrI0aqHuLtRlquXqjeMLerUc6TqPLPNrjdWl5ELvrE4sXBmD+eejr0C6c7kJKrbVKb3fF4D9IcpD1O/pPRm7lS40HDMwjRVC2MVuJ43pluHM7lTUj1Kpy5k/lPgEQ1w/L19wuB2bQjJZit8f7q9lHDaNbqQH0pkBNEYeZAcHw1j7yTR6PZobFFD1Echyi7pgz7erg8+v/ZC9DDH+D3UZAUtP84FtolLkeqS8YKiWPaEqaqr6JfkFkH2OCFzl/mopSNdDeDRCCuO/6o1Q315Q32xF46HsaxkQ7/PDgCfqCWx/pYKhIhsA5ld1TxSZTOlUnZ+Q+Ke0Jp9cjelfuwiOjxVlSWdjfNHWk7WYJgHZEzlLFe0mOD7vVITheg9KoCuvS6C5+tCeVbk2P/NSzhAS/cGy5TkrRnZ6nSBkB4vOP+vc5Hk7HkA33ycUMMIeUqV2c6E18VGpvo8K81wN2jjLqvQJNnmsmxQ7qMl2ShrgjbsgDZscxRWcFYN7P84c1uaxXcGh6wzWKLH2H+/JxxuooZMO9lXYOjLE4NMMZDhvLylVDpmFrDH48JCh6EGOs+4CddoONe4THC+kWxdA/7YREbc9w8jzvS7N73HKhlubyhIPJkvIBF3Col5g/tdBESHR2wTIb+vtcaIZ8OdzntOSf4kQ454dg0AxM9RYFWTVFR238VQF/7CWF3NHtTMJVzvUa6x3BLBNN73QwlXBZknD261aaj6VPDm/UwS3Pz2bHWLHa+QfpoZj/ZoOWlUS1u4Ai7vpPZUxZhnl3ioX0dI4q2Rqb456iNVRKbK0rVNR7d1CtZnuya+8K4pkcz7n9if/yTvlqjyQvrlqP/8VCNaeLAEGZkqf9PmF/szuzWwH1Nd2oXwy6fC/fn4J0f9y1R+aSGjfM/9LSFec28uLG2iJYcYSGUYwo+p5kT47/lUX6b6nfs7BCFFxtjY/Bf7M7fe+5ej7snboS77SP3DVD8/1Tf29xdTXVyr+p37++VTfZmK2guL/eWn+sb+fP5+//FTOZJPhB9TddMOmahSkamOwlsmk6GmsPmWtgTWuCGQ99PM/rufaoj9+afz2/wxlXbOkKkmzxrHR0guv3yqgNGAkqs9xC4v5//up/KWax4S+ha6v5nqm09FLoUpeNIENcY3n+qbow6K7uMqnu8uf+eoK1lyAzc6YPsNCZnrP8dUivKvYn+T/yE56v/uu2mmTrGDoh4zXJPKRaZzhgzEiu2HhFCaDyqPriNI5qiGkIEeg804LbzZ4nYmzuWTyHrSP/cQJsmFRAmXkGGcb84xG85+rxQRGerlQLq4yIS9Xk+g5FytIBY/eyGU9ITSbi5LUJ6GCruT2SWl88pVAcwtMpFToW7u6/0EQpneSPiZ7xrq6+7E+3yYzpG7zVCv4IS6e1FfOLvcrw1tg08HwcF+8zhbom6enm432F/Hc2S0116kfqr1kG3YQQi7LnrQJm8k8HS15mzEh7rC2sqAXSn3LBznC0r5eP+G4H16MxaJ95SOrpEBbCr2gjN1jkAXb38P7K6dWVwr2+FygjGH3ZJIuGc9txo9t9sevERaEDQaLjJnbI4gfZs1DzMd9/TqekUb28YnEjb7tKXFU98Pp2JnPK4MF+iQOwFtpKksP5uqbUTGaOxNZuea26W+0/T2pQO2Lx7yoTwLbcrseAfvJCoCa+hYpu+5tITDZaryLAFPM+bye4k2/VYJ4XaXKHRLNkvw31YjhIItFzSschE8tlFI1J+RgaLIyuAyUtEmuvO+N7bLEjxlYbyZU5wXIirWgIOvhALq/Ope0NSb38CjT4WFlYAM83kdMmiyTifJyvUqQ/avJrC+qziT6qRFWNnYEC9EzqPZDvuvX+IOctHG/sah1xvPGdqUy7REpquTyjR63HK98W2HNgXiJ9Uf03MGfjya8xB8u0ImGXcQIQyTbHWtHkZ6RibjoYFMFxBkxM/ScGC/N06E3VdSSoPAvEGW12hj8qts0gubH6AI/SmJaD2Sh+851ApZjYSoGx9CI5vFprd4rm2cL54l6k/laACw65uHi/D+oJsXD+B29JGh8mPfog3lezjGis6yoEJGMNqZi0zdNYQdsxXOb80fYsF+xVgvphrV+rkHoXTqWTx7vCgd7RIKh+d9TkJriMWNUucO5QQ6PjBVrwc33YKdMOQvtuIIaDuWUEJU+Ypln0JTjGTbIRMUDY7HXMTvdzSuJZTx6CKw92id0sIfaRDF4YGFin8RaZisOihMDzXBaDHcz1m+5gCqq5JMt1yFutnTADWfIMNKpTzczVPaAI/9RwgzjponHF8Y3LfBcHY/x/Hnd7RJFbUMkj4sbI8uOfgBXxkyhDLNH8Td+MiQulML8bXYFMg0g1+uFpdCdr50iiGnA1Mb77WQHOBdGTNZWoF7UjTBf5aHkPDqoME57LA9x/o5uIOkYLgLCmEIl79iBONFDfxy1Xl6pGAbm2ATQO4mLYkEQdbobXdFjYNILsSv8gp0db6s4eHjCk6rXY/zrScVcCk2kfGLqjUqY5x7/cGeE8txXVFfvV4vCKbTGTK5+wipPGYavMIF4ek2RNX2pLsSapciY50mPTLi6ulDcs2OHBcIMj0qLw/3R4Lvd1ZtT0dWokOrChpJV5+KGua1w/nTrdYkR/KmBpuOuTcOVwKzxGPR6+4K94u0qacC00b7lNb3hQlIaMhQM9ohQ5n3CC5tqwsZczrRONSZ7U1MsyJxfB3y+bRLCquZtiYeAoH581M57X7D4ZX5D3IT73+YKigXn/bHVL/Y39dPlYEw+jufKsm4COQ43Hj2cYLiF/vb0mpFfjnqhmLdYNXN18IfP1V3+BP7+zHVZrs4gb4bGMupQSbNcXf9E/vrUx1XzbSgQDvT5rCqPynJT13/81P52s4Pf7UUnFW8JT8/1TdH/Xs3ze/cn0Ol6nfuz19elhrRmLr/+amCl17/U59qiP15muenv1oKRhUhU4nnRUggtkpYP2Zb8mMqZU6uf8f+Xg9IgcRrZLivn+rpkhrWbIZioOh9+5dP9WWq4GLgeFj3e/s3U/0V+/vmU1lFF//O/f1if1+m0uTaEoItICMd6XBH8yczuZd/NJncXOkJ2vb9T+zvy1TG/GkSPzghw/5y1Aem8tfef5KpRPH/mz3+Zqr/GXXUF+Tf7Keyhlu0A/fucfa2JaDvZe5A0vRvzvinbei9eC6gyNMXi3ZzBRnj6Eie4qBNsmbrpNWLWRTDXq5PLF62SUGPxlGDNIhHJE4vxYM62dmCeL6ReHiCp03reY9McjH2nL2OqNPVKTTA5KQQcNtaPajkb0bAJt6bhfWzFekYfAFyW7jyUFOtit6n4877PJc68StkEv0Y7DM08vchP8be2LRfH5+Qj+a9EI+iB9rs5aqFpHrMSeQvnZ62D/qC9Lo78HArnpBBDtUJ9stvzvxnqtCX4uqQvD6dEE4AO2yOTh2ukmUvMBlHgn4Obx12t2NP7O35XdGNM4ogf40aFgafHH/+Hh+Hu0+mQnTwMwW12+0FSX6es5DLaCP9UFTw38uaRe0YmUY7LRGKrjdkLEVZ91QzywLCZjsjMXuXON5bvoT7RB/uYNZU05jPM8GbOMea2fH8liJTIQNmxewpRE2+Q4Yb367gbT2FRRLaXJrPEg0eh6vKEiIgY52VjQax11RCnKOyoqjZ78BWh5rF24tU0an2eeN4sgWLVIYMZB+sFK4sMUi+HWykNp0b3md1fTFLXt5tPfqcE7RRgAxAp1t83+rVQszPC4FN997DKHPUwfdHtxTyt9oVhpNdV1DYJTLE8YoMO1ptVMjKW0VYa2L/O8t9QClq2N+D4iGTDPe3Pcy7wZKJqVFD3sxX3nS6EQX7LtimLnQrG7+fiQyLElukk1PwBMR3wpPI1lpjWkuo81ezpZBOxUNj2P7ThpSIjRDPZheg5RRiiD9uweKVdAnp4eQW4M2lCYtWAc6XTTBfQOjTEWFy64FhpGPD6zxqcXZ6LRrdOr5HkGl5R5jj7mzaLSQfqmuPNhwFdmO07a6As35CpozOyAjkVCPTHa9ciIRbLNL9IUQGFqKCx/SSAA0aZBS/iDohyga/auHvCDxDgozt6GVB625/heAO3XDuzy30YDknUBJ7NNyJ/FCo4RIPTulQN932K9kQWtzDT/aECNnioz2MZjfa43otL0K0b6WQHnfmHRn+kAvhhScmdYXyCUFhSySety6lM76SoThsxoxtwldPfWNPQKOWIkRaLOF6eQU6Pk9Fpl+02P/F/R7AQeuQ4VLrW6P1sofr2qRCOp+AaJz06wlCw78QJii3ljyDiIJ31UsSJz0yfVIhM6HdX/K0dFTZ2IteCSe2WPP8PPJTY9ZJKmzGU5WAo7we+u2TC7CLpflQs9QxackvPjx6nwoJfj7ZuMtoI5+LEpn26SCTP8LMh2h3akkojLH9gt20EI7EikflWg5pZvAVtEvQhDSVQTOaEufPXacmyZjcV8bp/nI8UZtLzD7cXE0fkWkN8ayckliTUfPlr4UKd3YkLKFynxpdtNhDnUqE5+unqhjmdMgf3W6H+nA9Mq3wfC5hz54Vi/toLVI79JZwG0sqT9U9MnigXQrgm2DFM5hUiALCOPFk8nwTV1ooVA93rgeRIAs8tCRE5+sYmbRaGTj//PmhN14ExXFLBj9tMlUfhm68t94o3B0ENklQ0z6jJAUzqldCsIqQqfS1+gbtrm/Yj6m+sT/tVLncn1yPDalC0wVNlTwehOMw/TGVuVl4/JdPZYnD/Xs33WHB6a6npOySP7E/yCJkFB+E+1DdfM1957akv9jfSj3hz7856slHPf3yqX5Mtd4urr9zf0F4Dioy3VIC2wexmb8SjgWpnEWP7/dt4Rf7E7t79WOq37m/v2op9EPd8Qqs6u9aCtZW2oHGe4v96lN9/VRGvMFd9stUlwUy1zef6sdU7ZaVoI+EjRCcqI8M9RaGWgXHDfeF1eEPU9mzCSU/P9U39rd+vQ3iJWFtEjJaHEDdN1vyi/3NHfKPn+ocf/4fP1X6QqbSoyHrbawMsczh3N9qbnVApdISQKyR0Vx5zcHIjqbgUxXHK1glT1CvD0cIJm7wT32qTfP/+qm+5/7aBTLXf46phiz1f8FU/0vv+6scS4aAvSzCQslQ0Mah7t2XE2SIjsoVzaLJDHX85ynEtrFT6Gk2mXpdOW24PdOTSreDzIM8jDmL+RQZCWb1GHYZNjQK7kpD2X26Ac++SCQUj09KX1ORApzvhRDetiuZPm3ZA1TmCWdeFBX05k0W4Kkavt+05J4K4f4N+TFCRr8Zi5R6z+PD+1ykpRA0Y0nWV3zmQ7BBnRmWffqgdTNGG0F2PWf7iV3R88Q9Q1g5M87S0Gnpeio/gAXswNhSNRrU5aIHbPbJeFgLRkXf1hB75ELHQqe8iWjjT0/I5q8edZ16N+m0piNIQrMj7nOn9dQiIxdbbxx5uCc56t4mriCy1Cln2y4TqVyvHpAJ+ZyE7Qtt5LkT5xD0j5qwhSTJ9NHBHdJZtifhKziLNJb1DIq+kVkoN45C2+auQaMVYx6SiaoZl2728ESvqIkTBZmozxrcy0JluBMWwQ1osl9dYDeTFkLsSWVDhXOHe7w+HgtxMx73tAlPKuz4qeI4nriHw0IJcE9fFULERzHQVhi/8HnVnMet76UG1ZMYXjCjPFVU1Ok9vSqeGIcP5h6VeaO3/GhCQFZPEgvPuUb7xRjHe7ZfkLB21NbIPZ4MdamXPNE1fF4w3HeY3vYHITIDZDj3KjcQnnnO4nqFTH24jG+QXMQxi5jvNcZSJDt4HUUqZJt6qMNuRiNPHi0+3J36d1EfPUYK+O1b4KzPFxqtHtMbpHu0aTkOV2OEU7RJlb8Y6v00yIimstyi1tw1PMw2yFSTWNYAYi0mUcFOCl03QY7PW4lCfMidhr7eYxny6REZdVWqtvGEUvekWbclzHbvqX6ZzT4QxosHi3dB3lAqHwBtqKmz9FVUlaE8rRzaGUWmTL1ONubLGplpM+E80rRzT1NFC2D36GIeVlKkUP9TbiFdSzj/FqdnT1fWegmVuMG9cV64QGe70wkC7r2EgalMvT8/Zdgb1oLH1agoqLVZu/C6os1IjqO+NzaadICrSZExO2yIsYRrAXtSXXhER9j/Y9aH4LmviLF8YYjUTF83CLrzlMefhSPTmR5MoHSGq5PPmxf2z490sBawEMI0l3q6awwZdihkBLaAW0OHQjlw76fD2f039r/reQHP11BzUogqtPH9qAHfGZ05Oxd5Q1wuIsN9kmQ4hnmp6IPdDbh2/pJlwdoTjf0owb9nyZqlVrMMDfEylZDpucKcbFFSXbncOHgvY4rMZyhA5+Ew/uSA83Uj4/sWeneA03aO478aIyMJzQggLM8XzlbTi0zjzgTIDq8dC3UbGWdh3Slc76qGTJPhfGsvyESvrlkLWbfTCuOcB4Y31y4idz4rB3SHTH3wvezDY2k/76kkz8cQpVNdyOgAj5P9UB/qcELGenFPNjanzIVYmBxJdAjXIb2KcIWI7HMev6dxT+F5UaHJBj+t9EGmXG+kHF6uiIzcV8jIt+AVePI+egnOVt499Fp1lxCuuo7HqWWhYBzq0R2j4b7Aa4+aZj3yAjh+bsj0RYPr8ctUi9pCTXklEqX2QkrAce/IVNl8aZL1eN3/Yn9/+am+Oere5n5syUaj7p/Y3xyVGYnsTgHnrCBjaeNaJLLJPqD69j9+Ktw/+r9z1L/5VF+mCrajmv5qKfxif1+m+tan0tuZwX/5VF8/lda2Nvkx1TdHnWQGMtY39jfKhP7Pub/2WsPPT2Xna2QekQX0l6OuGwkyzpep5ptDBRu1w+e/HppCtDPuL0bvWuTHVN9zfw73cuLZg99L+6CmW881lNzWY4ctfUp7XDUTfH4R/OOnItb1n3N/HlTZz0/lJck7/W9MVa6S8g9TfWN/t3rxj59qdsX2XniHDNg///FTfWspmBHdcj8Pkak0W3qC+Tlbwu/c354v/jCVZwH88VN9mernp6qf5PyL/YEfIFPNxcsfpgq49fkP5lOJU/Ff1aea/s/IUf+351OZkdRA+fkYQvw8UpwtkY6bTBT3LD4qbUj1/iRBlC+ejLEbrtnx6Nl70/G9Yc6tvKT61JmtIG8/NYny6cqkXXVF3U5ShcXiXUFG0gITwtae8rCIFYVafk9gd9yiLpeOuIccNTaDMtd9IXpuiEKV1UkGmAY9MlSctoMu7tAGKy2PXuXdpqvF5+p9muuSBdYseejT7ortbTa1EGoT06Tx+XyF0Il6wtj8kdLlcdrALvVnhJnavqLypr8BHN7IVNneKKiTrCXsL8Xu7QJBprZhjJEpHi8e8/iGjOYt7xBlrONRN73JNOu1KaRn4yXY9rlTaBwtDdh7UsWi6eja0mP8KiFYkYnAbOH6oIHu3vB57owxMdojY/m9jLqyqoR4pq9lulFEF8eXx4Rl/UmjdfuKIbBPEo+EFG3qSUVd3uznIyE82WOZ9mPn7IlSVTM7dTeVXvH9DfbT9sLCzTxL6dHMT1DW7YLFl+5VUDmYoxEpzDELs9G4oe8hQpQddxWJ/S3axDOR5kMddbSpQkcLaj9u2F5xOhPixXHIiTfvIdxKi5I03UFlbMle8kbl5s6cZ74F/VL4OH4MrgyZfGbSfnZsAHekOQ+7pdoYaLgi4Ga1JOnbxOddDkMthxfBPf1+HPKZxMaE6Gbhn+uNKNLJdH6BLDEHv0t2KIwiu2fQ4ofl+ctEm2RI15k3MT5vYumwK/TF3rmDfww7EhvhjdKVvWrBI2NCcvuJNtC7CTlU9n3JUnuGTOcc9lvI51qDjNwkyBqt0AJbHjwhTjaiicyiJ8CySCTMuo1SmjpjEcBLkSH0u0eNtFqpnqDlJo+Fl2XqNdQXKLr6ivMzm8l0Xt09eN0jnaSF1KeGcjtkcC8qZLrP2+sNt5tZqGR9jgxhxi3tRwcZwukaSBSvQ5sq5WcNhb7H+edO9w2V3xcNaht369j+vDR6zP0jlJnz+uZTUX35PCGz7xczgWWlQun7dHdwelsGy+gBHsZ4gjbgmFFCsvdUq4z3e5LjfNQujCXHxKZpq85h7yw9xk4XEejyOb5Aap8mQtTVwxU7gv4BsChqpPxWhrQWnCVQep5zNumlhnaTCb5/vr3xuK6vIq63C0qm9YHw3BKqwtjmuxwuckFJ4oz71qjF/RES9XZmUZHOKyKIgJroPAEelvMYmTi3CJzlXhNSLTsgE7zR5jXhaCXk+5FvG+Jr2nnyaz8XbHf+bPU2R6aJVpcPCW0B94dLqbrwcHeUZBrH/j9iZKLK2C95tt4hIyWW74G/tC44/i/UFGsXmcF/b0Iei+tIpH7JdDinN42k8VMVjcq57KDOzsh0dIqMtFji919sa4FbTqMo+pRvNQi084tFz+dGptgNBbF7oeMcGu4gT5fDndajOTLWeHroDSU5OZBGei2wZvCTykprgzebMhLLF4rtofoI0oWnkuw1xvkydVgKZ603hHRSISNPtNfW69erJ3fv4S7Uk9m+H+5NuPMoe9xa+uHIpC+200l+jJGhStPy4SRMl0JWjw6VcVTqjfdeGQcWltOpQu+eF4N7sVfCL/YHGjKK/nQ2DAy1bv7KUfemMjKNq4Qu2LbgscB1m+JP7G9gKu+6f4tkESUiuMXYYT7u6ilZX+8d2Em2Iv7ZfockvV6uf8f+4ski/Duf6uenOqsG97Etf5iKvA+W8Iv9ff1Uuqrb7K/Yn6V5tvAXUxlFiczwX0z1zacK6tv7j5+KRrHB/jDVEPvbRJlFvF1YP8jnvijBMfRMgJuMz/sylXpATRJsyl1Ils6Qf/VlqgP3ZXIZ3Vswxv0/TLWVbGQgMqYMptfl30wVaBYyzY4eDqBfFfz9b+zvy1TfHPW//FRLa/CrScbSHmqKInP68pZ5Q03CP0w13lk8sEpktG2yO/7Jp/rG/l4Zf/w593edIlP9ctQHP5Vv5/h9x+76Bs59MdSa+M/6qSTxX9Wnmv7PqKXwb4/9jeu1A5E41gQmPj4VbeZTAxJ53vFwepdtGjW+CMVl/xDYxtxVVDkbb+/zOCNTZapU6O95P4dUsUoWESWi9KrXC8idA+rm8eURUtauDPAMcSLEwk3p6YY8dPCzbUHik4s25WDtKijOmsXDQPikyCzOFMqR2rG4nKQF3XX7J2SS3ZIomuw0Gt/OF2SqekngKV1a3dtQBXZdd+ARhElDiypGm7xJUbflPepWQ/7UUBZMZvHmMgppNdWukLb6AXXi/hTSm8hKKL2FLcTQHG06at8LCMYq6u7I3lb0NL62EC/nLyFKt7eeTnulg+KgvLjF2w5oaiIjeaNZwZknb0IqhfMCFcFuwqJkNkNdP3EvkCw8WQhrGLXU9swpeOM3Mpi9uPQ0UNcC+NeRR+JFIAB9Oq8Aktic8mijoU2VnKFe1PoyIuySjR906ZyaP36q1pyZ+s1e5pBNt1yI66Kt6KRfcUiC2xxtPLxC6sivGeQdHfF40pYpPW2VBUR+cxBCyNYtPZ+kGsLKc3moNMfhrpYpMsKnlAUGiWcah4gHcPqgjUzMoQ70eY7fX9jMr4I9Tq6KfotnZyjX5YnFr7AFtDv5EdgC5iRaDjVKFXJncPk4qPtbrzMNspjokJslMu1sLoVUa+5PKJTM5qEbckqNsXuELM8Uxp5nNTTeKysBfhSIkATT7mG849nEG+2unWBZHjINTs0c/Hp840PSOqXP9IXt+dg6TycaMk1io016PUZoo+8xPm85c0xIRI0LYfBc4+/TtQ/ZVdggU1YfnC/3OYPI3AgspO+9SZfZ+A3MN+dCJJCDZlD1qXhzg6w4u7uWpn8aI0cmic4kTOQNpdON5cD5OtjwDuHFMEbY/toYmHKvYvvNJNtASUNO4kc4xfV0Q5tf6vpmuNM7KOhLyimE0fgpxFL8TClfoY3dC77E2OU46mlcZwdk5vA55FM5sj56Tg74oW4yagbnjow2Tyx4biQqpN6ob4yHIuzgTDa6kJ8fWmr41hWJbvk6C/HJupg0z3cH2NP9hkSX/ojz83xuIA56UYgzlNN08xg/IdU/C84erzGla8dQwSws1AilLlW43o0DhA99yGfUcPy9xcWFeuQiw5lmlRpZZ2VwNHvCs9iAxti90fIFl/lJYGvzlpIs7CaQXvyNEI0iatLdc7GEp7/UWFo2Hv5+52VwYLcVS/Tep4Yx3d68BQ1lbqvZCPR+OVZxf1GfPH4Md1sJQuLAU2VESMMP9j+RrR284nhJkm2PjNSbIxdgFWD/Xxmuv+0GbZwfeA6Ofy0o9BJ4SzhcVZXn4xy/VzdbZzBk6Aip++ptY91uZt4nD9/cuhC71dPz6AWeN7+RcCSbMi1FXG++d0OmKVswjcXKQiaKPzpLszU+b7RCpt4vNjVn5IJM2wP7QGrObBb7E0Gj3uozg8goxrg/DvPlvmO4Me00ZOTXGlpjJk1X3uI2fzArfy80fbFaHsDb35ER6xj3m2a+IFAtW2R49aZWhqQvPDiOtSXLLjGux7ocbT3BUQ4k3B5imRYOj2Ez1Vfcr4Y7ixHK/sT+fjnqsXaQYKnukKm+fqr8IjuwXXyQAShqMLJocLE7poj/Xj9QLwv7uwgryXD4j6lOY7WD5dI2hB9TffOpnHq0ZgBxTcnDX4dg152Buxb4/zDVkE8VdM9KJChc2p+fCi7rY0NSp9f/xP5mH3z+9mm9YNWaNg986W2TnknIMHNlw8F84PMczv/xU32Z6ptPtdWGnPGaVgqJunsB68/KYn8x1Tf2B/tH/cdPtVQ6QjxJv8OPqX61FL5+KmNDLuBc8w37MdWTiH9if7608lPSHpDhNrFPhV+O+qTA9W7ZQ2yyOdbpL0fd9kcu91dzbO85v1d/mOoSI4Pt74foj59q4f/DVM4ytbhXachcj0PHwSlWJvv5qY4RQ6Zy8bOC5yDjjpv1GbSNPliZwU8lLpFp3QVBRrPU/yhTyRP5X+RTSf9DctT/3bUU6mfZgbs9ysRPHejpRbsRiE7yS4gZmhTqV6M36ujjg4S7bIG6ajX5eHN71xB3W6xDvX2FJ2BMzQh7iUSmbDuTYf/cD/eFaYpNJ3xLYBe/JiSsO7uhzNFUKMNux9koXVVUBbaB3fNuoM24aCK1D9fhfr70xVm+T0P6yusbBMr7wkIzvsn0vMlP3ueQaIJH2LrSF4p5BlCSXIjgchbpYjvYhD3rSISWdYjV5bhnVrHEY2uEHarO4RmSLi1ZGLeGTedPbwXRJVux+K32LV2ahozMlzxJeHvdQjrr92dghf4iUbDIK7rN+wvs37MXc0F0C3KbihyZ8pIwFvpoU8gjzyCydRGZRNkUlK/nHIpekoT4dnIKWrAUGbWZVAT7fXnQSbnIoDyfTYZroW7o8Xb0ACQ+nM139yEl+yHpOJoohHXGuKKzR1174qmsibs3UlmPPycLbUpYsXg+Syq6uUwrADGbs0jxXiZl+3wCuSoqPBKXrk3X28dQ++BzYLEQDWe5d5ct7FftWohH6Rtt4kHnEMwNSQinvatQB7c6aDdDXeuN3oMhvPedNxeGWhpskrU6Kr4ICvVZM7bEkaFNdz5AcUrQ5hLDSw1ltfPhsgw1kosMmWR7f2uQT91SCNfnBKh6ZwyZVlqxkM3qlJZv/QCsFhaMHfXONtzlLoKhjD7LllO0sXq56T1lfe6YEz9vvb6oNxsoHPVM2EdKEWELVGClOtZZ7qAoNQ79Loa6SNFG39SDbXjhdQ3JA5EolpikUT8NJNhuJIJMMq4qmtkr3Oz14MMiYWIrtLb1J5RZMyfx5TPu6fryVjzJWFAS585c0U/ZkGO/mR3Rpicp0Ld/t+GcS2jDexPfXzvrCF5TTePZw8D2c+W0RgbrjjzsZueUJsmaogZ5EhY9quqBNt1dQrqbPVlk2Y5N79PbDPbFbcrC8WRf0amx38FOxL2bqQe0L5f7xoc8+uDPb71l0l4lW6hMm/I0CfrK4FucXxWxdZbpHbYHXssYfMc+c3YbY/+52q0gvl90ZAzLRyaM3BqiuyOysDefIc3l/AqFqCBT1m9HpP5UHoN2qpHh1jEOeBhMfGQwFRl1XeBrR4Q4cFSILmTXBufLdSUlcLewuam7rgrDzYZzftYOGXzWboFEz2QHQWMQHnmOntJRclDhuKlUIV+lXWGM7HUMl6lk8PzoVoqxM8qTNx37EndPma3oq/HmAflEupIwcq8a3Y7vFlzSGWG5VlaVMTrvMmjFjSYkiur1hnStHQje2pmH9VRqaUBw/qeKtOYhbXWb5vf5GHZ0ppJkb6mNMeYkgdvORKYrG0RuW40m3lR3eu4el0WoE8UvIDglyIjbu6RQXHQShEWKTD2bgGb0nopMVF+WQmZEh8aYzAzc746bmoRmvTZxvbEMmUo0eBipfkjd82cCGSEjEmfHQ2WccWChhQXl2ULScDykFfGm0N4EZPVc1s+d70G058jo/Q41lcSHc75suPN6Cjh+7Ijfo92ow32fLmoKHOeNJ0yzUoiM27mniwbbt2y8FfOuB2Sc6LLoYPNYI1MdcD8iRCATWEq+y3w7CSoSWa0N6u3q/h37WzdDnfX8hkyiaeQDuMptwfNlPfwx1XqE3w/quAbCh9oDP6YyGmSML1N986n8I9QiOc9I88dPNRv3IvGNrv3jp7KiT0Vek0qHVT23BNy38flgJB3+fGtzLzPx+Tq3Dj+m8lEjUuJ2yDQrz/wn9reKh9oIr6PBAlGtNVKFh+KPn+rWIUOmtbr/xf78xQYZ8Pmyil/sL3Dmlv2L/bnbx4YH2XCurprx9sdU3iE8/PFT/fKpZI5MNgKhBnNzNUhw2L7pz0+1JfVGAGuK7dmk3gWW+tMVfvWpzJTVsD4eKPfWAo7Pl6lUod+yoHAEk6gmatBvPpVXu0vzx1Sq65gsQLgX//JTee/buyc0Vi9gXJhJAvfpm2SmDrUspByZ7j8c+5tN/1XsT/q/XqqJ8v8nUy3/zUwVbuYr1AnXFw+0hWrS5zNWIaD9C9f0GveIJry+YLcV7ixyu7v2i/1NxjEXrN10beqbYwjgL2zG43F8fFBxsZkCHKZzxuKTQulRnKMNLWvco/1HkdKlKKqwJ+aOhJviHNIdcfGb21uVI+irKTXfEUq3Z/8UQm3cmjRNJy3E2nDnrZDnDzpfrpCpaktjUIdSo29L0RtqREao292ooB8jP0JuyC8eHoVCo5k130HYplMhasuHQuVt2gCUmz0y3eBX0x7zGpbGRSOhHHeU0iSaQHJ6PFhYHG7mL7MgN99o405JHlJx3VTInO2T23Kxf5BWE13wtTYgseq3Ik1zJIXEHO4rDLQspewaVLBTGonEkYuroa8eH/DP7wNnz0XS0NVQ6yBIXJ3H16dGKadjCyJtIwqh88b/OFaBCOE7XKD12Zc2XZGs/PmpLKabre5I/RzCwx6Z8rFZhTQ13BJ2djLjYWqMNXol2w94mbrgkW3vFSo64gSi4+1AmD/coVqo+RO2wWwpsOPkUFE53ZYAn2bK2cZ9PSgnggMvfaazxIg1akyv0QvH/9lyWxWzSh/bPoUo7QtkztlJpLe4LKDQC5nHi8QDY/eQXDjDTuXZNSp7Kts+MnUslyy+Hy82XTJ3DtZsrbEQWCfTmfPJIZVLZBhie2iTSBdAq491npYr1NlXOrp5vXR4Eau0bxXqaw0VJeW1ED7vaKOa8lxBUvhD/kyrmcbOWTA4SAtVyFLVo8Zr6axg1005CdPlVMTxOLuw5LHCvGOmavRUzG3ImuUb51NVPGjyXCFTTPmMxKGITNseNrI3Wx/xT5bP20Ovj08VfNHG8SxXSUqD6XoL5/qhCZlrVaYxEyycqadCI4k+7lLjccL3B2p4ZKxozkDn9rkAsuoVFsxmuPWXy9EYoqX6YJFaKwotK30CTDhPeDy97FHTvE44v7L5Y6hP5TS6N90TCNPHhERjdS7S6ro24eLfKEnLS58an/UugepeoU2nNxwP05sgA8f7wa/2ihVKwrzE76/PuU9aDzXPMtjjgv4IjOH8prQ9zs/gu+2Mxxv12VK5bBawOk2nQjzRLiEdHZcEmf9UIQOe8N+THbGgdU7ItMb3zl6eIBNPXzrPnk9krP60KSHcXhv+YypfIhTH7zoi3lHve3qDUoG9eVBZtrC80DDZJYQmzQ2SdI3WG33zqbxF7Ey5Y6WPVpe5j+v7op9IWMmJQn0m4PhfKCHpR6pSYxQjE/FkpmF7xK4x1BIZOLN2ZxYf7UtDW0Bm1pMjzv8twhfNn8EM4qs+JrH4UFMjmlshcGWMTNeOVdkoytHHk+x1J1ijytZ0SbrakLxWtRBHZUJp7R9FYFdxSVIxOyhGOlYZXOeHJWqpBT7vdffX4Nt+JYTNCJk23nZLlJXIkOG26HoqlGUP2eG0EGJnc0iNWmE+NHxNSZ6stNAwnPfIE9L7nTiv17bVDbLB/friH1j0Hq0LOhU7DZploAn53D+ERlpwZOzW1lg2JagpvvlUk/JZ4vfaxA86e0oM7I6uGFyqSiGBgoxidO8NCe4vvyLGaieC3q1dAvUFmebhPRxY28hQAXealJwrdQ7r7QUZ68tUXX8RYKXLznDPwSckbspegELZ4IHTIvM4hnr91af65VN9z/39Yn9ShqT+81PNnwb75ajruYqf6HW0hGAmHgvib+wlbGLNJkHgBylpN+QFakRsBsv4bZPZHZlFrSYb7j314A9TbZGxBW93XIZE2OHPjag3yM9P9c2nWnv1VvA/e78l1nxgqv+K/X1z1LVwRNjPT2XOuv2fHPWvn0rSuj9+KmgFVfz5qdYh0tMv9oebwuHnp4Ln3qekNj1ksvC1EX456l+mIpPaFQLtjYzzjf2R0P+Hqb71qb5M5d8E8sdP9WOqr59qseNHsDkx8fst+v4vpoJn/8b2qPczbOfbtfCL/f38VK2Pzzvz/+i5v/n0X8X+JPpfl9P8b/JT7cpnBXpunAk8UrsgNzRCUHDUyQgVUk+d3r9D8dBuQpidtiJdGlnvjUqLc2ubJLYexffhTuLMJdExeRf0sXZEtGnxDG3SxZLpop0oUMqOwMN29rApbD3Ugb2b82jbTU2qv88qbE/HCYHDekRR/aLu9MXySeL61mp0v3FOsPvczyRmbD7UwLwdvU9paMRPX0mon+6eDImBWiUq11SjIf4S5HY35JsAvp900xSiZDslzBEfD5rvtCMk/XmPe+bqpFFT9heweV0n3H8slZRU1XDXDOF3zhw7UyhK0xoQwh6cLfK5SXOvzyHbHZ7MWrqORpr3RYb4gNM6ttShFoIVhJA+CoHHrpDZNFnfCkjCEb5f8Ef4vovZgVfAgcVxva7ocbrawUabok3jXVmQD5uuoZAe+Pe7Q9HT/X38guDmzIRI7EcyHR+jnSeoYcWt5cFMdWECe9yD85DFDRcbWo5LtDHrkSyEL+0p0mK8fUJQzec8fDLnQWOn+cD+REsef95JSNVgtR4yE2Y8mKf7lMQnZBovkSY8HB3LkHo628KVz5dC2qAOM6w2u3md0eLuY/lXW2+a4jE8PyLR4dSY1OF6jt9blEkcaJ1tRMfOhtozVZKxxaugddCOIJOXeyGWXWQgcih9MCCQmH91x5RctFsMu1OB7X+z8kGFqeTBQxjuqJW5Ckb2eLbemKVP4lzvW1OPnB6h/hQVPPQzo6Hy8VhCuX0sWaZees3Qltz/vp+lBF4iPZ9HFOK4RaaZPs4tLYPJDVYyewv+OldsMonyDUQm73m4yO2CmsH0PNQakVmcty+gp8SQvJndjzhsnFurp23FIdpCSsIrn2pUHyPTXLdPjSXRTdMMmdzx/RogUy46bL/tnQwAjdVCVG5WNk1Hsw+Qm/dmnhArDYmV9xyS9ejOIxCQ6ez5uB80gMgjqcP5s+NOCNHIvw856k6lv0/FHfIsEQl7jfOCLo7rNdxXfLjfzqlCQwmkCPh8vST53APNWMS4+wdb4ySEk9kKnx8bIhhy3RPvYDwbkkqvDHaC9uHxUbRFam5eNRRuKXN22j9DeliFs+HWsokQn6fIxKrUIAYFYs6iqDzJ9PJBpjnFOc4XHxHdKGYWMvFno5M0HM7dLfKogF1iNSy+ijfU4eLtAPQZfQTvg7RNX+lZAtbPxyw64mczQLn4cM19yhIUB42xtd2d1083E2aXclHo5Xy5BS84V0IswkWjfKhv9ZjtdJ6ftsggo/06hNrVcPwfB68wXMm3IDCzof80qejhHqxgvfBmgl/OO5NOTV2EdPJWhNhbeLZxGA3nOL0zFdIV7Xqjmm5e3kTWO2LPD5ao0xfMoBD3exLxBjXd6fB6QyoO92s+0040zj5+/0eDjJP1gLTyeS0NiKcpMug6XaHotBDltrd2IgSG4rTken/dAazTnEeqP9zXmXHUJDkyYrJSe9PYOMu5N8nrG3Hug6bYNSFqSHWVMrZdnU36Po3HkE8PyJDSBNvfD3X421uM/R+3qFEMbWZ6s9tuL7ADj5sfU7nWaUU8kiw1krID7qWTsyn4/v7/MlVku8RzznpBRlJlA709h9oKezElmSDMYPk+u9wjm/fjV59KG7W28GOq7VvF5yELItNUvk2mQ+2A1cZZ4/69e2t/xf5+fqr97s5/fqofU72eA3P88qkafP/cT3Uw1pIlwKwKQmJE6n9nqr9if7AVDr/Y34+pHs9D+WOqYNf38q8+1ZepwDz7DQmMAyoXv8v4L0c93yyGO+tnKEHd2rJJttz946cKa18kYypdYHVtNty3j55ILjqNwWI7ZLjZEt/3ytYlmFX9j5/qcyclrKTNlnhZ6Re/2N+Pqb61FL456j+musA/TPXNpwKi8T9M9a2l8BdTLTVm8t+5v3F7uINjBw6H8oDt++aoq7N2zX9MNZkmV9BceyP8p/OpFtK/iv3J/0vv+zPGvgZrti4JXM2rTPzTVYZ8fHiw0N5LDd0oowswLbiRSOK3hpL9svMW+/rILTmLRb1/ro8QuFeTsM4Em2p88gH4vGQepf3iQWU+Qt2nVB8e8manUEX1RhCt65wwdxwN9WQmO1DT1Z0Fz/u8Ir2/vyIjCQ8S7aOLSNV4j7PDZycenZs8pOFkfvA+xUIVgmm/TvW4YEcA0dpy9tnquIl3xz144vHJ2eSF73/7xxD2ZDpBG8+Kiir3poJdvC1Q18mNSBefUQKmjQzlT9sNrhF5Nlx1Gtx4VL42D2SeUQkBSe9C2PVXmfpmFYDvuQ9ura/IYLXNavBO6UpgVyEtqLVDRgiM40eI7eRKaXz8pBDOT6LApor9oKVuPgG2OTLN6ZKk9F76ImzEvOf+vr+L5JYFOuyk+oPjbyoFTS+3K+TrThaizh01lG/q9MdUjleaoZ5ZuMew3kGmXaUfHM/ohgxZz+ShvpTT0IbrLSTuZ0Zige5T6rsFMt1aRKbRRmubztVTA/qEdhyKaC6StTANoWxNkYSLMTLcu01W8HJkTUi9p9caXPXPnpAUF+IK/UbTp7vUhSA+uSTuLjj+y8UxhmQ+lwg7jlTNsI/WBng7HnF2LMcmnVitDKysC4H1EdrA5pzdwH0vnsS/3nYFSS45QFEmEguXFTLdcswsuC+3S5J4Soc2wV42XpcFd8ERrjNRjwCZlil+yMNeYiJduXEOwVzC9jbDOatJJjnQtO6YROuTW9BA2xCA4FQLzGrPKT1yZwPuSm25r3nZg1gvnULoLjoWPYfY8Xu/qsF/7yQWgTRSfky12EhT4tXPW6MzuzUhFs8+iZ1liAoSdms4eguNZOehDryjSy40ymMsRBP9gDZRrwnsXkWNTK2sKH02Tw9M2W6Z9zK3GuGyM8X+pDfOGheZ7hLFDyiOa4GzoLJ7utlEgJrEu39jf6G+qqkHkR4KjJH9HGhz7Ay48ZCwdL0C28jFLoAzrTWedJ0nGp/ZBrsvVSfONs4ZmT66erDMYtRU2m1nk2T/CqHQD28WmZNHRbdktcf1SCQephdHo9ebNgXncBWF2KUXk8aZ5sJO7hiLZ1lo0l1zN+GFEp0l0HmKgTADUE+LJcvH4UExprNJDukROI/j51wjie3LYH0eV+5fcH0QdRp/ICJzRQhFa6zQGd258FwA4Wkz5Gdx4Zx44nYlcjdJCk2/fRpkMDXakXC1mFBqjMgKzr6DDNeaQ/7THJnoeZip+G+1C402HW0hDpoTibP2ktKxs28AZ0AneNnJbkiUTF+QPKwFY5s3Msj9xFx4TNZEyMquq4ylsb95493sKTjhaFfoDzfcgaeRSIiktSDS/Ozi+u56pJNzfXgYL3cxxEJrjeTRXaWGQScU0opUJA6rVU/T3VWAzf3xIDDq75ScVf0E/tOQhbhT8f36Z23BaV0OdeVz1DQemU29kem3gj3ZzkP99awMSGHnE7aJRKBiHS+Q2V6qkNcNvm/PVQM1iY+aBqxXTy8nZ+VJrN3j/mifC5qvdyEQ2q8IhAra5G/sbynshhqSNjJVH1gibMfUEX5MVa9t64+fSrabEJVUNwP780Am8PLlg5hJ9wb70dgC3JCSiLDznrDcFAbzzQ8yVfgULqCXk5Xwy6dKEs5+TBXo2bsnbIz7+e/c36moRCKnyASGkCFD6UaAjDcKlz+mCg77wCZP3+tAh6XN/PekNok1F0rQHIrM8GWqICDI7LsPMg4Klz9Mpb5GBvHCPfZ3urR2w53UW+7NrGVLSuVQ/PxUwTp6A7FTaQdbdicEXBOZ6pqtC1C7biMEPrxFYjvWBZYk/sdP9Y39fZkqyAc6coRLBdvjjPKfn+qbT+VYsw334gUy19kiJ1QSucv85yHQiHG2KlC3hLJfjnqmCjEy3H3I3xpif8sleSFDxRbH7Qif16rkCG60MRmkudaT2CcP2Eb/h7t36VsVafJ2P5ADQQVlKJCJgnIISE4zDgoKCigq+Ol3qGt1V7+D/Uz62W/vrkH9atW6b4U8RFz/iMhI3sL9LLkDye7OBbRI3HKuBjje737RgnLwkQH/zf2pJOFf5f6E/zj2N1f/N9Wor1byFoyOQeWWsKjJ5j3hwVVed8ZcB23OS0Wfe1g1HfMPm6VPt5L7dKTDvCJmNm5lVXILE3zvrrLgwqYCObSHF4TqZMH5a39V0/x54cFP+5GFWXXv6a0hEsB1mZDwws0Gug5ghjqInYlbegKQXa/U4Gj0ToLr9JMbW3UlhLSsuXA5LilNju/SeUfjuvIOt8ZUnY7bA7pGyoXzuSvTF39OwTe4ngvK7b6m+v7mQLq5cuh0ZqZJH3Z5hEOTZRyTdYo+6iiNsN0W58pb3xq0qexwg9Q/d1Vwr8WcHk9iBkc1RB8n7JKWnkR5B8eG9ZzFW8hARykzIepiBZluo8d0A3MH/HnxJsx86AJ9rd8MDtqcq3y9lmLaC/0dsuCGOlH3Ip/WYeKCJnRXznGXSUwi4SCBF90Hjm2WvUyzbXqG/AbIKFY5+bT5mYX4/lAym6YtVZMl6pzg9thWbCq6QMvTMQDXc5EBdMWK6d49niHWigUXdAf0iXZX9+AIBTLNZtZQmhqjCpv58/K5EzXOSbuyLYjXL2Tge3LI6a0rVDjf8jUXTS9OrA2brnKkwr0SmzzaXn04bETmOG1ZsO8HgUrjkkGkh3Nk1vbJ0+xKNLjmoUSYXFs9bV2c7zSa5SRcGxue5uNlC/vCrlEtmwklLpIs+Ds2qxghB4Gm4moLpWKgT8olu6V7kpycWWLdiSW1Xam+jSJDHzKaXGglZ50+23ME8cGVWWwcPz1H+8aAU+pLDJnqSelIDQWOqY1MI+7mJhXGOAXbQx8HM73JCbyOMoRi/cTlct7z9BG9c8if9znxC2HSUpg/eGdKVw/OGR5prN6Pryfkq35HGLd757QtkGkuhK6rJH+tB63FVQjIbRP8PGIL1Nvj90fHquRQHXw0xYU/gXUbC9SZWjSQs2+9ITJvXeWrYq/TZje9wvFB31U4UZGxF9fAhMDd3D79qSyqBvPmjcw/IsOnLKX0vV4TuBhErVJ/MsgaOXEOdM1izcUyLVptGp1sOMrjBTWStfHpLoICLPeWc96V74DMN+fPNbz7gbHzzgQ62YXosU0O5zP/5EJ7beBBDx2uCiZzZOL+lr3hkKUm8zfSO6Zc4CDT7GYyl5yea16zspcJt9koV0mgFYOWmlYMzmhWxHcmokR62fKRKc5ImjBfUnJM33dwHo8VYXSwS2pf2A6uM0WtkqVd6hq/nLvOW1e4zxXUmaDeXBqB97mqJ+RdDqiSMwoPkVeq9KzKVCvrtQ1Vp00qPzg4VBOumgHhTaorNrG2Pu1NjcJOza7MLRJk2vNr2kAqjmIVdOq0pRuy2kFrJiqXVKtPf7K+uziL9Yiayl7dqVrK2RSCamejplq/TSqJ1w7tV7FmcU2dWisX0Q6KZbEmUZzbn7jzSYEwGQoWvPx5Td274sCmdM+VYzzimszr8xHid77A+RGPOZ081hso55FCkukWNQ0jBueIR6tle2ObSOojfXVwvNa4/l4Grj9dXs7BP7drFs1iXG8H/65AsXImLGi9p083z8PGec/VvApeA87/l6l+uT8llgVSzj8138LuE/e4KTnZdByOKhWs6sdU70Le/+qpnG1OgbjZXQBFutkcPNqx/THVN071Y6pv7k972Z/6Jer+yf19mcoLXq5M1OPaw/F3kLm+carZsK1/ub9fjXrXsyvoEuwr50Dw+79MRUYe//ytp5JN7gHmkSJTGQ0y23TLCiBsRGY4Fm/5F6eSQ+UvU11eyFTyHVUCNDFIv3qqby+FX5zqm/ujLynhYE6RiTglykHZzf8y1Tf3t5Nao/Js2eUJU1gLZHn4W091U6UINqeacL8a9TjPSjAext/cn1lVB9DeH6Z5NchU7bG4wpq+7Qq4BhmHWtvix1S4ylydCKfGh22aIcPtX5VOJBOZydghtv3O/X3rqb5M9atR/zKVebf+xqm+TLW7DdvqHzXq67rdEefG/p1xqhkn/Kv+VOL8P//538RUrdskoF0rDXVHyutkvTBecHgMNxJ6j0inDpp7yLuhZUGnLOV/MtXdWcgqJ6d3XHOw5Fz7lcfkYF56gOQ55/zzNfMpWQYvyDR7ICgL7sgcD7YEf0jiyk9DDX3UuZZRV8w+x8sKrSSjEZSQb3ArszxYINPlpwNk77FCJurFT0+8Xe7MusW0sr65v2E67YHo8pr51rgu6Uqch/i8x09RM39Hn/EKdwD2/c38yFoJSFFtDtDpKRfqOv/pu/6agOlyIXN7hY+Jz8QLZIdDy0LB7kx6NLoIokHqKqbUhk+fPE9+TGX2Ce6x8+H6RCZ0xMqbHwW0Pom9B3/pj4QtPn3oN7vUBCbP38QXARnJ6dsGoDZzLrxtI5NuqI86o70eGGjNQidh/UDmWPkv4teQtfQxhhn4ym3GwkaQWrp+PZjzfngls7hFw6uHe2NBCOOnvmfx6qm+s11IvMuchex80KlM1Qx17HJOwv2kRxtumC2kjyarAsLPJQqfown21M0q56bOBkKj6wai63WoQvmeC5QFcwmCjkwrvzFeujaxldIZxk3NWXczrtXdofAhnroyx8TFy6esfjsQyw0+b71/1tQ47xWor1MRmYdYQK2jMEB8NTIWOPampsengG+eVzHnbd7hQIifquCgrKxCIXr41C8jAveLP+WClXhEJlpaqSPM1I6Z221iqlevUgBts1YxG50+PbOUQbgqPnfaztCnXZNCg+55XrJgEh1qCrq1hjjcI9NMnzOBUt1B3TzXvQpBn0gkYY8lxLe+58I6XeU0PuJ6+jhpjt1vj8/zd5wzM4sLc+GxA5XAKoBo7hPCnvrQ063wue/t/JxWoesiw4yPaAO3m7Ni/is54no+a2tgu1v56VEa8JS/be9gijryQHesW6Jc3Accbydcf7si4+n5vDvBQQlGxrTWpBRf14DMN7vvuT9dlS77CNAJvFmwGTuBJptMhuL5VrjUeawF3NZsD0Xa4/wdF46vHc4nE7JeqKtg1V9l6r/Wd9iEN5uB6S0GoulzZNp1/yKh3N0FetOeDDxq8VxIoh7FyyEeQOEtZG7/HQq0rFYxuLerRkJc2C0VvDUyjb6TWWpfil5rXMeAenpYV7G9WOfa8/UIIdqUZ5wPuRPIcB9aWI+Fz0DqFz1p7HcFsbAR0TvUtkzFYbuBOvzUXGduwWv22bOclzZ5ExPm91ItlUaAjGUm8fV4zCkNP+MPe4WkVu0I2n2okImO71UVrJfHllYoTODAupqEorYwaWqXAPJicyDu3Nj2xOpVZJpLvqiCWYkMvrpnGjxOnFLFC+sla0dTOzuvorszs0t3vFoZ9xMk5Lzl/KSEmt6v4QXySzAlftWsY03Jcf09wnDCfEKnQMf4tAafrAvix6d5TJ9SXIDuPUPmRAdNIrkwDeC4XM9IYK4nEk3Huwrl8rjmEkNd+1qkJoPzVrWmsoqL0auXZG9DcP+ccdCfQ0sP/HmEZLrD+S72dk1NeltBmLYrEmrzx0D1XNGcmV2iprxs5vo/4lRufUKGOSybJ+z4UkemmI8xyceIQxJSLQ4qDZnGcWIT7KRBplJ7/M3jdiHCZlXhnwXR/ctUWmZW3oL7G6ey5+e/TDXhiz9xKocRhZL+/WJ/mGrRKwOx/abG5znhz0+jcvjl/vbqbs9+TNUMkgJ7+t5XvzjVuVw8//RS+DIVXJvjr57Ki+zzH6b61lNBtRmBrNvFnziVu50NPLnnUfrL/f3iVBd9ncNeapPqx1TFZPvpSnVSOWd5zHRyku4ZbN+1wVzp4PZkMJvrL/fn+fKLJ5ZAYzB3LeF+NeqG/zrCHjqKTCOc5H/UU/3O/f2DqSwVmapqq+J37u+X+7vblf+LUwGfMUqmNHuAYu737BenWuwWp9+5P6+4DTh+TXEDg39Z5Hfu7xen0ou/ub//ZCqvvyPD/vuYihf/1d004v+QGnX638xUd2P+dCZetaxs8SFLRG2CG/hm0nK+uQ8Huh/GDHJXbFAHSmJL7cp4ONO7e2ZmEs4HdVQ8BbTVYmDe6pWi7uiCDjLizrhAHTNKr+mhg7yonhULHqlElb4Q4OhPI873NxefGj7CFLFvOu4RC//Lv4rIEFnWcqwwG52eH0kCmXOoCDOuYkn1vZc6s/glsf3TWJjq7BkSWE8VHnXD3DJJeVi6kL7UOwv3cNep2OFqdAdn4Pw42ud0peQJRMUjJWx+4H06doSBXUoGB+UB97yQfe6pV+9XLpQlnadVrzHwp3bL/G2YyDSxtktAu/3JEpm7mpTmcQOWcn5xDkdjk15SbwvZdj6wUArikja5p8GhXg0sWC5XJbWEtga/YRnnd/XnvrdZ80Kdd3GYd0EVQdzPfW5RG6OR3D/x+XfztwfH7ZxjofU0dWqGJ8cZk13B7f2g6dWWu/aw01cCB9n5UJK1u7Qge4kzxvINMpEy/zCGs+FZ6HTocrSVXoM7SdMqjIdNS8XZ+gja/mhx7jzxcsLcbgpMWT+rcPaWUPcXRw4OuikhE0+QkTxLy53xOquItbu1vkpj1MXy8zmv3KVn8sTLvB36zJRHhkPvRJPzWwTvcV1wzJ0gE56e/Q311DllbBxDoKZbnGHdSPvKvc45kyTvAJkmascqXD77nvqnqQT52v70O9MeJW2TAAF2uWqJvb92sjqJn2jZgU2ZI2ZTnpRj6IDvh2sSmUsn1tbeQobelgTidydLps2Y4+d5SknYQQxaulgWCtiSuuFcXcH1PxtFHkKuuqNPeqxQQ6hvF1yYchXTJxJPpY07OtNWz9CmmUuqqk06+ZxmWlbewAqZ8sfXGhmGn7DwwIpcS3hHhcZlImPLw4GnK2FYQQJ1wQXPetbSnF+ogECiVW5/QB09C8UGwmXckKAgyHQZd07hcBFeXCApq57GfafBUbm1H6YyBTXSn0vY5dLIsdnVwP2a2hK4hYcM4lxfvRZ1+w1c0lyqmOG9qNaeNQO8YFVxgTW7tPQ+z9DviFtSARyvOlkubLTGUvCoAhmyklbPpQlOXnIsyIkkUyJIPej0hox38cKeauN0Cvu4maKNpmtKOT1S4Hl011Vynjul5gsRhX4qTBmy3drU1D5BRnsYJ449QnEgWRHNwRIW+if3R3syiVFDRC8ZF3yXWDmt0kaG26SXScTmTq5V41V3hAn/4mw9uFP1+nBS1CAxRWbvC9QwerSG83CSWbRarnvNqBcaFFmKTG+YR5124mkDWTRWzF9lC7RP3uIMSuc7zDkxWpP3+RqAg0658pf3SU4vVSTDacuQEafwjOmt0g6OtEKytoiQ5urtudaAVQ+F+FqH80/HWwmerON4+4fC1J53/P0Hna1IcHxOWhqr0gpysTxUQXLd6PTCONRkI/3U12ReS6TGM+EwuG/OzzeoKdbxRgSXWFMWGNFUosdEuTmcxV+J2ShirC4Wag/7drLkvIXzolS8bu5wCF4TwqiM+289v45w6KiAGkGZAL0suq2z2GYZCR/WRqb6q2FghJnGebvb3ziVvgz+xqnGS8XB59blyhVrNSZ0I+z+MNU/4lSfeircxUpNelaNyDg7kzkT+vZJsFn9yf2BKik6Kd5Z+8841Zep7M+lO965Unqyk1dIYomDYkBvkRFMyv1hKk+QzzEJoJTBuL2QKXpLNX/1VPJb2HPuUjnRH1OpzdlggKpGIOxxP/5hqu3d/cNUm3BHObCNUvhHjbp3fKFV+J772x+zhP1yf5vL/W+c6mrddWIIVQZGdEWG0uxx+DHVN/fnDsj8ZHMQgl+c6tfzs5YZfj9VKOeRqyIT55Llv3N/vzhVWKyusD3ZqGn+k6l+caro7Oq//lRKze/Yj6kmsvOHqTyrx/dNmHOG/VPWifc0kYm/capvPdXv3N+Xqb71VN62Uv7k/uRyikxnR/9WppqJ/6pGffn/3sD8/7dMdROtiSPF7pOZnHHM1X0yq+EY2w3qSLiadE2CAOLp9EpCqROBwnLsnfckOrN9nM0FlaXIQER2rpxnrhYCefiTKxyeHs8CJ1vyVHAuFYS7W1+x9pKW1HztF+DNaMj5kaKhCRp2tTPm/pp5e7VoSXboAmSYU0P8coM2WynEEJzdHm0wawyTvpa3xJltmyWxcHvoKt0mR7ChunGws1Lck6edDYx97pmfbnYCNZklQbp/vEhwavYybY91CEFuJYS92lqnML4fzuo1ypUrvx1KSHtI4WiyS+W3x08fedlyAOrPfYbTQm9pyDgOosf6zpkC3FB3CJczaG+nIc79JVBa3d8qeDsHvy9CxUKd02ECgfB6suC1Qx/dCah+8rxNqyDmNwO9PSsDNumTMvdWDgK5ackVvKV644JS3NXUyeY6ZKvHSBjf70s6TDrTGYlecOaci0p1PKvItIvLs4KpuhTI+jLVISlDnvns00d+Xdk78Ir4TVg8oo9sl20B4IgJMuf16tNVcJ44K9zsFQjWWiLzzWMGntH0+LzSvaW7ZHmFLORFEmaRxdOTFCQOJ4/nz6UeLVVn83QL68zqmXvvUpOs7JsGWcveXKDNHjyNOe8JbGXOWPhc5DJ1zvIVAvOO38/8UKbXd6OgDWoVtNkZtGRXaSNEg/0ivocukj7M5wuy3EEm2b/zgfKtZjvTG3flTF9rB5WOjzvY3P1NnKd+l8jRSXdwNI6Tyh969OFX+zmDYNbOqvCV9587gssFBI1ZVKzfBz6ddue9s5ivJmyfZUdexeF4QDgsO46N8a2mWXQ0kNiMETVGbMZUmFoD7pcMdbvTL2X1vFN9oMvsRdz7W5LJftisANJ4xQVbYw1a5C5X4G7ec84fuodJK48KEMj3grFVfUGfHV/BmRxOq2qfebj+0JCcICXy566lA66XnWp7cBCNJwvJ43MB+DlA5jl/7rdcFyavVr1qwkZLRxZs266lhb+ZQ9ZQuUqNy6vUbsFWgTacL0lA4mNJJ4tgA16/QJcvdDOfVtqTOW9cxsQmd74kRqvh82d2T0Jf3lO6ZlP8+cpDCLlecP0dpLJFHb8eSCgsNzl1oo0Lun57M2isXEdGek8hct0p5+/Gta9NZtUaTrsnjsd9Pe1p5IifvuPkxNihSloyXS8cUAV8Xqf92Ph9OfUg9Gu0H5mZ83TkwjkO0GtKgrlbUG0Y3qqD0/1i9txf9iq/WcvAuNmEOX5j+URS1SWk/g2Zbn9CpouDxRqeKVkQpmifnr+3jkJSiOcqOEzmAm2lvQxkONIKlNZtyUF/4vqxJVy/F7EfaC0/P/2zRGTCw2DV9Lo84PpXorayj+HSVJehl4FV5HPOoavcJPdHmkJipssq6LW1rLWv2wL8bi6w0Bb6z70IAn5enudoXyJNoLVEDLC4VCFOHAKQWkhVAPmMGqyNTZxP43MnuYb+JwzmR2TA6FQ7r2K4cOalTMxPX6kpaBu0N/A51ktOzvQC0JSrinG8NdCotK+QZNycsZ3e17841fT90ZS7IBhol2wZ0JP7l6me5fqB5MHrzOVPrk+2k/0b6JmzmGvzyDTTW238YSpvVZtEIM4CTKNEJtj4Y0mQX0fYNr5ZueHRM39xKrMRNfKrUf/WU8mXDjVMZZXSL/e3Pb808otTrQzuD1PBbQb9r56KJBwyz5eppm0vgzx57lFD2fiTy7p6gLZdm8xLPj1Ljyk5wOZ4NIirZIpEkog7/JjKlc/4/d/c316u/tZTheorBX3+YZaZgAz5jVOpjY6sUnOfnweGDHV6E/KLU4kll+P4HA3mrR9jj0DmIBPF8V+m+s8a9V891TdOtRNHWrmt4v5hqm89FeAQ/2EqZXH9L7m/zeNKiRe3f3t+GqT4xJV6QsmS3fsfUzlVjozkv6sT7PiJTn71VLucu8PemVrMIXO3J81hUcMu+txZbXzujH6RqEVGPBvVv7k/1Wy+/Fc16sv/Kff9/TfXqHducnCm/Qb3KJ/dQeWy8QBeekemmImzklq9YUN09GsuiO7xQBPRvf3iVHZqzkuVI/0C1/TlwDnhKsA1Z11OAO2WI/7UQ4YK1EsGuT+/VWE32clUqPcziAIj4Jg1r3vaHUTBEV78m9hOkLeqsxYBkuWHaeol6qjbbuZCFIplFXirmKf30zt2+Hs142x62crqtrLWgGRyRpuixj7xxZsOx8bpWKhqy5qyfMZBPLx7LhBgWdK73/sQjs+IY7CtBDq6T+pMSmFW2RvB1NXnYYI6Ol9U6EM9XaeTRkFdr7wvLOR53aSbZ3MHp3zeyX4zNXIyNQ0VzGxVcI4txTJtlsYEYp773OUjovJmO4OD4KHduUB1lznt3OGIPvudsKBPw5w+pLB0+Om4IpZGXjIynYbjH2zaKhxWOF53Bz8vI+KT+bMTMurEPxif3FtR2ZG7jdV+NBIgi+mFeDYIOamYRyCDCercJ2fqdPl8riGx6xdjdpEKNDq0yIznKEKf38wkmt7Qp3MHV+T2N3UyqEH36RsvH2/ItLulRCtdjSFLpBn6eBRJtKsmsSPp1xNnpq0uqxdvPII5mZ8rrw4agbThWwZPgpEx/XjA95vYJ/Aj4135Gr/yaSDyBfjeERVnlF7Qx8ap74hjOOfMF9ityp2NBqJ10FehNNv7dHvanCF/XWdc6It3ge6i0XS4tL9UZk7bEp/X0EG5jsi01i6Jic6/Kbif47FhdD6iD7teW8i0HMdD0Fa43t7DGyLFOZLQWVKJUt1tnFm9xPW3ukhUZcEDfdKpbjgm9ztKpdFWIHcCZIjyc59gcxGfzsBWlDiNiUzVLcU3aM/yQvCtkpzw6ZmD0POXhE2Tl6xtuPkLnANBBZlO+pz6j54Db54cSSCitaS9Oz6cWfNCRngrPajrNEkhU8KahMcc1+vLXxqQP7ues
[truncated: 11,024,127 more chars]
