# Supplementary material for: Innate, translation‐dependent silencing of an invasive transposon in Arabidopsis
Source: EMBO Rep. 2021 Dec 21;23(3):e53400. doi: 10.15252/embr.202153400 (PMC8892269; doi:10.15252/embr.202153400)
Supplement: Supplementary file 3 — Source Data for Figure 1 [file EMBR-23-e53400-s007.zip › Figure 1/1D/EVD EXPR # ACT2 GAPC.txt]

Experiment: 35S EVD expr col-0 rdr6 seedl Active filter: SYBR Green I / HRM Dye (465-510)
Chart	Pairing	Sample Name	Targets	References	Mean Cp	Mean Cp	Target/Ref	Normalized	Status
True	A1/A17	Col-0#1	GAG	ACT2;GAPC	30.7986713569378	20.467747659168	7.59E-4
True	B1/B16	Col-0#2	GAG	ACT2;GAPC	31.2038763885141	20.2224102415031	4.95E-4
True	C1/C16	Col-0#3	GAG	ACT2;GAPC	30.8183145022881	20.2406267572871	6.54E-4
True	D1/D16	35S:EVD (Col-0)#1	GAG	ACT2;GAPC	17.9948083881798	21.6198421921329	12.34
True	E1/E16	35S:EVD (Col-0)#2	GAG	ACT2;GAPC	18.0595027645213	21.7340565362025	12.77
True	F1/F16	35S:EVD (Col-0)#3	GAG	ACT2;GAPC	17.6666155188511	21.2612905148619	12.08
True	G1/G16	rdr6-12#1	GAG	ACT2;GAPC	27.9789835061146	20.0595933197483	4.13E-3
True	H1/H16	rdr6-12#2	GAG	ACT2;GAPC	29.2809658721307	20.2044620616589	1.85E-3
True	I1/I16	rdr6-12#3	GAG	ACT2;GAPC	31.8855975525197	20.0471939024883	2.73E-4
True	J1/J16	35S:EVD (rdr6)#1	GAG	ACT2;GAPC	15.9685941142831	19.7444757338847	13.70
True	K1/K16	35S:EVD (rdr6)#2	GAG	ACT2;GAPC	16.0696749404982	20.1010032967974	16.35
True	L1/L16	35S:EVD (rdr6)#3	GAG	ACT2;GAPC	16.2086293731696	20.1277967062353	15.13
True	A4/A17	Col-0#1	GAG spl	ACT2;GAPC	31.5464061182974	20.467747659168	4.52E-4
True	B4/B16	Col-0#2	GAG spl	ACT2;GAPC	31.214461022257	20.2224102415031	4.91E-4
True	C4/C16	Col-0#3	GAG spl	ACT2;GAPC	31.8303906062022	20.2406267572871	3.24E-4
True	D4/D16	35S:EVD (Col-0)#1	GAG spl	ACT2;GAPC	22.4189821517043	21.6198421921329	0.5747
True	E4/E16	35S:EVD (Col-0)#2	GAG spl	ACT2;GAPC	22.5258170410095	21.7340565362025	0.5776
True	F4/F16	35S:EVD (Col-0)#3	GAG spl	ACT2;GAPC	21.9479697576896	21.2612905148619	0.6213
True	G4/G16	rdr6-12#1	GAG spl	ACT2;GAPC	31.1734740536631	20.0595933197483	4.51E-4
True	H4/H16	rdr6-12#2	GAG spl	ACT2;GAPC	31.9962311222204	20.2044620616589	2.82E-4
True	I4/I16	rdr6-12#3	GAG spl	ACT2;GAPC	31.7291135432073	20.0471939024883	3.04E-4
True	J4/J16	35S:EVD (rdr6)#1	GAG spl	ACT2;GAPC	18.4567140533396	19.7444757338847	2.441
True	K4/K16	35S:EVD (rdr6)#2	GAG spl	ACT2;GAPC	18.6181678503318	20.1010032967974	2.795
True	L4/L16	35S:EVD (rdr6)#3	GAG spl	ACT2;GAPC	18.7472707251958	20.1277967062353	2.604
True	A7/A17	Col-0#1	GAG uspl	ACT2;GAPC	34.2133759892892	20.467747659168	7.12E-5
True	B7/B16	Col-0#2	GAG uspl	ACT2;GAPC	34.0982334392125	20.2224102415031	6.65E-5
True	C7/C16	Col-0#3	GAG uspl	ACT2;GAPC	33.5540831741769	20.2406267572871	9.82E-5
True	D7/D16	35S:EVD (Col-0)#1	GAG uspl	ACT2;GAPC	18.4999191885174	21.6198421921329	8.693
True	E7/E16	35S:EVD (Col-0)#2	GAG uspl	ACT2;GAPC	18.6160753956902	21.7340565362025	8.682
True	F7/F16	35S:EVD (Col-0)#3	GAG uspl	ACT2;GAPC	18.0934910262933	21.2612905148619	8.987
True	G7/G16	rdr6-12#1	GAG uspl	ACT2;GAPC	32.6424864655216	20.0595933197483	1.63E-4
True	H7/H16	rdr6-12#2	GAG uspl	ACT2;GAPC	32.8068182018226	20.2044620616589	1.61E-4
True	I7/I16	rdr6-12#3	GAG uspl	ACT2;GAPC	32.7491436075258	20.0471939024883	1.50E-4
True	J7/J16	35S:EVD (rdr6)#1	GAG uspl	ACT2;GAPC	16.6907317829656	19.7444757338847	8.304
True	K7/K16	35S:EVD (rdr6)#2	GAG uspl	ACT2;GAPC	16.790796592403	20.1010032967974	9.919
True	L7/L16	35S:EVD (rdr6)#3	GAG uspl	ACT2;GAPC	16.9220859804414	20.1277967062353	9.226
True	A10/A17	Col-0#1	IN	ACT2;GAPC	32.3029643925244	20.467747659168	2.68E-4
True	B10/B16	Col-0#2	IN	ACT2;GAPC	31.930149091404	20.2224102415031	2.99E-4
True	C10/C16	Col-0#3	IN	ACT2;GAPC	30.962294497327	20.2406267572871	5.92E-4
True	D10/D16	35S:EVD (Col-0)#1	IN	ACT2;GAPC	18.0915653194974	21.6198421921329	11.54
True	E10/E16	35S:EVD (Col-0)#2	IN	ACT2;GAPC	18.178643522655	21.7340565362025	11.76
True	F10/F16	35S:EVD (Col-0)#3	IN	ACT2;GAPC	17.7529965582741	21.2612905148619	11.38
True	G10/G16	rdr6-12#1	IN	ACT2;GAPC	31.4716872662751	20.0595933197483	3.67E-4
True	H10/H16	rdr6-12#2	IN	ACT2;GAPC	31.1967574057599	20.2044620616589	4.91E-4
True	I10/I16	rdr6-12#3	IN	ACT2;GAPC	31.0377399651729	20.0471939024883	4.91E-4
True	J10/J16	35S:EVD (rdr6)#1	IN	ACT2;GAPC	16.252216417672	19.7444757338847	11.25
True	K10/K16	35S:EVD (rdr6)#2	IN	ACT2;GAPC	16.3929830105775	20.1010032967974	13.07
True	L10/L16	35S:EVD (rdr6)#3	IN	ACT2;GAPC	16.5815047851882	20.1277967062353	11.68
True	A13/A17	Col-0#1	RT	ACT2;GAPC	31.8827080838802	20.467747659168	3.58E-4
True	B13/B16	Col-0#2	RT	ACT2;GAPC	32.2083037625456	20.2224102415031	2.47E-4
True	C13/C16	Col-0#3	RT	ACT2;GAPC	31.8829227464974	20.2406267572871	3.13E-4
True	D13/D16	35S:EVD (Col-0)#1	RT	ACT2;GAPC	18.3039492520414	21.6198421921329	9.958
True	E13/E16	35S:EVD (Col-0)#2	RT	ACT2;GAPC	18.416104051129	21.7340565362025	9.972
True	F13/F16	35S:EVD (Col-0)#3	RT	ACT2;GAPC	17.9282968842215	21.2612905148619	10.08
True	G13/G16	rdr6-12#1	RT	ACT2;GAPC	31.6391682176955	20.0595933197483	3.27E-4
True	H13/H16	rdr6-12#2	RT	ACT2;GAPC	31.3312085171755	20.2044620616589	4.47E-4
True	I13/I16	rdr6-12#3	RT	ACT2;GAPC	31.8232883037554	20.0471939024883	2.85E-4
True	J13/J16	35S:EVD (rdr6)#1	RT	ACT2;GAPC	16.5058376450879	19.7444757338847	9.439
True	K13/K16	35S:EVD (rdr6)#2	RT	ACT2;GAPC	16.5610676508757	20.1010032967974	11.63
True	L13/L16	35S:EVD (rdr6)#3	RT	ACT2;GAPC	16.7102400662607	20.1277967062353	10.69
