# Supplementary material for: Innate, translation‐dependent silencing of an invasive transposon in Arabidopsis
Source: EMBO Rep. 2021 Dec 21;23(3):e53400. doi: 10.15252/embr.202153400 (PMC8892269; doi:10.15252/embr.202153400)
Supplement: Supplementary file 4 — Source Data for Figure 2 [file EMBR-23-e53400-s006.zip]

Archive with 18 entries (15 files):
- Figure 2/
- __MACOSX/._Figure 2
- Figure 2/.DS_Store
- __MACOSX/Figure 2/._.DS_Store
- Figure 2/2D/
- __MACOSX/Figure 2/._2D
- Figure 2/2B/
- __MACOSX/Figure 2/._2B
- Figure 2/2D/GEG T1 LMW @TAS1-[Phosphor].tif
- __MACOSX/Figure 2/2D/._GEG T1 LMW @TAS1-[Phosphor].tif
- Figure 2/2D/GEG T1 LMW @3GFP 180418-[Phosphor].tif
- __MACOSX/Figure 2/2D/._GEG T1 LMW @3GFP 180418-[Phosphor].tif
- Figure 2/2D/GEG T1 LMW @159 260317-[Phosphor].tif
- __MACOSX/Figure 2/2D/._GEG T1 LMW @159 260317-[Phosphor].tif
- Figure 2/2D/GEG T1 LMW @GUS3 070318-[Phosphor].tif
- __MACOSX/Figure 2/2D/._GEG T1 LMW @GUS3 070318-[Phosphor].tif
- Figure 2/2B/35SGEG T1_qPCR_070518.txt
- __MACOSX/Figure 2/2B/._35SGEG T1_qPCR_070518.txt
