# Supplementary material for: Innate, translation‐dependent silencing of an invasive transposon in Arabidopsis
Source: EMBO Rep. 2021 Dec 21;23(3):e53400. doi: 10.15252/embr.202153400 (PMC8892269; doi:10.15252/embr.202153400)
Supplement: Supplementary file 5 — Source Data for Figure 3 [file EMBR-23-e53400-s002.zip]

Archive with 40 entries (36 files):
- Figure 3 (1:2)/
- __MACOSX/._Figure 3 (1:2)
- Figure 3 (1:2)/3E/
- __MACOSX/Figure 3 (1:2)/._3E
- Figure 3 (1:2)/3D/
- __MACOSX/Figure 3 (1:2)/._3D
- Figure 3 (1:2)/.DS_Store
- __MACOSX/Figure 3 (1:2)/._.DS_Store
- Figure 3 (1:2)/3F/
- __MACOSX/Figure 3 (1:2)/._3F
- Figure 3 (1:2)/3E/HMWNB EVD muts @ ACT2 .tif
- __MACOSX/Figure 3 (1:2)/3E/._HMWNB EVD muts @ ACT2 .tif
- Figure 3 (1:2)/3E/LMW-NB EVD muts @. miR173.tif
- __MACOSX/Figure 3 (1:2)/3E/._LMW-NB EVD muts @. miR173.tif
- Figure 3 (1:2)/3E/LMW-NB EVD muts @TAS255 + U6.tif
- __MACOSX/Figure 3 (1:2)/3E/._LMW-NB EVD muts @TAS255 + U6.tif
- Figure 3 (1:2)/3E/LMW-NB EVD muts @ GAG-in.tif
- __MACOSX/Figure 3 (1:2)/3E/._LMW-NB EVD muts @ GAG-in.tif
- Figure 3 (1:2)/3E/LMW-NB EVD muts @ GAG-ex1.tif
- __MACOSX/Figure 3 (1:2)/3E/._LMW-NB EVD muts @ GAG-ex1.tif
- Figure 3 (1:2)/3E/HMWNB EVD muts @ GAGin.tif
- __MACOSX/Figure 3 (1:2)/3E/._HMWNB EVD muts @ GAGin.tif
- Figure 3 (1:2)/3E/HMWNB EVD muts @ GAGex1.tif
- __MACOSX/Figure 3 (1:2)/3E/._HMWNB EVD muts @ GAGex1.tif
- Figure 3 (1:2)/3D/.DS_Store
- __MACOSX/Figure 3 (1:2)/3D/._.DS_Store
- Figure 3 (1:2)/3D/qPCR plate distribution.png
- __MACOSX/Figure 3 (1:2)/3D/._qPCR plate distribution.png
- Figure 3 (1:2)/3D/EVD spl muts @ EVD - Raw LC480 data.ixo
- __MACOSX/Figure 3 (1:2)/3D/._EVD spl muts @ EVD - Raw LC480 data.ixo
- Figure 3 (1:2)/3D/All to ACT - Attachment Legend.txt
- __MACOSX/Figure 3 (1:2)/3D/._All to ACT - Attachment Legend.txt
- Figure 3 (1:2)/3D/RT- cntrl - Attachment Legend.txt
- __MACOSX/Figure 3 (1:2)/3D/._RT- cntrl - Attachment Legend.txt
- Figure 3 (1:2)/3F/merged - Sample-antibody distribution on membrane.tif
- __MACOSX/Figure 3 (1:2)/3F/._merged - Sample-antibody distribution on membrane.tif
- Figure 3 (1:2)/3F/WB EVD muts @ Gag.tif
- __MACOSX/Figure 3 (1:2)/3F/._WB EVD muts @ Gag.tif
- Figure 3 (1:2)/3F/WB EVD muts Coom staining.tif
- __MACOSX/Figure 3 (1:2)/3F/._WB EVD muts Coom staining.tif
