# Supplementary material for: Innate, translation‐dependent silencing of an invasive transposon in Arabidopsis
Source: EMBO Rep. 2021 Dec 21;23(3):e53400. doi: 10.15252/embr.202153400 (PMC8892269; doi:10.15252/embr.202153400)
Supplement: Supplementary file 5 — Source Data for Figure 3 [file EMBR-23-e53400-s002.zip › Figure 3 (1:2)/3D/EVD spl muts @ EVD - Raw LC480 data.ixo]

<objectstream signature="IXOS" version="1">
	<obj name="root" class="HTCExperiment" version="5">
		<prop name="name">EVD spl muts @ EVD</prop>
		<prop name="UID">84FCCAE55A344A50BA814A4ABBC01D4F</prop>
		<prop name="OwnerUID">1E6FE162938A4199BAC33CBE5D1DF982</prop>
		<prop name="Created">2016-05-23T14:16:06.453</prop>
		<prop name="CreatedBy">1E6FE162938A4199BAC33CBE5D1DF982</prop>
		<prop name="CreatedByName">Labadmin</prop>
		<prop name="LastModified">2016-05-23T15:57:31.343</prop>
		<prop name="LastModifiedBy">1E6FE162938A4199BAC33CBE5D1DF982</prop>
		<prop name="LastModifiedByName">Labadmin</prop>
		<list name="AppliedTemplates" count="2">
			<item>amo KAPPA 384</item>
			<item>EVD muts @ EVD Sample Information</item>
		</list>
		<list name="TemplateOwners" count="2">
			<item>Labadmin</item>
			<item>Labadmin</item>
		</list>
		<prop name="SWVersion">LCS480 1.5.0.39</prop>
		<obj name="AppProperty" class="TAppProperty" version="2">
			<prop name="Created">2016-05-23T14:16:06.453</prop>
			<prop name="LastModified">1899-12-30T00:00:00.000</prop>
		</obj>
		<obj name="ConProperty" class="TAppProperty" version="2">
			<prop name="Created">2016-05-23T14:16:06.453</prop>
			<prop name="LastModified">1899-12-30T00:00:00.000</prop>
		</obj>
		<obj name="run" class="HTCRun" version="7">
			<prop name="name">Run</prop>
			<prop name="Created">2016-05-23T14:16:06.453</prop>
			<prop name="LastModified">2016-05-23T15:20:12.015</prop>
			<obj name="AppProperty" class="TAppProperty" version="2">
				<prop name="Created">2016-05-23T14:16:06.453</prop>
				<prop name="LastModified">1899-12-30T00:00:00.000</prop>
			</obj>
			<obj name="ConProperty" class="TAppProperty" version="2">
				<prop name="Created">2016-05-23T14:16:06.453</prop>
				<prop name="LastModified">1899-12-30T00:00:00.000</prop>
				<prop name="HasProperties">1</prop>
				<obj name="_Properties" class="TAppProperties" version="1">
					<prop name="Created">2016-05-23T14:16:06.453</prop>
					<prop name="LastModified">1899-12-30T00:00:00.000</prop>
					<list name="emlist" count="4">
						<obj name="item" class="TAppProperty" version="2">
							<prop name="name">TopChart</prop>
							<prop name="Created">2016-05-23T14:16:40.734</prop>
							<prop name="LastModified">1899-12-30T00:00:00.000</prop>
						</obj>
						<obj name="item" class="TAppProperty" version="2">
							<prop name="name">LeftChart</prop>
							<prop name="Created">2016-05-23T14:16:40.734</prop>
							<prop name="LastModified">1899-12-30T00:00:00.000</prop>
						</obj>
						<obj name="item" class="TAppProperty" version="2">
							<prop name="name">RightChart</prop>
							<prop name="Created">2016-05-23T14:16:40.734</prop>
							<prop name="LastModified">1899-12-30T00:00:00.000</prop>
						</obj>
						<obj name="item" class="TAppProperty" version="2">
							<prop name="name">RunOverviewChart</prop>
							<prop name="Created">2016-05-23T14:16:40.734</prop>
							<prop name="LastModified">1899-12-30T00:00:00.000</prop>
						</obj>
					</list>
				</obj>
			</obj>
			<prop name="State">3</prop>
			<prop name="StartTime">2016-05-23T14:17:22.906</prop>
			<prop name="EndTime">2016-05-23T15:20:11.968</prop>
			<prop name="InstrumentID">27403</prop>
			<prop name="InstrumentVersion">HTC_VER_10</prop>
			<prop name="InstrumentName">27403</prop>
			<prop name="InstrCalibrationDate">1899.12.30 00:00:00:00</prop>
			<prop name="Technician">Labadmin</prop>
			<prop name="AcqStoreClass">HTCAcquisitionStore</prop>
			<prop name="AcquisitionStore">eJzUvcnSq0qStnsrZWlnxoCgB7OqNJMI1NM4EupmINQgkETfXf1xxLf+vf6srJOTPLZ37cEyk6FPBBEerz+vRwT7Pz/B8z/e/uv6X3/LP5/yb/9xSfyi+K+/LXb65JJVURGV0ee9LT/59W//UV/zAj/919+4v/39P9P8k/78pf7w3+9ron+qd/m3v3P/yQ7X/q9vbP1Xmlx/viCo4q+vJFFR/vqR7pJcC2zA8KX/+ps43OOPxi3L6+v/NG73/e7/3B4n/9xz//U/NOV6f12HZvD/5OL4w38n/6R9v3XHH638/2okduEs+fz2Z781WPi/G7yLXtehX2SFk/9Jq3bXV/q3v/8/IpG42cTgROX7z/SftX8cid+e4LeLy3d5z8dbaZr2T76w95Mo/Oe95l5veLW6fpuhE0Ej/+e/f9bHF/yl933mXzBwsKf/h69h9zif6F0Wf/s7PJkz8O/4ZdjGM5WoP/Ud6L0oNqzZWZrR+9Tfg6isc8/uzoFLe2adgKQeXrH9WqxCehS7B7RrLY3N/Scv6XvG8MBwbWOYarVOaXjbFsBv4sywrn72oMnBmYJkiJ1nGa2v0YuSnUGYnZLYmvZSSp9xtgWJXyex0y7w/h9ix8A02otYlalYNNtVEZDHJPcsYZuVlMZ8CqRi8f5Ekkt6hasC2u399sywXs/o7mJfoJm9Pp4Nx3VC7fW8BqEsK8/i5DVHW4tZAsm279j+nJcPuv7wOnCs/zDsU5fi8zqvJ3D7J7aj9rIz3XlZDcrBfhPn9Qn29FocbiBPu+H5t/6Mtm/9Ax25VZ59uK1DevD8EOSdk3rOvUk1+nmsa5Dveu+Z8nIzo/rK3gBrnGPDEcNTSYtnZwIXPhPPVpnzmaqXKgcJrCw2rZniUt1+JcA3ZmqY2xr7Myd+DHIsvWOLgDyjjbu+glK4H2Luh/6Xj4cOlFYvDTNg8hl9R3oGynTzIc4+xueR+IMN7DqKPdOl5xVdJV2M4+Fgf7zqfEpPfrAA9SPXhtUShaPL4iUC153xOhVlja4mGQEiGymxVqczR8tie4Eedtj/tFprlI9lBZjVrYitwyPnqA+CDr1/Tj0LNllKX2d83iaqX54dtNh/6qeLQLzPP8Tqt5s9La+6CopWVMQ+7YIZld1oC+zcKXB8LSWhzXLhgzz3MN62rJzStW+foamOuWEKbOjSk9MXwO5J5ZnLTYDXK3YCam3g9VCRXbp9b/H5LvAyLPHsl/SQRiXwUyuNrXYWlPR4OXrQl8sudnhl86DpfS0BEa+155DaXNEzU2+A92TOc+yrmtKpsHOAXx8lw0lf5Z4CL2xASJ3Ss99n7E/VZFpoSy81HG8n76nG+Xj9fEwM66GmJVVDpgd58s6JVT9yjR4uzxCa3ZE37MWm5OiHPR6A2T+a2JzcsX/MfOMBMU6yYbExY9Hzjn1B6+Qqjn/nzOg1Yh/ALdvGs0/JpaT3MxuCeutbYpoPRaLLnqlBtIqOOCsHQ+Cww/Z3waeKnecLvy/LzgeYwhGJc23w96V3fQY177jYNCJtRWN1cwBp+RJj67GqZjTk2RT41maIM8nvK4PkixdwzwXB8V+WEp0SinqhZb1nzZpLSnmWuQG7+2D8kOYS0rtx1VBvLiVxmM6cUZ57v6FPiETMUCxDWga1C5rM9rHzkqwz3URvjJdlKBNTvoYp3Qv9CZq9osbWLWJdal4Wd5CFtiFOdVJd+miCE7T9gSP2XC8tqvj6EiRJvhvOfpe2VGp4AKYWC2Ky/Fmj6ec9A+kY54Yd5uuWehTji5O8LjbvJ9RD7lnjfJXnnedc7WxFhXjNgWb6nGHqzjWhhzimrrFZNoZdsxuMPz6fQ787fvD713xFt4WO9+uaxMN+xvv3tpwCG/M5sW8mjo/aOw5o93dNTGWraHRS9zp0ul0b5o1T98N8e4PWnhti5k+cX7vVbQaNvmiJY8wwXsIWLNcK2J7Ymye213mvW+CNKI2dj4762zTbFXBpFhl27JwkemWzCDrmlhAbDti+y00nwKwhJ45Z+A/K5u818PYO9W3yvkhUfGxxfup3fP5Ux/nITfIJ6n2B45cEG4mep10PzdvC+U+19Ypir2cgrO2PYSpkbdFge3BAMPkqtuPm/KCF1b2xv9WIWPNaxnyh+i8QPKsh9sqWcbxn+RRk9lXFZnm+nKlhHtegHs2a2M2mWFF4yBUQWlXE4bxBL+orgU68vQ1Ly1EvP7vOA6lcoH7bnu/SF/gGEJ7GxHJEEX9/v0Z9uuq8YWb88kwn79ccGNOOPOvAo77aB/0AbDpLUI9BaukHMtRbIfzE5pH/POjTvKL+631kWHr0kWj58I8gq/RpWO5HLHG+4Hgrbx31M7BXCY2W2wCag4v5TBHXJU3KbAdK4D5jZ7ZZYT4rogOojYXxwEj5md56WYDuGx87+WxRbuljvBzWqKedls0o5vUclF6uDLPV1w8atfMWuuqWGSYtsilNH/4HZH9SxI483Vj0Fx2wSFP478Bdvz78WRDI/SkQKEqyKAj/CgIFqpDxnz8TAifqvxcCddcPgDuG79jkdhgkc0d3Rwi0M7qy6K2UTyDSII+d/T040/YVvUBUpwiN81X6oLtH9YTmfMo8Z1GhCJk9Ju2OXBtiiQcUzatUVcBClOEkW2LS77L3HFirQAhSvXxPJzPfB/ZZ46R6nKSSLmV5D3LT4+/nnIT3f79QFJb1KzY/khJSn8gxkGSZx7Ziywn+fZeDut9gkDthxtFtsGZAMOYfw1kcUGQ63r+CUBOEQITOlvIJJmHymWISV5cogpb3QgjrGBSF5WKZogi/ZtDOzw9iR2qK0BdHKTBwzgznLaMIfiGQOeSYxL8QePf4B0LAMottbbjfbfUqQMxOOAnVWZZQK0GIlaaHjDjayrconco9dIsJwfY8EWpv6hah4V4jBFjiUqLPhW8Dw7Avz9Q67I+pi5O4jaPcsOJNEFLrNM9A0v0URdnB5xdKnNScsMKkEvJrl4aK/gClqlLPzINMomYliyjidklMTkZo4OOuhjYpUmKeWBRZ4/ZyEWq7xLPyZHVG0ZGf0K/h45lbH0XC5xbYP33WeJYvXVBEbJ0BxrhhfyZ+btHZaiuCGgE+X37D5+sS/g5EFz6Gzav49xMpYxE648qw6ieKdO0v5qDxS+xPq0NILZutCcL99fYca5q5dLnbxqCsKEK1dsbxXvpvCuLVx/vv5M2Znrv5HtRiVxr2rsYkI92PVxAh7gxzaSBk+WZ0A80QCsNcHcqWykWP/Ue3tWfLlZJSyigG8EyHIqrv5ZD2Hfb/CIG+hNBauH4PylFHSNQ0hBDzgRCmPQkxnIheUGRPMgPtIWo8h3GKhB7n7A7U0BAMK3tZFl2sqIfQupDR1FwxCT8PeF2QnrXh6D72/2I/mKRAz2Jr6WE8PRXbgiZ2Mf67D0L0fTrnobUXpeEEBUJmI/UvkGayENvV1kaoZZUAujxuvxCY0lmwu4A0j1SEjKWNkFreEPIzl0HIrdmSKrc+AS3btJ4jFhpC2qp/IKTwvWfbS4SIx0HvQVu5JLaPWzOhO/O5B2nBNwjBc2tPuxr7T6JzGSFKuKb0thSeIDw5nlj7SHtQiewwCdqtHDtX1y4p2zk9kDM7MXbL1SQ05nXeDdDIx2Z+s8+0OTk59meHEGbFCJF8N8f5PFFRX17HC0flsKcg7OY4P5c2QjV1+wq0uaB6Dn3YGH9mfgLemXOencmWRINOSUFkCpXYosFg3CCpI5R0jGHLkxobbj4/wE5fnWcOlE2fuYDjyd6E2LRBC+lmfl2DFCzvscXnaNICDpNw3zYIGayGSf9Ijhvo1vPCs30b48MpdDR1StgTZyblD0rJBtAU7XrsrwbjX73OJeAuEkfMz/w2pcRaUndd3zFecgmhjni1BWolIfSu76gf0ue6BS0YTHCSInTW+6iCRp0UxOYZFSGxWSB0WD6OX8lj/GGmWoAMYRPbq6Oa0HWR4fP3t9Zwpku8rtJ6DUpEOjRNextNdGVa7iS1CLEUGiQ0W2QcQv0GobYUNlOKPIwQdVWj2FkfRY0KWvVCaN68PCdab0Lq+Z2Ev1cVsekfUE86lbVBPsS1Z+lZOKOWjlAm6Ao+/7PA5+v7hYEQ9EbT6BSXFe0fWwmEzRL1p5fRdKabeQGad0MT2+j+foRACTZoym39XFLbyT4gTo0nseCeIZTDOgeZNC3Gv4R6kdcOzt8FW8f27nBxaRzeLDR51yZ2HEvF+WfwHfa/WceWHaFpbrdXhCbXf+P1Oeq/cL2eQCh2qG/BBPXPnXdo1M7I6pa6/uyp15xZjEeH90YI5Nz1ElgyQajD1GLRivP30AlrnK9TG/WZP8lXkPo16t1cOiX0+ly/gSfZLwh8Ll9okrzn03M0Ga+fTcaCfvJB0x7Xg8k/ZieQi08em0rrSyME9kL1JKYxO6d087gitB5mmO/KAPU/VCIe5I2L8fiFQOmM+UCLjV8QKLBMBkx1Qqg283VCP5HcgWg2mWeuB4i9xTJCtdKgvvxVIZD/UyBQ4mXuX0PgX6MSKP+bK4E9011Arc8IEbaWlVRfrrdAJBWdEdlLZ2q2eF1jZoXn1DMUvafYpehs8rdh7rth0m6ZBJ2xmBsOc0YRutk2TqLzrkVRvMsSvSmHGsTzI/ecV4BQyOzfG1DLkhh2elYedP7hA2jP9suz4yLlaE3lAzSlg5+/EBhMtykmhd3bcD7B5kE77pqMlUDzDHJKr3O7AD68ZLHD3/B+j43MAr8NcZJfhkpXuJBvwES3D7GXH3y+m4sQprlPdI76QZnSSczbP5XA8Cy21Fmg85OKZHDGt1VIy/k1hwZeCLnGFEXkC4HaZIAsmOcuxVT4BInYGTGlyxqTnD6I+IwpYyfKsX3UQmgVIxPb6/rrPf1MMMlr0yOJrc7KQ/o8I3RruoGi0q6kGT3n6BT7unoR63PG/uBcnMSduykMWwGEmC8EynGcxSYzPH+oYRJotQWOnyJke2o++Scw7AyTjD8NpnTfZSqQ7acy7L2bo/OMug5k7op//3khpCbSHJNQY7wMs3SlB73r+hsUKUgxCb8Q+nfvwAaF7RtMitfCHSGQqBlen6t4ffM4SNBtfRSx3RRFfcF3EXTB4UOcJ4v9o9U3A7SzWnlmc0GoemTOGjo+Qaid9j5Hb3SLIq6uUES7UkZT8Mie0O5PCLm1gv3j5jsD8HZoKqRwk9DUP2B8+LuCmFsn0OjucwxBspPOsKVEmY0QKJZrdLqlEnK0rGmPzp3UxLzxQUlVpl9C/yAoolyESeAk4vgrhoDQvZtuZvS16QjwVMuJeY0Ki2pxHUEznxNiFi/TopkU6KDaz4Y481otMSnRPRBrLnj2eolQsXooR+AWtYKiHWsa1YPjEaQt0ximoCl7hP5MwvYbmISxLzCe0KMAyzYIoc0TRZzjKky63rOMrUy+nGnSHwenb4mebXWVSxtxc8UkhM9rTiYIwZ2yuwHLxGps52WlUeNDO4RUwhpmwTscPbjsB/gNQhDCGbavt+kbxNBGE8LUxYPG7LUHaX/kYvPOIwS+b+8jiOKqNew7lA+6jhRMopsSIWyr2BJNp84bmKkgGvY60lr6NoMnyDqneA6SZ0tJsOCAv5iT2GVMeBibZCEChx4bIfFWlTRR3y3G542PbemE7anWHbZHr1FfMHix/cFuAZKZ1ob52BYlFc03Ps/T1Aynp5VFZVPxoVNWvGHu5GpG854W0GaN5pn7j72n4uz9gXb3YD2TyE5J6fJWoIl89IZzCQqJbu1NBOosFmN7klsJ5S5oQkRyeHjWsUcTrL5tD9qJjdA+eSLU9W+KJuF0wqS5qVEvFoWNpuN8JYaZ+kpLN8ZxC6oeIkQf+mGl4NApoKVHPrb2KxZNBK/OXFt4tQiFBKEu3fQAggtoWu1SGaDoiiZiMnkZCDH+dIRAsiWl56wK9TxCoPB4IgTdfNOl8oRdjhBo+XLBUfTrKXDBs0WoT3F+rdTnBvUs7WIn7BGaC/1u/0AgVw+VcOZKQJ7IuWcZV4z3XrqawK/ciDihuvyBwC4XX8RhGtT7t/KSQVwcMB6rE5rmoswBFLVvPFNYI8S7UqWBaoo9muAGTeLzWc+gkwmaLoOoLk2Ijrp19yviJDrON3q36x8IdMr1g9anDPVvy5WxKb0Qqh6+nwHfmXFs7yUf9XM7L4G89ZY4oobz5WyjSWjNE+rBXCz2IwR2xxbj9drjZ8JF/QiB5tFGE5lUtgQqd/0Qc4VSSRdH+Q7yWUR9mvJooqGvZr9XAo/qegp8jRznmKdPSC+ravlTCXRY36WOx3vAT+2EmOetxI0Q2PUemuIvBO7vUTxCoDN5I1Sf6m4P4qt/emMlcMqjyVdr4U3M7oj5hcnnZ9SLCZqgpb7m6HteeSME2km1KulLeG2h192SOFceTeS3Eij174I47yBFPXhXH5ApPo+1l9dT+n7omA91pvRGCGTFdQPa0soM2wrkFT1P5QTEh4cmWjtvVn9FCBT+HAjUJPVfQqCOs1ka//kzIZD/N0NgvXyFIwRadIlJWV4fdsAxYuLZp9XZHSGQi210gkGVp/R2jjLgKheTJldLOKku0Rs6nyLkfSGw5/PJCIF2sUTRfOy7Frq6RdHRSoS06SkwRwh05h06m+dt7qPT8xB6XnwqjRDYoggNy294//OZxyRYonOy3yqK0s3qEALfJkKHWaGIqIesBCWJM2I/lsPyRcVSTIoKQl82l0P66l8RaPSM0MINIi6Cz4NwU2tizZjN7xBo7ZhPS9nAX0J36BACQyHd02fF5NBuC3RSNpWxf/qqBPlC0tg5ztBJfSFQnG+y2FKktUunm6iG3jrgJP1C4HnywiTXtrlhBpF/ppF04EHseM5wlFO+p+9Zt4O29RNvhMAuqbYgPyLsD15BkXkqdg9yciviEQLdyQuTmnrH9nyXgzN7ngN32+Lz6lcUuctl/gsC9RVOcs9HEZaDKULYfYXQrTKHHsS1mRFrTdBZRy+EUG7VJMTxoxSTBBxewLltikkmQwiTTgoA8WatZ/YTTErX6jkBic9Tz9YUhJr+UamgmEGO7X0My5vz7QOd/z1F5/zBv28m+RzYyqtip/MwSRi7YANdOThfdZJp9Fh0FjDX8BcEfiuBQlKgaK0FTJL+IViBRtQ2diiDz3/NIoQqfRAxt0YI/FYCNTXriH2dByuq7K8RkH1YGtbhbSMU6oEADBwbhJgzJu0vBKq5gNetNZqS+2ft/kDgWVUw3iASQfF9hERvU5zp9FUnwHgxb1irNyZhMc0NEOYJJl0HTAljbXMaIdDSTWuohCGktL2o4PjvbJe22u0MbLjCpLk2gwdl17YKbBcUhvVeoui/woM7QqC5WWQrOmnmCnSZjyLeTS/JAC0lmoS35FmrvtrTU3O8Q8e+um8lUKPu5vgA7ZVqmIQLRqLPicCB3KmsZ7N2MzWOao7z9bDsiHUi5Q8Eapo0LM8+zRTjzeZHCLT0WdFS192cQbT2HUJJgM8jxwtMomdeRSjQEGq2qwChMhERSl1d4+gpvr2gZ/B57XWP91/scgGUWzAhW2bapIZkvUXgjYUYW/W64mgksAijj0iIbZYNQzoJMYkpZx2hXYtCiz4MugQlONcYfyz279vZ8MBKF42Yc4Nx6ZzbXDCJr3iczzKzp1RZFKAuO43YbHFNqWAFb1CDycTY3ul9akyMoEGojRDSsn25ov1GSEB2UskzlxKahMnZ30DD4H1NQUEI/0Kg5nF1jEkc53N2rBHSD0+Esi8EfiuBrPTi0KQGgTRCoHx6cIZ15hBypqc5A239RogIvZtL3w1Qdxaw2J/Tt7ofIZB/ntA0fiFw0V4P2P+AehdNZTQd06z9gUC7UUPKbndnaM5a51mNetlT7ixsgPMz1NeNdCmpZHYZMH2GkNRv0KRU1+ewnD/pDVNlGIvGkmi5U/LmiJU/A47OZx3G92SCJme1VSy6uzEb4GPxifOxTVf08bBT/Gy/PftQoD6LSaaBkAYlMQ+XwSRd8Xn5iYomyHEwnowM9aBz5qjn+bB8/4VAdbWoibOboskIqrkKnccj1D9F1BvOjloQbx800V8IbALZAR7uaJqfIprebyWQVydxbKaBXFKLMvUIgWY4WUs0fC106F5BQ9AEmAjRSW5jfNOWWGx7wfhgfQ5Ir9WG/Wo3IS2eDJqQ1fQTjxD4ZF6ob/XtE1vTCY7ndzlYNc6JYV295Zlq7XoCnJHysZM0n/1PJVBfINSxp/WK3ooIof02Rb3+QuB3Obipp29i3fZLNJUPPxkh0EYA4yhl1t5YCbSX3akdIVC+Wm9vrAQGIYOmkZXQFP+xHMymtycZl4O/lcAvBJrgblCf5I4Dib1gPjgcziuK1uCN8VTg84l8qtGbcM1AYLcDtC8RAsfl4E2exmMlcP8Ztg8Ny8EmfWD++wtC4D/bs/j/PwTKsiRJ/wyWfofAqSpxxvefPxUCxX8zBG531weQxSE17PiDQRG58yPw1iJBUe4QguTZ6wb9bFoidJiYhD3qI3Rpk3c8VgLnBv8BbrlDCHgkKHLtOaAgt3yHk3CHUPY86z00e6fwrDrASTcjTxs01iOx2Qv4e7u6CoHsgrdhzQMM4oU4P4FSX16evZmnId1dEHIwA3w88zkLWvquow+Q/FIYzt7zW5pXcglcySFkqkVg0byuDRSBTYqTdo+i09QIFarDI9T0wx6Ru3oQgFPmCAWnFCdV9Zk70Lz0YY8ONyyHlAeEjnMTEfs9TdG59nKL/bHODRtybP8tmTfAv7RhD9wCIUg+rJNxOdi0rutwhEBGW2JSUxuc1JL/+oDQh4VhxlkWUv3OyyAlGnK1mgYJlTp0et3HT4h1EVYrWgooMjLp38Rm3ujsjuqcILTEOGndQ85RT0JnrEQZJpF4i84YVbkEUQrT2HZZdM7nq/0Gpd0gRPHDHsow7BiE5HeFIvkY9ridGQ6YqsiJXV4yiRbsUPnwJy9iNzmKzl3F9iqemxkmslxK990C28cHKMKXGUKJ+95Q4DHrGGMl0N7qDIj6E6HpSvH5tkf7CdyTTYlTeUpJF8RZgbTApDpWAm2RWiAoU+yP8oPQ1hU2jBDoPBnsv28lUIMeoXnxyBO6dG7rEQLN9paXdJdVJ5APxxKTYGOuqAvPO7Ck6A3rbm4wqbz1F7BajUnlUlYWXZWOBMJs3hB7puUtDZ/HDchDpc0+axlHrau+A9GfDSakQWg1uS1C2OOGEMZu1QedffIP9pfKEzvKTIxH2cGk4L87w6whnNKTs0Mo4SwxdiTH0miqbkKE0gKhTLkxD/rplBtotoJJu003LV3vnCmw635Y7l0GU6qn1Q4h6fiKza2C0KHlsgZkXmL75SUm+dmEIhT4lRSPEOguhRhY690jBE5MdP7P43OEQKcEx6LTcy1gPKxYYiZTmBmtschAE6KeOI2uoUm4L0qQbJeLnepwaan0mQvQTQSEqk2Kn19nBaGVbTvPuV3Lll6vOxX4YqIhhLCsRfvVOwNZGSCwjzSN8pcbmsBOVTFp7xESQ1WQoQ0Rv9wFgdQIPkdlhEB7drYxSZk3boRAJ2CxPQm95tC1KxyPaB66NO4xPqSQbwxT+lgz+pZzFaG+ZWLrml4fNNbeN2DzDU/MKLgOy+nHDpRMZjA+nUqi6P9yUGb2JN5u+cnU0NhNB0z6GZaPBwicJ5j3xX0le5a8q3A+d2uc/zf3ETunnb+n1c5Gk1GGjWHpw3L9I+r3oMldifrWYbzuvOwB3fHFGbapKBo1zLcHrB0hBNqnrKTxjddA/Tgifkb+p0puzlxn+0Ro327QRIWdgPNtWqOenJYY318IlHUVTYgtYZL+QqCQfCrDORzUhHa7PkAo2WJ8T69FOEKgouYIfVMFIblM7HKEQOtUIgSpi50LJHUxPqyzjdAbLNGKMD5C/hcCjY8tgcLOC8O+S7lFOfZlgyojpFiRvLLoTHvl0ARz1J9pgPOtcQMd5zOpPOszyV1qv509QtUKTdkXAl8B1UGbLonnXA6Fi/1znANTVg3G4wzbv9CdCWjXZ4N6PUG9dvqMgMw+UD+klV/Scrveg7xbo2m2wxVC3hxNAR+fYmKJic9R6bpF/f2o+LxSkk/HSiBzcpt4hEDPU0xg7/PBtAzLweSO8cxEEZr8OkT9+kKgOPmgaS8eCJWJtU2hr/LUMO0n/v4/QmD8/FUJNLdXhLpvJbC99Y943BMIz2z7sxz8RyXwC4FjJRCdeQSaqUSeOZ2dfiqB8nr3NKzC+uB8aioTWqV/G/Zhkf5A4LgncL/DfPG5df+9EqiZKfb/NFdW9LDWCbQPscTP3Aqhe5YlP5XA73JwM/cR4rVl+bMcvMn5DtT0jPlh91pb1Jn5T5zPH7z+V60ESn8KBCqCJPxvgcB/93KwFW4f0HyWOEluFkJSduX3INy3L89yo/ODXg/yHdrzE51I0W1KutS2NfQXHp0ikVKJ0v01Bcb8FJ7zWl9CWnf9DPrY7WIbIQsnlT9M+vxaeKY3yRECit79bxColt3bc1a1P6NlOz+DGKlvz3y4UkLXzrUCaZlikD9ShCDlbSMEJieEwGWLzk4UXvUPBDYWipQMt/lQeUuJbQl4fR7yT+j5GUJJK+L9s/CqQDO7oUjFMyWks0cHwx66T/wbBJI+juJxT+BRlxuQnEvumZyFTlgqUCF6liJk0RU+H/DRC5SXmxH7pg/Ls8m8Q+hxfkFg1Q/L2V8IFBWclF8IVGCDZtuBAKF6yeCkx2ExHJuV0LkHKIpt9nnHjrnC/ogERgKmTQsUeQ4hpkj9ClS7wiQya/yEUkevQe1vOMnvd7zfimMQAvtPhvfPUDSiRT4ZNhbXnikPEN0mkYDjyeaxY2drjW5mlQcCkpNnX5xzSzccjicp3plnnc843ihXeP3KYRLbz9WUHngFnbjRoYhfw2F5eW2z0IkfFPFFgknzImToNL1V5pnBCdv7hUB5O62JbS8uFj1fcge01RHj4Q8IlLQzOvNHh+NlXuYxND6DzxeF+WM4SGIBu3BQ5NOHwtHTbh1gUjiVZIRAuswxKVdN79l1lp9HCJQVgk74Qa57Su0jQslx2xDLMQON2tnGBmktoQh28Vqi+/BwALY4oQn5QqDSZzg+5w6v30SE3k5SMlCfVDDMlaWWIwSq/KfzLBbCGV2/j1eQXZAMK6o0ieqBcAESB5oxQqCX325oOlKExpeJ7f9HCOyW8gFUU3sR5/nKznT52rKAclQhNJdqS5mT0uH8mcqeeT4yKZ0u2QSEMCXeAIEWtfIgAcWumNiWtggdyYYqQCbyJEZrd7eMjukLEOYBweuqxdGthLAohVvesNPnhaP2vVNAcBo+tnYWfnaS/gLN5obttdNQo4erokGrr7V4hEBDYktoXFkyHCtiZvRjPDPoTAafV+XZFd0mtQbCLZ4a23natMbcrFnQZpEU2+8Kr/vrhYgmyRFRL0ytpdVFzhGqudJzAgwDOs2H8b4VNTHNOfZvn+806Aqd9Wx7w5T0Yt2uoN0swbP94JqMEEgODIuQ0jAIZbe6BJL5E7Kdfe4zQ5FYhM75kSOOEiNkvqM6hbZfyGSEwKwe9mT+AYHM2kcoy3c1cfTOD+npeTtAQ5jKM9MDxtfG4CO0KDlHzPKCEK4Z/REUOeOIpSsIFdxJmWB/Kti+j3FL6CQzDNcp7/1Q+SnO1DWpB/wa9cSSazSB14l8Bs5Zop4KazQBKXtF09csKmyPiBC1v21u0Ea33jPpo0hov3Us4M0B0r8QaGgHNIVBhaZ71SAUCTUFILWE8fGaV+cRAjc3izesx/GC0LuscHx2HM6/7LkJKVEjfP6d9asSeIiYDMjxgqbMklCf5hhywB+zyjA9BvWkfSHECvnmFwQKwY6OlUCrFxACqcEu0D1yCGnL9SX9DQLtxVJGqFsf+t8h0NhutyAdSP4DgTMRTfsXAm2VQT07cHyLkJq1OL8fOF9r/kl/rwReuZ01VgLHgyFfCFTKV0Xs7IX6890T+IVABMQsoez8lf1A4LvD31My3fjny8HjnkAk+wU0qfwgYyWwpbr7czDkC4Hb1fUGxFTfZDwY4i3nz/FgyFgJ/GM52OSM5c9y8BcCneVN2lPZsI//7WDIFwKd5LPCfNLYu98hcKwE3rRfEDi76gmQ8oX6+V0O/h4M+S4Hm7vhYOIXAoVUTYkJ018QKK3FgvxlIVD+UyBQRcj7lxD4F9kT+O8+HfytBH4h0AYNk/JYCWyThDiFKJ2pLtoPTEp+GZsxBCV14nU1QqDjCSuOstdDBgLzRMjZFmZI51PFAI5ZYpI8bhCyni1PoG/C0rDlBCFqt1R2wC4VdOZ3bcNRreBvIEw/H8Myqe/SgtkGmKQSdFb8RSqp7qMTbDM2RejoUHQv51eBIlcgZD2ENUd3Z72D7rQuDOsEmz196/0KJ/0y8xxmnWk0+eAkaZ+XLLayRLEovQyVq3raGva7RBGEDU66dj/7kBECd6/DGgQ4PD27SlcJQh3fg7qqcmIxDvbP1uqwPcEAOfdU+YFAdn5EaFk9EQKfoT+cxm1Kz44OGUdr4VAAIyulYW02WUujzxaT6lJBkSFX7M8sivbAEOMV/waBfHBAEf5Y8mqEQM2zSuKsBXTyyy32h7YkCHFiu06pw8vDckmMkGvpmITS+fXzA4FJh1D8ejz1n0pg1mJ/h89IBm1PcbwmV4TiZrs9oKimCEGr+1miwonPfyBQe+D97DjY/0DgbIVQsmKfBsi+iL9fMJgkgmjNorOshj0owx5Dszm8gN8+M2ItLni/27s2f4fAuX9DJ31oCzJCoJVXO+Auexzf2wuTBBhyAlJ6yWOrSPD3F5KC0LY5dp5JqKJR/RmhaWDCKkYIVvfUvCsIRReOGGZubdD5LvgPCPYek+hkW+2pdGRVYDWCSYTsiilFJQDoQMPrzDGf0k2zPYGgF/j8RTFUSlubAX4+nB6/U4Si+8YpQExSMTZfNj5/1/WYdNZ5b2ByK/e0WQQP4DeuhKLvVisqFsINtFpnDNsrqpYa1gCp5qSLHSnYaPS5wvnRrrhhz1+Ezz/b8Efo9vHbsMl2qDzddITqiOJ4vXbmsD1iwaPo2zJxDqeqpI/VBiH/9oXAu+nSPQ0w/pYdG9uGVye/Q+CkANdAdMP4yKYIKbBG6CnCvB4h0FGeJUIBy2A8lk8hthcxfrabxRUEnyB0VM11RkPzPnEd8mKIk8dsMkJge1akGBVkOI2svguEKIMxzIVSYxJ8Xyauee2n8a5vJpKh1aeJa5mdHJvimXURKt8y9Ie3SMypVWr0YqKeyCsHoTeZag/K2QqaBOHQelbrYf/OjB0LysRhic1ZDEflmYIQ1joCMY2AaWneBwQYbsJiPLk3HM+J0ALjJFMDTmqzMuRnLgCryrxnmX2ISX1PM2BPjUxsWFxXtK4iQOgVH8ReLbD/r4V+BEFqG8/RJTmh2v67nG9WxCFHNAk3C5O86pa859gq6pExo2doigIhK3gEFp3oNwP6K8aLU6R1ivHmGa7Juz2xzoH5oNLFOQHX3lFPwsNQaZd9hECRoJ6umeHgxACB0qStDadcqhK1WeUO3brpiePRoqRNVzugdh1CoKhqCMkhmmS2VDAeqy3+/j097kcItIP1NRwhUFenPN7vdplRxpUZkOwpQvd02B5yvKAJ0w7r2LCrzepMueW6RIjJUsO+6Dh/pxuc7931OBysStD0Jktsv5o7CF2L3krpeSOg6Q+vw+l4BaEsOmwG/dVbw4klk6OqiqZHWfhouosz6vGrkAlCvI/6EFoIYeeA3wLnrYvYfr5WGuXbdQLczUu8cTk4+WRkhMCxEsg4+QzE9Rs/35VLOO4JFL19F1u3Gk2R074k4JdBTSyyzTWamZUIvTOY1u/BkMkeobkthTQ2pzPMBy/rMAP5Mcf7eRsxoe16jRDvhmj6vpXAVO5Wvx8M+VYCxz2BiSchhLv27acSWIUf1I8lE4MYGL8qgfpujvrSUoTsPyDwt4Mhf1QCf9sTKM7U2LDmR8yvXwgUAh3nx3c5+HswpD1QzMfMeWWNlcCOvX+8EQK/B0O+y8F2ZmN+cMOs/zkY8oXATS5H48GQv+xysPLnQKAiav9rIPDffDp4+Z5Hv0Pgdv86g0AJQuBydk7o+3yNfiqBXwj8VgKFSkHnSkN/StVhz5xgMgWx8hpFSLfpEpgmGk6nDZXA5LLlgNELhCBXwEnnRTsPk9QKnXQWDMtZvv4YIdC0LXTiXwhknsd3bLsyOqFJh07mC4HWhTMRWqZbhMA8LjynOsvaCIGyfig8a9MGPxDYOxJC0XyKk6reVR8Q/UWOorRV9iMEarRDEWmjPKGMLXtjJdDe+emUUtk2h4MBEbHzefoDgfIqyuOxEvgHBI6VwPecf0NDAnRyi7nc4p+jaH0rgbbiyygSvI79M6lKw5m/0fm+WV0F3n7+qgQek+oAkjW8ImURn10qvrMTiH358RyhQefpTrcKsP62JNZnqDxc/HkDzFzGJJJ16By/lcDGzRF6c4r3O7LbFDpLzhGKQHFpGvUUpOmkJs5NVKTfINCiw3JQnxyOIKneLwjkK/z71u9+QSBJlCOoC6fH/rZNjToOOn+yVjLifK6YxOrsOAHx0yLUKCuEXCSaN4jFJzcscsslWvDPDbS7dRObm0Ox/4FAiyA05jbGw+VUbaFnUkw6Wx0h8PiFaqnB5/tCIBcpmKSOrw4hPEGI+0KgkvmVYc4BIfDT5BGOL08Mh7eUlBq3DCHppVfDK44wCRa+w4DyCBH6vxD4nj0Bev+NkLfeYLw3r+6I37fe5DcIlD7PCtuXYBKzLs8K2vwl4uc+nI4QqIg5QhK260wn7A1NknVAR99srxatNIQUOdgw+Ps1QkvP9k8gHc4HJ4qG09X33gD1sh72WO1xfE52dQImazApOPwvCFQ/t9qzRIIQUCgBD+IxUDyzVGyOuqvdB9hHSuIRAvtd8AF1S1hidftbSrPnUwOWNyZkhMBPv2hBKkzesPu7bVE1cDogZSYYNt+UM3o5RBpC7UogFn9RNRozzwsIzqKPnR1nt5RdehNXX/qMN0Lga72poXuoMiaRJxLVHxBoTwPnQcsNQuMqbKexa7uNZrw3S4TISyB7lvFw9hT2RwaEnJE8h5+EaDo+1waa+QHH68qFmLSEYQ9eI+F4sYgJND/E+HuZPTF2F4fBpPpaPKF5bMXYUgPsX6U/9tB30cSAaV+vqH0OOpD6y4S4wWTiGpJ1FIEcanz+q24lVM+VErSIU3B+Vsyesr68/YHA89MPac0jlPH6DKHlC4EO8/ShC061YW98NBkyt45BONd8bIGqriinIQT2pOVjR75vVlTWEYoIqURizRu2pdntPnNXrE7w+TuzpPfrG6HvNOjX6phzYyWwF3D87etcRkg8oV4Kq+F0dGfieDBp/YSuniLUvRI0IfWWBRBEto+tx83C/gz5BoTTrCfmfW+mVNi+T6DJe86wOYFJKbM0HHd5nAqe5e0uLlXm/QQU08L4JibGu5BULjQdiREaX0NlikV9lS3tE5vGHOevVxxn0Inb2jO3DzSVywXqQVt7nWGpuxLzweZtgJgHnGHFFzOkXfJcYrxd2thUt9he3nrrIIoDVH8hcNh1g/2zQb38QiC96Tto9mjibXudTanHHp7AyWqCej3oQZa+uF/LwcNKD9w3C1C9Bj/PL5hvvpXA1oh7w2QLHA/iZ/K4HGzqHJqus8SoIOyfGUL6yZdGCORPgPnhzSuz8WBIv20SY4TA755Aocf5MR4Mgedh/XMw5A8IHPcE3vpflcDf9gS6Czv6/XTwtxL4hUA7Pi65EQLJKhzeRjFUAg/CfD/uCfwNAr97Aq0XWbVU5A84PllXeSMEBv0aIXB424OTCenqdwh8BvLsNwh0jqfhlTpDJfC3gyFfCBwPhiwB8+dfEALVPwUCNRHT4/8SCBT+zZXALwRqJkKTOV9ikH0hUDywr9hkPwME9X4MTUIw6TLDcqSOdmqEQOt5w6D7QmBjecOewaES+IVAjb1jEvHczYO+b5EA0tUqEKp2G4uemGCPzuf5CwLXzw4h9FJ/Yqfq1nu6WxwuwF4nH2OEQK2Xe2DbCNt3ORQrauJ8QKerDkfcVXSG7fnajxBo2sf8QaO9YIFg37LYiWYIRefETkF4xei0vhCoJKiiXLpHERNahJj3bOsBrwQfMkLg+4EQOO4JTOPVg65fPPmpBJYdQssXAlXHy4i9LYLHCIH8PM7jsRLIvhhuPBgyVgJ9sSp/KoH7HYratxIoTFFkxkpgsL2egFz9V2y3bnqmt4I5gLI0PsRsJN/FJBWpIC3R+Y0Q+K0EfiHQCTuEzrESuCkRAuU4k+jyqKfAUhYhcHfKz7S65AZoTF/Hv0EgCmdBzG7YGC4s/RP0/RbH8wuB5n2A1vN2OGiTopN+ssL5BwJ5s0CorfvZDwTyjFLS9TrXQY4JQs0pRShVP8wbtEuH/S1nCO3bpWJBFx4aHG/5sqfXCpOYqoToRGMdx2Ov278qgcZurY2VQLV/IXR/9wR+IZCEXe9Z/kud0c/Gv/xUAmlrnqn/QcjSlgoh9sZRWnqb+Bl08qc2rGJapSMEdmrd/UCg8O7d3yEwvGRnYDz27ZkJCVr66ToWurtQxQ4/Rwj7OIsOlM2w/MntNQTnSLEB8QmTbtoiVET1DU1SuJeIc/0eBDn0CTQ4RLEt8LZGhXOQ/A6Blx3FpLPkqyF+cb7l05cPbWkMe4qYdTIuB3N+Wns2q2hTGoSKDDKXq4Z5Y9gZTafPHPo654bTwZgE3ectA+YUTLxdytUpvXgOC9LWmhrQIiEY7uFIxkqg8z4xKzrrNmia7L3g2bujtaInba5CH/BCbMISofApCldgQetj00+cGXVnFx1VIWOI2cYIeV8IlDTUS4ePGHeEQH5Kf1UCVYrQ6Nw4hEA1umu/VQKdlVGfqQeCiv3hSbG5ndozut6gnpDlqsYkXJYJre43FyGODqc9+XBP/c1p6m7E0yTevZqrRo8M9ucIgeUF+1fpn6gv0+fEGyHQbVkCDLlOje0VidMQBIpQcE55hORE+4HAzokUYicKQvG3Eih0HSZ5v/cTeneG9wAunYY4dDhIoNXCBaQcodxWFTQZtnZNgHc47L/6gnp0L48X6OzhlTnfSmBF6wXIe13yLEJu3Hg6ePIcluMPe4SixYQNRgi0cwZNlvWU/bESaJJIDqmQvwSEYrU2RggU17cYeG6Gf8/NzJaWwdEFYg+VvzljWSMEysUUx+sPCBzO8mF87RECvwdD5pYtxNahvlg00F7sCIFmmOQpPTlbFwTjFnsORhBC8EOvoDFuaMqED0LgP1YC+TsdDkIdOm+sBMJwEETjTsNBN1X9gcD2cGg9e3MrNFpfWQp8+MH+nGkIHdphzUG76hF6LD2YjpXAzrvlZITAsRK4KJJ43BNo6fPvQToMPm+D/fuFQNbgO2OEwO/BEGbtdt5YCdSiLZrcblfHtjssf9/ZSh4rgSME+nZWAgku+Bn1dzVC4FgJjN4IcUw1R2jdC4LnSDMxHSHwezDELvb+jN4VhDKOfQ5vE2illqq6/fi9EmjPD49xT+C4HPx9RQzP7p7xeDr4+4qYLwSOlUCh6Q7QOuuMjHsC86l8GFZi4p/3BH73BPKXM+bfLwSedJ8DydgN+XioBKqX13M8GDJWAv/YE/jbewK/y8H2ZOFPRwgc3xM4F/+aEKj9KRDIEU781ydD/iIU+O8+GcKusydSyj2NnTbEWX64IJWIif0iIwW+EuYFDLOv4pECpcWwPqrtP4YZxTJmRXY4rsramNVD7pLSiRCsgS+V4fjvsCnjxVfCWAo051W+ov6xx6iP13xsH++oSmidniAq809sw2MdjhTIf9dnAzZFq/pC1VBmbIYqLasWRXXCrNEBWiH9ibPi/qjIsIkRrXWmoFUXGdYGLrdyz/60ypQa8yoDVt0jlVziIKTxdFifiNBaWnNuw9H98rWHzlimnpWW5xW99WsLWDn6tR78pUBmJQ/r3R7e71rZaK1C9xcFsrcsHSnQ6g25HCnwWwq0HsM7WsD1K+AfMVozqLOWhtMIqURYoSrDY4PUtkcKkdn6bYwUeJgghfPVO8VZHmR7pA5GG9eDzYeGFGiuuw6YiikMRydIfZfjoQVFabPYPL18jb7fET6vfkFKtOThxY6hMoPGmwzveAHMWk9tjvd/I5XawlJ5/EaB5tpCFflSoHbrkCL7Up3SVRsgdQkd8Zyba6HVPB2XwK+MnJgTFscXupqOpUAnzNYtvfiHDBTOxf7SnMIaKZBwVYvxUA6qTd877G8Bn+cGGG/f9WDxVqIL+IMCfysFPjesC/I5G9a7sgvySNBdgXvdKmIx7bBz/qTg9ycaZqGgwu9LjzXG44mtibMvbQ6zWs4gkh1b4phMgdafOjsgsYsUGLfKiurD23/lLfkY1gp+USDDTjDeH3aIWWp7FEE6nGXPbE7Wnt6CHKm1a0jsrFsLVdp5xiCmZzm2n8MmxC8F9o+ejc2nWiNVuewL+I3W4/1TvL+z381B4h6V51yjfE9JrvtA+uObOJ2F8XH1FR14XkVqf7LhjOr3+8SdsZzqWftpjb+/Uiro2ZI3hlIgZv3gVoC4viAFaceao+EVv784+UhhO28SGqFZdyDKFe+NpcDUuvVA1Bypb9VaLn2efQY06SP+UKBwcCJ0RSUxzOyDVDWzT9Q1TjIb28XKkair9xyoliajPlA7pftLXoN8nCP1vsJbia5Pnbr2Y6Ibu6MxnRrTAqbuWlvJxPLrGuf3mR1K4cMmx4hUK7obXuzWcDyO57cUGHAbD1p2OP76pUD7c6fulLlMYkCjY9FyXn9AmR4kYvvqbUYvNJeAgRgp8bDH/jnnOwFahsfnnySTvcGvdirIFCnNqUEraXrdoItMRNVwIKpCSkJ+OI45i+KRAicNH0DnlxivdHgnVOQq9+Ft8XVsbRmMj+q6TqHdCTh/PQZdCD+7XaFb6KJhT2J0XQh2SA3t0L5VA1PjTMnctRdLpPAwMSW6n+UhUvmgh+SMlDKWAtfoAqzeQRfwms8lEO9O4zlchRToXlmcT+/h7dNoytClercDsPsFwXi8hyHtDz4BDcEsNq9i0dKA5Bekug7vZydXicrPxnHN+iMZ1ty5PChfLSi0XF4R0/2g/v2xHuzIF3S9cdTVP+vBXwpkvHoOTZfXxAQD9WQqvs8guX4Xj6VA6iH1fdeDbfZWJHT6DjboCtN2OE5+kWiCIQQyL7exqfebFZ1udQH6dDiZJlyH+RcMpbLjDfXiOaxXfjcFYkJOyFgK/FLgtxRovYvcouZSWAJJKd5/zqopXb0EpLL7UJqvPBV7e2Yz0LyhiR3zPrxokeBnVp9knsmow+spYr0BrbCz2Jmscby+FPg9GYLUdHqMJ0O+68E2mXyS30qBjqr61kiB43pwzkkSvU+r+7gp0OHVZTpuCuwTC+PpH94WPa4HN7vIGt8R84/rwfYjRP1MRX4/rgfbM3fV0qnWwU8psLXw+b8U+FspcKId4pEC7WuE+XhpMz8UaDkJUuC3FPhdD/6tFPilQGv9wf74C1Ig9+f8P0M4oor/+mzIXwUD/80rws1nnoBy26Y4zd5K+FMM/GJgWUkpnVpVAWTqogw6EspGql/RrDrzd+zoxfo8YiB/O5eexYmXkqr9zUFzK3GGRQv8/kdiJFCKdWVYeqLsaZwGPih+jGbrbZnhWAwU9eNnOCvguyMGNqfsE48YmPY2mrn7Hs3SzsS0d078IY2pNWLd8BaSjSzzP8XAgEfMK6R8eNVhjBikTRDbvhjIhA5+/mJgsVAmwKt+7znnuzkbMVB9tIhd1+3wfuw/MJADvL+76gRgl5PCs4JDsKf09uJ+ioGRk5cjBnYnuUDz9ZZbullkPGjBpUAMuSHWNLlfA++yOG19AWVNv/UTIOFRjJ3FHjGrVfUTsLWB/f300Yy7W98fi4FWcMf+fatbBrhPhNgi6IVLFQVlnz3q+Lwcl2mUX8yb/4aB3NXNY3txwecVIEBzfn01xDYKxJAvBmrWAdtzOgTJ7xhIjFSjT3NbjsVA67TINbqPb/cfDDT40KVRejRBoTPEwOyhzkYM7CO+JFZaIJYe+msJstXg89dhEf6GgdZnqoa/Y+C3GMgwmQfdRUu9EQOfd+YzYqDJl5uWnu8btCXZtCfWZWPuqWn4EfQmpmVH2Zolxc57QcfpHGKbq0i06qoGuNkW0+hNRkz4FgOF87zzzHOA4/0tBrLaB7FDOwUW3bEvf1wRtuU7YnlUbibYP23t2Zt1odHFrpm4Ol8piAWhhfOhOGJ7JgJiheEye3oS3i9Qd4FMHJezMQ05+Rv7az4xdtrKOdOX8n7j/doe04aHWKwvngtQSFSREQMZ4xqAwGWIocd0+J/eDBgo7hzEWDdELNteCXVnesHE1mJ2S6ik1zyIYSMghk8Qy+fBswSVRQzcEoEd3sIy0d0JeU7J1sgniSHaAoGezvgYmYVxRwyUw4NAnNcRMeuLgepmL3pmd7Is+qSbO7ArwPZ265tFj5vLzKWHEn9/J0xmRqezAgj6RDWsN0XMTs28wfFdMMS8a05Kt2pM3cnT1r2tcpri91v8PA8FxXP2GzakL7Qkri2zEjGP72pGq8d62CYWDW8RMjTUiy3dgiDdERviYHj1oqXO3LnfTL3t1XcS6hx3BTQ7xHIn0ZwHzfu3CKqf/MLAG+IMKPcpYqgnTc4GMRYskHUjoO08hS19pu8GpG2seuZxX51/w0AzoIh9j61/Aab22hi1ICvpuWBjYJYGzh/xOpztOWwzaH1dwr9nzYTek/6BaX+DmMUtcD69mKcFcski9p5e95XxXRG2I+x/iz8h1tfu5gbEbcrYxlhyqcojdrLlG9P4nKIN8JqXAqSRGmLqZ2tF5fRZATfBv3cCJ7RoTNgTKG7AG9YrwniU7IyD/nRBDKN+IdHJob6DxibDgXbCrsYV4VV+kT1rolwSun8fDWCNpDGcwwXn91k/7EAW68QzrQna/i8Gav3wPnl5h3oR1fkKmIQ2sc1neUKt6SIATkh6xNLjsK1TVVYgST3ajAZJioLk2KCtoEPMGg5478gNMZFjO9SveTCjq3RYsW2GV3V+MfB7QPh7NsSULtmKnnr99bMt0FwgpkgX//+l7ly6lEWWvf+BGAjIdQhmgoJcMiEBmamoKF5QUcBP/wZSvZ46ew/OGex3de9Jr671VIlAZsTvHxkXacTAoO2Wgwx6u0RE9v/AQI7JH35sFVgK3IRIetaC/URbf8RA/SM+wN/clyYS0jvI5veQluj3y/xXMNA3ilsxYqAkYZBJ37TALwZ+a0OCWh66OG24v9ICv0NDvgXCIwYGmQTr89WX/3YiPGJgvl/VaH53vbFLzK8C4V+tAr8YqBG3YmOB8Jvj6JgWGL4Z+J9vbUgrViAjv60CdxX3FwYa+7UzYqBg8A0bg4HZfsf/Tgv81oaMaYGe8Q/FwL9naoggyBL/39IxWvwPY6DCdtXQYRmWyXMGWOVm4ppI0wKwZCPAMpyId55Mt4MbX63BzRp1aIx9YsKDvhZQm/eAIRP5hUN1q4F6k+ag5pE25f0Hv03QXR+a3A0YGN5cUJNN+diRbp+D28nLZ4My5V6RPvVr7Hc2LNt9vS5+RwODIkNEteRnFbqHIRp1OgIWLSVQ66chMQccrUS49bRhwWH2gOunj5xMVxL87K6WZ9R4lxfR3AuoH7re1Kg5ZhbhLBvUtDqoY7RR0jEaOGIgmc9CUOPvUzViIB8HMuntGDDPmILb3ho7iXysGtRs16vDLK/0RjjpA1hm1YB5fzAwYA6YOWrtOiL0AmzbygDMOWYhJp2ly/B5m2f+Kxo4YuA3MXCMBlrRHb5PgAzSO+Ybe8l1C2bD6yXSqTFgt70CdbiZKB+inpQH9q3FMBtuwEDptnxUflvB/fP7pU20Q9/hEQPDx9wE7BpmT2kTwKxVx+VEyy/XKpgWoBaloQ+Q4uhgNu/Lp4lOx/BGRHwVcbDeNfUwxoOStmBw/T0GzItjwEx1ORuy51+qiZbCqyci94L7VXtYDySeEjJ17Y6NGCgpp/QHA5P7o0SteU/JpKjqKhRO4CYe0aUmWpTD89zNNw2ao0dBJpEoVGHIg5tpixQwy34NYxQAtFBTx3cinm0Rh88hG5w7z0QyCd4979EWMGH+uJl0KRTglr7RwEOyZ/A87oB57XlDkTs7bsn0MLsNJcSeiT7c2yTq9gg+zfzoFuLV1qbhHXEslOeAff1lD9h/MuUKrjGBz5u/72RqHgGL1tMXYJq5aYi8Whs8nW33HVrPNw/C8Xd+KDkemrlFU4fo09Mb+y8N9tuaiAXROXJj/q5Yy0NOBSatnsP180qH9x/eltRwWoOR/cpwcFVrBvU3ogIYePA7xH32Q9+gwqjIq2gt/Fi2mC7W0gzu0iICtt4TgUzjfor9yXVH0ayciEQIn1M+KKsiHzFQyWd/YeCx2JeE60Se+d1qXyCirFw6nxgmjhrXSDDrvRl112joS4NCeJ/PN0+4xpkwT+beHeKfEqbhYTXjyW1X+tg5S4j6bKZWYzSw6iuTIpIpldeYL4pMbAuEW87ezEN5AR+5iNMhMbfjPYT1GknG1qWuimc4isnBxM3iPSXiptQqn+3hW3norRBRusH3e0wBM0t2VUEmUbh/rmprzPcTjoh6LGHf2ANmiv27A/tQ68znNcD2F7Fhv2nXEws3sSujzzDLTqikD/bxHdzkAs1fRGXHjvclB0hah7VFuoOvYn9rgEy4cpsrUTc7wL5imPXWHjcZ0QpTqzyfb/MRAz21kXFw45ocndP5mUzF5l15+whkc+9FILO4Kdi/xtiYaNI9TKJHHtz/LvRhf7hzhSiKJuHgtPMFtLYnBzL132Bf37eAInkO2CgwblqFJ9QkKNrENVE7TwbsDic1inuDUrTBGu/t94CRXjJZko+GAcv4FWCUWnIp6e4zwJqP49QILWY96Z7ozoJjBvb1U789osdDif0W9hHIbrg+r/YgE1w5MBHXDNG/F5ri4HgDDM1OWUQ4s4D9d5dBZkxWpyWRQgrYmHtg/6vgpRF5qj+rwM3UAj0299VPYqA0XScjBvLe9jKMoVJ0dL70KpHmZ8C+K4P9oqingHTL/acK7aHEHR8mGeliD9ZrkA3Vifu5QboJ+CtvfgfMdq7gr7roNPTF+gyzOvvXh3CroUXCOgeZTMh9Trp38Vd1yLdEWNZ2058+MdOH+D+igW8+iMFeppchsVoxxzPhb8foX9HAX9UhkhtkY2JguDkAFsZ5EP50jDY4uUB7Hvztr+qQLwaOfWK+0cDvmfCvxMDyGU2JVPEvfjwTToZmuGOJ8J+xId8S4TEx0FJmf82O+zYL/JMY+I+tDhH+nrkhgihO1f8aDPwPHwpfl6/LiIFjNHB2tzdEvrtXNkYDj83eIGJ3+PD+fbfRkdWrAeGL5ZUPinRZDvUfPKiPEDDg5IPbepfhnkzYTRsq88FNv9YKqDMvezN/UsDva+FmmD61VcEN74oSNfq3/mQHbviLgQ91txsx0DOPdQfqdw/qa0fg7/UdqPkd2ntEuPIC9ojcAGYJO40IfvGq/OVja6L5KoT76W4tC00P1OExSd8/GOiflg26pnOXyLDRWLjOPBmtkyNs0/uuZoGzySl6hlxIOlcDDFQSuH63u2tkYpawDZMKsGS1ESeE5x3AzMtmS1F2Oz5hm06HwSruXUbkzYlDo3/YZuVz6aDrwv0Q4URAzU0JYFrvbpwBqzTAiq4Bdbrq10RV3oBhySkvh0b+OempW1fjofDGUS0wK3D/QRoCNis7WyNi9n7jUBw6tdyu/V8Y2A+dYYRWbIiwfT3ZiIG2+PaJ/l4BNlVAkoCJaE7UQ9wNRWuAofvb8L77PWC3J4MZ+UYDW28HZvOwAmyZ6IPb9dCQ7/4OEnAjG8D00/vNh5Hb+GhxmsCLkH34+UhVH50jETDd48GNTUq/GTFQYlFXjYfCnDcFN3kYRoCCKIXv/3BTok+kuvK3G3CDXwwEN/zkw1swdIbhszvR9Cm4vVkxtJMLAOulu/zB4TqF9TDrHm9wU77I+7ehfgi43BgGaYjYewz1AfWcmTSQsg88P3BkqJ2+k58i4WMP6vq84bakOy9uzHu0Q/1NNhRVDxgYZNPCQZfngVEUILMikgZY6eQbWM9nylWBfScUn65DJ5YBA8NK5jrkIxXUt2zPMN29Wh/b4eRBhJkIGOhM4PqlBeuvL4fBFLOhvuiLgUpYwHq/JXcBcfIU3s9SaJlfPvQEiUs+p3jZz/hYOBky3g4TCGa9MRnaBQYycuNrTzR8MBktA+KA+9EW1ApKVJGLWDp4vn5I8L73U3g/Glegrb2RiHLLJOZzrl6gbj9EP4dD4dAbMMLH75KIh5jnA0d/l8ib3mI6V5sZH+Wd0WE9NBzqUtvEcW0eKE7ZRySfuT/h/cgIwe0VFWBzpSKeylKX48rWMMVBoFbhY70fBtVsDTqvX4BRaPPK0VS58ETh34CBmqfLCLZrQhRMehamR/2MXKZROscaZuS1aks8P98sOo+mBqY9Mc7gzFSOdOuHychHmpQonQ71LHmNMOXXhw5/no8JYNoc1s9TA2zugmVP5NfkLwzkPNhvnKgABu4isH8J35/IJ5sIlW/LsJ9EHT5fQetPFRxbDd6vkYLMiE4cC8A2Jui934PsCTBXeYoA+ytdqEM0awrYbt1I94OBy1DHfrQG7BX5TUsm4r4HGTn0zAaWOxP5sqn5UPcBkzbOZKh7WoBMvWV+jdw7wTRgR5X5zye8P+c4h/39XMHzPJIQ7MvhDev10SiVj5/6gJVLwEIsq3xw2xs+Pk+riIavt1HFYuzr6HAIAZDLoWf4u20KtDNBhqoMsCaQbFlG/RHeh3DL75V3nmkJeiR7CisfsDF4CSCzlHheguywBBymmx2gkJgN9jIHzM7eYO917pERter5Knye9BJdz/DvU64bpi82ao1ua5DxqpO9sF/PHg0ykigfMdCXKqUY2wV+Eu/Ch+/Pw0Rpb09IJ0wBy2/ao0abZBkRLZ7ylRcPSQxyP4X9W/IC72voKaD78W0P0/tA9r2GomxRX2KiitcGZBfelAiba5EomwzsYz60T1RTzgZ75wIG/8FAZfcYMFtdFSMGjqmB50L598Eh30PhX6mBfw6Ff7ULHOtDJqok/EoNDIML2Ptvp5ixPuR1/as+pD3mf0UD/xUDx2jg/f36KRL+RgMnm/iGx/qQSX18/lunmLFd4PdQeOwU0w5hin9qfYjw90wOEUR9+n8YIvzPwED+P4yBj065EMnAoP5KHzBtxMBMveIgWoEauaooB7drgNv4HgqTFNSm9Caw7C+tb6IicKdkaijv4ZAPzNa+fIOTvc5NPp5LYGY/6tQiHRh3wLzlskbpLQQ3fi0nfPAAnzdGA2VVAAxJuGEeXHoBtRu/ahykTQ3qaQ2/r7s6D2oWT3KETmoNWGjofBCuQf2Lxh4RkcQtCw7aE8xI/gEzYxkiC6ygadBd2A3bpm54T7PBzR/5mJHOQaCOA3OX/BsGfg+FRwzUJLj/qr+apNcVUF9aA2ZwHqoL8uHeLz4wHU9HSTt7EHXVPPEYDdwaF2nMDfTmV9VCNy8QiXZ/gfo3hwZNWjoNiZzMDRzbLzDbu0nwV27gHwycSP2QqzhbFyjIToBZc3noXdFvO8TkB2DCNhx6aVy2/oiBU9d8VP7Jhc/nqfIGzMkefFhdh1Ej8ZwCxnGgpvFGK1H+ugbwvMFTBB/DpyMG6pcQzFI5ZEBLOvcaMdDXQs1C4oJ3KCJLjQ+XNjz/T356EVFc89jn4x1FtRYHREgOHfNK6VGi4I4CMkkViYWcD25KuIDZVm73jg+uzvYHA6eZ3/BBRAFTpys3IdrOq/mgngAGfnBwJ/3u9ayCPoXnPXsBzLkhuMEg43cFsvK3QYT3SsIBv9kD9t+BM+XzRqqCqvAGNa4mgAUhyJCemP6Ige7WgM/9YqDUTtMxGjhi4OalFKT1hwqlagr3+yca6HtDl2Hl82yo0Tt2RQ4EMOw8bTPqCAquyPJJO6y+1ZYI+g3c/GG3d9BpH+qAHRNU0ee3Yd6AgV3mD1g1YOD6FYJbEat3FbjpskBN/NqRzqhAzX+jgbUVYiK/j39FAxfL1Ydak9OcxUdr5mBNeJ6owbuYJ8aAQc8HYB6HjmYV22/i4/619ej89bR48uLh+30xUEv0KbiFK3dGkopE0jpIqkYMVB/72VCGLDMf7XWKlnVWwXqRh15Ox0mNFjlf0bk8t6voFtBmKB3YUl/1MYvjskvw1pvKRL/dDZ5OKLHwhNNcuqyvFo4Wn07HnGRYdBnXWhUsvHeHzjvjBwM9TgBZ4RZHYcRA3y8B074YyC1O4Ma/GJgp7EDNxppj0ooUrjfRUmpFCDEaz0ywEi58nt8/AdNX24kA+5oh6tsHeD9qRemIgZx/B/v1jQbia/YZMTC8pLsz8hSQoXpQnXHQD9FiDdkNkfq9XPmLBWChy+C2fXr4NjiE9R6fkEVgrc4qKi4CwLJKsig6Xmc8aVHhI/G+NanVwfOJ3qfyjOfSwqZod57heD5E56wrMagdHad8IBmwXlQfrtfe9rDftsyjyDijmCgD8PvbSQB/OXumdHERjCp6NRPA5Lk2o85HMquonYDMadbTgHzo1ahAjHANKoWnTxeAxZgM2cmYTZ4Jnb0ieB8nNczRo54DpnQ9YOLzxgloj18gQ6f6pfLuB5CBKQcy9rO5PliYV4CBxemdE/4mfobcSI2irfc4k45cpoD2HJeDfXoPDU8dhYU0b0r0pO9htMpHANmR+QKacmpKBPsmVgH+qDpqo+UMfh5ON3oH9hu3e22Jlg6jkaTG7cb5cR1/AHsU7YfTjnI5J4o2YN9hMci0VZaTzr6IlReBFUH4fD0RTuok7CkUnv99PgX7PWS4eM16qyOaL33YH86r8r2hV9ZTWKtk0pdN5U9O22TEwLFr9J+GgfKaTqsxN9DackuQ5c+yGhsGfg+Fx4aB314xXwxUFz3I+G/X6O+h8Dca6E/c2vw1RHgcHfJniPCvQ2GR7+/8GA2s2OVndMiIgbF2DImkSs3v3MBvNDBs4tr6jYH2av1TIdK76ZMfMfAbDRzLhG16H5JMlJ+Ggf/caODfMztEmCrT/0PLwCno/PE/fycGCv/hQ+FvNLCfhvdqxED7wG1+cgO/h8LHbgFqvpqZjPbDsIJ16QUUD9HAUAaPh9B2bpL20oHZnjRBico5uAG82LuYVhWod40+QqKBw6yCfbuRkQV7mc5ihHnaB+SMdzv7TJS2qsFNCS64qeK4J10c3/gRA7VkFVG7uUxwGCfg1mWrIhSju81iMgc31+w+BNTYB9z8IykcFJmHlCKcgtlshYODdTPiyOdxHoZXDCUp9QtdyOdQIBw/7EOO98ch+jZdglr6YiAfzILf0cBnmAWg5uSu8rZYq1FGHgWZStGH+YfZyx8xUJCNJx8i766jxjnKpHvcGxzOow1F99vGIMq67HFwStQcic2kIN0tADd1v4BbXPbrDWCqdWXe/JmfRwyUbQ4w8JsbyPfvNVHyJWDc/NHUqDtkWyLKKzCzH7HJfw6FMXoAli7BTFT1/TXkngGW3m3A7hvbD5iZghpne09AqzzeE7F0tSo8PIYShqW7JVwv3cCsX9b+GA0U+cWj8votYEuOtxV1puGM0atmNPhVtoAZp1Zj/uMDbkhKNzsyOengJqYnzUFiHnakmxsgAxwEbmhbDIfIp2vPPIvXzuhwQSsCnmtQt0M0sGT3IYX6cMf+bP5w0HszmLE/GPhpAbtmydZkUecB5sTh+0g+e2uIBs1aASP5NqNGIqhVuHL0Eu24WCJAFbiKL0kk4z01AAuOCnw/p/N+MFC4vwDzFh5g6/dQ+BcGpkPLS45bgaxpVB8wTEx21Fkhgsnh9AHMyTuL4nkR8PS452u8W8QqmVLdwEQCRkLvB3GGcvsFYH4Smdiprw2ZlkMhJe22BWCuGhDVA9kUlhpgutPaB6LTFoCGnV19jAYKUTQMO3kXgN1mcaGemVAc+xJf4q3SUcC8ImDEOMwAS2XJpIuuRjj6HGG/Ff0hp4Yswf7zReRgeC4K4acrwJj9i6vRsZiDBqhfEh+SJci2LwZ+o4EjBorkVBFutwVsbS/7BpnX84za3snjyft6yvHRe+rUf2yXjL6jGDDrsjXobPYC+3A7tRQHXRvTRR8sMEnXsw4f3AUaMdDz232HToTM6HJiqZXPQrAXXwzsyhSwOLsBpi1kkAnfQ2Ff3xclctaSSodePhUNo4+Dwxs8bSRv4f6ojTo8sz24UwKmkaJDa+E2vnk0TCTARrPpLby6GSY1cSDx/iXamYg7vkEW9jOd91ctYNM5AzepXsDehctcB0ydiyppMTZx7BHPQddje6feTpvwYa4aPvYOS8BGmjkVVVaAvUflllFj9XL4eF9yOorFRUFtvoDn49joJzcQ8xL8/m5eOrhfGAENTkd4XvkFvpjTrieET+3XsP/h/nd6fCPCmYH9uuYhRRvZEKi1mAKGp5HpYLG55TR0fYeRhjMF/LGnF3h+2OZj3B0s/KnA2Lrac45puYjO+LBmG7pwar8i+FFaeF4uwR52GsiU94LoeHbd7Yj2WQJGvBwXZHOiqES8vxs+VEoP7N/iWhPZ0KbYRz3I3l195YmcdSDLuAXYj8t9XhBNTDkc9m/A1ne8bIgQcDLIvBtgNrt/LkSRkQL7iTw71IefJdFVu68C+bKVkb4ZTn+GCXLe8bgp0Fp5vcnkldWwP19DyeJzH5PP6grYGe7A/jJNBYzJJwoLIgfWzz0+fYbhUioLrzY8vx6DfevhgTG/DUBmZ2i6IZ3g9Czop/D3bbfHZNIaHQtWFsis8z2aE0n/ANb9KRQeo4HZCbDuGw3UbttjNeYG/jkUHrvFfA+F5Y8L9vPPGOFfw0P+FAr/igbq/PP2M0GuKNc/Y4T/tW/02C3mi4GyWL6wf7xtLBSsjj1pd8rrp0RkzaIT0Wsf3t+3UPhPbuBYIvIdI/yrb7TqpfsxGvjPzQ38e6aHCNJU/D80DfyHYOB/OBr4LRHhKxEw0D9uasSdAAt+RQOdbdtTL7BdRtVSM5F5Ng1qDCUifvk5nvGi3K9AbevTKnw2YIZRJL2oNbutqmixP1k4PFwr0hNJYL6Nt2ckRiShRn0NMI2Lo45VnJ7HaOB4KPyNBn4Phf3OBbV1jxqLBvzUwVERVxaWF75NreOd8dHBTmpsOfMrkRaizIK7syuRz/kzOg/2bgVueVbjWfABdRg+Pyzw3KeAAvmAaVAePBbleVTixUpcEZ0Mg4GZWPvjofDn+qrwGA0Ulf2JSKeh38Y7bAR0q0CN+5qkVH6vAAbN2lcDZskG7PtiIDfbqeMMOZ/xDwDSzSYk0+wssLDLQA0L+VsmfawseXJfdWf8xcDvofCIgR4fwM/7pK7GaGCXvAGrQkXkvcUrENDk2ML1l2euCoscMHyz2oljNHDEQKQEb9JH/JOF3vsB6ho9AOu6WGLeIi0SwPS9Tvq6sxjd2JRinTuuAfvF209u4En89s4HDBwPhVdel1BzVrgsvulHAd+PWk/niW3xZMr3BTzisCf9A8ssvKkDlto8wHRv+QzgK67x+nZiIwYGJtI69HAfa6Jt6hcfOI9HM2KgvOPvOFyH8P1VS3wQ6T3761B4cXAMukw+i4qUZe/gRQI8hevpgkXPB2AZOt4ItXaRUdETtxOQBIhPQ39BcGSEZx3rZ/KDgR6baDmi2xgwo1212Esmjxxkw9C5fMgN9OZAquga7y3SfoyWjRh4Ee8bas3dQxUVl6uPpT7yqMteJY7JcqFjgR1catnODNPPDdbDPfAKagRFyMdBW/nYB24lbWALlb/1tQLtSUzIJNDg37oU7k/U3R3h7emt8t4OqHM+PFmEMzYdHjEwWRxLaq9RiSO3uJUYP7iIGofyABhI5oAZtuFS/wNPIi6lzoT3ob2pFcwiTF+NVeP0stFGDAzuYtCgnaZOSKvYMu8ZvQ/Pa4ZmRDwv4P0VS7je4Tg/E3F1AWzdtxMZGWtHo8EzXPFEEC9n7KuNPsAJ7O/1Z26CILvNaZiLCJPYPpTYeqxOdIlcwLZ+wxc42bKfaKCXT98COhiAbW650CpfGL7P6xNJIwaGZdvI6GkOfSe9ac8H4hKw7Bn4L+r22hpTcy4WOK4Eic4tL8O00LMznqWVR72DAdj/PBs57v3Vhhpbz8cROIgaT3l+RhHXydhTRFiCXpZNyaf6THCAVzsdiUNlaxuKd+Y3Q5PFs6gOTTxXDo7jEO7Uls976idnmydLqy/xVSMLajrPFNPs0HX4OttO6CwQUp6sloB1B8+h1LwZOYsPu0TH4nNlU9ds4fuezqczntTPJ7VdwGhSnk4NvrsTsLc3wmPvPOQSVtrCpTbWFiBj0UHAbV+31H/WlKd7FZ2x7uWAlYdLhqOlzBosPowFnXufqKKqQBvclyAbDHMTsWhXJgXelaszDZdFgel7E3f4dVmtqSk8Ap5MhI+Mn5PLnXDn6wMHMwP2o/Dtx1J2HR/sFrAeth5gPPyVjsHGvyhybpJNbVUCWVZvwd6v35MPEaw1YPh7+ob3ed3OqQ+wy0jPExN7lTej1kOE3z+f4e+x94b7jQ2J9x6nHdinjXsn+sJrh/5dzzPaHtcyUfgH2C+3WQroo+1fhCe2hoNpDet1ZTwNarMtYPq7NhysTJ8OtQ3BrOI2eTuoXXw0ospzDoNahffLfLC3QpbKlb+/BwmyrUdGuukHMK81Q3OMBo79Yv5UCn9LRMZo4J9D4TE38Neh8BcD/3SO9ri1VI8z5H7lBn4Phcdo4Ldp4P3d/3SOHnMD/1QKewtnGOyuHqOxRGTsF/OtFP72ixkxcIwGPuvXzyDhzwMwdMTA76Hwd5Bwt/DAfn5zA7eT6E2627RmY78Y7iwexmjgP7dS+O+ZHyLIvPi/5wbORM2Sx//8jRgomv8/cgO/h8J+pA+5ZEM0UJbyazVi4An1JrX25w0f+eethbS14lPnfb6xQCVghht9YdBAkgwWmXcwQ25NOzCmRl1Fp+wqYFkHNbzozmD2b/ZwyFMsVOp4zZ5Rt7gmIwaqXVxXYzTwi4EaPdQ4LD+OjqpLCpr481izWG9WNU7edkTxsr4yIlWKj6se7K7lshmj/XlwQ7u7Q0MlLxidPzIfzOT8RbjXUcG+7+syih7SmfqpWvC0bdNmjAZKRVnzv3IDvxgYon0tI/a4WdSX6wn23R7MnuuvrnQJXreK9HtU45zOXmT6QE8+yILH0HtaVH+myB3SR4KO0QO24TlS+ZB7P8EsrVcJ9WbCBgNFYOEXBvqy4NToXtgbgNLh+xyX6zNaObeQ2ufZhHnL1eGMN+riCmZ5ssBRps8SzB96iYi9+8SAfZsEmV76AYw6ghp85xsdzSJvQYPqyvF+wYIC7Ti2pt4rjHEccFWOMf8qxkNhX3bvdDwU1pTbgx+jgXHtZjTMHMCATQbPC4XClJrxhuFoL1xKPHkfAmo9C7Oix1NYoiWlKZ1lIWBTdV5QzJvzhHTNp6/848FrENqHKzK14hfvmfsHqGPOzX5yAz+ZStHUn92HFPcGe9kamKBRFRswR0qqeJ4JAl49CpcaTZrx8f0J66fe3h7UcGY2rKcT6XDZWjsasPmRj3i5FvB5IpkjBg4p5QVy4iVg5/z5rrzXZTiU3UT7n2igsdGcEQN132mr8GXpBfKtz53OidsysgwfCW6WKrw/3e7A7dV+jV/loqCz8mizyItLH2SKA25/s9wxclrA/bfmUiBC7IrMy09PeL9yyMjHm3SVJ5/UIWX8eBgxMJRNV0eq8HZ/MFBhTYk21uZDnb0F1z+WzzPeyZMtXRKzrYixWib41LM9tTPHqSLGZiYOr1ZGsaEcqtjAjgOrXjKoz3pwg6IObheowgSMmSvMCyY7C02wikYM9JNrk/w6FA5XYTgceokgA4v1lcUWt/ZxuXYlWH/pjZFzv5Zx2EsJYJptY5K9Sge/dHlGjb20YiQssgK3PmCQ3WY6GzFwN9sCFmqCzoLyDm5YGgY8fA+FA5s1+lgiosXGXxhY2bsrNWQbrqfycP3mzAkUvSL4PjdhSfHx6q3h+SRzRiYv08TvfTsFcXNKK0KjS40z+kR0tjnIlRfknIUaCylkshqSUt6TiYNCBM9jtjy1fPCczECWvrBFbd3KKno47gED++gA7/vMMCF8CrLTOExpeDIuOAo6C563/ULUuLEro3bEfKyUyorOrqcbH61M+Tw2jPEusysf88ubhc+pdYb7fxY8cQopx8WlgrsgZ9jfKfk4AIuSQOfPV8boIu877L7vDfVL7zTIVsnCzsVdUrfZXnmicrmJtwH7UN9UKxw/harGxsq90JDZ8PvlPE9gCWgiDSPryZP+cqN4SoWQejHIr+gkg6zYzm2dCA+nw557Bszy2HtHPtta4v3Tg8sRd1qBDKFDEsRFaynuJZBZqOtAlsk76uOpv/CpHysuo1EElr848GdqvC5zFoePLsfMWexp6CKHUb0lDaZ+qBMtN2cVuZ1AtqTZmiNTVH1weJhzZ6R44YJ0/KkHe/bYNihKGKXLzAX7vtMOJj57eMiVdRY4Vg+ljDnbO1NzYS74mIpGh9X5Kqf2yrJY3DYGYLGmrSgiFDFy8eDfE0FViKbtZyze7kwHfweIjA1jvtHAf8XAHVsvx2jgrxKRcZTwt2HMHwz0z5NFM/aOHhvGfA+FvwNEvqOEx2jgFwOFKLrhMTfwGw1Unrf/EQ38tg0cB4h8o4FjbuDhvfHHUcLSavLGQazkP20DO38N/jgcon3faOAHHxo8Vgrz6ZEfD4XHEhFzsj6M0UB/0i2tfyQG/j0TRARZFeX/PTfwHxENFI3/H4fC32jgiIHKM9qOJSL+uwIM0q8fPBylNTh26TNBnXVa00Af5rot7aWOF7x3peC/wA09T1jHOyH9UBe5Ez4Olxsdb8Xtk85yF/PxFYVg1k13yNUy3zhOdo/iFwYG6ULpxkPh3tdq5ovc2kJOcN3Qubh5VsR2iwRnk30F2/ylMzLzD6alIrBsaG/4VZTUYEZbJSR0bpEXH2vCo8TJh6V0UYeIp9F7oiOjd8BMzcHaRxf6sECt2znhcwr3v385OZKeffSDgX59Bwyxtw/AShOw682OOZ4R60Xn5iyqyEG4Wtimr5ZosgfY9RhKQA5sMGtDiYgvt5sG8TMvochdYEyAE3U0T4o5uIH0zpNWkhMsW8ctkWawjb0+r8EMvBR4/uvwzoK2uZ+RzFcKtRY+uDl9OZNxz/kNXT5EcFPi3K7hKq5MuGPwjf4BBh62Iuh85zMc6rhPeDKHVU1NM7Qq4h8MijnkAFbCm2axFzgWNul9O0YDRwysynVHetl5Ms+fPXN0n6jwvDOuZvTl3QWMb71MfedzxfHrCj+zBJ6/g6jLE+th6pgabkm9DepxRMm2BDe4z35HA4VJvCVa8Hwzz442HVqabj5GA0cMtA9pQ4T5YxgxUmsUmSxz6GxXXvgonAEGrKtdRv21XjNiWpsCy4dkR43nluIoWaICa7J4o45pC4xk7UvGSsEjaqrRhw93wfaMSvBrZKrM3rxffpblGA38dSgsJcgmPBNbNmKgnXo8zRmzGNubbWfpL+lKSYDmON3SqLHse2lRRwTypGUN7+cjHefwvOZPFudTzcSn7QQwhwRT5kvBtkOLGSqIHM163tM4z0fbnivHQ2FP1B4Ocobhy/J12VX+FjcCarGk0vS6tnBSbMzGun6qB90vl1bFDGJ01nEmA7ZMOspH4vqkw/tUKHUd9GLx4abn+N1ImFrGW8XeRHyb6DAlNp0pgc7CZBixMnttELiNIwDdK/YLtH9uLoSbzwTmhfuDheU5sejqeVR4unYmOe7xyqcpPuqYIL1NrPCzBUycnpYVNZ89YOktl2l4N888DXr3jM/7akH9rueYd3KJhbOIgUxbTwwcv61wKBkRp4Sf1oDl8GqtMRrIb64fFh6bpkNldZXpPHJUPlYOYYGX0nZJmcWpfERupLECbcvTxXnY//UBZFH16V6ArdeKJ2ajWJgJsEXdiaPw3qINQGYcPIO6XWhWMQsnAipWfEvt8g2YOm/mMs55ItKZcL3xVJ3TAnfnt0CXiDszWklLE++LC6xxwZJ5urLlHHuHCabu5aDi2DEkGa/w/k69ZM3xtEs5itWHZ1GwYhof4caDt8heFV2s5m9MN1ir8cpJZtSRqQOfZy58wPYIZDUPMpjynX3GQsZbNNHOQkWitwZYX2wodRaBXkXCshHweioC1s86sSLTd21hfwb3Rzwq8HHxCUx8vdOEmsybVYmBtzVmlpJSJOYfRp7E0/F6cgVsSUGme2vgQby6H2Az36+oolOZ+Hi+dXJqsJbA92lnNV5mvgNYekz5aB58EqyrjKdeeV3xkWPwFl4edcA+QWBVPHOxg0Ncr6gTrkEWtEM0VJjgPV06WYBjduApbrafkvAtUyoPezTHafepSfs5arz3YZyPkFeYNJzGSxxHj4jieVeCDLSihI/3juDgvSODeJ/pKfiTOnbw9CwQaol3sAf7w8fEUdX5dHENQngeyqnGtuMV1JkznyfPG4P38ycaaLW3nzly39zA8VD4i4HfaOA4QmT/PMZEJvoQPUxlfWwY880NHBvGfEtE/rV79K9o4J8RIr8OheXp+8GPGPiNBn5LRLyLAhj4jQbyhvKqfmFguyRv9q8jREYM/EYDx9zALwYqi1T4aRjzxcA/DWP+sd2jhb9nhoigSOL0vwYD/8PRwOKdXokSDpN9vhjYv44FUeQE1Ipk5jLypRbkWH6bVVmzehaouxwudLXb13yoxqVjLefFm1pmtcZRLoP6zPyVQ6nwIVWWvE3H0iP5Q22upBVZPcwO7w+vCZhtFfGMHQ+gp68iYGj4qCvvQ9wzKuJ+2EYOYOGmBHf2dp5XGhm3GWPv5ZFa/bJ9Uaa0Ac8OFXMsaRmBGQ0vBz6q9UzA3n57oDmXYZzqhMjWuuti6u4ImLHuFJnYV141dXMesSwnRmH5535NPpcAMGQytE/dxmJEeH5eVSMGcnO/owt2XGFynF4KPLSPBnWfnBmZHDagtocGBHJ4fOFAWQGGxft4RrgDfcE3GQ79pInuUe/+CivyQZ2PvToN6cJsDJwE7c7E4dvdkn5l3WBb6/IPBrYehm1rq+sO7a8vRFGKkyomQmbhqdf31LTVmo+XF3BLRi5qREyHhjYXHrCmmQcy0YwPmAl37ZUoeDoXau7gGRN0j3x8n7sZRcpHAmyYNw1eZP2OdN7y9hMNDO9RRzS6e1YhCrQzWol8D27lBd9XvIDbn954QlOH13hiYFJY6eRu0BmptjgyWSLjNkEKRXAZnO4WXWN9MVB6qeDWjeVWQP5nyNUp0RvUsr2UEbrfc9Jxq6FPIV7myK3dhuiSNlQSN1qCfIFt6XooESGuNRHwhj5e1LlZBqwHePDWwbwDBor7I47k2wLer3FDND85DmPlKj5byf2JaehlPNzffJh0eJpvyETZtHzQXB41WrD+QPQjOGQvCOF6fbiZkwkAH/Yxaxq0eosWpU2+qlidWoXFS7pGV9xqw6edsXAsgndzii73gkX3U0qxSz9LuhgqhRnHmYm1CjCiS11XsLfoGwu1n/edcEgQcSD2uoXegngkLcM1CzYrwMBvNPDT3XocVMtGR5avOHQl6yuWtbrdWMpJMSjdYfATBrMcq1pygKGWfqjix2xa4Fo/rQBTbFjfa9wnFiy0JXUJ1fng6IUUnZrWp7P90mA0NN8FItXSHktEggU35FaK7xsRhL3AB5vIcLDzkB2aXy4en+kCiEDndc7o7sqHOFsGlWy1fF7R5XaXYYIXrMYb1+7oXFemVZxZYY3jA8CXk7cT3u9OBDBmtgjpLI5mLPanJMFmCuuVU4aSmC8Gzh6bFREvGQ9YKhU60jusUdKUfpVpDyRb29RPaDp7BDjdUCu3Qk6+URBYqypaHeD6S7m/0mCuCiyS1i8dMI641P24GvNuElcjj+dtal51BFjGGQU2MxFT3O0cwJry6eM9/wJMVjWAu+hyBozMnrAbTje5iqaiAeuJC5fUaLZelRQhl2OhuWV061x9nume3+BptRAoW8iUMRswxApTb0Hnlzaokto0C+t6yID58jd8cFXSs/VmaUz9oCxYHK28GrfSFNZrepgw6uG1gLusCei2LR0+cThaWLK5qOhmtQ9Z9ub6zsLlHFN/c3dZsrnpMl5bgk2LteBilp5ggc2uL5PaGsBatqtpByt4eQNgv86rpGlM2XoUIFNtee5gWizZGffbqqGofQNGrdXex00I+8tj/JEn+XJqYrmc+dTfPm4sch9zH/d9olPT4QBbFVEq8Z5zT9S43y442mjws3Za76il7OuKctatwOuzXtDli5V8JL9WMsYRiQAL4X+I2Vo+rtxnBFLSWIB9idszltuLB7CWrXly5QGLk0kfUmfWggwNDPmM9e6S09lWujJ6iaYl9tPXis5l61SRvM9KbEjHhC7i5oRj47bKsWrrGxrqTVmRIl/p+Fdu4IiBUxsRzYok5k2WqwY9rZ1HVPF0rPxwsqYjBo5DRPSVYqKXwx3GhjG/xglzn+RYhcZV+j1O+Fc08JsbOB4Ka9l9NeYGeq+XW6PbvmfjobBnF46MXMElY25gOBnGw4+Hwr47dI4YDoW/GCjRHuz3t2HMtZw9CW8PuemL7q9xwv0S/GsQX/4aJ6zWiyf75x4K/01TRFRB5P9LcgNF8z8cDfxi4GRlPLCnD9GZS63siRpWN+zJ07WFbi1ldI23Ec8+F61BnnF+0eIp36vw9kosCx92AjVo+uAjmwQUf7a+Tyl5H1maICGxbOcoUkRIhYn/OJ9xmLQRzTshYQldDQUf3fE6YmDI50qNhgm0Iwb6aqckKK2thm6kRwRmV7ma1jSiEs329oHPltNFYanbJaj94tVjmrmeCV/n3NBEbBmf3iWsW2oogtl5z0+M+r4gY2N6MCldLxhOpBsurOq9XhOuV+6ATdO8QN71xYiIDxUfbqW7j6ZZL1BkXeoqjneKjPvrbUE3KQK3oF4OjXXeHiXyeQsv3j8O7ZpvT+QSjTsPs5rMZ4murg3q2yyPOPZtcFM8emTUFmkImGofE0s7RrsRA8doYFalYFaqDTxfaaV034YxQzQQzByrVB/rewaY7SKDZfRmlJYXTU0iwE1XQZgPUzDu6wnpTxPAnD7zTVTqaU3tM5hxMNOiifNXVtF5Gbg4y83eseou2pPPuaiZRydKPjRQ6UcM9Fp5C99nCW4yy+eUpTKPBatH1pbuORTw6RJXunUITiadzd0nH62f6wK7D8xROoElk93EtLBacbIeMdArRE1GYJV2RCz37W8MnOqLOxujgdG6f5FuywCr/Wxbotj07zQ9uT64LQmwP5ZbgabSnlYZVwi15VrXFzXb94fRoWEM1rNyTuM7LTBb96uztdhqsD5ag69CUd7WKBKyLekMG54PM5Y14qb3kvACgfvvHhpFaylckKmCO+a1F85EIbf+0Mwsr3wav+vCqp3Zk+aA4RWTb0vfStvrAlwmfg4lBQrFYmoUNE22rEo5zU6svF0FdEl3HPOUoQEM2KgZtQ4brQr3wi4fo4HfhjEjBh61iUO0fdfjcB4GJnL3qUgzY3bl2Xy1Tqxjcm/pWutugIHaQrceT1gfi6X5quL66upYDowLjSduWiX39NpY688K1t9DMnh6rvcCqt6A1diLUBVdbiTH4FAsopivbx9Lv0TOIq6JcLSGqSNTAhjwUELYzs2hSl4veJ6d3+d0FdVHls1CmVpqaZcUnuO5oli45fj5IhaN6x782NBF0fKlVULn1DQrMgsIxXKxAGd639uM7j9dgi9LTiXCyWmZXz0DkH0HtCVSN+d573IOfNRb4pxGzqRk6ea9AGPQ2SuatEkJ+3/mNFZb3ivqvOiFJ5sUsENSpxwNV42DU+MTF9ajWVDAvmpSBTtliMbP4edlLS4AE7SuwE0O2O5Hu11FH3qXW3L3JhTRZ8hnW9k546Ngz+nqOPVYOm2Zbm18eL/53jjg7HU9OdZUoxeavIQSp6rYny26O87oXi4qeD7CKhkx0NR8+P6Li+1Y/kniaBxMEsze6flsecnnRE3LeuNYSMzOOh7bjMZKGFapx5PEepgBA3uLdyzp9nZu7daOQGn3LqvkWS4sS1kcMrjeB/5dvkWddWk4n2666oDZ5nzzreXL3VEcNBWfxRi4dt8fOrpBHsiI6wm+Tzy3choU620Vbzb1GT82Mg/P711V8W3IbcxPiIe/d3g+CoUHYK+BIsCsXOdjLof1dpQ5jiLHneDIQL6JlWes0fnnrFQRO2kyLrhJR82VZGDGa08Zs8MMZMNu8eFja6M3+MDB7SzqjGASm3cTf54lyBSHbTHltp8ci9dJQv3z6c7Ti3vXsXW4rgFb3xqLlqfgjF0fnp9zbzRGl5dHiZ/S8k4DQxOr+JRsOsxX0xNdEEdksbt56vhiKxVg6wnsBe+CxvjXaOC3ROSLgeMsOVk8+kQJuiM/Hgq/hHVCJuX7wo8Y6CjHnxKR8VB4Va7PRAiv8Ps6fMKIgd8SkXA65Ar+a9/AP9HAcYrI886l/xYN1L36ryki32jgVDgMh9PDofC3UvjXQOEvBv4qERkPhd/mX+2j/wsGCot/0xQRVRO0/5ZooP4fxsC45+oxGvhvGIhdN0H2BMzw3m9LPtmHTxmt5+uMRhMG2Dg/3xLr6Rou3W5WJsss6yiAWXp5lD3VB07t6aKxMtHz6EbxxCqqiGtisitWdJ+pFU7M6gZuehn9hYHfhjFT93UknNvXfGCe12c0ec5SujmdSsbyba1bp6W9BaVd1oyd23Vhreg2p+t4b1dZvKE+YFm6o7G2OvKp2ILbuir7npryBGCm0u8+FvncoLSNjjw7P6TkFwaO0UB27mMymVgArAf9TtFxBWZ8a78n375tiSVLBaIru17i1DRxZzHrpZHpLGtZYF+WHdKqeEUmtf3GIb/xc/T+7IdcnfbDYkWWAeOMak/zz3THZ2ImnK1vNJC7vkHNGataR4f2tSO81t95P7jcQU12i4SSta7y0XzXlpax6wBzdpewSk4RKy1XOy3IRLDflTffP000MWOf9K8G3Kj6AYwIQgkgvRL5Ku4/ro/T8Haj1F6scHrSrXzEwH7F1zi8LsBsfDFwAg4We+7+KSDlcvzQ5CCceKbqsm+9xd2GZu8c3ke6q33rY94ycDvNDLDw0VrWTA4smjPjihPVlmWr/Mx3gJX7D5jN9VNHrnQtifoa2n+/2NZBTWZvyGeL73xQ3YbKwPjyJtPn7cX8F9a6odaypNtULFl2Kladpcg7eH8P88SSaZA3lqxWEvgRbw5uUzR9i1sqS7pxkxufyvWmsUwOz6mzPvH8iIHuM9wQ7tnB9eU1vK8vBn6KKciOyf5ZIAQ+Dcxu2fHBJeR8dNktI7oxph3OPotNZ2le6NGdZPZDdadewHrAG1qs5yafJfH7jG/P5E0pnl4AU2WXWsv1CtyU7iIW31dBjuzNc02XqooqsipIieV9dCTi4V5X3uK2GQ7F5x4R70FfBf7slaNdN01g/xUdZrTTztZ0CkJoB8APGLh1O8vakRVdtw9Upe7qkFjZq9PpqlrfcKo1D8cSHe1JjVNm4ejuHgost55CrfnDqeJoF5k4G/pITshVwcEjKBq0M9Gd6KQUeX/XGTleX49TWuz7B0uMbJNb7uYzA8G1anA2MTa6lQCBU/9kTFm0uD8dHKQO7PeY7fm0CW+C9dG0Mw0OGq5iryANjoJnR2fGOqiiUD7lIwb2Utphf4bgfuVmvyeiWgnY39NXgfxaedEkyZ84meJHbh3qiUHXOv9k6ee0LayTehJpELYSH98qLccZlRHdyVbBJy8eZCJ3JEfqONsZYIGwL9Eq395oKNeUJ/HlU+AkxSk8P7Nl5LK0ztakXxxgvX0OFdPJS8DcEbA/lrIDS/MzrL/+0Z1pFtk1y7SV5FsA2zu6tu17lao8mMA7Si90ZybvKj191NyyVhWsAi2u+dQ91aV18kWLJhU7VsmOrUDGGdWNbl88xhnqLo6VTH3YX5V9qLKnweA+PE6la9OF64kxuCHloJxoHO/vOLm1SgeY3YA9WSS3Kr2e5oIlaPcPTc+AFYyelpb1qHuVzk2l4bNL5tTWhRQy3SYgyLN7v5IteWFf6Gz6eWMQR5yMpfAlUzTkBtJg51LctTxc338ueBDOB9mK9gbcb1qFLN1jwNTV+hnT3NVIxSpzZlnn3JnRqJ2CbIukTrf0w1ahjKikyjapqVviba7S2YnMeWbbfW5FjbKjy2dzZJGg7QvcCiAzFgvzhWmd3Ci2ZL6ku+7NsQgzsH9bgZ0o/agBTgsZMFxo2gvNPlHAMmXoy2+unh+6xarDUvddmtYNS3eaqYkDK8OnsiUWoUqDdjNnqZNHuUX8C8i+9eHMhw5adWhV25hM0oOMA0xuYM/NgBDpMjnhUMBKgYJ0lhItMq7MZ1vFQcXTrog+GSr9+flNR5tjdCHSanPifTXJHZDhx5wA81ZsbB+9k6KITE/arfKmRQ0y9GH/YODYMOYbDeyyqOLD+VHWkSSmP1NExkPhzccVybR5tHicIvIdJjfmBn6HyX3bR4/RwAtzG1SYkfjTPvpfMPAfGw0U/6YpIpos/B9mCv8zMPA/fSgcen1N9Ff+wGOl8FqIyvFQeMRAL33t6ao831jSxp6O6mfU0H1zGlJaD/LZ0pHl0nW3pzhpsqy0zpfdgxa11sE25e6+pSlFSElbLUCNFvBbve3GdP3gH3y2UhV/jAYKi/Udj7mB32jgxNqAeknbe4P0S/AEM/O8gtvDD3D7l7SnK1l88UxaPARrmcOnroD7WHZTzoXVH9Y6uO2+xkyvXQfMEi/Q1R4t+OTkTRr8eIgzGl/bmqV8eDetf80N/GKgvourKjzP7jn6WIJBt5UaVEklMsuKt75M18/jmrG6uFFrewgx+cydnnka04ZM5M0TtrX/xn5rhxY6rJ41XXtzm2Uf+2Vh83lOaB5JZ561wcKxjNDeE/32BrOQPHIByep6T9pT8sC+5G8sdL8VEc00xcNp+ubhei8Fvs+pBPWvpZJjnaxJSMTk0oGa9Z5nRJebA9Fuuoq9RfbukMLddMpukzm8v3dYYOQJBwp+ueSz8ipZIwaKs3cNavcEZk717x8i1PxzOBT0HdSyeUpXm/TFko5XBYvn5yaNZtydpf1UPVtENY90c7iyKnVq7FsnaXahabh74awOHrJ1CNCBfKIbX3lZ4vsoKcITEeNzx8K95iVjNLDdPh84TKVNiXZW0JK2VN4/GJifJphmdQQY4H8e4FCf9oEW2w1gCOI8x0rvrkM3y3jDWLWyaouye0N306TFmbR4OVZ+2jp0MeQKjhj4qac7orhOV3mRoQojBmrLU81CO3vmKPAmSzIxFz1gvbCjaDmLr3Q9O4sVeyiNZXWf05HuU01i6XH7kq3lXWhoMUcMsw+qLKu3uCvd9XkPMmXjm9Y5oOBMlXyJyeM26YbKU48G+2WA41qY6dibBdWIgWF0ADO/Ze+QSHbZ8577Ds5I/kxruiseU5YIHWdZhQ/GPxf3U8YM24P1a+c3uvIvKUsnFS9Y2Lh8aP668FWml4VutZM6oQblfEbrfkjhV5OWmtUnZZFCsPD/qHuXbmV1rW33B1EgiKAURRIU5ZCO4VRDQFE8IKCiv35351jfbu8ufZW121rvLDxt2sYYSJKeu193jn+jgX8YmNsD1o/zfXBlKan0DwP9iRVCrl4/JNlMvIjNzKCCNHyTJsYUNLLvrdEha4uNiI4HxPDLeBUQJ20vEjfda+wg32Wwg4VDwn5mAnU6swDH2pYifG0Sh5r32ODf22Rs/PLwjCxH25+4TDcK8RPJby0t7tbArfDbREGB3z/k5z22B2ZWsTB9xAiPzCFSrW0Tr3uzZPSU+8C9FLF1X+1LtqJzGRblcUVA2R4zWlCDg3cwarpbHX6LLCbRCgo1oiLx0nvLHt5whV17uZEoWXwz5m1nNoTn6YMmT3fTso+1QWwMNi+0AWGuseq9NSG6s7GJTHAu2EAPGXbipZJEWIPG3MndBeczxd/fGYixv720ANL9LuJj4wxMZewIu3BETpgRjWH/kjw4KPWtSVbootjF6lLgJzrS6NUhdmtfawmiM94imqVzxBryiGB/UF4iho1esmYr+5BXrSLiYPCAxe/f6B12aBovqm3JZk6O9afQjiaJmQPzTscFcP6hAt/5y1i8mntQatJWJKvja6AvK0Rbd3jtmyS0oogtXlkDfKGfqFCeJGLuq6yAs/eZCvt+1Zjj21uorEdNo8KfGOzY6xSi6nii8fQ+ydjoIFbi8zMaC2OCGK+svojpp3ezY2JXM6nc3cH0hIU2QyrQhvhDAzmfbJqo2zcaG7bQQNyNNRXPOWLvLWsRi4lbN7G3by5sM8kXkLDXnsa7c3RhT8EQ45d+LqI8sD2mxNM58M8qaSLftC9M/+r/Hwy8cMRA6b3TaFAPU2wtvgn4Z6s21C82j4vlrfyUK9r0Rr2PqUf/AwODfaeZ1tmt7nzyQZvqa0bmWeZ6uecf99s0/tLImDVfXvkfBnrPeTb+7RT+w8B/jo/uTD3+mxT+H1tEdGXzJH+XyR2+uvo3GviHgbdrfP2bFP7DQMzr3R8Ges/15vI3GvgPBv6dG8jWev1ffm7g5D90i4gxUf7vdwr/l+wU/v8PA/9GAzfa58znp9/oVPvNMwuN7xvdq9838VMuHSvbSr+1OlpPg3SBsmMoMYPCvqF7XWwRq8ajuoDod6dwYq06j0nFZAOR0iOmjeyMMtJNPhCK20hFU+3hbzRwwhzEvqxAd9Iqk4a/F+xBAqhyzer4dQZRl3ZNdGt7hc3HzoQSPp8GIagYmWb5mHYkeqHiNblrzMS/A9DUnsTmfeswM241qPo+I0KcvxdmivwA0fY5NNFys2dsMVmWXJNvjyZ4XLKL9X4+d1wV2oUGE/Jbq/jVvlCeWUGi9W41sLYKAcKuOdOYSNrIaHQTnKyPE3SP90Kz4tl9DW79fBFfeG+DKrvyBICI2IjPeRmxr7k0IVWUB4kvt8xh7aX6Fwb6K+JoVjjZ1Pwz6zvhn8nWsYLhZEFYr/JGLPOVwRaLUwpQ1BcRx4esZeHDqvn3UxDhb49lZnWT+RJMUlkiTHd1RrXEmcGOneNGmJGVMRI9VhC7x6tIWN86iDG/A1OCFGVCZJvWuo72hI9PZWiChiAGXvJzj+2dKk10ocOFkc8qh/JWvzGtLAaPXVd6AYm/aERSJPeajbfHDPb6+0OirW14TB3PDVflVKHuZGp41nJvXfn7mn6aIIr72iLGNeeSJP/i770vrVpaIgYuhjf1bqnHrG343UP2nn6F+HquwfYXffLD4C+NDlNDYS1WFuwMaGmyXWJ9Vs5rCVmF8ReX5aFlnTPfwpYuJvh8vTd+t4Rgfbkefn9J5syy1WXDtXR80D8MNGvEMJJcP40fnnzE0pk8gWh500m0lyWHcXEeMY3l80YUzsK0r7vTHSBArI/U8xrd4kn1oVjNdRrJYTWwRv04wL6fjMB2XUf0omIABQqpKSy6VUv/mRTWrsZvLexvUniRqMDnSf5tvCaRRmu+v02hdIwZiYsq8JAy1BlUPJihLbq6Grsk+hmqaXVrIvvsZKy2XwWkc2tOknd7GNhiMwnATeZFs7sWFqPNN3zAuvGvDaycllHh3WyuPXOdBF5pKNaqmPWcnFWV+OjzLtR4JJh2PyeViHQrDWyd7t6Q+5aG/cvwNXayEMMPy/WBJlISaSzqLBNi/TQh0SeqsORT5wv+fSaanR2jObOGXIAblr2ATZobdDf73fn6eH2oe9wj9uZsd+FylEyIt2GVgqnqm6ENSqYkflb+hR2T8xOxYoafywO2bxCdtgAjOzYiutsR++wqjD8SKUScVG9gczNTwA0sIDzc1xfaOLkHywJtAlecx0h312wAHpCQRNhIBmO0igDivCfJ8pyaTL7fMgg5xquwCNoaAhKBYnsiDWKT4TByOmQQndOJiB/RzGS30wxgtwkNEfvKq2azxxSx/xMQxK416lUbISbmt2MvhBRtLiyMdAZpeTwSse42NSsWywuk17ZvktnnN5royB3Au5o0SXIZSubvggSgo4j5bSYBk4eKoC0+ERoZ53nGMvVVw0HQuRBg+wr7qLsTbIrDtBHGWLRM3j5H2DWzF01Mv3PYbdXMoYyxe8WGfQPmS2hb0llSimShnRXmXDYPKLKfDZcvjsOemzyCcIVGPtZL7O/NMs+BX3rU08raMPadTAgG8KEj0aLfeOxWnDpI9P5BxNHF+Ay66wKFPWqIyAqHsbv2fmP/NhdCDOoNsWwhHvC7va6JPrmZsWnxBMhLvhMifa01liwrH8v3emB/G3PG1Fu1RQz9/PIDGiLGTb2B5PHF/hhNsogdDzbAoZcwP3wC1DuZhIjt+eaM7XPG8ujHyYYb7HwVXk1b08ri5Yp/bi+N+NkFsS455yGXpmFD/PSpt1Z/+2RcW8KN+LTRM7S1myufyHor/J2XsT8MVNYSYhx5aJm1PU4KLqunhgRR13rWe2/v+NtOENtq0Y7WQkL9k8vk/0wKD2SZcOWCPS+4ypr2Nyn8Xl/eIqgm239hoPy9YH7hVRb9YaDR/NYW/4OB/0wKT4z10LjnPB//7hSWPMw3/2NtoBq6g/jvnRT+D90iYhiK8r9lUvjffWDM4uF3f5PCwXO51ayDbyMWnrv2t1MTsaAvn3OoksdLJGCXkbWNzqs/DPRP5R5l0nqUAPPLlSQGnV3YkKEbDbN8SuNl3hlstYuvAB/zRJL1S0X3qO1WsIv3KKPesmesE9Kdy8fgQdypqisWWYbdHwZ617YzrXoTMAj91bMR08LAvDV7bRFDOkUk0gP7nSNNXpAFGsrAuHtcmJ/OKkjl/tWIQ46y/ThNMsi3Q9NEXo8kGjSTEaLH+U1it92OzF7+7hCdJb87dH8YCHaV8uklvAiXWrli2Rm683z6xixj2w5ibP6sIc3tG4naMMfyke+Dy81l1gQ3qMDKgPcQ8ODdBL1vDTQaELvEOjkKEajKb9JiE0J+/DxJPIaO8TcaSHzWUv9T/06BPyxrrnCrI25z70pLcR8p8AdBt92xrGTER+wQ0qZFGbY2CjODYMq/yN2Ne1j6iiVu8zOstkufcmY2vwMppASyzb4myXi6OSx95Rmk9NuSxCs2Jnurec3JHbrGb4l+sW7dQ+X6afFsPOVqlFa13huwR/gS0Ur3B3bQVw84yCGholhJEfM5prWq/fQi/q0NZE0abCBW3YmIrKJy2NLe3fnnzCbCfSdebblyhzJZqoT6RjrX/iaFZ/KtE95r0bWWsX2Sf2GgZBiOxcZ9Bzy/T0WyayTGwndnQ2gbaiO248tk+XuF7bEpP1Q8kg06jdMqhDC6IiYkEc9s99JvwZZblfpIgYi12uvK9eX82/j+byd0/a4ufDLIj8YV2/5iKfY+5OqcfIknEcSQTzM1oZ1MJBp3j6fBynJrQF4YMhHd85jZVzPhEM7rkcaH9Wxgm93timmOyCLJDFljT+u2gXVlPMTObRtGSZlU4K+uH7GbeluFHph94bP5G79feqPMh9Mk4bK7QKxf7/H7SyGWUGcSPm/ZctPea2sK3amSiFjkXssevuxAsogRi9sfBiiWpQJMKpOm5fpY25/vTACbNB0JB2pfqBq5JlQn0AXcpWGgl+Lr8FkxzGjwHkrDysjtw2e6NiVuzRcDXcy2iA33ErFTaIcL45edBOm4M5qIXQ4KG5EQ0VY4nYi2rB0ZrHY1hKVkYHwZ8simlX2HRS+dSVg/mUNdGuzBucpmkzDjCMzUD+bvsr0vdQNbGqyy2T24MZq/cy6Tg2PJl8MVsSmdi2Q4BDW7f1W0oZE2byKnPYJ9XD11SLYbxKZTp5usrFcF7BfanIhoKqNN0cMO/MdwEhBerJHaHWL6qsTwjbX7mzH5bVPIEu9IE8fQNcS4eIQwH0YaTdMc2KpKrpCcv1O0kYe5wraf1RYy9aiSeBZjPBz6VQvhgSIWJ9/eZNMG9Sfv2YLkF+0Y2Zl19GAVCVVE5h6xdDJVAyicCerpd0Cb+tiEO6zP84UIy+hq1sqIdXEev2mkNZ7JRNChjeU19r+QShe2WclX2FcrxPLLb3OeLd9cSDwb+8O8LhX2MnZPyJm3aNJ5gu0jv249uOyK7edqRs3s/oYY9hpHkigd6t/OrSdoa6Y1xlPYRmzn6EvYr1zUc7eeAhsenQVln76o+J5nHpt21xfkyPgEuemBNuMmScCvIdoub1cw9t7sOfzOtG+Sgs1Llk+/Nhxu0ptge+sG8++nCsRHQiyM/Uf0swktHNQDE1HlOiW7faMTlEsPsV5eXICNoX+D6BMmaNvnqLepvamgdJ2xiS98n7FZ9dhDsVx9SJJX6GuOM3sO+fzRYbxmHeqlW50hvmwfQny0vGaHxacCuM3vTexkecYastny0RM36ntxqlnfo+TwL0Mb94eBX3YSXKfzS+OxfnOx5jLmhz8MjFd6bZ1ZfuPq4/Jo/NnYOlZ/sDF/JatGBJ+3U1qHVX7k73aHGKnZmmdlFJ+njdf2dxmpY1hWuCy48br0jTsbf7cI/XOnMKNX6t+YblqvX/XOefChfxj4z2Vyav07yaCR28hi1fLCdWt6J4Gz3kS/YZvhX2sDD0fMX2c0uvzr7R7/2iIS3fOGT1YUbf5/607hyX/mFpEJ0cn/luOj/+2jgZ/kOnBZQ3fqtrdOszBBTbjU3B7UXymP0SLmy4bsKsZGMMA0DqdbAEKWEANX5r5mn0feQzo9PUgiDXOUqeScQmXEP9mq+pJZtT8FfrjeKPYLzWOqmqDb/j5VGitX98L2yrXjY/bs/jUamKWnJ1fmx44GBdtn1iu8ebA/I1aJQvY9ltDDDrHyrYrkWXkaC8R2CTv2RNms3oihifJtIa4WKHN54WbsmW46KLz+QZOjgTKzHyoDZWv2peL16SMWfp4F15+PjnrR7w7lIchTPlvSy28Jbz5YpJAKKCeAsuHnesbOiv+Eg9R3Tew1ncKsd7P+51yrZjdu3kCPZ3iA/VLQrR1uqUffZ8TQZHxdaNzsUFalzfUIyWwxNslr0Ou/0UCN5K0ItLlmWP5KOv1hoLcYtrWVVvodDkl8a5JGoIwpcTWBamENTSIH24Et6VTASnZMCmn1bql5do5gwe3YhJfDdKRkHz9AsP5G4/mlRfc8f9xQdgPENnmxGVjg6UcuQTYQr0NZt6RPNedfPX4S186G0ZJCyuACXBJJ4cstc5r9FCJ/jmmNU0yzgdz9Eux2RDc+IAaR7Izta1KNIib4GjtLhxfHhKZiPhuGwXLI/sWJZCnkN3d3saqHXXA1P2N5RT8bLHF8TDnW3pt46i/eTkWiYtoUcxpFVaVhGgsAipzrJFo4gcFUU9Vg79pTmojZXmHz57mETLxmTTxZcMXWnAWm/V07bdwjKdEth9+OK9FqIoJULRQr3eVXdP+kE36rFq0l7aw9l1dT0rgdvDKLDW8G53G9EJm+CC7sYq8t6LKlSXPp9R7sZtbdIdJqTMsVYJoVFFtZdF9EcHFDTHSGYg+7tF400SVct/Q17R9QVV+bRLuvaTK20W+cnDcdpplzV1vf267gxPAUEZSFXFq6t7Dh1rgmzU7DIrJDvXfg4UWY5hdT7A+iUhGD14gJ8cqQEKsOUwp3ObfoXmqOhj17rs/4fm+TxBvnUdL1amBQRKVHI2P4XFh/6DZcMnYz4W8yn1nd9abxT7fWicfzo0aNw0qH6hlLNFpc3o59lFML2pYs6P4uHT078IMUMfRORFKOBcbDuFIhSmemSB/Ru7ST7qzDhimEhHsrMykxpldszzIkYrAo1peXLLlsvr5NMFS+ZnWL15dPaYq2RpyCyGr3wQvgbshUPB8LZgsQFgzvELG4h0Vrr7cqYt/Um4hYIvOaTY3bCAdaIoZJ16NjjzldYLxMP4Q/85tG9YKUsF8/4ybZPoXJYKg8AASFJj6cUD/YBPUujeBLImLOGVttZ2gbJw5iLe+xfSu1KyDEVmuSrMLnl4vdBHbn61xEbuyOrHskN8ipuxRpPRxH+1g3ATDjpTXi5koZmyz2BaS6i/3fOm1blh5ztK3RshXR7zI55nkqYpr5+pCIl0+HHa/rJTyaxqDx5yFH7IzeFWKSY3tPU7QFfFhV+D6FTuO7KWksX2B/qDb6UmS7FcbLtT6osFzJ+P733dNjb/HdAmQzQpO370YsDUIAnvU3EUOJ+mY4dgSH8YwGVkZDhz59K4CvOf7+aShq9mpkE7HQUUVcqWg7bsdVjNioIgaDZ2TsflVPEG5h2sTtFfVZir8pFHuPNBGP5iZrVtcRiv7xJKJ8bhlr0VxDIc/XQrw/j5Jx90Oh3KiXJjHbNGLbt60AnF45UuN8HjHlI90hsyOlifeXucOGzeSC6jVRhXDOm5L1xsyFyCqfJCotxHby3Dxh16QDie8zxMbl5fNGWzv2NDLxNVlT294fBnrSbK1ZXidt+ERJZtQ3Pc2xWm2S8nfOb9SVCObDf0YD5Ty7U7+4IwbKTL/z2fr4aLzPzvH+MHAafS7UH35r/zbR5/A3GuhRSYv+RgPHwP0d9eXk3h8GEn+F+fR53Jt/o4Hy63kV7h10x7qd9d8tJJQQvzS2pVX3ocrVjfsmQX1uyz8MnPXKQ/xhoEo3r3+NBn6ijll6Hs/w+TPMr83hN3r5w0ClPA7/vcdHT/4zt4hMFJXM/rdg4PzfjIGzr9TzqUx74lefrWGRNNjydwod9S/qzLEWl5kH8XX4CuF/jNpS9kEEuZ/2aLNm6CYT/lABmmJohLM1IqZ13wOk3JuRJDkWCpO4SiH0Vg+RSK2OaarvDpCNV43GrB3MPwycmFlPPOMXtm9t8uVztema4NrvFeu5nO2A9/Qj4uPcb1n22WVQShN0581X8lgp7310h9uviOhQoGyw2RvTbIDvmzGUgdrSp1DQ9UDE6G8u7OWtbCiOnJCo/boDe2phxWfl0DX+YeO01vjcYLecPrAbri66Yo1XG92q8HoqHNYBS7vPFLKd8RSxqbk1y2DxBP9juoR71bKkj2/cg/c8Yzclhgt0UepXSC7hz31eM3y/yO5gfzoTGpfHPWPx9HHkcvVqsZs+cmbJBrrcPwzUJ9vWcl1JAR6JjgrZQhnjbGWCmL3e+LlCGR7Y3AA3uW8ov60sk6qPUwMLbTnSsI9Lh6purEGuTTqaBAxlvZrlH8QS5UmSc7T12ID1ytV+QLf51FEWzGVg8i+4r8Z91IZm+dzdwGnxXTS5d+KO/TinJtyqL6Y1T5FHRopdA4f+roio/2E9KzEtVb0+o9HLkVGWnyu0FdxQiedknmK14W7CNYtoxDuKJ7rX3bXksm6jG9ayrWKtrFDmY8c/1JeWpfJ3p/CFWjJNxuF1Yfezuoc0SQ2RmPwd2cc12pO++MxF3J+wPa9jd4VI2hlNzJ3asSvjGMLq1urUuyllbb2J/ObaEGnEn/yOKz6Gz5Z/nc1Ag0nnKpb8eHVctu8q9YrNAutTuTtwW3iINSvnbdrPgtgwNOaS7t/NwrDX3lfH/KnMmyhg1chujljCM1hbNFv6iAHjtOxhJ3vQxOapNOls56iQ1DwTUWdGzh8GTqYGlr9czhTr+Dz3fJxpKrp16+jQC0s38KCfJU1jaXGx9aTxoD2qJmLgBvtDerp9gZsPWQh+lC9scaUuPIsr8j/m+8g27uUU4rzdIfa4skY/xtOHlJCaxk78m4SL9h5Xbq5BvfYslRb+JYV1oUjCv3kj0FmzMOHR3xY0vbSItdV1sYKufJg0zV+IefLm9gQYproQ8ctT2KMmiGnm0qJ5J96KLQ+FBLuHsaZiccF4NIpsAiH3ziQ5Zmu0Mf7L4ep7MqEubQ9gOWduApX7uXC3x5dmNfylwoEfF82+bbC9SY5YfDp5GI8qO2q2Hc++EGrhvImVtnKY6awX0KXHZbMXw7u2tztG0W90NhHydjbQYuLcIVXWFxJPr+uILXQdyXKsWhI/V73DfreIgLCJQtBwliVzvl8NMZosSApLiTE2rh6QFOq8wcfz1mbqSwaYnCTEuO0QMX5ZvSA5apbIuV3/7pNDG8LC+0zEdP5EW5TOGkjHHPWJZIXJbvC8QtqMHUk2Vq+wUA0cqJSA/FZ5PA12u2F5X9oK27e+yRpbS4EGxXCdU3Hecmzf97eH8rVCvX10QcuUb7GA+u6hkHtnfrHHxVcGf0VlknjL58Ck+RZttAIKifpv37L3Cm1pWD0fJFZvM8b047JGTOzeTfI29iUrb6jXB14gZsnMQ0zje8TmokQMvSoext9te4H4fDao+BzQlhjG6on63OD7aZunwvz1rUH9atA2ir4Y2L3ZSFCa8iii7XTWspUfx8B39oaKjYV61Co6h8N829JoQtuMvc2HBJyvf4ty3BLYbPp5QmYW00Y8N9jf+fPaA+9UfB+96kw2u34T4JTj89nv/ZbDdfLb0vKmUX3sTXa823Moxt1TJIdHN7IgqVz+8au7cMlHY9btqrtc3Tf/BwOfL7/ks4w+Gj9Uc8WaHR/7f2Hg/aFfrMnktyVjFqFeQ4qY9zpgPtWm7u946bODthpjg8/0z6Xxv6DV1uMWR1zXMZiDzw719h8MlJqqF/8DA41deBP+6q6bVuJ9Kj452Pg+mHBrq5ydJlyNzXfzh4H9aok28iYe/1obeNg+nn8Y6C3xvS29R53UPwSff/ttcfkHAz9R/2z+eyeF/zO3iEyQlv7XbBGZ/Zt3CvM+HLm80V7UU4oeLLs8TLhCDwOG2XyPMrz/2cXDSBqRiOFiaZ9ZDuET3aJ/PKBbNpKNDAVvXyTywkFjfX++QKk+DZp8jdJh53WC/WNd9o2oZrrB2Hx/g+iRops+sTJjYft48TH038I90M6zgKhL/r46g/Cur6K1gnifQnXXv42IJNlE7LQqiFc+ut959LwwVN0UdvpaaaLTvdfY3e8mkD5adJ/2Br8/LPcmFJ/9W8RPZQ8s2Voe8HY6odGceYxtA/3I5/zd/8qvjdaVf878bbVX4l6ve7Dq8PGFzA+eTeRt9gYzy2QBvN6/iUDVctjsln1gNRsqAcv1pKaKQk3If8f/+rZpAnsZyxHK6an7baHQHWZ09hf262oikm6zr5k1m9Rcf+Vt42lUj6x0at8wLYseZUPejhaPJzJi3DiQqJBdk9nxbQNh/PmIxFkaJlt3vgXBQcnE7tSpHn0H6hTM1ZqS5FCPCksUlaFMq0+a0G7vMFW2Z5Cfdu9GnHbbloVH6cRJFerE/ZpbsApP9fjUScff5WL+xdoORw/udmE2+UX5TYKOiF2vhTRrxGtYOPbscxihOj6mVKDJBCaZ3wscqg+m5S54aUwVPYXtuZvRQPKkyLq77yWsdnu58Z7GwqHXxbXgn1wfiF9oPbPur87l8yMQElSkaq2qRyw5OSZiwFI7mvb5aJ2Al4UskkvxvtglES7c4So3UTI3MtZZyQB5Kssi2m0hs8OR5rDauDIN7Lo0LDlbm+CnrwXZLc2DZmlSPvCxpG/iK0/DsVa/cwbtnTJr3EgsRoTPqQtX10EMezpvz/5sXQfOe4GY8XyBYz8ngsJDuixonpSHgfVbuoLLeUVFTsPRtMXtc4X9pz4j9vGPyRrwD1j/zwuJVkpaMz6pev69lm/qfssCsXgUNvhPD79fWr8VOq/WLpxrf0nSR80VO9+4HM5mvRTp4uQbLAgRe1r/hFh4bxZgr2cCoHMDm6ZSBRf0MBViiW81mPbjBhjSxhQOQdc10f2EtuC5s2JOXHx/ftUOnrWQCQfbipdNWGfmiPBWULi51wXJyyNiKHTrDVx91ySZvXgPtinJEhxcQ2oi6YPYQvL5GprhSkUa+KNjH9LnFmCOiVW02yVjO0+/QaJ/eyLCTz6yytsG/KvzaeNujsFo0d/x1JbNFyJciXdE3/l5Bnt+NEWey7y2Pb1w4PVIEMuNCLuDtScmXHfFQuTN+gWsNe823LobChdiu4LYbPuQr7pMiG311th1+ywgn4zYnyd0E7GTdc1hh8aAJnLU16xW1TNi4UHF+D1LNRs41uogpUuxf16rkt3mMoEyqyUasQCYHa16xN6pgZh8vw+IJZNOgeggUbqHwsz+RgP/OT5a7OgLsZMHPRxuFWliW+8jJhYPtAkPaUB9OA4e+0xVDnHaT5pYWqLtCQcs7+2eYvzfThh/39ZdwLEbjUZs9GNtu8/tBKJFgJ/N5OjY23RqwSPs6O88Ryx/G94tKOTmh83RAW0n3FC/A0elcfLqDWbc4xYKkaCN174d2jgVP8em96WxNS+A+afzHeKF0IhQyydjwjrEsLvWc5Gc+gox8rh/Q5wNcpNM35LCTk9Zhdh4Yjyw6FAzD1Mv7MNRE3Hll4iJqWrD7jz90gh2PWOrzj4AvG7bJrZ0xEJqTBLY5fOOxJmZM/a+fxn2l0UloucL80vtoR7zO+hEwAH1O9p/PpD1yZxEu0+XsVO3OsDO3X5p0vQSsPkRse9w3Y0kgldRMi2UGeyGBdroy7rwmF/HnOuZ1JKgffwOon5OODeS7+/WK0XzLLWV7nzm5C8SXPSNZu3NsODK53QXQfrRFSufVGgj6wFtnKNnkTWop55LiEGNexs0xdrtTmeu1acr9bJnO1g7/on5TOYt8d4X1PfOXh7/JoV9/dyBNZ2f9ny8vR80uCcPz+p1+83V6Ugpd/rZ+IeBUn8bm6BatRfLkZ5X/p5OBuqG46a07CT+8MlSwvyJXcCwQoZ6Oo6ngbgjyWvr0OhXPt9YqDf/rXcKT/4zt4hMJjPyv2aLyOzfPBr4yDHuJZRkGswn89bic3oCV67Hxk0Cw7PuUZBAdjgojRg1o7Vqvq3+RgN9v0WZACVAzGjs8Z/ROmBd/X2A2DQSTXYfxLxUnu1gp/InjQdrVrP+8RqgTHt0r4eN0bJF/Zny+TmcCH992bbWTv8e+Lj2MEzrs19a9JQUEHkEse62eGWMbrsaKk+f0eQ+PEd2lG4HCM0putWDNqDvbm8zyJyb0iRDjFiwpN0a9tr2gzL0m8Rdzg8h5LsNymCVGdEfBhqfSU/chcgM6zssn1yb+DfhfsJZaVWTWIciDBD7ruG8Rgx7rUBk6w9JsrlxYcS/fmBjXJ4izLablm4WRP/DQHfUqMaO+VUH8TQQ4yaFrjBv89AhEaNKkoX62+nM4gtXPwzd3MpCd1npy4HrYondeBnNHUtevdYQ+tht49tzfmHeag+QHEIixP43WjHLUCYD5j+a8OBtgb4UqgCo5x2Jt8mlZV9YBRD9jvmN1MdeYZNbYKHb331odIW5+TcpLG9OSHGXdDtYF/dWc82+fIlnv16tJc8aDu22X4pMeMfW/pzJGrpYoOyO4TuzTbbTYU+fukiufTmyL7UeUD7nBkmOypvZs2i9A3qvF2IXXp+KJZfUB/d0YM2OeiYy88I+cH0/fVNv7vcXyzXlhstjolGPJb9bHvTjCk6WZYr9hyGgrDTrBsXKxsbaTN+jDV8XfrfnmjQvP57GFk/rAwLTHt2/MsQgc0VvsL6USxKeZam21Pjug1McVw1/ufWFntcYf1oZq03QSR6+n4/x71TfJYWrF2a0PDY+tJGybNLoyiP7aS4Qy/jEEvmD1ZGdJRyxMHsihq39hWcvJ+kWjhnmy318Gz170aLt2DUZYs9nbSusWj3QphiTnibeuR3ZUp18+SjeE+r71wGsVmtOQLWLSUDNlxFVJusAzpZsiX055Ya9Vt47uJyeiIULFzmkinoGj8iwaOpnvLXHDPNdt9vYZD8a9Wib3i3F+HeejVg/1wZL3G8Isep9mvhpoa1pz+cjVzjH+rlWR48a2roDh9wcEV6+S4XSiNpw9PhvNDTC+naedxe6Nyyb7BIhZoBJGJwVdUEy9jiMbPj9/Lz2sPyWgvVDJpIG6e5yF+KRJ4xNv2hjfkfCYf/77fSO+uDAMc4N4m2cBVAi3+9Af7wK2qd26GFMEXuAmGQ/EcfBnpTFFk7qBDH0TsCzzwVi9yt6LWk+VG/T7j7TDbw6kzbpqNSmHUn6DEK3u9HkdVIiRIrHHMTqRURsmz8bNPXRVs7bVxM9f7MXQ24NkCS/2Yb1HrFt6/AlPI2X1WSfwFfY+mYZwF97WQidIOa9o8KG13GB5TeOEmMTscX+/R4YTc1vfbG1rcCodTSJxv0mGFi7Skbgm1j57VR1L8wNTyPqQ/qi0Vcpa5bxWwz8nKtEfM9oe2BTYH2qe5PuL8dFZh+mc8ROn0kkvvaLwXaKrQz8U0gkGgD7496a21CPK0ZS+YDlP+zSFVRCRoxurnLGdH13AHGfTkXUlh4wNdm8gWv8JSK/7QxWWPEL9kFCiEBPrzAxPwxQufasicqjX7Nx8Sqh2lRYHvkbIOodz1MIPy5iqvjF44xuJUjkArG4nskGm153XxD0qKP/iFAv5/UW+8O0J43YpvOMtTy8QrJkHhVRUZjMopMS0uI1IOZN8pol2m4D0WdyINFr9CMmezpi5iOf0yhbDRmb3rA/JcNWEiL9HRBFXocLhIs9tu+KoC44t2AB8VtGLPwm2L78FWyg4u9RJKsAsd+vQuDvozUI3+za2oL+kXJ8BZn+YeBziGdce3t6406NjWHp9aTksnj+7iCfbZkV3k4dN2T3RT355rR/GDh1jzcSXHmmWQWEN64n4YW4qtBNyzQk8Tca6F+u3mBN9ceNv59nxLQD2SuW+VurbtTyS7gP5FLLbqyIK5Ib/A44moN1i3KNT1b+R7jD6IyWf8hvfLZfo37uf+fuKsVJ5aocDo3HtqVjza7J8XfH8kiCp9J5Vlvnd27o9ve/eDTwP3OLyESdkv/7FhHj//3vPzsp/G8eDRTbnclJYE5FwO2ytODt9KiuVBfuy5YvVtSuckgkMmnEPfVaCyO/Rtm8D8LNVbdk6VrdQL4OP00SVegOvfj8hOpWoyzZc+/CyqmVgWjH35JoMkMcmXYfSPRmThJH9hSmrYM1n48bk4bfoEf3U/S/41xPigjs8TjS6UI9QDodFZHIPbrjdXi7QBWGiJGp9TLZVftNSmgJyrbalS3bPSwZDn45EWIXlxfW3VYeROPqS8REQ/c32rsEqouY0ug+Qdm9xdWZz63Xk/jb7cOx8tPe4TMEOuGdKKan4mGZKEs+Yt/hOEdZg86Dg5mjzDw3ksn6M8ruYZSWJJK7l0bfCD8QTVYf4losZWy7PCwhOz5eJOLyPmKoBovf2caaECurd1joT+6ckN9oZHn9HRBj6Bon6/dLeAfLVSxPmQWQdfsR01JqMHb5fhPYp92EinhuKOyCQAhVcJabsJ+8S+bulAF2K+t3xcrveO1NeE6w/aYfEp8f6IYvm5UD4fD5irgfXZRxsjxzqZE4ganVa9Z7LBisuZg2gaa+Fep+ix08D61Fc9k8KvZy424QCzKJisNtUdunxdSEh+nOaTI5VR6r8sMTomIl02i3fYP9eogRNq+WNrxzOKPD75wv65GD4L+NfnQdXyuuvLF9vcwtM4s9ijVsZluT8lECkx6a4wbqpbakWTDFNOft1B6K8oppEVOmYUfJG21+muHPz3kVMSnaqlDc7wvyu4JhtIPzXIbtSXdISJdHRmdp0cJmOd81IZZZoRvld2vI+WWSMM18AxmgzGFZWhvBy0EBej7wAB6bADGruvDSbqSjB32/t0gWeWNpn9d3D7pALJs8nhxLe7c9+nA8TmyaLoo6s88gX6GMGGJX4SP2DbezDbvlErGelnmL7nJm8dnzthDwyH3NKj9tBuvl4FAe3hqDSvUaMfeQWyQ3/dqx5+s+gkt1s0S6WAY1S79vB17qg9J9TZDfvfGdwTWxVk2eqmDYfnv+QLX9pUVfdCNjz6CB2DirTfKYGCYbHrsJ/8qLFdltT3VGX6FWAlMOEeHLoVHoMUzX0DqaSdIjHDU7nyMW9+I36Wtmb8N+eXcHrosB6385OTr28z3nMOg+lr9Uxtpu5O0eqqX0biJt2CAqLnc15M1DbaKNaziM78UCLPFBG6IVo0MVCet/EUwDGnbXz0Av72YJneQsRR6UiJ3iwD04p3fEUMXC+l3GjQuXxRsxWXHekZ0Ybw9a2rMmHU6mZ6v9rIB9dkPMig+/RRlnFUC8+bSJOEdb5+rVCeL6PjZJh2mTPdBBQhIPOhXLEDEsDAiFtm5ok3cb2WEbki7h2LOFyHc2DLZ6mK/hLDaIWWz2jNhQ3iTgdoTfn30Qw3upCACTtkxjw0Ms8rvVBG3rfNIkzJmPbGr4BLFGewuxeAwKs6t9DkXeoZ6ZV7QVSfnGeDKPiL2dt7jYxe+O9mbtLGg2XWN7GOndgtcjl4l41vxie5PFGjFQt5u03qCQf+v5FvZvxSR5Eh1aJrvnM5Syp1GhU69mZzlWIP++3g3GjAusOEy+UDytiYhy00Cs2wU/jNMNGnUnSWN6tzqBqKZYnll6MBhPAglyx8fy8zJo2aVHPbjk5oLsj5vf2lFtNoU0vs+I2Nao96qwQgBrjxhMMOszs/o8IIp9X0SS6FGPOhvj4xi+0PbKvy1w15cPYfs+NnG0kLD/9E8dssg2hBg/iJXxFD+nj7XcJI2+11h63nao9zbmi/wbMGZEKwsSOiU00WWM91OwDWDPtx8h4sL9bWGqBP8Y6YcEpdxq1nOGtlwrJZPu7N9av6JZnfgkqVdiVy075w8Dp/PrvfGkYDta18x+cm2VoN6X09z8mxSWzodHE+zfv8s5LenJv0Z4w8om+b9GA+Xohbaf8vdAn7v4y8k1ezYemIVmpeXyzkcOWuMHq5lj0TdxwMq0UwOJMjh/awMVl32JW1028K/RwPCiNv55+VCsXWIt/7aIBMvL4WJtXIxfny2nNLCPrmetYmng+CDtvxgD/zO3iKDzM/7vx0ebc02h//zzHx0N/HfvFC5fMrqfabekPGbP0UpOIQF/JTMRrpYnRlf7pISc5qr4Gw0kmtr8YWBQoolm+ungQ7Fovk0CXqWxx+E2QgQbmcRzF7t9bqoVZMvpWyRqMvdYGAe/Az+2RhOlS5+xd9o9uFwkLoUPK0frkA0L8BtHbrxYfA26kmY1iMia0Oj2Ckamv7d3qJJ+3kTt5+Uw1VYfKDMfjURFM2hsueYmNPeTSgVm5ZHNyCqE4popNKIqur/wPsuBrw2U2efBG5nE7YZPZvsPdd3faNxWvAgfs65v/OGDbirZvVZwmDdERMkM0znT8Hn5hyuNmKyfGevJHbFz8ECIaXFG9Q9iD6qq/grXOTiIJfJ2BTurGkXcabOR7Y6dDVEo6yIhFzdj9v6E3fKwf5KgMuamFeFb8a9Zfoj3nkj4ebxFkKx/O++8SVmyquoKKBoV2+MNiF1aYSImipuHbvvWmMxZbdBtx92FRPkVsSNudhUISSdN8oxdg0kWymDRMtLEHUEZzhIsv1LnJ7ob3r8DOm7rByzCdtGEN3Op0OSCmFW/uUX26upo2CejcKG/nzANuN9Fa2c7SuEaG4aIhPBrpu9fH8TMVCaRKmFavhvtDdj36YndQh09uu3HHbC0PxE4NFlGtfZ04NPekkTAzk/DCvrpB5yb5Ihwo34zqlNM84/7bElyNzhe7Ph8fsMBNLNJDc1kdjPyDE4xW5KMgzSwt7bHNDFlpthnfq3ZizzrfgfGxDR8ziGisaYV4C26C+VS1XqUXV8dJ6PvNTtq8AtVhXT4jYZlBBKiRbTXCWLYNLOafHDfF3vpLAJo1Bax6+2MF5vP3xza4mI12WPHB/t+Evj7EGAaXr7r2nbq7xTTmjshyT6ZRexgzkIQRfUViAwzYKtHsOezx3FD0MADo9FrWcL6PGK7GdJUo5E+DeE566jITxpiza1OE6jF0SLp4hQMbH39TYovb4ym4xMcezKjexiMdC3S7zZ0bOmB2NLO1lMSvVVMmzzuMM038xkVz7bUWHIqMCu7JRA4Hc+ocIGeg/d5XCkM1dqjgXN0AKF0KTIFwLTz+4LDQ1ItkWe/jfbvT+/Bcalj+0gPntmhPw+hmzY2yWAzDvb4+unBIKNtqVpXYc/GGgGUk95EvYH9rykWBdil69OQktNIRzHJITDnR8p376im11VhwfV+x/ZFrDDskPUB9LdsSdJZjxheOPMAhtWJ0qw3EYNuNOXQSLmNWLwcM/vj7D6w9zLsv+Owr5mWygdITtOZSF5TxNCr+7yA0EK0RdvLELGqk+ewO4oZjebnI9jNndjQT5es2bvmIWOLicswHvsFSaMB48tfom19pDfEZHfht0zz7wt47jrE4ElkGjZxjwDe8iiTxHwfmZ2W1m+2QMf+e6WFwfrXQ4XydRxFdNZ9tJXXVQVxf9Qb4fNFZpswBeij+28RQIbx9QmOKzjG0kLsyX5ETG3WNhxtF7E0jBajfaDzDZzSzUrk6baObFpw1GfXRYxe9weNvWbJDQ5ahphrymibx2ipw052R5J8tL5kBz+fwN5aqiKOR8REpbAmkOaNROODF3js9TqjrbleFjS9rRHzbgpi390OTbIvWWCwTdFYcLdyxEIXFpFdSDvsdhOYox49K8bYrYsgjuxJE7t5rzBt5j8hjbSAJo8csXxxtC8QrdwXiXu+dRgrXoC2cl7TWPcDE224b0BFLpKIl+Kn783TgPByWIj0oLmMxar8hDDXFJL0xiti3E5siG82wfLtEGsfW3UHoWN8aVyQ3mDby+fIZTuVqB/d9MG6d/9czonpg2/TFg3KZhqB8/byBtRs31ob7Vrw+eZxb1zjVYyWfJYInymj3rhOuGn/MHD+mr6JS/2OWS0/zbn2rO/Ek9s5+1sbaBx/l3+KSjhUGOqK6/fdSD3v9TKtlenPufG42YKT4360FCuyYKH9zIi1ln6X0j2m/LtxJsTb/4YN/tYG+nzZgGRswbqJQ/o3GhjEryWjiVt0QF152ezSq6FYrnTS+Dfa4u/L45b9N2Kg+p+5RWQynRn6/xYM/HevDWya9RK2/ha9iSXzmrIQZQ00WYhQqidAye12hD28VBKVp0GxTsvtDZK5MZBgGRQjy6M9YB7RCbpDG93y9HRAd7vkKBMbYaDM/XOgh3ocqWjreck+j0SD3TeWRBRTyWPPL8rkclHiX+2Uo0PhJAXgAv5fWPvTkT7KGbpX4z1pBOcoM7oUtJDnH4OKMwQR6/bJAJG46kTYXuWwc4/lqT8vtYmPT09j080rgqwOJzQx5ui+N/RcAuStJuIXM1AW82rAbnOYEv/86CJL7+6YjfkBMWwVviLL5FsXouML3asyQdl0FqsYimiOaX0ZSS27ypcPpJN9JaLwbZf4PtcKkuX8S7xR14G9850HB1X/NMlw6x1m1LMNwA7TULR+IYadTZSJ0S5I41mqN1o036lcXToqCfo3N+m8lDMI5x0hon+h7H36/RGSuJ2K5HuVSjY5x0so912OWLy6ZUzW8grKU/+7teCVj8x/7c/o9nUsf/Y0IubAbgd7O1bQDI/YfoW+uXC50d/NbhKOGY2beoT17eoI2K7smq5mPIZmN6U0XfzSfjWhPjw+O/l3DiOmHXZJbTjxr9QkZFaNbJ7sFdjN84XI7oKX9nj9nMGP+1IAP+0yarwqAOq9v4Tv2sqk+Po1VyQd3ba1eRu0hc8C3M5LCY/dpKWPl+vB7bDDilkPvLXXR+sLiSiWNDW72rMfnbuH62KJmOawymD53TIg0rdms59po2HnEFawuesXAoG7M2jY+BksVwaaGWccDHq/FVjSntcNf1xONa3XyQQWT+nRhPeFz+jRICHUOmLX/nxA7JVfdw7XAuk0i/dma18jsYP2VmL9LJdHzV5+mx00YbKi2SzEn/u2QAyjqUaSajfPmJ7O9sDfBdoIcUVb8HEQM2zkwma3yKlJr4/uAwvFvxH4ekNGL8Vihxg+pSQ1Y0zrfXNMoXf+aY9NoLF+Tnzo0O+TfZKYkd34TQmPqFyT/VM+efapoA7U9DGncQCVwlh6MCDJS6MRWSHVjNJCA7d5ow2YdWuTBgu0WU611RrQ+m1JV+VxA42JaWMflsDs0FkDXN21RfKbNzp2nb0DaFsDMRiOiOmreh4hlkxWNIcFKHb926l7P540Etc7KWPWXZ1DZulo4+bXZ8S28ywEd+sfKegBG2kQzFqgYvtq+LlxItq0KcXy9tj+jV+btt42HF73kyX21xVi+HUqEDuXN6yf8/c92JcGsbn1G7vZf851aavImdDafEqjzDZMjE+0jdWhM35rA8uBtSK+Q/gQpBFGUtbsVJIFNM5qRkS55rW9ODZr6PnEprmYy4hFfbOCQdFNmuv3kNnL19SFQd4u6X5t+CNiJlnC08zQBpxWS/Y3Kbw8XrE/2OnbsyenmQRijKY0viQGUpH20SE+xR8ad4snsJPd1QADQ33IxLu2y1UTwmAZWP/tTyhSO3WwPZaIoQfXdOxouljDY+0tSLYL35pdvvgWTvtq1ew7GV+j7bA+QrNZNtniwE17GskP/D4VMXzrGL+1w7oBe/+I+jQ/9y0zvlcdDtIS32/xj41OthqkvinTJBavjB033wckKxWxU54i5uXfuwU1sRFT3/P/h7wz6VoXWbf8B3IgNigMaSIQVIQHgm5GI6CBiIqIfvp6yDyn7qRW3TvIWpln1Rkd0/cvRLf3b0M0imq8IoVCax8Ri5mjFMbjpM8h9Z8yYuUaYyv/HhIows8K++NDkullux/BLTxHCII676l/MVpgmvlBPSHPgKZCxhALw5oFdlHatPD2c4zF09NIp8XY/4Z0DsneUXiqUQko1D7GjK+15IGplg01Lz8TivKwYAEs5IQ+7j/Ub7X58RAarP+vfB7dBVR74l7ekq0vhWFwxYs1rY8uxEC3b1YMpv7sufdLpER/pPvCXbwwBzpHD2Mrh8vcFewTwdj4zam+3OwHd6RzCWO9iH/PHCdwl6/qxU4imy3+fBq4vEhvwS7vok2s5WrhSvBZ8GOkjQXx/CFzl2BF3K27vv/jTGHYo0TwaLFXVfLnSuErjmcnIlL350phsdNc4q8fkqV/rJ3sbn+bN7GF2zJA/wgWYK9eJ8HXx08zbQB1cld8hrH8n7phzOrvOUVkKa7l9X/KS2HxLz9MTurgsDZr5u6Cq0q+K8sC+HktmiPfj+Qm6DUEC3vNAk0uel07ze8oG33PTk6M6X5bzn0I3oUgBNbFAZqYmB69zQ9lz3Ux/W0P7RXcWh+F4H7IO1rrmLZZUM2EsH3PMJ311ITDQx+J+3O1hmSVngOdhynz10ZfEK4cbhCpHsaz5/2jGvSdPSEtDFkINKOc5sa1I0QHfYvp8nkCKjofHZqlhzL29TFdE+bHAIvnUmAjtVUaJYcSMm2yJV+wZVqR5coVy0bj7s0/drqwST6Y3ndzcvoc6o7cyNOBpJkwtGzx71dxm8B5Pc3tWz7PIn3u9ifIzgeOMrMxMU2fpw1q1oufcBq8DMsflgBu3P2E4BRj2j4+DzbEgykxtq6PI71XW+Z+JHNOnLHAYeotzRpNXVKYnz4vlGizVQHhpl0I4dzB+szWBw5R/xFZ8Mfcl/huRFCebhcWtKEp04HNXpBuDj1h1XHb0M3FuYMP1Yox2ZR7mh+yCBKpWzLWWVgfq/5ydT/zq8pCu2QLsl2fFrB77hPiduUmIeqXxXC7UcLToEPbX5jEgefzrpDsK1cLY+kKJgzpAnPD41CqFO7RClj9RFl+fRS0MXkrAEVcxzTarIDc8x+DXbrakWDLtIKyTru4kv4NibdnPsYQIVLBEbxO8ONgm5CijE9wvR11nmnKZzSkcLuAwrhpLNnsx8CYbRB7brsHYkk+zimVP2j7j8NeFTLRRRsek/kV6O244v5iHlvEuMwvQB6jxdHUvJq+3MQBo9n+iHd2bgUZzFiGfP5SBEbty4KGg+vDdT8gdj18pTfOmQJwOWZESMWH2htdYAbwUhQiJCtDVQ1oXgyerxfasPqte2OzvO8Q00yJBPPMtqn83V7AJ9GKheNCsqjtsSXss+vAve3JXJD9Ot4AHM4ycY9UC6jZ4+/xOqMkdZo6MX7ROoEmLAiLlQ3GogPCCtxPtcHixXUsDLEVSni2YJFE6r+BoW8UxETtjLGrdcuRlrmiwe3+mFaOpthe7fGsgHrej9j/v88FmQv8C9lueRAi3VAKqhDEnDdNNCE5Z2AZmuh6MFQVIekqH23jIBEAvnTx86nB+jnmnxD7w3LHkw2pEYsjxFzsxxJnUTEv6CORMKZ9/BkPfy323/ntlIL6Og2CN966hvRlPELeW4SFgSCL5GXcKfTBXGfJE1ONwbIPQNWZiJ2OgphNI4lBH+uUp78Z9sfRrRhU5csQMqdGTKy+GFOa1bDh4eqB4/ew2n6hcIs5i4TnW6X+4/SAsmELIfpqdk8/IOjw9qbxOTtgebZ0bcGgrRHrXKHs6eqOn5+aq7JkvdBso+zcE/Cq1HhKNhhD2HGtQ+uMhpDK5cUyrgrGCMM3prlz/AMGbV3E0jaYNlRxZZt2x68Emd1+heCdnhJ6uT05ZDNpK0QXD2OHfJB8uOdPncTZWxENdeQHGLxAJbGeYP0fubBHnvHw85mCapyH6gh8X5gk85H/DbslAZyNThNi6eNS45AcpiUpyy1h6aOQ6bU5z4F1yY+xhfsa0eaMLTDfW/PIS7G+pPK5hVBJ50Jg60NDjU/bQ77bKjxZrhHz1vecQLVIEDOrnWIZH+Fj4HjZIBZLIWK0VUgKvEpPFkKtxBgAUGYQ7e2VME02plQVwh8U98jlYTbNRfSj5X2a1DMSJolZQeHSTktS1jUPvsshoFvxp0Byl+bTGeMzlbK+VaCYbRGDw+sxoEVy/UH6KVckWD8dbE8VY3cuGBiDn9Pcy+3zF0Nx2AgkIjrmGrVCMhNGjGHuTBps/T4IDVgpRNwLrlai57vlDXblXufBrJD/NTfwe/ndBadK1Jrov5XvzlniE/ekn3v96y7f7i9WLOY6YWnrbhlrcPjMRnLqNGwlu9cid9Nj8Y/nzywhc1O54PfCjBxh06hkdc5tsBh9CK5UuQV51FcfjptvQKK+J5R0xVd013qtY2zNhvpfcwNfzVUAAmeqJ9aLw37xeROnXOxlEsUzEazBvXB3yDEGD1EkumL1q4m/UQ/2PxID/55TRJabhbz8T8HA1V+MgdvCGkHT4Mu8YZgeavxuOgQ2SBxcUbHpgZRXKIrbGtNjaY/6odUf4L/XPbcP2lGmj6INwN9cFozZxTyhq3ZYQ7m/KTxGErJocGtvkFfil7GrhcP8fbvOIB+VOQsuy3dCm9UtAMPsKIukfUvJ2jry6UzSF8H78WwMO9kdwuEzbThwVqjx++16CAtjRqKEYzpXjBKHvUslFj6+KKNNjL5UOcWaRYo2s+iLlSn4ob9i0f3eWzS3hhoK0m1YVBWIVUe9PLnC1rcFX0lLS3ea7wp0K98zb/GkQOrx4EPIryseRPbJpqOZ5ZDLPtYH0ecW3TWbM5Tm5j5tn2wlVMvDJSR9IfDTozj0VClWDPziJExT+F49VZO5C7n5kQkTLKw/NVor4JwHi/m/13Ukh9K6waEMLO4NeSOSxT6qwU0wpQbb+gx0vTm0kHTShoT64iTSprnh52V/Y9HBF2W65bcVlA9v4NE5kWx6ap4v8EIBMd6wUfbF0zWFotvi7ymst+m18u6u5Nt7zoRbAsR/53u8X94JbmU7IklaN4Hb5YfY00yTRm/PtQvv00xhMddd2aBrbsHls1JIknDHonvTETFG3BED9eWnMRJS4f142Zx57QlhZne+Z2gF+z9OlVk2NHcutTsWy1bwRb2VyWIwfbQldc69u/Vp6G1JXLiubrqQ1Ed3YSTP1Qr8s4u2q9hqYoxfqYTmeUJXe27nNi3nRMEYYKENzZ9ow7Px00FQGibGlPEpknCIb1DKTkbCfLNE23H3OdiVvCPhHNKOmOfNDgoP6Sy4ru8qnVtrBlcvQOw6440agxR7iMEOQcws1NHIjq8Qbv4BMW07AjX4BzHoreg7Ib1L+D2C+gH4gaIN3oR+QaXTroVyra2FKFgdE8rzkwGng0h4dKjlmmy+qQHF+HPwgqwtaFutQ3hyh7LsWyH/St88hef0mCxW1opqVD7eT386GEJc3KAxSljXcHO2FsvmSy0xamftwX1kiO3bxrWNNM0pYuJuGp8rJ6BjeVDAtHQcf0UOKt1lGxXyQSxZJC5ITe/5/Qgv8aCTFF3MNuqb4EPLgbBMc0YwHhw/d9aJ8EyOsX2c8z2Chy7uhEwrR9nYx689VJTMeMTUj2UUB06hHto5Z2TrqNS8bh9/zg0Mp8PkiHbcK3D25yGL1uWloWE8LVHxIp2n+2ON7Tk9/XubH13I0MN7IyUuYqduUCHzB0U2wkgI4PrVdiyBZ90Z0VXaQ5suEUOD7amjp120hrPZKyyLq3NAq90JY9vwXvLwWcsLeqsIheEzyiRs48/CyEOyh97KdySz18OCHuCI7bk0VB7TFWI2Ee8ONHqHGFRUDqXm5kOgn9s7xLTtxTbCqwRAx0wR0nftBoYhMhWqnYrtX449UPu4nPRwiRgWPd41DR7TS9dfIbHgnle9EcxQOLqTprP0qo6qocgfvH73UllMHzUYh298hIc5qizdnFVqlMPHxvqgJktjXjeG7eL4LUFHjFztsf2F9PpGvfS3Alu2GJNXUaZCPDN+QliTo0jzeClDOnCRsFdzovR8GmTEMAHH96aY95RsygHiV66SbO+6jTFsFWxPetKE7Hr42MYjwNjDJUPD+gmrxtBKLG+L4ZRFkX6uqbOZ51Dq09PZbo56/PkuF4Bc5wphvHqJ1OPLB5wbpN2I5IeGClyPINw2NcboB+q9UKxUQKNXSKp88f6e71KFKH2oJE0kHE+f63MBedij3v/s+WI6fHEPZbFboh+87IaO6jyFlLsCZ12PGNhERwuUOfkQNyu8hPhhLcJBnGE319yk0e896rOr674QdOEHyH/NDcR+s0jIYPzW7ob0N+5/z+O0Pu89uPKmLphb6Z5F2ujzAws2kmDfbree/PE0UIzPM+H4e31FKmnWG/aysWOu++s6cgmL3dSxFQE9y+9I1qxPkK20igXkavbkjyUiY73+43BIryGf9n13t4tgxTBefHqyuqpP2P2xRIQgplMUWgfr67Ng3j0XVWJ68QX0r/wlnpwcrH8kBv49p4gsN5Is/P+KgUI4W4HD5lQIT92hJjWyGUAbHXlUS75I49u0L9z5sca0erNFXagxTZb5F7sZ822VdoUfgbdvFwLbek5D5cVqAyUdFCHb32ZAn8EcMS64fYVQOuUybX6YDruGz4XIGGc13ZwGDiq80Gcl91mQqKMXKB5flQcGXdZ0pc07xK79SgifzLUMEvhv8Kp+xsMHHTr6HNoFZD9dEtjHPTW0FdHmKuuK9/t4ILYtfm0O8DWnlxyjjYIc6FeUnWzDo62EmHi7XRfut9nXxEPtkcl9VCzIxkNBXMG0enIznBDCfL5m7HDANOsr1xJKZ4MyqVwdoEv18gSsmidj3iq1qPlCnPgDA9G5XzZ9VFP6JNfFtEQFZc7kgw8JhLLAhhHT8OM2TST2vqng7Vnck/597kF3Tinxz6cUiFLuEIu1F2Lob3EuaCdMGF7cN0L4qktKV+b3B/Et7Hig7vYjpYC27kXrkYfXVupp9ck+wMyXiGm/PNv0ft0WkJyLFY820xmt6vKLabIVPcKWBDP4zuhPEO+kGQEpvsp0bOIUmt8MMWfxRtuHrQnAtU7hSbtHW1q+0OZ5eFBYstshVlihvoUinNrfXiqdwduThp9Fm7HYqGzK0x5twHfRlYO5pdLhfm7c73HcCu6jzQqyLOUI3JPkkMC+so6WegzwvF0JSc9eJRpMHkSI7Q5t54Q8byzOQgX8OBIhUeV5QPPcVKHvRA1t8/m1DcqKBf5enPBouFYipW79hMgsGxbydRfQ82U+wuE+RliG7wf7wxi+IBAPVyGopMeItswDGMQv4eln2oCk2VQ+3LdHShK8PmLP4hPDXREpz347xGSHHyN40tYkqb9VF0Z3q05ws59zxr7Hd0CNInsiBReiEGTLI5bv55/gNJMCgl1CS+j9cX5ASdQLC9L3o6GzbRXCK8spi/ch1EY05ylc6zMRYmWKRcv07kPPFjuWLbdqZ7zZ5wJdvLCEpOy/hfH+IKbWZ4YY4jhVbXi/jwnD0kJs0HdDT53o5YGbnwIeQU4Lev+keH9F3ZGg7eKehp/4BA8i6izZo6EbwSpnMETY/TPHHgPDmpkM7q2LWKzI2D4imid0r9ZkyeruqcZu5Ce4tAmO90asEuO4v5tQ39YKS3ffOdBkrN6QfCwmBHeOtuimS8RkGRoWHNiuoHNSIVaMXBfiTzjaRvzA+n/blJC4X0JvsFaIsHyeweLKramhbRQsL8x3PN5N37c7jljE7zMWzEeMCfE8kqFUroqQvGaIJcS4YayUcHyFCpFlqr9eBnC2knnwKjHm+AZi16CY+HvRypEpF6Uj8JugCsn75xXGSpo28PkcEZMjA8tjbVF/ujjd8WRvIyYel8wHY71USewusfzmIdbgvihEPj2dCuhvXyqQ7mvEsLg/d/RqPO8Q7e8S6m2njEarkBDL/0UMPjtYvqz8HOG+jFSeeoMaGLO7YEMjjIil1hws4165Dlw5M4Xst8D+8IzcHNg46CwWFoptNOLzA2XVSIS1V4zp7LLSIVSJwCJ5gfo8iJc5eKMl8uDzxHp2O30OgaMhNmuBs6AsP4wQs6PKspJXnWG/ENPvaqSTZO98wOhv2L/4aloytalx/O/llwbtw0CafbWoz0m3O0OgmxjT2VkG6vxOKzjrC2Ch8JRVWpubJyTb9ygE4jvD2PzcxpAePRwPp77s6HdYaVBye5oLOL4tKqiZDqXBsD8vs7ymbjVfAUuCFfpLMsi09YYjFFK0FNi5LTCWwzUHd3kVhPDeyAlNSmpguJ5TEt6fq4aMpwMB23qtOaqe1ejevJpB0foXwmz7pxJr8z276822I3Zu7G3ytqQK1BEkBhswOiJutY+7CeGDdjCEItloDwq7l2Uxd3FAfy2dZeyu76NFvLLZJfR5fCzgVAoRgQMKLJn2DQQ6yx0e2tUdY6niDpB7FeqRPNjBn08DxfxZMliT1fgvDJTiPQnrypeJEpy+cPySN7OjC+/pMPQM6wcsxvr4TMn9oL5AP14Mzv6pZwqv/qZTRLai9N8vEfmHYODyL14i8rQEC7xvzViwsxRMT73WQro55iywnbahQ4EYmK5Nkf05N/AUO/2/ngZ+imnlquEkwLLXkoRv1empsCm3kN1RWNLL6hRQRWo7iDPyI0HgF5RyFW36CT2my4eOsvfYCB142azmwW376ank7fdw3tvAI30jqtT0rmiLsFkjpiiYZs8X/wNhM58JoXvG67HLE4f9YzrDUxrfHb0tPga8GsS0UBffQCt4nsGPFmsWpoGd0NzKOHjJYUui6xkxNeSvGuiBjYLv1EZAWue1BbeoX4JbJueRpPkcZcjeiyTgT7SN23pXQ/YAtPFzOBQ0FDbT9s6bXojkADGsW2UGxIdREE7e9tigLF0zCKiwRAywpn0MH6sAAmMxYyGoBdqSqS5BiQ4v5rlaAURcVShr1fjk8HwONXneDy3kT3/NAkk99XST+C+U9c+WRWu5tCnIhgxhqb9ING6fAX1u9R3aev9jofLEtA1u9oMyXWxIaMrvhNZaWUHo3xCLhatcUFPadO6Mi4hBR0+VaRo8DuAvWpsES9esaToeM7ik09MoOuKNw4p7cA2eaKPrI1CjA/MIdb1UeBZVA9Zv8Zz26Vpg+x951Rtz17iB65c5j6zVb0F3u5mNWO91QrQ+7S2qw7lzx2t84Gw+VGijzMP0G8cVD9ebe0PvhHjAnR6x4zAtEUjIfAsAA9puHtS1oZyw/S5xREn8UOYFFVdrDQap1XimphoYbvJo4PxGZ2dpShb0Z6cMUqI9SJg+9tMpLkwAHDQXHp4VUtDyEanIuf0L/8Hm1VD1a4ZwWy0RA4/GRzSqkTO43hLK0j2AaHyokkBlYoyK/awGI6qOMdQ2RwyyZvj91f64cM9ShcQrdu7povkN4C6eGyHo19KCzmlVQHE8XRhL+h2ln6rUAELzRYLn/tVT3SIRvIsM+XkVqo0RmHEGbZZOGCgjBpIEsaz6rHY8+/rqaEiMX6GP2Z5kq1qrjZvoxvCOXipLfvqnN+hX2EP7PapCZm5Kkao3GkAk7y5o0+fpzNUS+0+2nQ2MdWQv0o3BTnD/JYgR8Q/LV4yfABBBCM/iNWIgv94RU8gF+0fCahWBR0rhFvsmz4z3hRpli5jUy1Th6ezidoayUfZwHWfYf/QFttfXkQeI6efC2U1cLajy8jVI76znrPL2QFczEzHw2GAMiHrVNlQHseoanglJNiWMhoN9BS4nyeBpfKktw+9fWF/jdidk7RnrA5vCgXp1Rgx/mw7qQ0IUeOq1SpL14TzS8XoZIHArHF/h9YyxZBRM6F1zRoKRTXNhbzFiVzffCfFMqFSDrk0b3lqjkdii38YojhzgfnhjfyyqMqAPs0L9EQ47IX1n38Q4a4qPMddAbGIrtzCS6KVDJ79RP+TMRkHcX1WIZhpimBvh/Xwu09y7eCkzJqynfQ9t7H+9ukEMXmqjZdzylw0XqVeFOPqOibEV8hNU5R2xUN1jTBNHxYXqeLdItpgmJVxXwrRdf4wYOX4qMPzP8AW3fEmMOT+MhdvVk4BPNEGIhhXG+tP9qkBxrUWBkTXqZ94qCrw2cxzfjYYY/AgOP9SUCvvT5eT2hh0hpvfXDWIgExADU+9owT3cakJ822N/cza5jv33Oidh7qB+XatVBe4eMKb7UwzdOPsVhMIPhOD4werYjRiDwVO/LHi/tyN9HdBfwPFxfHQ9xhbyQWAKdAMxUJvj/Scfn0C59FXUHwf1tuiua9S/bjpVqFBUQ9cPNoTr14qEB9de0Gq3w/EGiwWJZopc03a4xWDukoBFpidZ5LtQIkh3zGThY510umXLc4yRwZ2EX91UiehrpSuRecfs47lSKa/EBrS7fuKBLmTJnxi4EC9UYK20rcnS+blg1N+CeZ5fq1Sjl8z9xbuMQLcQG3q7Vyag1XbcPSq6SpNQf8LhuSuwQ6R9Qcp9o0J5yhohZE/Nov3psnGFevUW/HouAYnc78OVn9eUR1p3X5BF5pqod/GbO1lrdtTNLidIVl5G2NX6jvSxf//guNhFQrCEDP6RGPg3nSIiLSXxPwUDF3/x08DeEjENsrLigbLjCypx7Qu+qHAWvX2LUkdxbpBJW0yHDSlEfbP4vYEN9ps4kYOYcTazFKDJljwk33Kk2+1WgsQrUWZ/m3NCu7n/gCSWfzw4xrZFCzlX4fqc9pWazRDbEK0aSBe/Gw+rJ+/oxt+nUFTfirEqnJ6uxeUT4PFEmRY/iIGqMB/h3CzniGXcGWkp7ESIp0cpYRygjObuJEvuS2QRaIg9tnwtIRLd6UxQrahpdWwbyJrjFj9+zwENrg0HjT8Ijx7jpief53gHz0fN99aeh/e3jDII5ztM73Y766ktXq+QKZ8NZ4rjNFSpvBkwIfyQqA0zoHeEPyjbUGCOU2K6vl0dlJ25uBTC+tsDvdIsgjx8zoSgjouAnvubCJZqqST8iHVHTWu9hmKXTA1w9W1KfWTOcluibLble0EPfECMaLhEwsdvjlj30BE7u+7Ngi7ORGoNvg3nF0VZ755Y3jhyFlAIq40QzaxZR1fL5wWCl7rmgVnYDT2Ws4c7roYUZcFugEr1BrHpscoJK9aPBf249xx6ukQM2U1z0wI+zZVzR2xf+VWjTZ6rI1y6Bdr61xxqSq6/GSQRtn+W7dzRsIcv9oe3zQmiyF2lu3JWQ2lHPQvZDDGjadOn+9klKYv0wa+pfrg0ECiflrHtJg3oZ/bxYAheZJpr58rGMR0krM8f2q7ujI1xmH0uwIWCsrgJHbz+V9IRoG8aTyWYXto9DhTgNHSM7Zx7QYl76SBl156HZY/Y/PDsJfiOfeNMMu4jTb7Y3ULriTZ00O2Rzm03hEfEiZDNbcTA1WHN4F4uEAPHD2JesRFSqLTEIPH8UweGan9iqOa5ydKzMMrGK849aFNP4clFOsv0R59f8F7fLWfPh6zSl5GUEHOlZQG0SUeNhw7gptqXRE/vTelKJYhx85Dy7PKAxhBe6wxe9pdOG9IoiD1JHsC9F3ZCEp7VhTFXBA63ttyT1EoQU54PksL7nKlCsn8rCyPZ5wd43s8aS5TDhxq7bH/AmHC4s3BLMoxp/S6F1Il/PDotJKBtKZ2gxYHP477DGBBaQgAdOWN91A1iyFJdR9C+fMrjfYz9QfpKGBvi3BRS6aRZhiUwbD9zg8UIHbz+knyOiLEixgSpGjr6mag3vQR3xo6PTUDXRJ+WWh++PPSpROna4ibUS4YY2BSIOTSKGVzeLWHpco4YKKVxAtft2xDSWQ62UZhSDBw7N8kSt14YdS8BdHqHsTP1SpluhaMGj9FRecLlmUjH5/cD/qpfc9Y6ZwtjAUGMiZQZC+QbWEah3W24F0sT+9u7wvLJwglqNcP6ux+1zujiNZbvx3WWchHHoznLDXhUtonljbTiz6eBp9JGDFSDqjZcwghG3HZDAgHTJhUKrID08hN4lIw4vjN9+4KUX2Uh2Eyxp0vyCHopQuw1DCyfnMYn1LdSIxm/qoWx3L4caNqDKqQ7ccLAOWI3/6gWy5aA9ZPH8QWY9sL2G4JPYMSG/oP8VE47LZiof6AMBsbChyAEz2k7fGYdVCisccOiuEP9DFVFhSqYtg+fJ4jBmuovIDnKKo/XL8S8Cz+a0LxvOkv0ixIYnSRYiH0Sjs+bWY3G0TcJNCcZMTw+vUcqfsoasecikshPMJafm+mUo5vuEaat8PryqL0h/n2+PNpIhwV97HzU32Zz4cFvehppf7cE0mI2bYe9nwWU7HUCyfCd2jOTOkrWgwhMoWsW7WVXNWasPUGuZisWzCxbpJ7hn8GdLxaMBcOEgWbWg6myC4+cvAa6bYIYIDgFnBVP9MZdEsYQFOJTCK8HxK7496jcRVM/mF3/BKCfufcG+3GuCbu4ikzVwPu5v1yNBDbrQaWHvXkFL8wGwf/eaUIf703mLr/HnvnTKSL0/KtQL1+PueBfj7cFvYufAYqDeeUBzzWbWi21wa3iljP8dxibVg/JlRpZE0J7MSZUFr9PV7gSzsLo1eNdeN30umY1EOe1TQsKR+0OyfPeCBF/R4j9NmJiQS+ox//YuYF/0yki0rRfzH8IBi7/Ygz8fhIRoi8yVbCI7jVdXKbtjhfqnTNx04nUXx5uUOjFvzHQPviIIYWJGLj7yBbN17sckvVxRVg0ojt6t+0MovUeZY+/TgXNqqiHc+D/hNDbIwYJB5RhHooKy7wrysJ7ObMg/T0eJKzGu0298swhWF0aFjXP/UjZdnhB5Iko080B02wvOyOEnT1nkdbMcdjMVhuIUm9GIm17QtnIPjtoLg/ENuMyS+hwn09LkUEkbDEvGqq9tjdw18GWB+CcCxq7yx5sX3BZuLY+Kh2GM4F8pDshCISgp0brFwD5c8MCUz2LNHu3HFIz25Lg/pg27Khb+seUZh7u1UNPj7XuQRZZAnFUD8vbrXclFPmw4kHyKBKa29NheNZ3zsJjjZ+v77WBMrG1GbO2ZKQ3r2gh9iRbiOrnsqZzbf6CrEYMDQ5XxIhN6Xwg2hCUceGH2HV+tDaw72JAzHseAzqf/Tw4f6YNOtSwX1Bn9NcQHFZbFkUXrO+nnnE42wPK8FAUPRXmt95dzEmO6fza9vSjXJbg8hXKEOGIAX38QQzMkSuz7QEK4ykKPjwzAzFw/lItw0zRJtvhogiZ+iob6sarOZTfs4q2ICqjcaDTdrHxA/tTrHYdnbmbEdhs92GR9Xw21PE3vSuWnwsL3XLZUNHeLCDOgidnPj/UtFjg9Zo1Rex4P0A1vFcmYwyp0XaoqnZG6rArNK8IMcn+llgfh7UON2uaq5QqSGf21smArbueRW1qiXTzmc64DqIPY+P4UmngoVvmNe94MPMePV3bWQ6hHS+EyDBPDT1pVQRDfaUkafWPbOyCKoDqtMfr1SHIxjpiGbTa9FJSStTEOG2UBF473eSZtf+qxkY4Mqh6Y9rncHRsyucrAc7iSyJsneH44fp7D9nv/uDRok0X1NfRplDhlySwkxKx+cZjaI8M6/9ZYnkP7jGHyvlNGPhBDLx0eQjPukdMWXnTkozq2MB7ZexZZm+9xrC+cQ7N+aaxbOti/UWaZAN/vzSeyHfXMs7m7ALhWnqRCI7Y3lf1dwfwiyUPNEPGWJByB15ZpPNstoI/VoaGMBw8bI+bjBhoja8YHoOEMYHY2B9+WZxBvR9NIStnnmX0Nyx/fTGwP4xXRTaeT8WGmjeIEXaCMe4kny+Q6d70NPshqVS12grC7wf77/bS2/R2kSzgTYHYN8wAjE1zDOBhtoTHzQYx73d8pXD32h1JLiV+/+WvBO5Xjhi4mo0LIz/EPvRnjFVJ/kLsfVlEh6HYqkI8Pw2UuoIxQs7uImPkfLIp8uceruvfTAhDWoMxyIIN1aIwWXzxsL5G+YPY9ZkOq3smXm+YJsaiN5lWSqs29j+vIDvowhNioCMjBj7Oax9s+YKYctGrxljVn+mlMdvw6NuiHpWNQ6Dw5hjbwh2O77ur9xCrqGdMeiIG6nczxthxQwx0f4iBjBMH7oaokfTg1LVxDpgLz/iOWFis1cCY9qtBzD9aPNMtrJ9L8Gog1ARdiPuZGxiXkyMA5j+ZsLd8SmjWOwb44XQY5ODYNtUjXYOkyPH+pBr1mx6JCm00bQ9+mE7xqdthCVH7UnmaMYx5SnE3oZ9p00rxpEqMwmd7eOS5zrJ3hxi4tqe52pzOBaZWqM/Bt7xAcVmLLPDCoqBvdbOB4p15LGw6vD6QG/rL5fQVQnmNsdb8rHIIaH7BmB+VIoXLCvX2Oh0uuDbw/pnWGpA3DbanZL/6aV9E9K8bR7+oRgWx3Y5O4PfiikdZUchU94cSmDFb8Ogg9A2tSja9dH22QvT2qU1nnWFCRkiFuO7vVV3o9zfIPs6bRfmrbuh/YeBpn6x7esgFE+IkebBgRQKgu0hbuOIyRz/dpIuE3s8yYt0upYx1u7VM/TjM3dmx11k4F7YNJT/1AcX3cmIsycwFXRVdD6V6urHgcg0D2nArRH0ndx4UkkX/xMBRXQIJnnqTUH5Z9u6vUe5CoA8Xmyr+TAe/PgzMXoRZTe8bbQEu+T1ZtOrFmpqbkUAYGR3/52Lg33SKiLyR/mO2jxb+4pfCof11IH0qLY8eUkpp1GHIDuMKbfjiPGqab8ob5Ie3KIRK18u6GK8+kDtaL9gzLtt0qLYFBKm6IhHNHZlG3hX/fb1QWXo9zWr6WW7f4NsPgbDjBm1FmK81uMUjDuObMBtpY59DiLZiz6PtO2no3ni8IF7NsNsH4RPoY1X2iHnvtcCOImLg8736wvlhzHkYgSPS32clQepML1mlFWKa8yUoSwuO99u/UcZ+zraGaKmizI+m3dO7Nr9DGnpbIRDlGcpQuFagXM5Sxs7T3KT75wtwTqoTZ7W9pvTmb6elvucNZ0s+k6lo/m7gl8stC/PVMFJeXw9wlqsfCQYTbSwqswDycrYgdsf+SJt/vEQ2V0LU5Sg746xN0XaLuRAuHyiDg/MZISavmISduQMqKnsDikxKBMaKuKH9y0dZYJsNYTSfUzrbDV/IqC+TMG6nM0TT6ZSWqzuycDM/dvTYORGEwhPbw2umUw2C7QbSz1YikfrF+jEtv4GIU5GHxfzfGLjUqjMJXsYa07qYacDUecuYKSHGOvWrgHYmUrQRsS6MGj0TOpKhrV9NtKVUl07A5zZiIV3NO5RlrkB3xXydaFq1MJJinkJ+Sp8C0y6bEftDKkOi7b6MuasXpaO4HNxx92gEJrVmQsvvTgPfaQcSre4vtCHn4wPfv4kQi9tRNZzddYaxguo8FYoJA49rDhXyIs+U6fCt+aUi0D2mlZFmekmM7Qfrz+sGxD5f3cj05uoEsmv7ZeEHjY5y6VJArq0w7X9vz44KVMeYsI3WLFqQ0qbJY5p7FmWIgbR2ZeOrSQHcXtOShHWHGHgczRw4uxo8caOxMKRxncKtXJg8dc6IgYfUDKAN4ukwNDJMh5Ftl3Bu1hIPNcD6fT33MZTjrWdMUrcdDXO/hfSsYn9/Gti/TFGKsT/bVEhKa9qHb/HK4RKvKJteClvG8yJFcDtsEHvOmiob6T5uoD5ae55Sx+sMTSYFVO1e43E5LWFZhvwE93eP9RNfXduA4DZCNmdvtBkcDtTPfOyPmb/G8VMWIjXergN1vNSFxKsQc8sCsbOeXsJn4xfLG8t4fw9j6h+RPtoGdiLEzsVgkZhyzzY0C7HtHlMVMdZVqaEOCl6fTCu51QuO39P58obITt9CmF97ixb7rIPSTfH60XBW6Tc2LajDK2FJm4yBcWjdAN7Wk/AkDhB7487N4H6XdizdJYhBVEYMvGqGydKkwu83n2nfy0uEMeXLFdvI2glL6hli1DCfW9Rhjy+kqjDN1YvPQC/HHDHG5XMSnDEgGOcf1hf/hCZPTsMHsftLXKhSihgIu8tokC/B8TB/TktYZg7GNj034cIqkyVF59V/Pg1UN0vEwE+mNIYdCRSG2Qkx6xwUHU2zA4EyKRcs8gpHpZmPepmpa9Qz9Yr9/aNWCdQbhhj8s0cw9O3RgZY+Eevz71gb6vruQrPLNJLcgukl8Vh5WF97iyeLATE4UiXUO3MgJH2mbmLc3xHGrHUis4hescHbz28HvvBALNroNuptkOmQuHwjBHZ9rumuj1XoUgXHt11U1LDidgVugu2XVgRjnrn4WPDWftPJZSVioLo199DrBDHQUZWFQXmF2Nuj3rGz8xapPs3N9qyVyBFoUR9jOh1uWYQejzRewHSqCPqLTafD5tKtTN3VkCPmyRch+EWDTOPjjkJgpoqQpvE7oXtphTGatFj+XJ02MDPbLXiDsebh16ws457pDjA7XmHMvfUytcp5Ca50xpi38GzUS1l8Aqy8Jwml+J5QxdIS1Ofr9V8Y6CeXAZL6/iFsr4VA1+xUu9+seJBju3vI9NyKDrhQYqxtTcQ4c35eoLD5+HsLFstU+2klJIs0IgE/bRrKt/vCFYuU4fja5xa9ko0G3rgqhMB8Ww1tjaUD4a9ELLVma5FmSZKDr2gd+t19E9DlOpVdCeIz+kF/B1pp+5c7FvSJ/qeElD53XgRBUQ78qK6O6OevEGNzW/dC6NP9SLcbeQtwal6I2f/UJSJ/zykiK2G1/c+ZG/gXPw1cwnKamyR2ArtHB5vO/YgAS1eIZUx+iGh9WQu5625YeP28qd7c0E0KJ3ozR3Rx2HL2POPndsVYGiuqAeO0YcfRx7Sf27OGbpaIjZExnWLwCIuE3h7TXJFvqfA0/r4XdMlDHCYfZRCCyzEt6CJ7T6eM4DBiV5b1VLn6b4B4JhLWFkpgmKn/Qww8IUbdEsROqyllyA6LackIm6sUZdGE4Ug3JLgsTjUt0PMRa56iwG4ruae/1+oOLH9KhP0svL9TowwQittKCNIjTehw/qYAksFY0DSWSvXLgBj3Vbck+o0DpY1+nTbMKbdCND/PZTrPUWbyTYXli/d5QKXDIQF/ywVua7o8Utj4V8j2M8QKfkPsKk9zTLfWUSFxvEEZVNZiANEeKhJpZN2gRWx8iORlzdltkgWZTNg9Rmgbjwqx5P2+CnDWa5mFi9d8pJvVPAZ/OH05e2xeMq2MQwbQWWuUodcsoFu+kyCqNYlH0XNQ6bkvETO0aW7jLOhFum3eH3fp22ceHtZiQeXj8wh+d3rwoBfelD4ixMC3Fxsk7lKojaK/M3jOpsPFjLy2jcYXHHgoG8S+SHZ6mosfBW4jnWxPQgy8BVkDoSS/ecRbxBx7i7LNYoKUu7SPNb0el3h953BH7OlFm5Zsd4R8WY9C8N0WNg0Tk0Ftfifs6Gu0obUzB49FuhA/t9AZ3lpq4H5JqZD+vHlDm1whwKu3ThJz7iXGpXE24B6DrxBJQTbSbHawgZ16gUTDAevrFW6wPuJvz9ldkIAO3rZHDE83PHhvh47GPI/h9ckpS/pfJRvvWgihu88Qe55wUQ1+RAxs/Y/BY2UDhTHbfVLgs9ZE7FE8avzecTitXFZ5Wvv4e+pzWENh3WUSrJd9QA1pdgE4PgYWjQlen0kH7O9lhf0tbly0sTFP4HYS8HpeOG1QQ/IcbvthwkCKWPO1EAOfxEHsRASVje1XucHTWiMGwkLrDPH3KqG6MB3r/IjtdUpeDlxWhk4ynn/AKLSzBOz7/UxnDPc9nd8dEQJ/xPKH/JzQdFG5cNdVrG9ZxRhg6EoEPBiwPRYaYsjNxPur9B32j+iNsWBxNQu4eI1FMt3zwGgHFkLLOsQufz1ahiNjf+GliBjRL0uZCq/vCry79hGCeLLph6mPGHvMjcC88NTRaqz28OwjwjNfgcQ4vAXE6vxIhFR7IuYtr24O1/t3x7PuC4HR7Eys/w6wPoqilo1QxfqvV/b0bv2F5T1IiGH9OtZYnJsl2mh1/kH+XIlCZGc4XlbTS/NqAuMokhArP/3xBF0m4O+leWUb6iN3oX49NCF9/76jMe3DDY/zQhdSo8EYdCwqEx7tHjEwdLzmz7mBOwQ8IX3pbmew04vCu1A3f8TCjlqzA4WztlvwQNdRX8bLb4Dop6Ke0Qyx2bLMBP/+RniKnScwHoXkAvK7xhNrOiwRYxmgntoaS4cdYrn5IB4087fF06c/isZt9XrA2XsgBj4kJTHqAmNIOnSIgb/xXdPRcEwI1GEhsOGFGGjEKzIdrrclwRijPnamqcEjvmCM8Y6IwTV5ipC1L1VICtdFDO4R05/5DGOCYnwwJo7kAG221VnyinD8ix2hcHclhaTN7STS5bXkEH4WqMdOa9e0Pz220/bVHjarZgf0Z6QfyN7XHwtbMVdp4DxzcOX7lUSj/UEs3pcGlM5ZEeLLATHWpdNc1g3VsH1zxEBBaCVIrGEtREKH98vXBxcyZb8mUU5OKhWfbQWg7pYkanTU4/vgHaE82+h3j0vXUF+9cCjpmqMffRJZj47fBYT+bmSRqncdvR8vtTu3Y8TAVf9KqMgMB5I2EAjmq31Aj0q4crfjYSAsVzc9HV4PCUDuOI8s/mxouUtL95vvrqi/Z4yh583eAlZjkgxOlz2lsfYooLSXHV5vSFXqKt0FiuvtQSJ4ZPRPDPzeyosQ3ewuoKzwPu7PdnoSvX4xxtpqf8EYJw/C0dakhhbtU8fYuRl49KZTWuaGC+FLGTgbrGfyj8TAv+cUkdVC2G7+2zOF/yEYuPiLnwbKu/QGEGlPFpQ+pq+n/zOh3LOBBHp5QFvUdy1k6YSB0J9UHYTd98+XwqfdQga6n+lniBeLFQ/qbtrXb5pS/Lg5iIGPFmUkgmgEYE+Bh3zeJ3RXVwRacpoOG/IwHf7q9w3y1vkI0Z5iN78J2goSOnsJTAqPKj10aIvJyUMM3F7dwOCLpzA9HUNZqVTETnqbz8Bdl5jeTwKm6U+VW3BbwYZE1ndW0yr7XcF1SpR5bVWM9NNGzbR9qUTCCEMRJamNt3jIrzw0ljub7ndLtOWxSghbb8WeHszyAkzItzwIysGm/L7roNwcESPZpUIM2BwYsHe3QMx1j/h7DqbXs/oQBDvVZZkG5whlz/PXAvso8oIulOmlX+UrLOsStIEySgaITeXKgggBkpZSeoZzxxqCPvRI6HHpj+DFCrrN3J72zZphmmfDTOZhuJgv6OqZ5ZAJyg/TXYQy/vN3JaRXsubBKcXyl9uVDMGcSkK0OTsW3V79DvJdtiFhebURY83v6H5f7xLrY48ydBpLBnnkv4RgvZ+N9HGqCuhOPdq8LKm1weAYwE35qjyzBMSKbcgcaCITsbCYlSN1PkcVajVE7Gl3imh8eNtDJL0+nEF7TGgdTafO+HO0PfcqLSgrl6O72veYnkW7E+nMbRmkJw8xDUTE6MN5zaDXXMSOaKdaxnn+m1ZiX9F2dx70xlbNb9C/tgZJVAdteDFnBN79etpu+PctjPRMNOiHFPtfZB8Luk/KAMJwteBRsO5tSng4QHFx3kKUmLmI9Rl9Ibv3EsN6dlVj0GPkB1ulLKs2iIFRSQJ4JV/EsusBMXDVxAVUYmIIcezWtSH2cQrXX20KiRRfqLFxjhFcm48qxMpswP7koI0meYXtJ9p2QSv78YDyXSMGeclrpOLFwf5dLiQhZPNPYIjhOoG2vlEh+zbqv54G/gsDTcTAze8Yw9AcTJ6MoKmGZ5g3uB4veyEZ2aU3khPCToXphac65hsjLmMHev2MNj2P8PedcZpy79tfwgx7ZlOh1udwljTs30WC7S8cju5k44Rk52I6tWPpRtCupqeBYowY+JKlBK7tD+u/smowgmkfx8fNtFhq3RAD5WMcwdsZNZJ8CH7/FqclI5sBbftY4fhJ+HsGTNe+JPTeGNukQ7aEUN7g+Dw/5tNL23gPzWyGGLhz6sRgEWLdA+9HSLmMGAgvlkMdDjsea9NL+X21zqCrl//GQOs1LWHxZMSYdon6oS9dA26IsCw538oA9cv4QbwOUN8k7ZRQrUQMvAvfOY+c6elnvZz2yeyvphAnI9b3ERTELu2sCXF90BbGdYxxPNwKXcjkfdnTr363MIZu8Pq7+bf586XwqZ1O2SBx1Rnzx7QSeXlGzBpmOP6VGGNRcHwvhOgiIgYOtx3GZu8yHcaJacrwC47tPw8Jj+ugxv+mfjDlbU4aj4uhboxoiVTTz08am9blFUbgcR8uF9sSkv0VMVAcPz3AnBMS333EtHWSrSCWV9j/fBn1Qc10E/zdEa+/V6ZDD2fYH+KNgDGkoG+8v+KlwRWOWH91Oe3U8IpEiPwcy0Pbae7fmCOm1wOWfyzdwtB2iIGXItd5UuuuaOgzhU77NCskudKZTHcbxEBviDCGgts3dNd4EqRy7ZPgLeP1je35g+Mh/TG2zSRKg/WzALZPJwzMcTzGbYYxUohVkj7v54LqwnUH/m2L/Wt2w/GTnnUJY+R2LQRMxvu9vq4uRB+CMfwMGGtbT68h/ipLwpZnjD3BW8sQa+8D6o29R30qN08o7+sbY6OS2jp8tC2cL+aXhTeeTZOhQ+7OD/1j2jBGTqhzNwYos2TJQ1N5AnXU09qd03Lk4Sd4djSf5mqn6+uTh9LmZVN/2FzcxSx7kiDuEVvj/HuCYmAti7oR9V7Vlhyg/TxIULF0pFiGG/iu+0D/WuLv/YGBa7pvSOQOe/VPDNzy9s2CXZ8U1Ipvd4iS3yA4b3iJ9Fq1JjD0RSEsv+inGrlkkAfmSP6fLxH5P5He/wQD/8eHiKwE+S/lwKWwkKX/++NAYaX97//pf+vjwL+YA6mdcSg2xoaHTYa+sLuZOvBdOufIhSeZ9tdjCJdgTYRseaw6ImzQd57by5o4m7pKjJ/n2nAbVfSVZa9ZhnetLnBJqz2LT9MOE9KaxVB9Dzhuha1SGO/ZEX0qzywWJ3vUWTVHToq730yI/AI5x1//fgAbW2IM/54a9SkPod0UhCTC9lIbK/JK4XUKTJamF40aT7OqAf+PSbIyQk45bd0XvFyDCDGF0TZm5tqF2/DE+2emMhpLi/jwbg/oq95stIyDPLtBUQc/FrzmyL1ae71AQJ4dj9Rzj5z6Mz14+sxgcb5TF4ZiKCF0UmcI2Sq7BAbzPza8rtNbkD2pUKcNTH8PvVE5IDNZxnbp+jBEDcb5zYBcNJ8m9/wv7t6tWVVl+/b8QD4I3n0EgfQGSodE4Q28cEkUFETk01djzrXjVFRUnP3y31Gn9nqYsUY4hiSZvff2a0mSWW45dDK69a/SLW7gwM+h009fHXWwUI8p3Swh63wnD2SDGjuih+RDZ2d7dcrsqLpRUZhrKTqefxYbX2OH0kcHXVvE35Z1OnfocRYAXCWihEXjKqO4ldY8/Bpovy++J3os9+AabfNdsuP2mdmTuEWdxv8E7Hi5gLvaDvejLlY5G5xqRkXws/VIf0oqu0bxnD5dttMjsXRLdrK/Mur+a4ffD6C7nliklG0POxFUi27L2tWmhm6XTIS3LU3ZfAjfnmkPQ/fP71Zlw9W6shczcGSol/aSsWByomrPmIiC5cpit5c5p/jKD/3iuC5hR71I6VEvLD1SBxz3zwOiXJZsPdB2DrhJiCc9NM/UA8M3ML5bVac0qtZSf55Fy+Rhz7XKxBBRc0lUZibvEV0G7ZBzr22JmbVIKVmfNrpfndKWKW41pMd6f5DCb5B57OJelv25a0fhb85Szm4jlVG6SEgP2SRbstMiWFG1qFwRvGS9ZIOEVKoLZY/v+/0M5in6nUp5u9Yjw7QTdp2vJbptNJUHtaEs2dpRBDXqYasHeqRZbB1OFXo666MU3RzElB0ajGraHXVfua4C5iUyfNfGdbk/cUTJNmZpU9aQJyJ7kgds7+Y7cM/T5GFgdVP0pz+iTChWv3jul7B1yZHvot8BZLwBx8avBfrvOVzr4eqK/orTQqZ8+7R0/7Z0ZTY9Lpb0ctwDuOuA+7WydkUvaWxzX0y7kk2WpUHVb+lK/uAtTZmVA5zeymMvwpHVySwe62PKHpu9Hqw7Z8vY7bmk07BfZbDfg+vUi5lQIjrE62VAS9Z5oqbHIbekMJDdlq13lwXyqznoobbjVza4LA1wp+7oURfg+4vwuqJ4+XB1/30SCTOYNKSPE+3w/Sa4WJl+X5Qa2z18zDgpWdY0N7JfnS6Cw6x/FXxYNCTaK8bntNfAeYndUtItXT08N6nFmoyPqPiM0P5BIudMXvIJPS4jU0TsBl9yGZslNQNydH9mI/5G/VYIepdspfAa4vr2SHogp3eoB8YpvrJqd5T/HHvDg2pHATNyAFKldf0xKPOOWCKhGwpvZ3G/OLs5q+q4o4f120nh6uJO2YYm6E9rsxP+3cha9giFTJ/B05WCkcuJ6Q/jSbeiNqVw/Fld2Znb4PY9CmQUPpH/71szJ2oIXPdZoP6PsmhKdJqjfVamWkzM/Yzy2W2nhzs3JVblZgw9aHA9eM6S2cgYyhaVpYddhXrhbhcfyuTIFOHQ1LaMPv6TXvIQ9XkSguPLcwUfsoXtiDZtz42v85totLlLZ+X+7d9BA69xqxlKXjoGF4ep2FN9/7wlT8wcA/pxnJDzGKJ+qnfUD2s7BJc6n53k//bgxLCxb/S+JOBS8Cax1aPfOmA01vTAGtot+7a6RY3zwf3WoZ2z4fd9IZ49lpJ3dg5XA2byTRdT7QQfrReetjtEyM+vUPD782/OtPC4tue7Yycs+Yl6UQ8kg97DnS6hW78qG7Tvuz0bc1X4WgL9qvpVM1X97Y9hedrEXLnR7DEVCvdDG77E3o3m5I/MMffCGrlzHg+vdFtnI4nr4lDju3ecTspjJHmz8RC+TG5aW345Mj89r/BtWn5P7PHwspD4+7OsjXLcvxO5Py/1Y/6BPtc76PljJob8PNzYBjOL+4kQYIrwI3ch/z848H+Sqcaj2ex/z1Sj/9K5NX7scvKM4Uw6rUzE9LWLdeTBHRpr10fVmPcra4q4gQaubbvWadN7/fI60U3SwUiWwg+U3o8aR62Gxu/2l5SEMYOmyj94ecv1AzCIjJpxcZSETUqOHJPYVvjWFzVkMRnDO6zYUD9Jh+HV2HhHiVxnthB8Vitb5lfFmZrFWedB08CrqscipJTW8K7WATU5zn1cT2w3qDkevOaqkmp6av1RTZbezyV0ot81bg3GaGV4QbVTOD28BWrKNkss9ts9nkTjcye8+DUPDJ4OkYvaoBSnbX+mx+MjOVQbBpigWLSo2d7mTCKaMSl4zaDhYWwf6KM1/cqvHEylu6bzD1MdOFmsvS1cetwcXQrTD5hhMiyO9FFK3P/dAeMtho8v3aR7J85hWwdGUDYZ+fpLFnz3vC2NyUi/ULb7MD0cTcEk58K8U3wEIwTH4EdMeX9deq7eKxG85a/M+qVaVIxig/vnA+Xsp08EvVp/LaL4k8gMf4H+rJdgiuIJDd+PstRe/j6KHp6mqHHK7eKhfzxN+Pl7VTJzt11TsTVsHro/gZpGfEnxZ7TjoTzqarBrNaLnptiJ8GClKnt0PKNkou6kYDkHE6yUzYfieIr+uuXqkuUVanrTrcB06GiDjefPypbyt4r+Hasqy1/+mbJOZdBkdeWx1Pou6M1nRz3MqMtZqn5R49OBBSaVwRjhNHEome6g6fODEzD7uyko3u9MHs3T3GLRqNf45xmM5GokY9hRcz9NboigXx/Nzs9sTM60Qg2/vFWPLaeTjN4/gXi6bB3056YYUja9H/UgdLOARW9l2W9vcZSChSSVTD/La4rpTjwKF1xl+9lVo6wwwRTxhNfsu5uq1Axvez3Kot+Wmafijv6drHX/W4Kpdt1Qpps6Qn6YA8THd/kVYLj+EeXlrBF7VYlKj8C2dZ/vhMeeo3JNQpofua9soZFCNcBsMXdF2G71ms0HFqz5/ONJ4W4hX1lnLff0MFemFLSbbsl0E0yTr+aWHpgNNFA62TrFzFK5v1TanH1lvaD0N1nz4P2nv+6+TJm0hqZ3nTZl1xsfkBjbB+SXJlQWNeqK6m9siyjq3JqVezB4ephx3X9+9SWb2TXax6W9FDjzTGZHt5jAI7323N97YOaniIbkTi8Y/3aD+BhUHJ7M3iFep3to6EuuPvRIjwfd31ZgOpgvMF1sgun4Gcz0mCUM/b9zwKQBmNEpZY1Sn4MxywrM+zuXCqWnAAygaA40lYk3FQZDe7IXGEhvmjv5CeI4nD1ieIzr4ktpJ4EpZwaYZTlRWqrncFXBqEW+ufQdU/M4ov0/ZpTsvDSnVI/XYIjaB4PWD/1Fz59weJjuDesvUx1XfKf73e7XsrytnpTIJZil6cBU8dgdkWfeocG+oV5ZEMOzfZI7PNtE11AfNX1IyXdkidB1MzBgaUpU13yvh69WWzLlqoypUuY7KVrNwVSX0WUEDb9zPZjYksc+sleSvZfAVPIJntSz9ZCeMNE8qi/It0l+XlJwUFd69L2h/g8W5xmF+w3qp7NJcL+Pi6Di4YJJ9TXycdxWCTzWGNeTM+T/Ub58qBStxSO9+pUsmsYN9OFsStFs01lsGZgFJeVig+tpdGXpb2NTPZHBsLcz4v/nuhXdnk6sn38u9KQYj+8UyZ2iR2V+tIwoAlM91ptKPzsF8sdvuxl5kdG/UHJsDSZ32Zyu6RT9cZmCadbXzZ0+e6ZJ/uqE+jxMvmAK6avxcChQH9O7b8HTnFZ6QBKYyhXPKzmNGCCRxScxMqNfmZu/O4nfmkWgnYd3mfhMUiS/eXxLls66zT9MFRct6tN3s6bPh4z+EPuvwbaXLrWl/oWeyLnGW8a1zbH3lEPhTV6KxxbNWrMXlQDTHDr8PLJWC7q+EzDVZGO1hnbvbnSVqjE/j6eH1tjufh458xcYK0+PsjH7jH/2IvrK4iQON8/Il11iz6LVkp+PmiUb1jGLKTTkpTD3IeJrpxU6iZoNJT57g6n4XTvTnWWKCM/ZYvofZKrJ9N88r5RkZazNpb///Dcx1SntnuQGn7l+mkyVgFkHXafseFB035DhE6TzBRrcjBEzfAXIH337eaL5eCIO9xIanI3FgbJyAA221vAF7SPOqF7UyLmri5gL5kVAj0//EhvfKjnbtqIAo82RE4cQNWRXzp/kjY7g6LACUwV+JJNTSgvpVFsxchLiRC/Xgq/5DZycvU96RB8730hh8VptmXyYpPQ476GB70zN2TEVH/pQgPbOfNQE586J8nhq8KDjtswS6wKmek4grq2jEiv0tCRXX0i6Z9zfV8MU85zup/Clc3NwU43lA8zyEQcmhYtEnbJ2wc/0HnlrPZhN04DFi++BmlOEHD656D8efR36nH+q5M4/LTRj0m85JvXPd8wparaXX2wqhiru356Bqbgd/uj+1jrpPOvqq3G1s5z8VsjSaT9pVMP4bvp5FSSDn8b98xeliOHLT/B9uw1qRofkJ7F0+nOMtvYUDLJxUTNaQ/hrGYxZoHBQbtNa8m0fTCZdMZ5p0+DzX786ura1zJ59gMZhevgmLF1LYGhtB0b8vH7QSKPcUKF2Nnynx7csmyyWJCbdTkRhpLVsbdpgqnU/LzWWHZU5U4z/Y7QDU40SMEF6Qc2tbIb+8me0ZCuTh/TIn2AaBRTAvt66tmeT3ic/OBhHy2KfnmIA5ljLqOED1cf1houj7stqV7JVCN/8+d4sEaRPaMZ1nbuoWZot/OTzC5g+RnwlxQAa1xxkYvfHklE2K1HTiy+Y+LUD03ya1ICPNWjLHgv4Xq44iPfGVwMwuC3oc8nB7LsvmMqqtgo9A+vIg6kMjQtmmwEVkX6UwudJqpl375nKNEkE24+OmvqWdXoeSleKLm/RsneQr+ixBUME9h6eQ39MYkoetOb+3YPv9a/nEYVlv8yzlUlFzZvkVKzSLY8slnnMG9crKpZgxmhw4AHb5yrGY/SHqcZgqrbxVHo5SzCVLKN2Tpdw56kbnsDIaZ70Ty9NStYXaGor+nk0aTKhV+mBkbQLNFDf93trrAxcX3XAVHW7KSmZrdYiOPzQX7dIGtHrKaCZToy/P+T+kErDxnh4LzBVG7fwYPcaTHW8dC1b+tc1VZ+E83BFucq8+VKlTzbZS+GjAfMcVD6lFMEtomSRWkxON+hfb69KwakCU22fekYi42CqIk0Nlut2Q/nSxr2XKZiuHaH/s1F9EEE8BFOZZwOMeRyCYbjqLtlvfu2XLQboj+IM5l0+wJyP8IR6NEvBVOaPV/QcKnvJL9ZgoNfhHtPtwMFU1Qb9b+lSS+myxficVTDo0pN+VCWOi3gLUo/JOz6memPvReApXs3M/DujKjR6hngnLSu5+ab6unNE6OsGsbxBf1rKEB6kG+L6PAFjPJUc11u78JjNazym8NMva1wSmMOW+wM7lABMN9mD4ZUrmOrt5JbwXwwMM/oJmepDDYZYb8Dw8w2fUHmbIt/2AZjz1YKxEnvK+/4QATR7WVKYXC3d/63B0MPCD+k1WKBQqRMw1dpdDyjsZDDGem7j98v+XLPkCA+9f7f9skYlp4e6Q35nFfLRPSoJZSLc6/7wjfzn6qYBU6vIx9BCvdDdzZfqi2bp0e3rWiz+KiW9Oo76fLq3V7bfSDaYbtLP20txwtgcDMO1C5iqbcAAxsyFQ2lc5KN7vxP6lSN+vUnFPXFH/rjD/YyucbMFQz5QLyYDd062X+/hsY6xwXbGN6ZnaOh6aE8wXnloa/SZB/3xyL4yZUVUwGoeH7jfp6uUbLAe34g2NBAePGxumMbzQ6d900leJptXTVM0jI9Xqnp4F3bNVPO5t6XfuuOHXEsCdlz7a2pQb3l0HeD6LJon9nJpg1HzgbJl4UwcqfiO4dmkpp8HnJ8NuzvtwFSFDYaVF4cl3ab9cfJuDCbaOYjH6PIZi9N3PZgaVzk9EU00MFYUHpfG4nzs7FHTydJ5vLoFxobtwXD5aym8uV5PDf82TOiycAf6gdZg1qiAnqdxf/x8tf+iPce3T6FIFek/zVTTxb9jqrE8mSv633/+m5hqHoNpSBj90s8cOcXX/TzV6wOfoBbQ9LmnnOm1AodHg49d6tGyP42nf/Z3+Hr93DW/HHpGggZfG/jOQCwyKvZ7+MKWwFRDJw6omPZLx40IY7z8TODTtOWWB48jmOpp78FU489QP0/X/TyVgC84X8RC4scpYjJqLz4Vp4nOg3UGpqrXk4iE84Hmre7wLdm4gq8dGH3ORtAERgo0/LhFzXrNE4uJtQ/ffh+CsdQWDOOXPqd69AVTxR98vnJ2Je6fgWlu2Tww9vlRkKd+S8nbxQfV4HEFRvkEDGVkByYxUMXpyVdghJyBqWafyiJhK5oUmL3vSLuFQ2KQqoIaE0xlWEV/9uhMl6LqDqa66QJMlfOtCPYZ2mPlq5Z4Rp04ZbUVGFKtZRSNVFmci3SwNEZVv9T8fWR66E9wfXNc3cG8EzDSjsM3v3emS0l4XolQTcCMkjdxqWgOYMjbHow5j/o3Jh9baOTzTTK7bjCe9Q/MFb6VRGUb944KrD0UPZyewcjDLz/Ruw3AyNkaNRLkDB923ELTqzc3WGzaC3qNaMejzxI1PhxOZDCMifFuNqnKZE0CU136NUipDJ+61SYfMEHNpMBzoJlRu+lPn5j/a57qz7O/QdL0Pr2BphXR9595qsj2UMNZuFnQ4zaDhvu+ljOugNny3cyC7xwIMPOzBcOatc2DieME7DoBU6X3g8n9/UG22Ku5GpTzB+LjzzzVdbG40Uf/GlKoPHH9/a/7h6ki/kO8XocbMNu83vDA8lcyO+ueQlX2+Nc81WhgL6FZi6MUFAKarRhgquyhEQ8QI2CAD0jybZ1cKUCdxm1/piq9dYGaH6Tplt0XkzuV5XHNo3wMTdkYazBV12+7en62/SFgYOB3uEF+7NKOwOykUuqTzUN5ooOxrtaa0uGwf/b37DeeOMv4PPBcMDLnNavsxKHnaQ3rUepGwsSr3RM+65nqAOYIr98xGLiD5h0Gac6q8UWn93ik8vDFCD/PFGh+8QXT7BIwVerGI6o/IZgqs/H356UY0GPRMxWdwVTPqapR6YCp/MU8qxl8z5qKCZgKzCGrbChqlcRB20uBve6ZamJOMP5P9IfdQiPbWAdTHX2M/0xvl2zQ2vBkdbQWPl87BjvPNp9+3vegR/UMzNAOxJJKSTkIf1SCqfJQZVS8TmAq8QVzne9XjVL54PJIeoucrbYyxm+owwNstr+WebvJm15JugfzrsBUxakDU7Vqf9qIryyZfFe+VF4yjM9jl03ZZChaetwjl4fbH/KtuC5GlDgx2i/HRsl4VU2pXm1NyZ/GYCrzorwo3vloDzMQf/OyKEg9pTs9tJy0ZQmGjfKRoQtf6rcNvlRav+YtAv9IE2j0IRYnSn97eLjRTwPDdMWQnurdEuH3rZVsHcUSvab6Xg9GNphvU2M8gTJgxtbTZOabPhh4KXE96hzJ+8tUl/ED4y89nIR5D3jixhkzMGqJ/A/z4ZIigL8esBfq/07fz8lzSZf8WdHPU5lfQUnX7bg/8sEoOvXziLvLDgyq9M9iL6L3TFMwevhdlew+5w29ZyH6Y7jTkH+z3uO8Zsi/zQb1fu8V/zBV1P3AlGNIM/mjGky1uKI/FpfxnUiegAFut6FlRLFuUhnJFedDFfEy2GlTsn9TeFJdTwxWZtqcnCFDf7hDRWWApZhycQZTTfu1AEySNHiYQ/9qQoH6ODkuLHiCz0oPpQE8fsPBVFfnNOBesPrkxkPTagpnbSed3Nwk7XK+jygyNFWPXrFSMzeZr22puvQbP71RLz6/CzzEfAkGvRRfg6m/Z2zPX4kq+a8U+jX9SceeeYeCWy304e+zP/ujwLMObY99uw9ckE9j2Iywbo2ynt8xXt4YCRQeZENvmEdXWo/189Ib/sNUUy8HU01PH8943e6pPXq6S35y97VsvHf7hIL1e8lNDNCVHUcb5PczHkq8m4P5ZKXz/85T/aef/c3/3S4b0mT8v/77b3q9ch1H/S4a25ng7VoJmLdHDD6f16F0Po0OSyMK+hN8lAmY6s96qnV/sF8agZsPQYcczOYTi56OCR/Aj+k/z/7KJIavaf7k5KHyqZ47iMn7Ejlzl/QniTrb8r/P/oqdm5Nt3sBUr8MxMN6fqCP//llw7xDGW/b0dTDMJtbh0wdpwiajOIQvXfevL51+iJG3nlB1CzZ6NJ9SwirjUtNrMwXDoFBbjH0WNlW/Fdp/q+OWfRwwlVi8+9fBYny+5U5B99W+Z5rX2zNm0ygjf16V4sTu16Xxh5H6g8156N+hMRMZ/fFO16h54owaM5VjizL/rYlIWPAh41Khv0xle89ky+B8wGTihBqla2CqetPPBf+iLQ/n07hmi034Jb5uO37qdDDV0b2ndFp9ZX7aePApg2UR0cNswVSypU7Zfn+50bPdrqVwlYNh9Znyr/VU4RD3N7twh14CMOi3aQsfH4JxM01b82AzaVuWTUz44E1oCN9+QEP+MNWYKYoeiP6EIJNtPHpFA4xnbqFGvlRo+Ls4gqlSSVeZMerXs8z30IijAw31Cy5T8/nAh+9/YKaummD8D/lOhJsVamoxjmvK5i8monSeTJmc9+uwZQdMJW+Sf579TYv+dUx9DabYOdUZTNbvoVpV0LAk+s4pn68PUrD9uQm7Gvj+uMnBBN8dJ+a/r0QPt7V1fxRiPN6sgGZZBpiqeshbxgdTneJls9EDaFvLxANMVdw03L/an9h0YecxuaE/FN6PJx6bOWZG5fIADWiAnqyUqiEVw8lBivx35zFl/V1SJs2Pwu9mUs6SJzF6J0vSo7EnqeyTERgjSV0RmSqYaptd1X7rfPj6wd1BjZ0pd4qfPzD59gJNKaZjmaDXYKpBZS/Z9qMLerPBVg+bL/rv6QQqNd8T7s8vdDDkzmPUpE7PVDswVXgCMzTTOxjCkcF4W6dFfxB5ki92+ZWd4nJPz9/GFNEwAnP0R0DQo+SWHkwPYKqppuj0aFt4nkmEeNnc7Cc1v8eah7sh+mvw+MpUZGrPYCEYI+TfAX3s/UHyN+8MjLVQVxQHCzCfcdZq1pwMRmm74nrwMPmSWRtLofcq3sNzXcBE42QygdtQ9/zveip5pQ3prGzBVNcr4mOwQv1IBhLiNXyC0c+DqqY89g+6H/frsbYOmDamy4FHxx+HRqPNyG/f0aOkX+9VpqVGtUuuHgwMjI+0NIdU5y2Y//dZ1Wz34S9odLgXvuh3LZm+ztDwaKeLYN3vcTvexl/KDg3GJ4zAKLOMt/AErtufQOYQU6TJiN6NswcjCTlnxh338/j064esCb6vOkxKel+eDo9uU2PLbqpekML79YfTBa7/qKQHlZMvmGJUfq+sOAxlun8kMG3/gi3brfv3VjZbJvndAUyV7eMB8rFfT+VP4CkK4hJlryEYyh1iPKwfxjOLHOTbcZe1LL5dZHpn5ErRT0K8tN62oEhOwTijxe/KtjN44njxYv2zPDBVOX4v6IxYxfUY6v93qs3o4vdrJ16qSsxcIB/Ay/BQbbnC9+38hN7r3kNNz/BUw34vnrQoEE+Lrve8yaWh8vxDvLmxu2X6yiwoG443up8kYEbT1P9ZTxVc+vWE50XzJmcjxfpJ/uH6v+H9Ro5yhMdpdDDVdN2vp1pZlX6qndWWxdem3zzyi/rpx6gXTH3P4MmP/bPPylbZbK3fe8+qSWFRY7zInCA+56WmRxX/yuzGCove+35eNHXBVIbaP/tbuAPOdeWQGKPxsSJ3VkIP3ktzq7nfTCY/nChS6O3j8i9TtULr+GEyI2KVUyHeTcvoj+KwDaZ3qKdS2ffnZW/DQy0nB3qL0ZCfph4Y6m26K1va7RTuvxv8bBSHBZ00f8zP5u1aG1M5A+OxP5uXnm6toRGY6nQBo5yGn0Y2Rp91a0sDXRYezQ+WgW+52V0ZLnUYXgtM5jQxcXu6kI5G/x7FThE6ZdsMTHcnMF+TnM90jTswXaxV7X+QqRYT+d+sp5ro6mIq//nH+K9bo34vtZk4VYQx5rxCTTJ9cO3Duy2N78o/0cfowChiq+T6y/j6f5nKqrffAL5xYkLTRpoePj+I+dYW/1qjrilgKlvEPny5pOpBFoGbV1v7Qfn5AM2wVfpnjXqYWAPp5EV3z/Be6x9Bvhb87B7BVLdtAYax5vAdLFgl/TxDAMYwwFQDBh+r2SJBTD+gmRMFTLXY6BW9nYEuwmQLZnr4xT9r1H3N7NdwBwsXTOP075o1/Qas99+DTq9Xx8+PV0TGqd9g8dy4JffiYw2mKQVRI7mMR6snmMRI0J5ylPaMUKTwrZPYRA2uNO5Dfog94wtR/PJUTvmiPw7nGDsUzwq0Z5PEU7a6xwcq9jPcv3Gyayaer4auU63Tz0p0JSO2s4RuE13WPb+5yUbbganS3dGQgumtfxZjba70PLG1iGYyNCnr19DnwRZMle76DSUHC6KPcu9PIVWhN2ttk1Fuuv36GEgns4ifSIglmKYaf6d/mar9wceclw8wVfpnHm8LRg7C1ypnHN4bvs6z4WP7eYlOFHOKpRc04hjBN6+epkSPlQbG+jUtfH0H5ikyD4z1SlBTlYVSQcM9JsKZjs9dFHcqGwXtG35Ulb3LfWGPFzeVR9EJjDd7Id7K2YGJYKehf/1En1O5vxyE76+zhDlBnIAxOtTw1Y1bLI9Lome8BnO4I9R8rfk+KKueph7ZP8Ng7qLW6KPpaykYSyoYtoyv8NVnQwRWSPDptzVqpjUbcn4rWmKNjPh9/rwNfOwSGqj50LQkDcEQSyfDbRj6gppjeuS+6kCzN/PEoBLgLvle5C5ZIV1XJNSty8P+XA4233kKicaDrz+W8ABqKd0ocWdMitYd8qFbjCWKVpDe6Gx+wShVnNG77I8jslPXYoEOSC98+yj5xw732588ScVjhPYoxipg9kIaUjrqwBCrJc/BqLJNH7X0hG81XsAumbyjZnE38XOayex5jUfoX2aCEatfwmYPjv4BvejR5YViriY+mEr8+nm0NZhqubUlMOPB0sNXBqaxttWSnrl2ENFg7k6Ztu/X4H/AfMHmmZXsagYGZVbjSmF50/H5iw9JbDwwTDOC5ueGPqbUqMCY7JNumWVFSwp3o34LFEmV2Sa4wCN9P7i+pPfr806TmipmWlKknLuWXXJ/QeCHA5hpDaZ6yleDxGxIUrjQcH92gP7/yLEjhZ+tlDDXscHE4RnxmP769T4ZbrOMM7QnjduShU7/bq9lgXEuoTJlZ89s6MH3a91/jLSW/Xz/Sy9zjv7dv+EZpQ2YJS/Ufo19lifs94snyOerCUaAeWRHVpX0imeOHlwaD3wpmU9aeZOt5O90p2YDbj7otRqCKegHTzp9dRJx/gJT1VLrsfjQ74QmzxD/39jtj0dTBpSpdzDVeIT4Xzq8o2yyBUN4OzByk1UjeMT+ucD3DI9z3dgymLJ/VhmhBrE6loFhRx3jP4n69XeD/t3WF8yY37p2H6/POeJ/CcZYPVD/P0ozo+g3AmNuT/0WJKcioziPke9ai/vvBPIvnreo76FA/ieaX9MnnSKeigiM/hzrHzBhDMacVZrB/DN/UiHeqM8DhnqvSPaRUrGDRzYe8Ng3ff+i++l5F3zjoD8Asjcw3Rn1SPearbGw4h3Fe6Nfoy5Sg+3d4YTcugZT/RTUj5txnmL8qp0UzC0wVbDwb5QqczDVdNx7/HO1gh49oE+rKTwnGmCRmKa4X0u3cyZH44hu68tS4umoP7fB7t50st1OeIf7wtIU+SxR+M4V4Y8eYLA/TDU/zn7SUUKlZsa234IkmUNfqjOur0VabI/a/lyF8w0Ms/qBqSq0WufLh01/11NJR71fv6ooHuumjzmduvdY92qlP3W1hkkMD/lI8g7BoTaiIOUUbNOR6CctWqMxn409Ym+Ze84WTFXT8GIvvNtC4l20rFHW3TvZPi348XRV+nlH5HdhKKhvDzU2WHUen8hezRQePfeX8j/IVMv5/yt7/N+Yajr7X//9f7ob7P/0PJWdARo8b8bPxxhj/mrsFVXvXmMmx8PUsNe6R+9K+RdTbfo14+VsMtat0zNGTJyESbHaavDRO9TIm14llG1YX8PercXC7fdMxdNQJH+xRM58WwU+7WpudV9/9Nv2KHswVbwfiNPpeCTDDpqWAmmx0M/RFDFp52AY2HJNCrbXFL6O+wF9Dj/k6CdYqex5+saU5sVaCps6AZeTqAi6j5owEwmY6du/vz7o27/s4prVB7jNt1SCUeJ1C80Pdg+622ane271tgzXPSfkxAMw1a22ZMNcTGx6DkKmR44OvpgX6I/y+QFjaQdouH+Dj3re+iPyJNZvqyS+Nr1zUrnjbPuzcryLQ8U6Rw0dzxSZ3eUFfIsT9Uf4Vd+S1a/bh5xZ/pP4+WBZRiLGMfk3V5J4dv60Bk30kJLZsN90fQ4m+vHFlZJfs+ZhtPltmY2ST/khXOnR4Iv7K0Y+fk7HuN+zo16ZHPjw/eodvlvvffS1tD2q13Z/pOYBTPUo57E9fW2HwrMnqKmTg3ApZgXGc6P9cmYztCFl7lEK61Bbst/FnqH9YitF0aLL2eU3gW+2053uy1E/z7CbJPQwbPhau84M9sx8jMdMY9z/XsGEA9Yfoan3c+XeBj5zdto/7da5QtOnT7TnOu/bd0b/+tUC8fQWyowynvXrZ7zsys66mdBz8zOl4CL0LUtXnk1VPD1KUdu/5yNY/KD37rGXIj7zVLDDUqOUV2swdT8vcevsa//encH9uAbDPFZjmYL8T83bwnc28w0YfTxCPNWHtGaXyl5SmrwOIpy/OmKj52JOSXY76mGxFwlr7ledPjnqZPRrsilq+FWlJ5u4un8tRc6kMh5SMwlQ87kMRvho8a3fZopJoeWBqRbGsSNer+E5Vg/cf2VAwx6PcAMmKcCkbHMZ0ifMj7h/XViscfqN0Sernqni/tmoCmapZ1cwxNLA9aaL9oh4ZR48QJrj83m+7dc1mdzvuIb+Txcjel009N9Vh0dZJIpG+WyF/ldNxEu7hubH1xJMYX/BoEWqgKl2Kn6/6NfPVJG0oHQ2PvCoVcBUv2ut9O+1ov9Xbf8OgSXrlI9iaPop5TLbDYsBpUva89DdgIkOORjgNb73z456xrQrFz69k1XdP88Q30FdxFQs2zX6t9+/QRrCI5WuZongmGg1M/Y9YzcnC2hu8YAt11ud4hjsEkzCnoHCXKX3s3BEuD6Buc7yYgAPN0N8mudVyUb3TUmibve8f9abs/y4v5KzfCI/k/7sL2kvfcA8dwbGmHc189XiS83SdqCZHeJRPxQSVb9ew19j78ocyx7TZzM3eXj4JCXbVIuC8nwOxtN+Rv8IWzxIP1tbEVT9s7Fu8M0p3mxwPZtD89K4kejS9bspazaYqs0ERzw78CB1/46H7ZpLeFJ4iDA9gKl2e+VH9Wm9E8E8B+N6b1+m58MC46wjt2RS8ZUoHbYuNPOiW2wc0JNOfAymmkm/gCULeOJa0ZkeNJt+XvS3n1EwvKsinGjQ+Mzs36szFdTPYYP6OI36Z313MGFQ7sAor70eU2U9kN/7WsuZP75gfJSTKaHeOwkbTaWaGl9Cf4h11z9rip/0OPf59Dv0R8pG0oHKeQ2PrC3gyf3hsKRb3dzFyR99PRZW2ZXs8XjIz9Z9aBja6rIDE6zfEh8OHTBU1I3o8vnCk16vaP8niybktf28+Lc+Lg2DFjeqHoomorWJ9uo2X9Hbr1GfQwbP+ZIkE/qwBlPdMyVh3jUK6ZKtluL8VMFUTyl6kWOvOs63YbXVRKJ1MKkWmCp+xQmTyGX2RB39JGvdb4N4/RbwVKevLvx7cl8ak2Z+secXXxXRaKcYyCfbos+lGkg8n38tdtiFA1sO+iOyTUQ6k3bhjE4TGusnp+gPrTHXF7Kl30g63dRPaagX5lJ0XYy4N57eS+NePt+ol62sn4fzgfGXqSatsxDnIK5Lw8+HN7rf2EI/hkvU8+O30igbTIb6+Ub9/kza2iMnUf7jTCVL/3Yvhdn/fmv7/9+et7nN3hnxbzbTvflNIbaSEYMP2xlyr4DfM56HBaecbft3jaXvVd9J9j9MdbDWGLPTMt6TiLKVFJxz1Mhm0Oecauz00N7D5zS3y4myctrPnT7AVF0R5yTe7Ubyf0twvlm4GTmGNOAebYeWwcb3lk7qaS55uWKDqw++hxrtgqlODEw1PhU+ieN0LUWzmbpk10a6UxOt1sL/HZP+eb39pufupnP/xsBUl+vlCJ/FwRjrk1KzzaJ/Nhb5hgjML5jn8HzldCpDMM3wOd8ajvuO6fw7lDqfXK+tkfhgqlrqt458XfqFC3/WnJdHaP7q7qBmZdKeko8KH3S8xhZT6vhI9W6pSO6og4/S5yYYJwx1Ht5TW2bO93uAJk02UpBrccnOyuxD5/HrJ87f+Lo1Kud+p9v0JQm+mN5KY7joD47Z1IbwXyaYbnRRLmA2b82D3dVB+4eFTYntr3T/vf7WzJxLNgnri/s15m3A9rGd0tv8QKOeBjRyc485pV8OpjG+MRiv62720OsPrmpU1DTN7w+O8X9gKjX9QXMXbf/OwuAIpsi6KTPazYw+7x80YkFZzrhmwzd7i60UGiMwk2/7CVVpDg17H+BTd1b8pnrhMR6MnP7gl0T3KV+b8HWXW7z8y1SDWKh6+GPKlPXzPfQMffRvdwUz5q/JlLLX4sBDnmbwsSXiK90PoBH6AUyFIDhSEcZoX/vq14DXPKd0s92jZnKwxLm+rqgJ1bUIvZlaMmOK/vs83/083gVMNTpFEl3TzUA6X4u+Rhpof+NtEV/1Ky1Z2fIl5fMhrn8KMny/CqZ6T9ujHtQXcWWBbKF/Jqkt/HIPxnh1htofBASmqmc8YdVNDOizXu2gaR40wX/1JxZU/XoZew5NUbb3H92iBvmxPvR7kO2/KZW6ifxALG7Z+vIdULzY4f6GJwmMuTV0qqrlQfjKCkw1yZQBCRNMFbAc11uOpkfkR+7p/vyeE5t/rhtKP76ph+Eta5lXXGR6zBITGnRxrmzkxSuq412/10lJAWsq5Oejq8AU9z3ipWK8o8T9mCKwGf6+Xn0XVDWDgx69bv2a6DGYKks8MFW4dXMW6SUY8zxzeXie8padR2hf7rb9e1n9s6K3Io2obrdgqvEW8evO93Ny0wGYYvdAfKO8xVQft+ifb0dTFqi8ourSWBDjOZjhbV/Q/8PSEuH7rMOTHbca1VfUhIB+Wc001+r7fwam+nYiYK9rsaTMWaIezbM0Z+sVL+m1UPbcV64obI/P80IAIzDO74l8sN3Jh0opZZJfH1zky3vToP80R/imcLbsel90VNzfOxGNKzlgkbiMKXZWph5cD4ivt1QVlEYBCd+7gqmegyon87Haimjq/Eq2fhY5Vfs3mGKkYvyPybyjM2W4/0MJpte2G5fewY/x8GUj3t5vvoBHasEs2ru7wtzwlt53Y8eDc+W2bHUFQ+X3+U4PBkvk43QlgfmM0MX9fREvX6V8UvQbg3EWdydgP3/jU3zzDSmkDAy5L49TisDUYJAMnvrqn8Eo8lTn0bWkLVs5VUrZMkR+608wZRPxPv82Oz3az92EJXxT0WO7M0XUOmnCNi2YKmlmph6lfqcy4fsPStoDmGowR70X+eVAibzWUU9fccDKybMgnzt34UX9eaCh7F7putkN+SnLh6pRmHxLyJm3dKo3yJ/lqF9/2J7AVKNFPGUHsxuTp0QYj6AaTg2tMq+Iz6/G/ckL43XwfZXi0Qn61A7smi0uxZ6ag4H7dfdgJPN2Dsie8v6Ye1RiY+I/wXjH76+fJzMNLU77PST9syKC4GAnzHiONXtwL3/cTGbQl7W/0alONroIr/5xaozX94vdtj+VR8nDRv2PNxY1i9tAcEmAqTant2JLqTOUzlyGXtxHvxl5+XUkeenMSgy9QzzeTuFInCf5ITf4ZOSSN7uPdJ6IfzHVVNZlnavLD/qndSP7N6kX3NM+Vm6MZ8crRfltLqzzFIwcPfwVkNAcSF48Hi6Ne6Zxug25ov+nmWo0+ndr1Gf/evKHf/6bnv3Jcy2lUA2nkqdOMOa/WlGpnN7BtUV3qI3fawKG6CTUnD9MNX0pJ8qLDkwVq/328dlmT29SELMXAzXSNHz4zOFpK0VWqm6ZurVP8GVbRYoaFTm0ky455VZ/xvEkUYnV63FKfBYO9LMUH7dG2jT9vpHqXJyMVlFZ3e/X8hC2JkX3GD4rENDkYntZS744gqku/HuncjkBU6mPfp/C5vuiWm1QE9SC0J5RcaR8eO7XhC6Uks1c26E4GBgiqvv1NDR/COJh+xO8+c4NQ9of7+QdkkI68ee1NsyPdAQD7VCD1K4t2dPrt6duBNMjrX/v0IyqHXK2Wkl+pqD/Tk8wVWHMFMkWNpjKdvv3DrUfash79QXD+Av4Fu/Y72P5VXLWjT8VnQ+jH/fCEjZreYdPO/dTud7chk+RX3pA2U0YPJo9wXR3aXKh51Hr13tMfirbvcBQpWXCd/m3b8mQZf283FMX0XcNplrKVQLG49DI4E0lG/TbvzdeDOZKV2C8i91c7cFGDHX+FfBNx4HiUL0+YzyjX7/+Ai6bEv48iuisa1P2c/0ppYcHNMK7agmbTze//kzoreQfPZLBOFVM7+MH4x9Kmcqmx/hFVfIAk55E/+zR089UXTe4vtvYU6Yumofd/op+/5cc7VEvaF91vDE95B3i6fm9TKlYjw56MJ7065lUJaYEMiV8x5YM9phYB3q7qyOPijnGw+8EmH2m7EUUl3zJmozgEd79s0+JYfyYcrmQaPt3Ls69T48uw44CazkQnkwq4n+5QPu/k7UU3DwwFd+AIWr6My9zdC2WMT6jrPEOUqDNoNkzBk1/a6rNw9u7k9mXtwr6Z+VIYZTqCX4fTBUrAXy0UPp9RDVIeXE6MRHMT8gHf7Zu6Sb6wwG3I2h69vRT+nz67eezOIPPzyYDKvTi2K+X4gY7W6pGxU0+QDPzFbGfqYD5PB8M8ValhH3D7YGaa+zp0cU3iBUdbUjYN2jcoQZz7NN+PzGeganS8QqablYqJYOdIvmVkQRscjLBVPmESdFKQn9dvpMOjO7g91dPrWb+o5pT8WFgqnQMTT+fF0MSt8tR+NkMGhsNWo3SR+HyKDKklt36Nf2PUAdTMQtMFXMh0/sxAWN2VaqyVf2ckcuZqvuFCqaCB7rT4woDH/kHMNWurt6UtcP+2dexKxnsAPrf8/r3zCqd2OTrafSaNcQjdkL7DvtE6Q+ndHhEe4yPp6B/EneJeJwtofnJQikoVo29HhRDNWGe013otLv08yYq4i/VzZqa3wXj077BcM6if+flEOP71q+VwQZP0VE6GKP9YgWm2p43YMSLCWad9O/ZNrZeUFHGYDw/15d/mWovtC3q03iVs89nI6igm65HZRkjnj/nlq5dz9RZCOa4lr5L2VBGvhRTMDWZ6O/0ejAlX1pr8JSy31Ipx/3hpKuuZdVd6vr1nvAwntflrK78jl5D09VD+K4ti970IL4JTO4P+r1fHv07IPkGTOWbPcMLDoayR3MwAHPAVGfpPqFwPdT14LdAfVxOUT8+5xztN0bIx7ydxPQw+v2qzqcO+b8zMT7n2OTBuK8Xn51dwTPs0B+1qamstGMw1bhFfT7c+r11hj7q37M//iAe4P7F8vik0/V156djh/qzDrQLXa8R6tHhcFeNUSa2lLz7fT43L1qyd/6WiU830I9pCCYc78cj1M8jGLMxmqnBUhueZbgEUw05PNndKFSq/cUK8czhqWkJq99Ujor4y+MrG6paQMHtsNQ9pz1YRpBoYLxZAo+d/CpVc1qtpdBZKzxcJvb1L1PNKf/xw+wE5twvYo3Kol+P9zDuU2O2OV/thVmjP4tFszSm84VJidmfqpf6isVG3W9oL37LoTjNztALFr6mdHncR6g/BzDVLY8isj/BiPPnd5AY1+/BJf8wlaXzSj3mf5lqtnxLkhd8rktD2E+YM9H2+/om19xQHfcfpjIPO+izfryoYMzTQJyPPvrnOnBdcmmp6L7oqv8kU42n/26N+uz/kPVU/9PP/rZalyDU86k4/QhjPuAYgyLYDaTT3uif5y64S9Wg+XMgLyr1ul2AkUKM+eECemLp9rujOpquhD+9oUa6CnKuaal/1/UAjmeSONEjeSoivCXIoeXGR01hzkYE9xUu3MKpUXSVlhJ353fD0IqoIcf/zcX5d+/3Vh+AYbLfVoPGHKABg1e/F8C+XotgOEbNPc2/N/g4WvNQ7xliIS4vio8r1CxzoxqsijmYKLmDMR4XMNUwlIjE0DG4b79alb0/s4xcw/zxs22/DWOfRze6roJCeAdzWRqnfm/z+HkyhD9U4ENf64tLydeH5ovj32dTO0qLzUoKT+l3y04L/UCfqlSEM31As8MZGCe+LFGj+FtpmXETJjWzcgOf639zVtxPbzq9bj+d69lVNVYWarx73ki6xyP4lOHd7vf2LtHefYfrL3m/lWdTsZ4p4dviF9r3ebSqCGoJ3zddiiO9vr1vmmWtx5p5v0ffExoROr2PPt4rjOe31cGI9bdlY30d2RIrBuJ06A9cb+zKofLsrkRwPa2uTDkb0Mh3fcT180xmm0pM6KXbWxHeR/DN4UdvKS5l/JyrrcxYU90prwdgrIi5KhtJYKryaBlStHgnNRssweSV1+/lTSaY6vw95vBZU2g6k/v+WV8w3nSFpgxj1HAM9ITKVDrofmdpHrNMaO5zL0wehSthMCMBU5X2FO1z+z1nb++JgAY89jy6VHwKze3X+0z5GposCJqnbyJK9aeB799DU7bx80fn7ICaV1xRI4sEPvzpJWsRnSInZ+PFF5p2uuH6DzfbsnEJxsufm4OAJkGzH9V0RcmqsMGMEzDGcSaGlNxNR0S3TkL/zIslpWoDDbyY7ZLd1mDiV7dhPNp8+r3X7XdL0U3AB591RWZ5sEhQg1cb4cueZjBeggnSfHKEr+zv10Ev9PGP9ijSymKPY7wg4Y0dHgLfr+wXGRY9VJ9L/vBlWKzaBmt6lM9+74AQTPPafCV6WzcTDHiGR9lntkoPBUznP+PEY7e9Leh1GzIRKdsE8e5dfiS0MzRZf4ExDtVmRkn6saTIm7k1srcCU63dIw8qJUvYgq4aPpdc3Q9TjvE+KmDS420nRectmMi7TCRqhucd981+njks5tCUuQGmaPeID99W7lQPZri+2q8f5Gn8pmR+t/TglWk5sx72lOpzZfFoMJMsdkxBloXdHyulZVnZH8k0pHezdfTIcyX0r6UvKJm9UI82+SphZSwKqqLrTgrOV0qYzoYRXcahJoXWC/lwXsQVPaodmEqV3JxpXvyhj1M7eliEP4NJb/RHtb6i/fY+99jBAiMWr/1eig6BmrNWsp+U7K5gvHohTVmUSDlZub8FY+7AVHQCU5VFz3Cn/p2WUhxb8p3+/g/P1mKaukF9kReIf7HSoNmnfl50J+AhXqEWsKqKvxTfj2CaIAUjrx8xGG8fbeFRZ/A4E+cP8xWOFL0v8BzFRH3QJRAm4j37ecyUUT+Lx9sQoX0FQ3YPbQwP2e85a8axBSa6jyk8RKhXkwCeFH4gobL1wVSag3xcnWzUk+0N/WlP3SuzKxv19sLN/j1cJ2DhVQLFdeiP8HlZLZn5A1O+VVqL0JXIYqvX16JiOoNHZhU037PfT7oMpZvkuQ7qz+q9jugqawOJB9ZgaTSquaVS2b4FD3dgKqs8SxQdA9RPx0D9yN39iAINjOfrt7tsTAJ+oUqOwVRKgfHaHiR4nPd9JaJGB1Mlv8ue3meu8nDWP3t0fc2nm7dcSN73+dkav6H2oGjw+glvcFyomjUcfukqvRQeqKpyZWz0Vu3JOvnpx66BvvjJBkxFa3h4eT1sDbnRIrvdjuAR5BpMtbIrk7L9fSl5/tvessUzXdqTZ3/S6GUFphosRxO6vA0w1PxUX421fQ/Jf5sjnS+dwdX45gOHbvVSlvg9HyZGNBm/7OVah6w2g+vUiI9z35aej7nkZSmYjJLjhbxvityY487ZcW73numA+t4cwXzyeO3g/mgonf/D81STxb9boz7/P2OeStb/h5lKt/o97/bNlJ8OJsa8PJgKVewM3y7UQ2l8PcVFjkx03V+2dqCftv0+vxt3xK3tBwwmJGmHmn5GzBpv1Mh6xe/4+24rokGKmPuxr0fl96T0z5fBVE2ro6boHjTjlCLHMmWfEHBuKbzSQ5B+9eeHvHc31/lP7edOuw0Hs8F3BI75Zw+34kyPTQPNEwcVmviLb2DA85pHDQdDbCeXkuprz1RKTPBJ+eJA9SbWhX9c9/M4HSf65D+DR1sPTGU4TkY3u/jp3iedq8Zyq10pTKuCn4tJnRhGAEaquxuY5t3v1eDcvw5B0eDzRqJ/79BDzj/zCgzyGX5Rw5zqQJlcg6mcJXwUNMem5tTBl9EIOR1sTJOqItqI8FUrCbMHjxdFQddKZ7W7LA3p+ozozIxOOh3VQ2IMEvxhvtqCASiBxiWXIqQn9Qs13CxZsrtq9sxoqtBAX8nZq70c6b3tn2UcZ/C9p2wTgylcMNV0ivZPz2Dk9HUC0zh7aIgXwucs52MwBc8xnjdrQZQ1q5UI6wSa+9td+/NoXGi6MnL7/bT6/Y22O2jEaeAGDCa+pWL02PJwv21bFjtSv+fet/e1Il2y/CEwHt+0P/bwAM282/3pzMke43GS+2ctZQOmcjpF+It+D9SwZ9ZPV/XHCC7AjIoCpnqcb5bku98MNSLCeDfvj6lH3zVX2VraWvRS92gfySuDTX5g9rjs3yu7qmAqrzQUyl7BWg/SUZKwx1wJ6Z382Ve/X982FjAAvjYDuk9NeIBHYYPZfgcw+n6aJmxwu8yoymxcvxWdwZL7ZgLf+z78X9ydyxKqSrauH8iGqHihCQIp3hmSCPQAlauCgoI+/flzrrX3Po0TUZ1acSp2p6JmrDkFMsfl+/MyRhHtIg4duJhqVO4eYKrh6dczqQNTPa31qQiVAQ+YKcUKGOq8MYKqhgZ4k2Cqkag35oq9c4dPOjqpsJewvgvGHSbIWcXL4uFF7J24LV/Qc1UdpOi2yBV2d0qxlt8JpiJRu0TrFlQdzydRIxSMZ6vBnlKP8yKqH6M1O8bIi2l3B1PpdzBHPRV7V42PHDh+wZ/6C1fpEeL5fib2ZtbLpKBW6sE0lxCM0E47MHPywt+/EZjo806m1DQXMNVuD6ZSfv5A1M8C085P+oXF0n5Jxc86SeHpI9Vsa8YLKvdsI4XdBYxyN8BUj8N5w4O6EPXKmhw5pZmDKY532Pckr670tCvY60fcU+UP40lP+bs3wnjspGwW+zJlkgymcnIwVWdpGn3igozoWucl+/byEP51OxmBceXE2A5M3DpDxKNUx3zWuwLM86fWh/nQwASvT0iXhQT/vOoJmFhZvOjxVBkYcfRL2WQk9rIkE0y1zr6iTrbxpVRRwFS/m0tse+pGYMR+W0SSAvviC+NO9Ssgw/caacQaBeO5vy3WYMwcTHfdLXIwF9fBdJlNzL0/MP/DsbiHtUz3LJ0hvtTGF5otvcDeqo08o8rQd0WQFz+XBR/jQx/bhj2dVIy/8fS/9F6r0DDridA4q+RLeWKepCAuJY2lw6Ckk0U7I1gWokbw1ICmUcU6fUew/3f6G5MTHcTe6yBZM8POJ8SbH5hqa4uamj3s8XWawd+lITTzdVDc6A6vQ7xh+YXpP/lJrdjMD4oK8cI5g6naVbctAiXPpmyxwfcXmy/8yfxqezY5yXtKJlyHprSQD0aDV0mucrtK/NyD6Za/SUShLSH/8Pg6NbVVbNHrdXtxPiT4j+i4SJzFiJ9KhvgRfn8jOl1yMOYwO/amRmpMn1+pG/7GykwWLAyVaj4Qmv+I+C81MjRwKrrdF1cVjPqde3R5dIvCW07fpmn2jzs5W+/LXaDYSOe744cuSqUagc+SgI3f8/9iqqOoGRzV/pKeiCeGv+qPrfk2JoE983rY84uLdaFHsaX8flAkPjqpa1bag4E9uX7AjNDca9YeT2DaVTY2znajBGb0c0Jyf+VIcpvrNTD16EtEYT0qPItuF9MqV6U9a1dSwVdzZWRK4+3Z/l67ecFBaxc4+y8i/vVnxW6274hF9kJDPF2JpQl7ODLtyiGyf+awOH/13eUfZKrZ6F+dUZ//h6xT/bvrU8XN7UZnu5tyPiLMebWCDWafzYC7K/lamnXFT/SwHtBVf9apbj/V/XudynWRg82k2dBbpyX3Zxl0OF39Kz34fzPVXJL+9PAC5+dzzPG3KhBTHp7Fo9QBU21a70bxZaBw91QeFPPQfFq67K5zw+vToWJOlZ0Dmx3rPHz0S2LDlagzvJmvuD8YpyPRGk2s9Xqil4Squcyf+DUlwzdi5FucgeZ5cqBk0IIxXoZoFavsbCo/rWlE9UJFjqJBRu6W95IbXjeKqfpOTNFYrfj5kYP7Q0k90GvamjzMWy1ll4l6onKkm1Lkr5DDZyd/TZWmg6nKC5iKfI4cH8cqt2dVMmVWox6pqSvE0E3WIQb2xY7St2FxP9K7lIUymMqdzHroIr1RzPD6COnk9b+CR6JXgjqXPKovS9MIRhpyTqLHIb2tGEw10MCwvtocoYNC6MzfE4y2booDvR0wcOB5yJFdbd0oZ0hOwStBjtxc5BNl6s8oMIdgvO4y9O2Z84TP9UvM59zyie6xDabqxL2y4LdGjmyroxGMV2IdxrIn9JgHondKA6bK7bin+9oEU707atlaia+wj/26CMcamOo05jW93zl0cYdkw/xd7FLKOui6fgedfG+POX5xL1qXa2CqmST2PpY3Uwrq81Jjjp5MqJz5eykIB/metRV+Pw1CxPAgdRQWPN0dVf7waIT2ATHUi0Be7+9na4TZm48YQ+age5GLM88pHvz5gamS3cGQQmeFmPzoHj0FkQMd6fSpyVhuYLzotOKB6n2RU+fGjJ59AIaQyTHZswLjPb7ifJW8BVP1v5FG1SA7StEl01tmjeQB3evmxP2qkwLWz+wFdP0bMX92Rk5YrvwIWjJkxl9MdThCQ/i3HfxjaIl7SQw57PN7W0aky0ux15EsYD+7gxRKFb73WpNG9aQA46nVcg17FjsRn5RErQcDjOZddlTbTy72As01mDtgVI3u28Ifb8FEvtP8KCs7jF/EM5e1P1mlqsuheU6gY3Ze2TmVkQPmm+3Tkml60VOhPHdGOL7pJSv0ZkrVkvZFZE2dmo12vkLNoYV93Ia/gCXzVKNHyk94n4lRsrxdzMU9xU0RqPqvZJ8d/1EdfTEeziKdsmeykuk2qdQiOG9g34NEvsJeXoxHQNqepWX3BNNWO8k3xV5zueQyve5zMFZigalqCCPKBwtbCk57sa40Swb0GU1J8m9rMNVmrc7pk4zXRfDk3wt7JGCqxPE2RXi1wVTG4RPQjR30wn/d7ZbJ5w5MYAzx/bL9E+taMpiq5iSFygaMv52oPb3nq40RTW4j2GO7kKj9ir3mxw3xwVPtO32myX8x1XTjl7RXHmCqbAWmaic7jK98RXySdwmx63yOnH3qYP/7eb9mJ1qcwMRLaJA0yE22kJMZZeN4xyNl8CP29BYfyr0dGOqb6TWb/cBQ7QzfF4VXMK3MwVgNi09FxKjQ2De53OkyGm6lwNghft5e4s4PoItHuw/8rVm9RnS+iPNc4adbs+z7mdBt6Olg4IcGhjwifhQlxjI8iXXxtGpu1J7OGM/9VQ9YObBrSvMvfn9igKnKA+arPPFtEca75ZSlyP50v24Qr0tRry+cJTu600svwtlIJTZe3f5mqjNdEX8S+wam4jQovPYKpnqqtkXVtX3xczOhEfuenR+RBU0eeWP4i3x4SeQ7tzWeT5/ePPtyRC/21I0oz8HA+ioW9c/iJQ9GHPG/v4t9ldUZ3+vmYKpb+TrTqTsuCj6QBpppTz8lUXz9ck8yt1N9Gx/fdPNj1Qj1Uecy74AZ/oupqhbjY30XS8pqaHjfWwzrv5iqS2cqNJgLhlE1e0tloCmFa41skzmDzcKe+teBdB5wjPeMbSZ0HfojiV8XF9dUxseAzlEzKtyTNHBNezC2yXnpI37e1bfAPFyPd/vnRBLnVtyO/lqn+mn6vDhXAzDZy9+Gf69T9UvkW/ltIf5NBgPjvOC33mw/nk0BXwwL/nbi9B9kqvnkX51RX/yn3Pv7NzPVKTneKGhPsnQuGjCBOnOGxP0aTDWeDVJzoUlgqtdDF2u5nWs8ZZXTY3YYG7u16KupsWKNHFqAqTZ3bcraEXRmOXSha/KeNKZcfPz95xI542lgjvufnNMHtsjD51dDDDkOr3TlZ8U4V9u3Yvb3V0PnkeiVo2TDqWnJjUMfADX3j/EJPqgsXCqMHDnvGvcjFvdgqqL7rgx/34Ih9jOpovdU9GFtHrbCBltpT20hGTyk3Bb96zqbmkEJRjlfO4W1g3NKorRM4f2ycGrKzyN8unxUBs/u4H7tvdvTe3I2DZ+F0KGftUz0Gb/MIhheEGOCR2NRtpguEfPkRGP9qdjT3Tqq4uK0PWWPrDvSezzRi2A9hE46PWL4WHwCUzHRJ/VX32ty4zGYyhjGI/PpeSGFo+WvcN9b6JSgWHhAlcaArhWXBaavJKCiH7Miktt+ykZ2c6CHKYGpFhs7ZdtE3Cusn2Dgywi6V7fFupFfIUdt3nj/XCkQs5cHAzEuRA759XpoK68NdJT0ho8XVWXT57DGfK7dk8u0kaZRuXSR0/MLdPGn7sZ0V7q1EV2G0M05SR0Y6AjGmhppy14jwVTFDjE+3n+nbF/IFRXrDLr4tgFTsYns0uti4fnOBzHxD1N1DzCF/9zjfcI1cspj+wWDLd9g9D5uxpSsRM1D667v2SuWLshZa+T4iaxPWXHTtpRtzgcpqr5Lsa4lmKA7bY1o0xo9e/38IT2UDgxa9XRh6VEOqHEXRuEvFl3PyBx2xHeRInnKCrqc+bDfdGisDASeE3JUGs+oCHs8v0fmYV2wmFB6WR1gz3vk7CQqEbPn9bHw2yGYpZ3LYIzb8mQE6gPMtbvJyOk5cmBEPTRAekoiasemOI93QU6xB7eWXH+q8sirwbjmQL1Bk8wsw1cuXwWMJPorKtdD4ZvT35Q5V/yr3BLrZqoPptrm+O+f846QU8YFsbJeb+lxOXIwITdNNhyLfniHbMtDw8/BNLX1pfu520p+1GXEuDQc0jkbwD8rVUOO7xY55vcEe1klon+m0XXUdPrO8B/fPGXqoJEp5ybGYzYDwzwITJXEl6MRaV/YAxSSivGanArfP/CSPe+iX2MZgal+dzBKtax+1GpPMNUnE/FiMBzT2dTBdMtbXzJrIl+oMq+Mh8cxDP/1LGqq1jWYyns7FxYGYOwsue3h7zPJZFqV4nkstItQfeH3Z8edQrkDDgw9H8xlz6QZNcP1Goy0OAVs+5Tv9Nw7eB8aizsc0iugePfVRc3RBJogkJ/IQVvMj38Xe1tR02C8NlQERgV7/NVFR2m/3Ri+JI/W4ryZRI/PRNxrXKSwl5CXlCyfthQ2RjFig/WuoG0+sKRgP1he2M0BU2VLQjwYzZM9q7Tjh2z1CKbsGZhqLxdEiZVBU1xK2FssWVNqX+OdEbFIJ6bv+Zuq5LtGPJYxn/LK7ykLNDCOITmin17XU/WKwfRc1A/77NYlneZgnMisl3tGPIYm/XOWIBLrwtOvMyL3nahSuOPJmi0MZ0ynkQEN2IpaI3Hh36iaz9dG6Esp4qkG+7w7K4znsXJcdl9KNfxrCXtS34gXq8x44vmbLeJhmUHThBI09EIT9cae+D5XrNO/miWYKhD3zNPzpyDOJtfibE2QT6L6F9L11w0Mb1y9R+Y1jEUN2cOLu/kN/jP9Hr/k11zkjyvef6TPwVSlOM/5LY6tqSyLCAy41hH/9ojPTVeo1AQDxLN6jvgPo4QGfou+0VIj+tv+Hi7xghZ/6lNp5n06LMhx6q/Bp5uXohfO601kPoaSNzmqLnucddUepNDgu+yA8cnG8JoyTMDIj9et/IuppoEDpgrfw97UVvKG7q2ncM8Wd66W0Xluyw7yK3+WyLeH53NM/rseSefXtnXNZz/xycOkFOelenVN+Xi26Rb7YKqlqDVknx8PW74OJcO9OW1vTs8Tzx4M8jk/64dLYMp3PaDT2Jjx3T6w98wtbTDVdaJI5+r5ac11sbLJnT2H3Ote/+g61eL/TUr/N1Mtxwtz+tf//G9iKr2dXMib13JxVtaY4/YTDche3MG1W+uamvYTPl5fZLF3ZUF9xV3D6QNml3Ysgw+8vtUaTHNe8nAaQId3g+5C6R5MFZo5bK43LU6FpKo8XPaYY1vUhGyysWWE9z2YSi1fV7r4tWJ4Hj9MzQ9bNcQXu5nklQo4/6yApB6bXDcC6yLuxk4NFzlW7OVI0x4xwYtjeg1SJvlxAJ09X1UV3ecLXdxTUxX2ldU9NUuxF/hgogfm1T9SWsmmET6XicIWu3FC3vDYcx56m6kZp05Elyd/SHyx2QfmW8e/f/SWaUTrtr8wnRmEHBMj5/OGFBYckhV9juHS8NtUhS5a24gZ+5OKvybW1vu1faBmusf7NFzUTsiSLaV3zzKi4CD258/Xilx26Ln3lpveXOVeQNyQfvx8FT413ooao+rDkMLTU6yTQWBR7a0YD1Zz6LZ+K++pvM00w+/7DjGdgelqPQYD80hDDJ3aV7pPFWaE5xWlbJmCkYu8AHNtP4LxVnlgj9QxmOK6B1N9+M6m3LhjPu0Zcu7ysFfprZ8ORaC2Ts2OR39E1fkr7m0+kUMRGT90Lw/Q4YcezBQN1As9zR3mf/9ajtgvAeM+J4bJg2Gcluyygf1kE9E7wvDsnm3bX2LL1g9MoUVJzTSnOtFzOcD4Ap4VdiEwXKEIpnJ7HTH/uwBDW9VWCretqGE5SbdU/fihiIpjpiEHVhl9BqLH7PvCe+bWyYBK9c6kwIZgZ6tRFdA7EncuTi5i8mYwf9P1lSqcO32qMW+DnF7sVysjfHHkwNhNpph/sKFv6o7GNCmeUD4ClPqLiu/Z6lgMEbObYxGcQ4xPWiYKvaz6BGY4Gi6LfnwOhowQ81/i3qMv2yFluajj/pl0+Peu3tJtJUMHO07XsuxPDtuIe60nK1OY+9nNxPm5A/d935my6BwgRyhbvI9aLKGBHt2M8mODnF/fwHiHDIxZzr7cCLpipLFpqBiUB6st982JAyZKqi+96/dWCsxO9Po4HwfES2ie8CVqn8ytJqPH6Qd7ma76lHUqGKL4gD2ifgtm2Zxlmdo23vNwlIp7fl61oFRLwNxGC3u4eybeb+WceGCL3jHrYDGjT+RsuH8Z/DCes8WXHgtxb+ylIl6o6mRMwbED0313YKrxcxFT6tzx/NgFo8+WXU2Jl+2KYKPlF0YdmPZ5P++kKMkKk2WD3RDPH9iFr9tgvpZh/NOpTkW0nnMw541PqaxGax4Ufhaw0zwuqdjaGx7cIi1gVun4ZDu1zoPlF/a306onPdObuCNh4nmnY/yipgBTRf1aU5h8aD5U3cA0UfBzTfZei3uRGE/ux752YedbUdCd9zaYKJV6Np5bGelfyZLC7ARGP5lxRlVX60UU1YiHjvF7U+it8f3LiYacm1pE1bcwCz9cgqlOHzBs28/AtOYi37Nt0IGpHBcMJfkYf7OBpmleOb7vtQJTHTK5x/NHJx59BmDwddmCqcw7mIpdMN/RAm7VOnvEP+MFhpeHxx9d2x4MwA34v+H8xkQPBua7fKE5w0UHjXTZw78rF0zpfI0bvdwU/j0mzPflnVQERbEV9eSWLttE4l5lPROMuYP/Z5IKDd0e4U8HC0w1WBo7asZbaOQ5QjNj3bYAEzXXwq1HKuKPl4fkaDGYyiiuI7NLqr+Zig80+M+vGvZ0k6FJA8WGJsojvL/DDhgP/3hrzUL0vioqDfni+wMDLlbeEJqFgakoTko2ZM2aPi8V36sUtsu+9ZxTEKsL4xxaigImmoOpvHkv/bX3d5u/Wjq1wbA4r8W9yNXoOrSludXzg/IVtRyuiUqJWiHeltkxNetXDsbZbsDIRgnGu3XWhh5ephh810Nz/1mn6uYyvm9vJyarvPuYXPsNpjp+FDKz5ONTmKcjzltEbtNejW2KyuHIcDtlSOamvZX2dzCRjPOo27dm595cex56c8O9bxTX/ObzgG7DcirtKgfxJSUDTOUKzfwtj7VpTqMjOevF0Pin16kU5V/d+1P+pzWN/L+JqTaT1YVOl1AuvLVsIydVjwEhWmAOPuH1YsYsIcokDTbjBjYZl0Xi/LVOtZ978MFqLltib29pBKeFNmJhDaZqszF8MBX9s6pP5dCLrqrhB+Iu6W3JM/z5DaYqZqnJXjQEU4XWQuJmPBiZyub4InKqGXed5jMyDZacKKta6A59BabC/3GpMAfifMyDehZnBpjqrDLkKHHGMzp0D2pSCbrTndrQwUdpR61iGUbQfNSUPQLRF30yED1CxXmngwOmOhWbnp+NbTgyL6ke0sXZPAouny+uadXdjsrigxh0tKBDL3vJps9jY/Lo6yHGVHdjBR0bgKmOv6Fijo/GltrxZlgcVHEGXBslB3pkE8QQtgHDPEP4WBYb+H5PSgJm22CqoF/1hveUF61p7n++qNf1MzzTgE/9OD9TPg4N0V8ETETP2KfUvEPHsxbjfRwZe2rNB5hqfgKjyd9mT8/+JXz8hxiWpM0VMdmF7mbvVPRsjRGzZwMwzeio1mw18Fxb2V7BFPSGjqprC8w59Jdib21JLDFJBUP7YCrK9Vow4og+hY8csRw5xJqd/KZ8VUOHP8O+Zp8yuVB2H66NwPcQUw1mPejjByZirKmV7PAFU73bF+ajX3Z/M1X3WQj7sJDTkilySjPemEVgSemU/WI87zGP9jzo09+azRULOVeywVTB5zdiM7mGDuy3h8K/9GCwqgATvNV0I0W3VPQw3scKlcszK6LVQNwLjQyf3oMaTDX/ib2en/4m9yEp/PwMeo3t5OZCL+fApChTvgHzkmJK9c3bQ+eyk8L0ko8pqRiY6rwBU02nNnK6Ix25/2h/JXT3YgHmepDkF5lB7NKKda6jvi6iZJz2bMmKkKqxYUrRO0dODZttQ34vesbuhoIp/+yda91KCg+n75SZazBTvRZ1w5effMTStyHqgt8EUxGYav5t8PvViwo/1fG8MW8Rw4sZN6L50tRYqJZgquVvC0a8iJqps6qnaikjx94c5Nhfs1XIvYneRAsVDH7qoXnSkbinWV2hIT4s/tBT+m4l332BMb6hDabx5L0RvgdgtJNqLegl3Q5SpFqOyz6DakjPi3dCajuDqR5OAiZ8ixqRu9i5sPW3+VL5u4Ix7+IM+jafjCimD5h6X4HhKlbEVPVHPD+aaDUL9wZy9lXfFf5R7DWd1zLG//HcFWGigqmGmT+kjxPb8K9Gv7CbIi2onf6I+zderFmzjKd0P2awR2UiegBHTUn1joOp5rLomT2ce3StbTAV2fDPMQMTfLy7Kfke/QKYjf2iVyURj243MKBdVh96pLSWAusMplL65EfVkG+NgCtpwJqBCqa6zOwivP5gf0lSFbROVEuK3PYUsFWiZnTfginCfof5V81hi/mvVO6rCeLhKF7YVKRTs4j8HEz9lBYyFfZ2Z4TmxtmzeFm9wZD2uvDzkZ6yYed3or4YGGf0yF22tsDAidafxKqk6K0jlSVF9gjMY32Xa/b+WS7daQ2NWF7B8APvBiaZv8R5Oq6arFvkIzq5H8RP6QSmUkcLMJXlrY3o+IY/Llr8+SGLM/duphOzXGjYZ+Buxd7xiVj5S2oqtznGY/Na9qxuFmBIqQFTqT2Y8WzZiI8LLmodtGCqh+vlRC/vyt3tGRpdv64C8s4aNN5AefdgiI5RW19fBh+cNWik5tWRXYsaorYM/zVP+o9OgQH/ege32rx/fVHPr1hKQblFfF6MtkOKhzbi81tG/Hd0aU31+yvuZJiJy8rm5ZDrenOJryplamrjeU6X5NpLfHeJen06gl7Buw25t1ypxCbte2j3rdHzI9cwPv25U+lVTqGZVfeTmnn9c20pKdQi1ObDGmhs4XnsIfrXPqC5O/k6s+VeFXtxgrGqKhxRODuPCrfagKkWWe7RzR2DqZz7YG8ebTDVbbuTJM9wPvT3earEhyjcp/vaPOy33B735dzwrNeezEtzAzwyZcoProL83E0eQ4quXCm8szwsTXW+PdBtshxI53m2oH+Oqcaj8b+696f8h/RQ/nczVfJFkr2sNjL3/BxMpfGXQtGpVAo3Wh8CU50WNt0zMEoIUt4bnWM49A7eI76XFx10WqZaiIGiz/fGhI4IEnG+qeWIYc0INjdoLYdKW9Q4k1T4UFpLKXxuu5KCbdSDqSb6hWgTL4qznMCH3uPJiy72cMb5rf30ppWJM5vHein5LSIHK2Yqp8pYir2+d98yZ9xFVG0jBL+7q4l6HxWYyorwvpmTTNm52u0omyu6FMy2XcqkEQdT3ZeGFE7FvRG2HNwo3FVgmlk1683Z9BPQuU8fhesNWjIHkiX2/4eGFAxfiJmVa9hU7WMwQj1HjJWdbkW5esL3S4vj1HzWstiL8ofSwc7Unh1v9p4KhhgaqJNE7JV0G6pytpJE3fCAzQbLB/F4gOfr27g11/OhB512+Up8tjzszVdUQVcefwaeV0AHz3Vb1CEX9bKCIXK0X+H9XlGrSgEpYLTkie+tthfh4ytas7GM+YBsRI7wDfz7zBB7C7INpnGfnejvNvfsqemAqbwV5pOZxZHuS22JHDs67dkxVIeUqSWY6i56Y/xSa4ScGFsIFncwVT3ibypOMXLGYQJm8lspBtOK8yPFNMP77e07JefINIJ7nqbMv0gOPZOTYUT5M2lZ2js3ezKzwBTFB+OzN/F+r+1d3CHwesxPCaYq5SeYyqh/JptMwND5frIt/KcDpiqc6YaKwwDMoQaIoV0Yp/QO+aYI3Qmv/2YqdczAIHEfsIkDwfqQphjPq8gphb16UxidFaD6N1HYmtQL5SeNSYGyXgYYDlmmV6uDqbLxcsp2gw6Mp+33UmSfRM3Rtz2g1F2BqZ6mU7IwQU5PZi0VQTk19syp/Bkl+5NYV6ihATadiph/IRPM6ydgsvnjBU2zAdNIIZjK5MmVmtdvVYTn8WnE7AOfUj4cHIxws9ZH7OyA4R4hGNNX86XGfvViSs1vSTz4XArMVzxa032gOlLgI8tD49Q6VXYuahnUYJrSAFM9jC1yYKdCo0z6XEGOEs9PUzA4rXYpJTeO93saoqfve/GmZDoW6xAzMIaSNRO6z2ww1SMGUxmG2NsMGZh2XSDHnqQYjPloTkZ0agvYWwMmfQ1HGwMMASabmFJPryIAU+VbxIv1+ihRoG5UHo6HeN73ksCfq4IZ4eABprq6KnL28LXjgbfMMR8qmLZe17siqLJCE7UDBlRbjs1Dj/D729Be0GOskBG8Ki562toy1doaTDD1v6L/qF3+6f9nRN8HmOrwQw6Lz+DR6CzOW94uUkXtUpyX1Ec6pEjcPKk5VWSEQ1ubMvUgerQfZTDNIAWzupH6pc84AkPcPhQwLvsFvRahXUTqqWjZ82qnpJ8Sqwj2HIz+fCxS+pRguDAWOe9LYOqbJ0FTzCzEw+6HeFsPapMHZxtMle34hMqwg4bwJGiKYrxoqcy+YKhmD0bWZ/KH8p/Yix+ufi676lZHn7g+GUGtg6n6l1IQ9z5bHqzv3zXbXKBp0o1rGr6kwf739fFL52aoFtFnD6aqEg85fnLD+70MxO90EUMj9x78+7kV599m1pWKtYv4/p3lYPJd86D8LtbpLhqY6r3dVfDHAvYWqif4vySBqaYOk3wW4/s2v2pLzcqCRt5cwZSP8TAjLsdXzttJYrJn/Qgoir9gqu302pvIQIzy9PEyzo0O/yku2458MCo0aYH33+zmX/K3Khhvu/zUpl8nATT2ZilFvTiLcj1+BnTWRP0+e4T4X2w6i5L1AfEy6Tti/i06QcTtwFTl7TIyd0M9o5OT9oVbz+D3h+j1omB4GRqeHCB/VcV4YA+yYW8c9z7yi1z8wCzqGgw6Wh4vZlLNuS19RuL88ApMBXC16Kn/FoUbm53GrCOb2mNtqOB5BRgr/8wkuvoTMNWyVPZmozoe2d5hZJxjd7A2L8/ZkUg/SwUP6s/eZM2nsMe7yU/ih8OlNtfNzbG7qTqTXC1EWCmcyKdgd5sah+wO+yrP3oD8ykU+D/VPad7OwwPFxRpM9c+eUR+Pp//q3p/6H9JD+d/NVB/Xi8idn2TjfBh8FHN1Hi6I5j50+3b7ds3Y8+Hj7vm/mOo+i0/IeYNRsYNpm2x7jFfUOqkmRdak79l41UF1HsX5Ae+kgqkM7lB66obSWU7VNTN+TUr3/QFMBYCHiYi6sVcOm/P8+bs1zzR8Er/XM8PbKZ/WfG8aonT/ge6Q9mCq9O6DqdgNPtq4WsvyrxxRuykh/+9DMITeL8BUWa/zaDxUR8xw8KLlotOl8KglKTNt60hvcfggrNJuxPxgdiXv+e4kVx0/W/MxyH1yV/oDOoGBqR6L3ZaqkQqm+rnIyWPdtqmJUjDCzEGM8WqD0fP+0KRArT9Ts+/sv9epjtI26dnK7/b0vD0Qs3molmy5k9eU+Z7olaJ0LsvO7E5Xz+qKc3xZ1KbRTTzECOkLpnMPazMsVJceA93ggStqmmIYPLqnM6HjQ+i2zu529JxOVCly9nbA/LGB770o4nzIJl2zS4KYmPSFKQVBRqLfFt7/7SVgzEHQiXtY0FUT+Qmm8J628PnugBz+xff8HDDVNbOGdG/DA/dzDmZ4VrZE2T5Hjqi+vz2ThnYr+qvhz76blmzmgqnSyQcx+HtCTP3lxR05dAZdLO77se+yAmOXe13ywbTtX+tU/W6lir02MFX16WwqDzaYKpD6ERu9JInKXtkbwfbomGyRwr6ezXVbhHqd9yxn5poa3zrwIO3BuHsmanbuCjDVpyqQI29gnHuoMx44DubPJcOn12tvGH4T4fn122vIMXV8f1iDqZpajSkL56wIdqKej/eWJ5SzxR66/5xNWWg1I8orMFU408BUvthbLJbjoxE14jzPXa7morYBFWF6k/bMPIKJqtd4zYNsAQ1AZzmgMu7+9EZCzLMGYCr/tB5KXiLWMWdz60Ll2VoVgd4tR8wJfDAJmQcjuiu/no0OMZ5n/ARTiTP8L9pNqdV7MqLxXVqz/NGuKV1FDnJ6KU1Zc1J0esxEPzRnB6Za+si5eVZvecSqDDp28JqTs4rhn3sN/sPfTUKVNoK9PEV/tsA13rDXCky1r8E0+jMeUxo1OylMl2Cq+duYUT6fHXh4NHJiFCV/1SAFM0+NgF1G1ZSSrANTZRcw2c+xe6pDC0zyfsF+n5fhj/yZ6Nn+qfoLm4ZCI0UHjM/ASmu2/DbI0dNqx33vAGaYeTHG39B2YPpPDmY0xZ2A9d02/MldD1gagvGSYILxOG0l5PBHIlM7by0pfEtLYqOoKehZvjZgDq132fKcn8lbePDPpIU/8EdSgZFtPP+xxvNeq/hJpb/D7yXiTsz8K4MxazBV0E0kMM+y+dL7s8f4ntcYLzPB72eDtc2D3x1MX37ijLR8YPEommQuKzQjpUflg1lmHuLhqXsgwD2W+H490TTM186GnzhgKv79Tpl9BlM9PjOxzmTra7Y2dy3iUQ17ip9iPrn0oRdjYJxbDY0TNosPlU1IUjQSNVmZFpTIoTMw1VbFfHuTitPHMxD/ZAkMqe8+PZ2GDzBt/UOOzxY3MG6a4v26VqzzuwY0WSHW2cKpNmLa177SwyrWoheRs2e7Z/ygx8XH7++viBcvBgZ+r8S9yjzPWnYYgiFfR4iXaCx6pP+UBJpypIOp5jPYv9c/MrKDx5W7rxvyyfQxD8h5gwG4VoGpHl3HqHykT8kbpYj39uHT0Vk/QpNOVqKn8en1JSpNjMeFgWF2iOiUWOOlFO5F/0jNEUy1u0Lzmp2asryWLWisAPFy4XV/esUQ2XE6L86n4b4374tbSpei64vz8vSq9fUPTEWGqN/Hl2DAP3t/f9apduulCmZNXkP4TwLN7PNjYGaa59rfvWAqdX8rzXJmWPSyT4vinEc3xfxznmpodvi+LRP9CeW7RPy9H/FzYl72ZnZfnSkMrJHhnhIw1WE6PpK9kaTivGpua3M5H+b2qLn+JLc0L6WZ69HJHj/9WcFfW+SrXTj3/l6neh8xvvuFp1Ds1IrBp7NbakbRak98chwUrhTtgn+QqSaLf3XvT/2frb//rzU//+17f94xAlMcZYMflkfFVKrVnLxvpnDPWF/BVDcJDHIL4WN/mGrl+yfKXtKI76/DRPQ1l1ZUT6eaFKp3xMi3g5xUX8W6xViBTwbt7kTPBxsWfBraa7ZtDMRsVVtJvlrDxybLYUyO7i6gU7Jra07n25rstTIzzkp6a83DOCZ6/vJlEdznJ5N9N7FD9xWCky/racsWG1nc49qDqb5Xbc3kkt+pCjhs/BGLnplptaPmJtatctEHXrSOo89T9BKwL2Aub/i8UKzfuoLT/Sn2v8FUIXce3P3Y7d7cysmWPnffKBBzUujae3xETgf8BExGjKFvwyjNH6IHsPEZmbe1vaEPeM7YfWPoqMURzPMauboRyJpdQndXa3oO9qsienS2y9gwK+mqJl3hLqJFaeq3h0vx8P3l3HxeTfPsLzi1f/pj1RWYyJI6j14rse40ELUL4rG/pVcsev8MezCaFjRbSrmhF9HX1kwmPwXjRiez8NlGMOE3BiMflroUHSfQbYfiBgE3NBYSV06Yz88ITJVe1mDkRweGXdS7AX3sI5gKMTRlUldJVG015Ij9DTp17jctvRowVhhsqWSvXDCJ9hbzPzy1TJflklpDw3iFFV3w98U90h+YL/JeYIjw+bvZI3U7lNzdA8zriN4+T7lCTnkfxd6Q7YOp+ARMs8pzjY3mMRj66UIXzz0w1apz1/TZ5AfDX1r9lO3ecQJ7fW54dFTBVItUXlDbFoz7X1F/yRsnGD9XMgzoduSUgf1pyJNLfL+2tBV27A0wW4Ac4KcMOTA+WRN6RtoO41t9R+xwE71JMmNfhJpjmEw/ipqWVXk0Anebp2w7aGb0GK6J++cvGMfKiyk9z2vEfLUCU72HsU8Pl2M++jhZsyBaPenaEZjm80ZOD0ow1d1arWCfMZhqm0hTyia3vRTtLb1nk1E1oNSLMB7qT1NYuYllyswUqLheFCZbqRiPclOCqeyzMWX5eir6D0YbMKAs7mnmdifuJWL8jvMl/GnqzYkvVTCdJu49quskoXyliB7bU4xXvwczZ5sWDPYUdxLKsTWmRtuCqSJxhrsfg6lS+XIQ59P0PRtq3YCerwNJodQWAeOrTqYPr0RfhbnjMivgHT32VzDVZgv7ffy8H912N9UI7CWYKs7UiJrqbkph/tZKpl26BxWv3c4IJCPH8/ewh+el2fGoujoKk8NCoVdigqkWH/x+ViZzqvKxLYWnh6Hh/YsJJa1rST4LM2JSDuYpv9O1FIzvGrH8cHTJXpjwz8cFmqe/Wg96h5JZBPMMjBh/RX01LcfvaRbssXoVGI/Pbw0mdQuF9TO5pyaNRV34p+ayYGPnVFgWmGqqgqmCZZHRcSnOVDf3L+xpiPhXfgMw3ASDzWYP5OyT6aiGv9mDqW7MOMJfA/gLWacpuw87MOzlCw0x/kFTHNZ2Q8kkAdMcD/oFimL3pndP+HM3B+NsEw7Guop1UlmBfxyno4Kumrs1on2B+HkyOk75YWdI0UuBhgntX0+Xpai/tCzh/9MlmOpiDBDvzQDMML/Bn9OrZcEfTHy/OYRGeyoKxlOWcmhkfBblJ2tr+K/Nd8+UPTTtfdaJfoQa/H/Ck5QyJkGjOBzxfjqNN8gfYt/hkeD7/U2UEneKq+GO97bJpOnQJ84ShfO1gnwwi2LzL6Zyc1GLxdVAQr79WsH+mqRmtTXvyYu0teiNNizN45D7dB8Pl4WP+Rgxfb9V6Hx/apK/MhDvrp1tUXOI1SKaifOMVv0huspszr2NfunNXy6YiuU954t9VOrjm/ckx6WBdJ68kb/+rFP1309X7M2XPWK3JlfAXOJe+v54dP9ap+oNpsI+DmCYvpDwvGGyMM7nGzT3zX1O7flwp/AzD4eKKfOzROcRH3EvW+/XZnrRXQp1WZJcqxyYEHvXA112C6nglfVZm8PtNrOHTv5DvnpeUlOdr8j+PqYz7vopmKxs9TNxt5X57rlN/maqa5MqxlnLjhfz/NZ3FPyiAfemm4X7DzLVVPpX9/7U/975m+j/P5nq311LQe4/IV3f+kTymimYIGs+Mwr2X8xBEhzIHLx2R6rfps6jSa6ujdbuTpS+bpJ0cG/g7M9AZfSSA7GuYYOpspccUdGIOulu1U3ZwwRTJfZkWLjKHD5z51ZCn/cJTLEwEENqGkawqdXCcBv/WpvLwbEiN+ynEi+vx9oMW8PG3+/gI2s7M9muBlMl2h05r+xFDcvAD6nORD2ZPAZT9bsFcvhwBx20FjUU73NjS9lsBaYyY/XCtF8FpuISGOmrqNDJ5/uFwqPf8bM+DmvT/a08uh6OD+O8MWHjnPDvq0TUyfVyxEx+Qsy7H3XovCKHbn3NOpOy0NWK8Hq59aasNRuqS2XID77okXwLJFGPSvSYhjxKWTAsoJMkeVWEoZEgBi/OBTmbWQeGncSpOfpEnKKCf7m3Sq+a+RhLgL1baRiRuRN93efSmR7TAXLOzoNuu2V4v8dpoRbh86wiB5r2lvKlg/nyBhjf9wcMUmjiTL30w/tPY1F74ZVhPOraBjakH24PzAY6ShXrlN+Duqdk+9aKyFyexJlwH0z19g5GqAtmWK2LH3KOAabqDcTwqWa1BI+1oNvbPmXyxo4orZjoV+csW3ZfJSXVfWVIweKQ/s1UzXANptrbav3X3t94ehoW5+CImGfsRG+fj4Scor5Ef8OD/aOGzXdS5Jg/jV110VM6TrfiDLyD73/0Fj3a18GIHIlEvStRs3NEGw7BVpQsn8pzuocOM6Ldklz20AyPSkPsPW6OYKrHePWioB7i+71G2KuP909eG9jTp1kSk2N/DAb18fzSOY1YNC0kMIe950EyRc5+jxqF2uXiAOZKkeOmsjqjRC2IR90OTGXPJZka77Y2omIJpmJPw6f2BWYMzyp05LF/PckvYBZcIzCV2vjIYbN2xcNKOfXMOoszym91L/n7+tey7dlQ6Kl/d+LeH5jKW8RgPkklJDeJm6wQh5wTJ3e4n08k2L+tLakMvU3hr0ww1WJrfyhh460R1lcwVRYPZ3RyWjz/eSKTpblg0jqAvbAv7MWbgCEqO9hCo5RgGquSRlQ9RB12Z4jfe6WG6FUkHaAxOJjqsK4UMHBLUhAxKWDrE94/fa3BMEMfTDbVi47ye7/mIRN792X1+RJPGzBlWMK+2/Eu/JupXnoPpjqJHrxtujMiPxT9FlUbjG3ZOx5ODEfcYQBTwVaP0AC17rJ5b82ppAEYiOkcjFJ0E4znB0xwWn+JPVsrp9fAXEv+NNREbRbR/8y8LaVoOgLTP1zjQc1zDaa8M51YMvVrqtjeLnxNSsEoedfSxzmtRa8lPoV/8J7S2N9I/sgR9fG+RU71U9SAfXSwv88FDGX2icV9bX4itip2CSWXAxjuJO5Z307ei1y9BdMe5ERh1nB3gLizTTCoDHvTJosxfW6iP+GI55ivzG+o7b9gKK0X635a8YaUuVmiDjs0DsXxm+p2jzEJWjDVnAcF2VK6NYLDBvHzMzMcek0caEpTAkMWm2NHtib6v4Wsg0ZO4EbnwwLxSh7Y4o4NNNk9d/H+6yfiu77mYP64g2b63PQ1eyu7O5XTG35fnyJe+OMdmDSuMR6P+7dm7y5OqfA/DP7uIB7RWd2A+V9gKugl/PvVMSHn2VwN7/EB0+mfh0+2fQFTbb7vFlAhmZR8z0/Js699zW79/EPxTdTkzQr47+vs9XRuJ2vYfz9Mzde88qGha2hwNwZTGeOHQpfBG5r/J+qg92uxBuC/ES/1j71nVxbZRPvH3PAc89KaljFP6OqlvfHXOtXXjp7Et5tBcWbrTmigwcIeLa+dcbwdMT5RIs7KJDbirWvfyIyPj5M9Yx0YWS9vF/N97VbUpgry24/dpub+O5bt2VVSDI/9jlPzKh9+dOpOI8N7OYppSuefS7RoJMlbNAPNjMrZgW6aKXE3yj6mOQleib0Y3X/FeXDZX/5iqrEqzzj/dcraNFLvTOeTJhfHvoV9vfbOgsL+pxhu4g8vpq1EW7r+HgPjn2aq2eRf3fvT/qfk5/R/U81Psh8B2aE7KVyeHEfmuvlNyVVXmHM7eu/NJivAVC8JuipWOs2YBAuiesulYtdZ8IFFzRmVl7lW+LsvYqRndBG1h8oqwkOEHHUdNkRt/hwarpqDqeRZfKOi1lbIwbWqsL05CeEj7lzygvxQmgf6VXSrvWnhxu6tNj3ftumOrCXOnGcaK+aLk8hZ0D1sIfaahlJAeQzY8TdCZy8eTYmcESJmTR9gJndobOjeOGAIu7EDpsWLPZVeaEDnvu2etc8sJi47YKrzfYPnm6szXbTxXfKsO2w8rqsNpStuiJ6hiMHkSwd6jzgYYSfuHapZZVLaDcEg38GtNffzbk1VYA34cfUDMwR8saP66y2l0Bp2F6asO4vuTF5BF2YJMW5tCrpETWe4bbe4mPryxemkN73Eg1BRzEfgO/SRBgZ02Ag57lVYZ3rdtoj5mxliTFMvNpQ3GmLE4akSuz/4hp4fxOxoKu76aisrQg4ykCPDASFHbDGfb03DeLQzMKYqHx1bNucL7n5a+Lgt7g0WYaEVwa2DrhUbYvTxUuT0aZxf2LqPf/SKjxYPMgcxNWS8oapswViznZaynahT/jmomP9GBVNprVyIu91gUvlOATu8K6L356pz/zS1S8b6SWxPU8hLPsswPrc7mO++mkFHW6LeVfKWv1RZDAwxyE8Ke67tkO6bBLr4ehRM9dwjRi61vRSML5qod6Xe6G1ON0a0Lo2UaTswzvMzM6UoO/fEvivjTPUl0iV/8oVO1zzoUGKDBT/PLNirokoR5a0MpnIDMNXLrUROe+wK358skVNu6o/aIN9z31V0hcXNYkFvKzpI0UHH+DhtMaUmY4TnPwyTXUsLTJFeEPPVmmrWazsf4/U0Mf+darLc+tXkzz34x24MppTPRUzFWtTzuTVZz+pTIlMxtPZFsI1z6PSDOC/0fQqmGmlTdnTAVJW9BUPYpmQy/62s6FNVYKrJt+jZ47TW6L64gKkswTTJh7+p1USOlVQwVfF7TOkiZWDaYQl7kU3456fRYV/tBvY2uMaN2AvEeDsKGCP92SMqSDDVLgJTBRm+NxsVYO5j6KzZLgFjPgcJ8qjpFi6YpZlQqS/WRfB54t+PPflDmfUGk9jrtGXvdNUTj+2h5EbbPmDy3gqoiWzRO0rULlkdkbPf+Wwr+UdRn2wdYfwb7bczgq3or7g4Jxh/Z36ERlIF8xnWjKrl1S6CysX8SJtiTNlFnP/b7bM94pOa03OirJHj79qe2eGH08V6wD/1KzQPyfGd6s8bzPs8gRHpJNdUdvi96FiAKQ6+6Al+JMznsTBG7HGQOnqk400RzTQw+6JKMmpX8RG/t+J/M5WxHFiGP+Swp+kcmbc8+kuErYM4PzRynhQsfHy/HNkK225lxJekAVPtT0txJ6Eb0evw2oLJKmiKI6QGPYYjMM11J8Z/bbeUHzxL8kMF/vg94s/p+0o8tCbCXhQlJ8dRN1J0/H41djiDqT5vceelFzWCJ5fVh+ynYADm3hRTK48/ivYQjcGoT0biTkEMZqotHu5iMOVd9HB/HGbw70gG4xk3u4TGMMBQ4Uasa39VMNW0g73RMqvBNGD0bLNgiJ8V4v3nEK/B3AeM966A/fP17Ua03V0kvnITcc8x8sgut2CAiX1oTdtGfG0WK7H3t4GG3i9+b4J2AlPNRb/U+2HbER3GGI/ZFMywASxAU92RL55L8fcukwU53NMkPz4j3hniTlG9csCQ41W3Z091KGoVXGaAmesFGt4b3shpdTBV+HylOm1XFdl9CaYatpivjc7mtrzLOn4MRf64Hldz8tUG47Wcf/ZmcMBwDvozxlMZfSBNyIY/7rdzyZV+n/4vphqp34XEvwbibewMfnQ7nyWJhzryzSk4cvJlS5LccrhXTLlfHuh0dyTjbLRDzRyRk9jT6+THAVFtYE6mr6MtL9OZcT4U+7V5H7/cv9apDt0K7zv+zOd08sbQjJk9DMxWum3J24gzOZPf7p9kqvnsX9370/5762+u/W/qTfOHqZxpOSnOWnrs/2KqMPxhDmh8XZu0h25Kn8Jmvid7baSpAUYKAknaXQ7QNUPuM8QsEzl4d9BaGJw4DxGDqSKrUUdM9iyidDQcwkYH8JnGk26UnjTkjED0sK0Xq4AgG+YSH6vv0vyE0YPOQ23KvdC/lebqGB8pzWnJA4udEBMm0omyZSHq53y0ki0mRkBtCOcN7K1msom4d5NKYApfspOedXtrQy9P1nmQPLqAVSt/T3e3ByP5mw7//X2N6CTNO+O8WYiLiEK3Osb5LnH9ftHMcrkDo5imwf236Mf1UosDPb23UUSKOHPshrEB3XXTeEh0bM3Mlv5mqp0pzrzmC3tLD6lFDB2GyYXJeQOm4mCqaK2BqSCeczotNx/pLO3ii1nrDwc2r/fS2Xhcpqbe7RzoKhVMlZ+Q446LzqW7MRJ1kB3EmK0jvs99I0a8Ra8g8xRDB5pP6Mx0jhgtF35ET3mEHCG/8f6/hkMHLzy9iAY+YsyfdaqpPV4YXvYZjszJIdlRJi9Ej9E9cu5v4S/oM6r3UmSO84C5ZfelepZZRuD2P5N9qWuoVmPE3NuVLqKmYEivWQPmujnQqWc1LqguLwZy8AE5My1komK/gK4bWV3JZON3sTu/B1PMDOjIzauBvd03huQHNezJcG0872WAaaRZNmX5aRHied7WCL1Wr5l9BkO0coP3ey3TEatC0bvmutkYgcx5ypyymFGSiRqiJ4X2LL2IHs3RHUxpxXj+b+bU5Oo/fP9mCnuNLmpIzfYLexpOT3tm1KLncJ/siqjip54luvUDI+h75KAeOXupxsjpyvhQRKboHfLT+ZTe/AOm4qvCZLNVN6F2/LaksFuKWhO+j5j/2Ip+gw5ySjl5VXRq9kODV2c7ZSn5MT2X2cqIfBUMZ2vWhJpYBlMtHz/8excMl36eGA91DabaXHdj+OcPDDHyuMbKJFhRuv45RpBZYKqlUquUjW8bMLAJppIi+U2Zs0OOvRTwpxV3ZLItZcjPh32PnP2urtQsxRlp/wsGtSW5oVyMt78JcmLsvJPwPdkOKeDnuOwUSzLsf47x90ewh+2qg73oX+JRODOIVV0yAdPqYKowEfWVLv6byu8dTDKYQhPMg6ijy0jUde7F3tn8DNjILqI+2ccGoxsmv1P6HW2lUPJ/ezbWxPg7w60UzRN9xMqhOqd2ej8WUXLD72vbBozni57WyTpXWOKAid9eCnv0DDDVLS4yqtsR3idj/Z7NbB057HtBDt5ZYFqegOGeG3x/eE/AiNuXUVExsmwe1lMwfnroXpRBGhkRgG3EeJp0onbGpgiSEOP1yq2MXq0HpnpuwPQY7xsZTxNMRfoJ/vkA86eDCPGgY5j/sXWs6Zwlw8JDFlTYZF0d6KU/oNk2zy/ii2DYfKRuMR9bXWOJJr/ofrJhT3qlu2z33bX0+j/cvUu3qk6z5vuBbIh3aaJkphdACExuPS4KCAoCgvLpT+Ra/3121Rg16u3s99SpvXpzrDkVksgnfk+SGWG/kHFe4nrlRdpB+/oBCVo2/sNUfieYyhY1S6Wp6D1lnFG//BN6msvX7CH6lgoJDuF9RVe0H8HpkTF9Gluo30EcQduejtxfT9Azx5s0Fn0akFF9U6XMqaoS6pSfpfC0yfHnkjzhIVk4HuXih55X1GF/di3jIT+lMmNSdcLrXe6L6Oagx/58mzt4aX0jbnPB/BB/rh7E/XsreYkx6ej3RQh8VPIuPKtFvd+01w7um+bAw7RGJuTOfYBb/TpKwYvcM5pWkgfvscF88XyiPp/Kwxbcg4Z6ZoleNM0nZtBnqJeBOionZq00E+7mZ13wdJKUFNH+Bu65GyRvcdhkauReK7hqlqiXJfa6bM7n1T/rVNxApnIzbYOeXMN881lPT9SRF5a18CdTyd3UvUOrbssgHdpN4W6v9y/d9pO59XO+24I/1H6Gph0l1OlbqXBvJxnzjT3lYN1bibs0RqY6aGcDPKmQiBeo/Y52U9TLbbYfudOoyFTb0LOs6dVcSe5tYlA63NCT4w0tJP2kCH2h3ga8Z7ctnE8ydej7NJ4BM8qEOPJ6a/wbmWor/6tzf/9Dear/1W/+X8tUfrDxIEDhJ25VIxO8Fw0mPZhtC281/1Cqv6wLdLMXMlU9pJRc68GCYmVKheErpkxfp4FCveiQKbI15nhxoAUevwo17FOgz2m9FuAp7aZirVNBJuqUG9T8jUwxrpUVu4dXZKp2sim8wJ1kdC1Pn2AFKTJV204zumtTE3PwA+dINctk9lSPNnwUD+doe4WSSdqAvn+6x5z5++52bLXQC3juK9Qse49M9XWGM6Q15vDgQ9KAHbdbHVrTJyTKnqL/0+4SgTV79JJzhTCj+wXGtDuxn4WjYFjQ3RwZqZ/8CAnSL/rasD4a8DZEj+I/OX+tKgSe082ORMdJX1IaFMe/THVpbpizo3LQoNkI3xRN8fs7XT/AZ/05YE4Ra8+ZgkwFz3df8LuzDahJXjbwb/st3GyNucbSBxsaaqhSGNao2Z+SIFNNl5RHSwVz0rKzTtBJssLDz2wQ5/S2J2iLHc7xzkWmujBkkKYfhe/d49/PGTLhQ7zL9XdL1Jj7pbGt2aXZSO5uhT6qry0dsojveGS0+x3rj/oWfXtpFFGoIVMt+uqLOaU9SEEt3kUMe9T4erY+kpCLutQ30obQlZjDwrW0L5nbLB9QsQ/hoVegj59ZBTLV9oZhUhLUxIvvRdaanSeSd2xxfC4v5QItfyJTTX0c37nhf6HyfjoPZo/9iv1QPKEPRf0plM6S2fWKwYtOjSKsz98vS3pRcxRTkxSET5KwZxWvINvGVPKdEHPo8NoiUzFDLTCZI8PMIarBVtwtcZYaMlWc6SE85xojob/8ndjGTCV8fitkiGr4YbxoxQ9y2zRIZJJRZmu9wpyery48GlJkDGTCJeaUxpLCLpNQg7/LBfrUCfrob4nxKjP00ZktIVPtO/Qk6neBHmIv+saHBK+n9NII6lhFptI1u2P9qphDOp4NHv5qvN/T+Yjfl5WCqRZizzCJ5/BSnlYRuoTs2LGUGVTa05Z8/i06Zt22UyjN6kz8k4vM4XV+B59OvJv5br8y04JmAfdB9EyXW0VmL0/0z+QTZIrMA2QUnYheLRX+/m2pGozGyxHe1hyfx8TH+0XzvoAG9obkH02Mh9NH2sBTaZGpWjTpjK1Fj2FF9Nzm26vBrqstMtUgam0cTYzfqfzqIanvU+4sL8hU6+3Whw7dEY/cRsTTvn1CZUZij/z+gUx1wvFvwEbG2k7VL8MnuoH+mpk8XC3w/6+35RKqS2Jx3z5cV4zLAzLJhaEekUD0PHdiZJ6DfhLr1NmJLZfeFexpued+9EKPMWFWCflsj/d/Ux4nFtriHNvbs0ikdhiPX4Lxnkvtifi2J33Z87TtoXKlMw8vF/Qsh3ebQTNPzSK8VjxhSiWlcJy+DsiEGTJd+hWe0tFQn1iNephpYwXR0UGmGj+oh5/b0oCeashURyf/Mu0jSfA8HNFDkN24Y9XbesP78DkWwUPsofe/aQvl00TGmYh1o7cidci4Z2R65/eo0bPVDwjfCTKOrSBTWaFlw3u9JTy4jmnGfv7iA+42Qqaiy/sMvaMqampe9xi/U2SGJl8iU0XXI0EPlnX4PJGpygsV7wLj646Nn20B+cI8F+HSR6Y6TpGxXll05r5m5+h5K9G/8eUIzzuxVqzoyBGyeo56CDLev9n3CdyaJinQ2ol1m5eKYXd5IQOcm09NpW/6D1Px4IxMZa7HDm5JhUy1uqYlSxpkQrtJRV31h5nQgAvPMnVFzeKjqLWjjRuAcrcr/GupBGyyGhh6brEnH27IVDI1LxA+XmvuPU/IVNv7mCCTyEPxl6nUt/oC0O8Twie1eDf6/q3/rlMZlyHtmF1e1wDGGhk0XJv0n3d/v2JaOBZBhplWR2Sq7RGZaqL03V+mWl9WW+5+elGjdGp/IXK4VHhyHcuUfO5XgESVuDPW8oournsDAiseJScdP6u/61STdzQS/ADZoU7mmZZ0c1aSl+cdpV/1zsEOgiW5dHcc36O2WYM1XLeFe4ynQEvtcQK+f8rSv3mP+kKazzb/gqn+m9ZSWEtTZCpKFoQvvb6me/e1gPAlb4m7gRvGSIY5+PUe9lJU3pGpnK//H0xVqlP0Nc8lRV8m7bhPFdGPrm0DePgtzjkyHb4saLiFGqNizpBSjEn6LDDnnfWDqDmJGhJrBx/8T7LhfNJcErq+9SXcPp8VcXfzPqFLqTUhVa57HnnOTma7lejXt/sxErkV+thDaPmY4x1kqs0eduw89R9QdibGeHNDZnKbIzJRdsUc3v8sh0VzSYeifBISjhb+v1H+QoCX2xducFsn9LvVMKYX8pN70bhdUddGpmqHKzJYdQcDmcYyoCpOpPAXHH3bZE1UyLT9joSbH/okQqojfK67CdFTXfQ03rRnqEAw1aZEZgDpeIC8lQ8kIJfUYFYU5uB2al94u0fr0BlFxPI37Mu9976bUdtFX9leRrXwP4KJXhtxbqf8U+9phxozqOj7sn0k6juFyGhJhj/nHwU1e5RQw+qdFcIrnVLiz7vMYOxTGIBeGplK7lFj+OxuWtPLCud86SFT0W2hQUkfO2RYGWRm6+0GikNtcP/5QV+8eOhfaNca5ohkg5rabfgbskbGn+fzLGDKnQTwbmaowWsTmWp+T3N4zTXRi2aXOcyRFAtemng3OZZDxpzPIrSmj+mk4IeLFTD2W16gx8eLOaPFeFJX4pzYfECmMU/5Cn16ip//ClDDDcEYb+Q0eLZ7ZD5ni5qvb483eK2uJylcEcxpkkmWkK1iWvimqL+0gD81D3/I2G8Hv79fbyqIVwkypfXDHOK9lwHmTE/U8xrsE7tvKgnKDJAhDoJxoqtYNzNzXQqDYFyxzFpuoGanC/fdx8Nht3S7xJwXI+PQHd8x10vnUHymmPPySZaxxcJyIfO/4tzoAzVvzjVkKlhOCvdZizMUSRVijl4zZMITft/u4SNTHZ84/pcb3q8JyCzvlAqmapGpZkt/Bs3NsHigw0Nm1tugkBs7Wwq+R2Qqpxb1rILpmYRnCZnjULcdZJMYx28l9rhPXGSqSHoh0+bGIDMP9Bt0N2Q+3/pgvNPXsYECLmcp0kxkImdORniOF50Ec1GfbOZYyFTPHTLtZVBRwymOR+vuARk7KAwWZMiExVQ78bAzR2SKKzJV88pEvablt2Sa0vTg7R1kOv8leuPMkalE8UNkyBgS5kTbEiplqhX+5TIiA9k4/mUv9mx7DTLVJ47X0ItqQaFqiv1ctbWErt8gAy0WVxwfa4njs/geif/txH6iBpmnXu9OPLid4MSUj2fDNbf3PLzfkanCGy/gsx3w+8sYGcVHkwNZoVpE1F/D+X4eMN7XGqL9qcfxXf6qHrr2gkwFwnNlUoqfb8dmEagmMv1D0VMwbuVBig6qjZ5sTsT4yvsi1Hf4/Jt+8wJ+Ok+5N2Xpijkb0dtKSokUsVmOn/9tJSioYCpZz8X+Mf+NHhOfrb96i3OW6y16milHZrRzlTIlQcbKFw9L8ic3ZKr31SkgkHpkKn5DT2qOlQ1lHaDHOaZKxmbPaQd3x5tKTrGcfmmVeF+4as2+iBYV6rdexyE+/wjHj0zQM++/PIZMXqFnmjJkvEYV9biKP/v1xLvkyeiLMykFjocp5Ti/p9UNGkdFpoob1Pt3rRyh5y5+vn2zdmy6viYQHueJ5BB3+g9TBY8nMod0ndRU03QVnvlDMJUEGVPHVwdxejngj9T6h6ngpCNTBQyZStNSF0oQfS1WDTLw7apuIFpPMT/hDaP+cotBoYkzEdfdcGLtaTTEHnRkKkfuEnoukfH8/XkouJlqgZptXujxDy9Z9MdT/iemOprIVNFNXYJ3WOHzlOX7jtrbqWmtVW/K+cy7A9XsLYPcVzfczaNpTa/z5xxlmSDUdjLm2/P88oXEj5CpXIJMtSHmFdyrqD+1eiQrep7OdfC0w1jwNrytaD1VY0Sk+CfxAAygoDQX6xfcVwX3ym5Hr8fF9e86lbE54/juFROZr3cwn8etadBcNU+QOKFc/Jv3Uy1mq3917k/938PM/2f7qeh/8TpVzq4ueCaihnuXRU2wypvDHXb4zI/xZEfLuagFkNjIVDxWdoTPj+ZfpjInMJ3RfFoR1BSOMXvZoA/XJSuA7GsfSfholC8DR7LgjR9VuPd4KtMq9dEHH9fIFA/Rw/Zzf+AcauoN8VblJ6DFqikBf3EpcU+5JzRdSxeo9qK+yFTBHL8dJYBOBkbCRMM59hh01ODUQqZ6btBnO7x6QD619kVQ7ZGZ1i+xzoRBTYLMTh1mSKkOtT8nqBGK1TE/dUMITAmn+Za+E9omYp1o+Uam8hR9RZM2PkJ33qhSNJO+J2Zqig4foyTcP3aoMfV+q0KR5shU3RPntL2VDpCFocz1zxc1637wz/BYUpxzz+3gsHGokKkmMuZMqHBO13qYQZTi9/PjNBY12w4WWFH0Je7sLaPxiFuxrvNUi6gtv+jTlSOH0hswJ+82yJS/P/VW4hKZaqADanYkeuVM0QdGSYoaplFk3MqTiRQSipp/evkGFDdNJeFcG/5hqoWTI9PeJLOmfhNr8Hht8H7m5VdmxheZ6vUcDR5WCTLDcnockBmNQxG8HMyhryv65mZ/OEjBy9sFyMzIVK/P6UiC7vATtSNIDtn8jkwKCeZMfygswM/B7z8MQ8KKZhFY8ygT/SV7HB8I0acXyooUIdvh+AbdMGCOsHUSvf18xtwQc+7DNs5FlE9Er5RlSaEDBa+PitoacV8kyHRn0Y/sIQWsn8XIOK835ZGdYA5NnZZDu9dUHpkMn8/PVitwF8tNwZOnOLPA9AC6vKdSeLv+TmxhbSV4VgedR4n0q1k3P34h22GcB9J2nDGrWq6hvEkXEoWzEcS5sAW8BopM5R+QcWZA5qjxFDXfzZGpNvvWhep6FfXRxLuOYbIp4WqfJpxrNE3Y6GxD+Og2k8KDk9esmCMTdCvZIJG0VvF+n+kannNkPF/RkKnayVKC7sGRIbKf6NUzoxTq3dwu/KrlNZO3wwR9cnomvnxBpuksq4OqFftdVJqJOu2HGVjuC+fnIMRem7UJvKwbMtXexXh55Zizqx+Od6iu1BNrUmVEn79GpvrGyFRdryDzaTODR73x2LF1biGDgwMkmmqSwSJHmolzo8hUpH+cmLE4dshMr6MU3q9Zybxq+oHkVCLT7SfIcMek8kQNU2QahNGAPX9FCbly1grBcJTFr/gLnZPhz9cDMlXC2jV0l8YkUTzg5z+37QJ6plk4HxR8PsFSjE+5QSZo7pjzP0jq0PqPE49mNs5ntbzbEPsOMlWzw3g0T6K+1COkJKzPyFQx3b6gelam5FNAxn+N+hvj7YZMlSgcPVlUfaCyT8iszhU9i7YtUugnG5MHzwLj7w9TKdYN58dZ1K7oxuEG7fmCerCV7zL9VuMLwHggU8J8mLFfip7tY98w/lUbmcro/RGq3EWmNZrfit1OVg1F6yNTzTD74nhLDTS16HU1/+F8bJ9DC9nxYklRNCCDr81VDnYun3ngfkVtgTgGKN+id9VIxJmZS9NCuNemBcen9KX5th/A8xzREz4SPc0ffgjpfIZM2OY4HyNdnHlpLji/9Zsts/GRFpBRCT/f1PId+yDdQPG+nf+s8yZsWCo3eC6WqM+Rgno0FFvUq1uK4z1yjP+yfSA6B5ukcMLffUYvu7sHTvfYcm/IbyXNiKRCSqbIVJPTN2NriteLcXog0VWcE9Z+jx7c6REZb2mLfnhSjEzFv3uO4wMdG63pGu6zt+iHWqH+m6lYp1JcZCrIBspW74MOtu2siWcWSUKj0yYG7yEP3P3tm0SdSocnBDxGBnlyU6YarP9596cXswEZc/paQCwv0TOTyUSm4UuzrUWGTOVtZ/2J8kNF4ZFKG8K/UV/+ZSppWGyJo/v3mhqNPUCS7TDd/WGqLsB4DIK5RJzqI2N+Xdo6BIvfyL3X4zajzSJKLHl2+0lOryRAR396sYYmWHFnTWVkKrmx4ZYOi8K8rzG+rvl1BU7sIlMd93eDTuqDKKqsysW/+d3fYr75V+f+/odjf/+rFa3/a9epsrnnQHzbznFOteLs50GbA9eRa/mEIVNllmRAe32gBhhXU1brx2D+3aNuDG3/pfXqSKD/SDsSTD3UyGs/+FAk9EiiB8U5mZm6Cf3NwZw5C3uMybeVQN1YotDSEjVEowsPrkqLTBVObg6to0cBSbhbSp7d9gHNbdHbhQd7ErIrrBg3dQu6SUtFT1n0sfVp8CD1rrQIfgH67GivPFBjxP4IubIwp4jaBbnsqshk7wHY562Ic4CBqDOe4v9/tIsPSVr23LG3oUObZCPKuMOTONzRZ3RWWkf8oVMln4Hox/X0dWg0l5Dg6aPG+oGyh+69UaRAX04D+s2PB+ilTpYM7YRzvmziE7Rff4+u/Y3M0O51hoz1xvuP78qJ6ZN3Cpb17InjMWSqy6KxwA43g8Q/ATKVNFPQZhwuKvczA3NOvxquUEpfzHmvK+boIauO0ATGVPL8DBktGlGzPqut6IG8wPFNOu5D6oi68YWETDEqMTKyJ+p91R+8nr5aGNbWQ6Z1Oh991NlUzujDGT7PYirqb21jzFlinSSY9eiLda4MUJ4dZKqH9JNZHes1vDZwKMKznDlMvkg+5McAc9gm/WUsVNIcPlKFDLtaYY6OvNaEzx6/349vmMNGf+FbW/074S4Dy2EvG3167jpEXDYy+psiwz0vHJnqcLJnzKc+xlcjNHxTIFMZ8hfj7+EZxJ91osf0O06QGVbIVNASh8UB5tguLzBHT+aAPh5iDv1S1DSMnvj9adk8IWrCDXdOK8HgVexDuX1jDjhU4pzpYjlCnVzw+z26R99/IwPU9lcv/IWGOXvRkRVU8etCwuaEOc7pkaHy+mDx4NNeV+xcVjPI38WRRwuODEwngwONdRXvdmz0GOkTPYRbHJGpJiP6aH5NQ6jUgRX+fbEXZzCIhPFyNUg4EfWgst12jb6XCqYS9cnqMzJDcfItElirBz7vqCZQXh0bGVNFpvKINYH2cDtJkbe7Gmz6tlro7+TMw6TC50v3/QzCEzKd6/iY83bAE2jmHyJF+3F3YnFVvCHXm3MRrB1kltbd/qCzvxrGzxw/7/FCpqqePsYHNJhjnWLAeLnZliT2s52YFyh4/T/jRMKUj8g8fdtCvrGRMZsF5sjJy+zAfZ0mBWcPZBLXP+J8nn0oibbHb8DctVLg+A4aj86CcfofMu3zUP45Bzd2bPE+riAvNZMEH4LMx/xqAc/px5SCtnp8MR5aZMDpgExw2do7Zn+UFBrndiKB8coos84mAPxEne1FJWrwavwBr+MF4yUQ+5dmMn9Cau7NIir3yBSn87KG96U+FiGKQM0yqfjAIz4iQ2yXO8FoxxTSgJs8UjcFxvMUmeL4uOL8uG1/lK3fyPztdIt6gJ5U9Gw3n+AsfGTKB943u32IDq/FmvBAeWG8XchxhHaZnyX/4ufIVI6Yb98fxtOxQkb+RMMbqmqHTJEe8Xqnid7AY5Ig0y/ItWSDlzzgFuxwvnhP1M/L3Af8ng16HCJ6WdkPr4UgPU0L525POzo2rwHC+Q892fWLnjM7+QE89eVBCqcXnF8nv4ogXWqo75zi/G8OBY5X+zxzf9iJ/qcqKaDX2ZlEfoBMVV23N6jPNs4nvRLnCCP/AOVygcwjj5gP1hNkmPirJoX3dtGje4OHTDWRtuQvUy1u8R7vX38XbjNBvZ+OrxbcSjmQ8CV60D/m5gducif2mtxQf+3OdyB7lXsSjd23Zo/eW0HSHnc8as6od1kQo+dIF8hUy7tFWWpfdbhpzUryfpIR0N/pFYE9MwbOq6UGaqC90POcDZmLd3erv0z1XdOe6zfRa+yjagvg9zvez57cZMqdyLJWs8tUXL95ovPMolA+9HXBL/v7P0y1Fh1wvFthlvQz+yHDWrbEeQ7tis5XKsZjvx4l59kYXzq77TX0PAtkKn1x+dKKNbE1nSx+hcesxKB6P9UtCcWVO0aFTOZdHzbc8/WiuKgBju89UpeQRPeN5LxuPaWr9+IAbjqX+b+bqZb/spaC+v+PWgoz8l/MVNulycEj3bxwS7lPKEd3D/Ew20he9DVWdP1a6lCvBvQtb92cqa+4vaDGryVysd5mRw8fS4VntFKk6NBhjj+Vug8voz9IfiV6wlocmerlWRPivs/3FT1bywTS1RmZYqIo6COfqgtx8llLHOQJ0Al4BTLWellw9Wc6tEj9C/T7ZidF/QRm7N0v0X5sKyr5uegVMzFFT9DCQqY6aJbMvgvM4Q/FQE0I72nNpCkyR3FQkSG8TgG2eqbIVN9IlaI7Rabq0gmKzMxDpukOb4duTlMAfnZLyTMP8Zd+16gB7T5UC//6wpwMsq9BOozkTx33ksm7Yg/FsVCkcL6cOvTyUdjfdSpTkpSEJXx7gqYx9yTYZzinkymnaJ9EPa3TUqGsEb1xHPfxkZyFFJ+oNVxN4IibkvMb5JJCJFlQ0B4ZwCtRs1c7coXuZYo9rCpkTK7TAz4PCzXxJePnTQ39AK8poA9MMtTo4oUMkj8upIhmogboXPQjfD3veylUGF7Pn3WqjaasJW+S4hzXT/oZ2s9lR6IgRg3+ipqV7XdAZvlqI7C8O/aQbv1D4evnXGYbJnLMW8eckTlfh9144UN/Efut7vM8YddKz6D/1ciweL2YA7rtRew320vRR+wZTagXWps+kiW3Li1g7avQkYlSwqNO5FwaSz187q4mRVn/+zJ/rXhQ1t6ZR/7mmrDg1xHM0RNdCnY65rzfA5m9WRgn7rceMpU88zHH6irl0YTh89Ne8RUeQYSMfTzj86nH6xM1Jt+gL4a0Q19uIbMdRW+QiynOxSX6D5l2jwzhJHnJZothgL5ZCqa5j192B1F/KrwYkn+oVGSCp3hX12jIONpWnbHNNpUgW4WY88Z2l7D9L3Wg269JEcpn1GjzdCggVGVZ4qsDjkfI2wDK24kV0c/8lSxcIAq3k4MuRYOoEz63RV3ydtCJ2E/VsdjAnPu83E3Jv4oaj6lZq4CRYOP9KgT/PvRlZFz7JPnl5Xpi5h1zbvfYnImfT78zJrlXCZzvFOfn/YPxMn0WMaS+6BuQiHpvkuHX0NE1jvdK1LGvE/8LryXgeDwCZCp7lc6geD8wPpZ8LzO1QcZMDwRzOntzyuwcmbDOODJV9RB18D1kqke5Qqbyb6gXMIkwR7oz9FzR7mswzcD53CsFJWHrg8PmhVVgjhQ9sZU3MoPvSQM0kqQhExdjzYIUmepdfxHljTd+/lYWvYOWS2QqOlM7dpPEOc2vWGd5hr8dA45Mlb3EmYGZqDk8mXgWOKTHHHzeKg7b8vgBD6bg939zZIbLVX9CXq3NIlwV6Bnf+7SGvibIVMtGKhHhhg7qXkNmfcQ4vx4YFlCtLZNEmi76PebHG+yXa3HOucV4chVkqiq0cH4WM2QIYzmKHsffSeHOduiBdqujjuNZYfxP+A+Z7d3+4L3OkWlXQz5jqsYr6BfVET2P+jBY+qlqyGbRUazbINMq2bGBVzRBptciNWO8TnKw8tmZBIGG89ntYgvK1wY9YqcJfXosGnC1dEoc7dPXtLouBkiGG+p9HqN+c1ucq44mON8Ncf+7vRVBqYp1Nzu2VwxyC8fruUSmnGcgs8LcIhsay5MUDl87YNncT+Ap3dEDL0TtgeNre4Bn3om65q/pim5qL4JwHSWc3zfIdNli6sLNszD/7I6fkhrVcY+eKX9zt9FQ71+l2cCdtpg/Vjtkqth6fSC5o4cLZf/u0NHB+dXP5vj5vwPUrEoWS9R30Q91p+LzTbKCoufMp5KTDemO1VKkQXLsVxKfdoZD9504hy4PA/n77s8qmgK8XNTMTPfmjG6Pk4W1tI2+uMwrq2T2vpmDJ4f4PJfGZEX1jWlY69CeIMOc7uI1Ayfw9N/IVKeNmdBhWEvWpBZ6k2dmRu+bWw/XtYwM1d3aGbVVkX+SI/7c3LqOqtVZg3ARjMSJZ5OO3uIxsBZE+RU8OXSnv0y1cdiKeJtQX1HaaQDR214Q4xKL2g1rbwHeKGqa1l+TUk/VDuAlukz+zb1pFqt/WUuBLP7z3//Rd3//xUxFdg8O1/w75/y9NgPqHqeosY67KXhrJSv6fWCOe48D+qqxm87Uxaa6QL4sR4yppO/oqk+RqcxUHEGv4M/7cw9a5Sn2D3D0OYOoy53/vrLk+EuMyS5sY8hQHIogHJQvO2q9A3z7wJjbkwtQtKkPcFYLNLmNgUw1RpIB72K2k/ydqDfiTX0THlMbc95N3gWsaH0XXoc9xRxao88e0zaHPr/teTTdKiXzPP0Iz/0JGcIPB2CbyfYMT+6rUiB/h5Jtg48HsVhK8R7lGejtiz7BCd4lxvhL7+j8eURflZiiZmixQwYqjxpqSol/f9B3JfvdlB087heliHQPmWq5TBkyE8as4RjoA9UsRqZKNjjHv2tkhmuZUsizh6jXEoizuSdMy/fn6lO4E3N7oit3vEDinobCm1ldSe8/bqFmz1USzV3U7C6MbcidXNRySL4J+1xRo5pMnqLvqMTZ7PmAmvU+4xxfzHF872bhQQdfUvimjDnknvvIyMdanDtKkTH/MNXklq7RN+n3jGYKR6bKd8hUyg9z7iH0V9BHW2QWlqIvzvjQY07MDzzyij365hg1vr1+DtyfzABwPHwP6naLmluE+4SBoafQGw8cL+knrn+ZXuD9EmvlVqoEzPptXGvmzzA+JoDX89mlOpRvsQ4IYr/cdkl6aGeNJoUndf9lE1h60Lw+yASZgUw1BGjsmjvVpXC5R1/qxcsYPiU58ejRSsD6megP5/SURIdJtmOPfXGF9/BSSWiVyDAPHXNamHgb4s0MzCG1i58vckARkg59dzMX6zKOhky343bJuIpMVU90HZnPEjUV32QJveUYyLgEc9xkKs4J2gEylf1CpjrnWwkZ5M+efRkC5piEQ7YXZ9n1E+ZU2jcPSIILMqX2Fu8mNsjAtY+BHZbzPGNaiUz2IZYu+dYemcqd4PfVr1aTfEW86/QDf4SPNTelaE3HGftJAY4Hedk8kCuSsXCMZci+k1MR/L5XygJGGqhvmthfVeB84tvrCNciFOeAbGQqzxwiHE+GzHdk3xNbUlJDsWjw9x/2g7LsSr5Q7BOtCPynqJ3ArRmktEGmauXfilWP5Qo9lW8V0WGHTLX9s86Xin5xI8G/3+6OLbyu36OogYo5MpyPDQS5NeHebIHxcQiWLtSIfMjQJjJ6OpEwR5cRMtVCvFt82WKd9KBoJNRjZCp9s1xCq7aXwr8d8P6ojc87K7/IQNMHMpUZ8B9UKTJANJ73OxZMijvk6/1RnKvb7RjVGxPCW42eTVuhx3iei1z0k6TIID4yyszYllB0B1OsA+F8bxZ+BY+RH7l/PCJTTUjcQWWIdcCpCSe2L+I7MsXFRCaTObCzG9/gMn0eeGAEyFRac4yhSFXUp7ZFPZx/MGdbnjLhrtIPX/azxBmR2Yng85OR4T1X7B+rNmIPOPxm7PXF739vdLE/7IHjX6+KGj2ejT+/tvmKvdDqQkbWFvfpTfTMJjSH+yw+kyhscT5nztaCF4h196k4o/JKrm/wZvsp8ZT1vaSbybWHWyz2U/0YeoxZzX3ojolYZ6PIVPabhPCs0DOHbwWft1KLnuXJCT//IO1W6DmWDyiPHo4H1L+AqTZBj3MbRM3hnyJqkVgMypO0J6EkPHYzTiO4B1bCva5ApjpdHy7Y2R2ZatQnJZ2ofA81nbw5BgygR3MxXrxtz/D7c2TC20ftkJkWyFSBhfniclc4NPpGfP4O9SAIxTrN7oF6pmWo//3mSKD5iXpwZWHtWPzSzhDNyKpwW112qH44hOA+Zr3kncPGURdzE59Pf9+ix5XNjv459/eHqcxR9KE47JsZRHqF+fFU3Wb0cm0u1uJEJ4Xj9fcdXYw6gVdpr7m3P94Tur/+ZtYmn2yImx9Rb680xPEO1qPkOYd4RuvbFRk/vI8FX5lJR/vC1cCHcSQ8My5f+rxcI2t91n7cO04NSp9so1mzEZboSa/bFX0/HgBhdVwQM69RXw7SuIB7IWM+f+rIVJalMfA23lZyWdjSfyNTrf9lLQXy37SWQuaKcwbNb05cO70HNDQXI4T7EDm6e8sz+v7EGjQXwVR/1qnCTL/A6/xGpup09DUJi1UojbOCOc9F36kmijh34RyKaH/GOblbi3Nm+R19+Pxrfmn/09EHvykrfPWBGlK0Gweu9LQuHIXdgM7T6AHXLVly93y/A70UlQFtdkbNYyfMAcWxMqGTc1oE7jMLmHmw0NeWI+XBzEKmmmpxBj0OFQ/lEGP+/NEPUMyyveTfVMzZY7g8Q/ey1MLf39OSLcH24Lq4I9MQikwVZRsLEsjLwj1P9Jp2SoFMNS5UZLT9lzLjnp7hcTuoUjhtkSHjq7SDjkyUIpiHJtDa3FKoZtOtpA8zK2DrNzlCykU/xE2TAgsCi0JzCBiPCnGWOpHxroNF++GOxZCp4p9pQGA7A+dSZWT0MI3xfoMUGaAaMsrk49GG7JgQyTcZ5qTnbcmg/QRT4h6OYn9AEjNRYxTvf2ejhp0jfB6fTYcanXC8/o0xaNDOU2SaS4SMd26vmrUdRR3ecIk+yorEWefjEzWoPsOM6cN2JWpO6pgzEmQG04w/mKMSZKirjkzlcAVzTLNHxtqlX2DfQ+xBfu7R116VX8ICT0rhfUjVIupGzJmLi25AJs/w+38qMtWebjxrOiNy4cb5YDDdQGZ96m9CovUaNfSTWj000zvm8H2Rd+zYHV3InuLdwm+nJkyZrvbQlDoyx6dCzV+qVQy5Nj+RYKFjThvu+gy6SMLxciLMoVKD45dG/l6KogSfz9vuS7Cm9VpCI5zWrKGpB+/QQUbPzd+O/arqC/XC0opwHH9iXdDv4bXjOg8/t0fHJrmyhNeCGkU01ioCcnOcITNeTMl/glinWkminlV2JMFy8Q3YbilquFq26Im979FjqOYDwvgrF57qWg5r35aPjK5jfFx0G7/v0I7Q7kEvolM4BiwoLfy+WyWY6oRMBT9kqvKxN4tgUSDj5UqpQj5TbOJ/AJlKeR+38N7mJ2QMjsxRn4YGnvECGenpYo7tHtEINgQ4P7fT9Mv27yKCwhZMtXyih+hupIJnJMa7kNQdG9t0gFSS8XlwG3P6EZQZxsPFINE5tVcsHUR9roUm+u/NpB3biz3tlSvO/v+eyEQIlw20Lj3ifHr8B1Pd63RCvIO3O7EZIFN9HAOZ6rfMgN0DzNGN+zujB5gh4/SbuBf7sTTiL/qxZMVE1EmfHC9FFPTjjikdMt47OJiFj7hYs4fX/qDulqhHqdij3XjtHRk4FL2zRP22vDNNuEuPnRQkFo6/JKXIVKaP8XKskRmCsiohfXCT+KE4E7LcSxU0nwMylSF6RG+CqoU2dU6Sz0fRt6C3blCrwUWKnCv5h6nMBJCpHBmZLir9GB4mGsiASf2Xxr5WQOzOJ5zXNo5/qWP8V61OkMFjZKpLJ87ZPvwzj85bUcsjlpCIts+jeJeqipqxVg3dqBwkn/Q4/iupfcPHVCwSebMxYb8FIFPxEJ9fzLIZo1xCj7a/IFMVd4x/k2lvsK3ZROLlU6xTd2YPXNNR76eyUjNnriPjF7+DOFcn9hqUcQjl5Ys/j4U9Y30x5PDyzJMUtLdsxT6DYKpS1Mm3tT36MM2KodZv6IHVJ96fvEW9eukPZJ7yeJ9R/WSG4Pw+CefZHpmK8AMyVVhuJF6xT0nlCeprcx3f3JNy9NAPUc/rehP1CZ/HNGHRQ9RWqA1kyk81BZoscdb36mInhXoCJVtVmyWES/SIwdUX/f0YMk66FnvITSr6gFz6E8Bjt+LOY4um8zE3A7juvr30991fepo+wNu3yCCXpzin5wkmiqGXjFYaMma0UwnQxuDznCqf2T/rVHmDHiGbT2R6WLcqVMoZ9XWWYX4N3q5kLRfyWnIYTBPqrG8f4L01Fp42bTva0tGCq+OPhRu9jZq+4a2B0xojcU3zP9ap5Lb/cX5zOkqnyeJkLYb1UnK2c2QyvcL85ffSvLiwEzL78O7nYGuPDXeM90emn9OLQrLfbgu+f29P/0am2vzLWgr0P7dT/Z/s9/dfvk412UQ2uPIUmWqa3R3qw2sEP6cbwidnY0avC2Sq+nvBOXagZqeOXWpA4/ejZD5X05JqX0WFNgpEX/MV5sBFKeqDOOJd0LezauZV5IKamwnNPkyRszeifhV30YdXP/G+/jdy8L4n5Hi9vZzoSx4z8K50IbmG1xv0bfg6pLayQ2YZdl/2HVsT+q2KTEVX4DD7fHTg9Swp8X/tMGNfRc+glBhe73aVZmzWtMhUc3HurrpaBjup2zP6Tg1zfDjgnNg4FxduafApHCN4G5R5V9TY5bksPNLqJXWWFYOmK1QeuGG2Y9ulgn8/EGSqNUONid6VgkMWK+Jc292g3WtJ4dMvt4W58lGzftfiCJ+wQc0OpqnBvtqWQLF9M+7/OUu9d/MbcNv8cFdb6Ds6FAsd/M1yQEbKkoRWqmTi71OVRPYFmWpoxH6ILsScN+9QY+Z7ZKj8MJ1I3q8T58gOKYN+PuxJFDDryypL9yC9KKjRsPruUFG4Bqkc7ovgpyDjXUxPt37X6Zp4xnoa0IIhUxX2GhnZUTDnGmdRs1Id9CLwT6PYY0w+8LTbA4mcIp+xo6a/4KmIs81vIopnzioP+qFGplq6ecC+sXUH5BK1CG3BhGWNjPxeTPeiZy7msD/rVGvgMneqs2KwxV7UvQ/RR0cPsV/OdsUe4GTQioirv441ZHChOKzQB/ur0WEYonsoXVGD0t58M/YwRC2CiX0ifpdzA33yUbybehIp/GxF/R+lsKFsxX4ushH7K4pHAWG6R6bqbdEr5+K78J4loodtDjJTSukLb77UCv8rGKdPSQ+dG+kktBgyVR8OC3il3ECPsMPxKXVJwhwyM6Xgc1Uxhzy2I+SvO+a8giJTnW2LQ/nb4fPoA8yppuHl4Hm6zL05wfFwZsSHTyQzEt4+yKSnOzLBUxrx/rZHUR8sihf4PGK8HuUu9veslsgM2xqZqlqoHSu9eg/V2wYphFxKmGXGG+gv9MT9sBHnNJ/+G7o+wBxoP79fZqyiH4TuKBfOtMF44ck2hOe6J9xfa8jg/OhXUFvvM/ErgkzU79sB3vOj6O/2QUZb4Q0DJktkblcsP3clFz2LBVPlLt+x5Yb8oN1Y4l2ZqAWQm7pIExIywWoJAV6/+YbgiEzFqy8yyfugO9D9MlIEFw3jSZFbsc+kOkvh45jLjF6WH6jN8Sz5wR2ZCmFjAd3BvvBgTcT9iXWzPmlM7itXZKrLmXwhPb6RAfgOmcprixu8JqdjEcVZKrPr6WCCr613RVRO0WMQ45hBRiNkukJBRsl2egkvaTRJNHN3Gdv7Kcb7dI/Xf1d4xsrnsUWP552K6EPw+vMXv0HfLy9FmM0Kg7WyhEDVHpCpiIaMXul6BP0aPVY41+5fmuVmAUk+IlOGC9TDeSZ6DCcyEXXMf6K2Bl7/Y5ieeTg1kakSEr/gfRHvMofngzJlta3QQ/0wvjQ9XzF/V70hTU/IVNXlkTAjneUQ7UUd+2Qmnre2NOHpU5xf8UQwJFnUkNzfk8K7LHv0cPrrAzYrUT+7DPVbG7Y+5HmGHmrroIeU8iqEl7E9oMdZ/L7sFCL5dtJdzEf2RQZdSDk8G/PEgyy1HcadAj1OFON8mlD00MRGfXrNRd8N2cb4f4XIMH64SYhzv9xruu7QY981FRng4aDgfWixg8+EvbmTHzFeHqdpDYFxQ6Z6yaivm/jVwv3p4/0PGjLVbyBc7OlHD67PUZ8/s3EB4d5VpCgdUV+ucYGM83xNiXfppzL1t+oREt9bcXc3JgZtUzWA+6PtC6eTI0dNt4ccgmuADNIkpvDYbG5NWqXnl2Mi+gdK2giB3+yJn5PLl2r2aFjbeT4hzk9DhvHyo4p6UK8J7z9T5++7v/X+uZbce2kGtKTPDwA4Y+G0GTLVT16YkET2yDndJiUN7ecZfH/5k9yXjIwZ8yiwpNnyRzztmOxo9jTP1nKVLgtH/rRfKo8PC+IiXnBdpxhf5ek+Q89uYz5fKch4p2hKIHE+28JR7H/rfip5/q/O/dH1f/7777ROtbu8ANyZPJNcPzWBXn7jD26Bic/AY8aX9kl7hrzycI5l7/tXneTIVH/WqcyF35fUb/kemrV49zW1MQcqxtaFbLE48GhmYI7KDG5AZbuYM3t672ggxRFq6gl9eB0OHQvX1ys4m8uaOKnoGbwrkKliOkOmOpT9icol0eFR3nZFOIg9udVRukC/lCkPtVrs3xlxqqfUoyRKRf++xzpOoVypyBTvDJnpcBXn8OIPMpVBkGl+SXqCz6VTuc9dnBOT+uxAPNgf7j2T9Yl+Ou0ClmuVnKfzOKP39MigVo4qD2cKMtVpV53hlVNV+OJdwui8UKAhW4WHy4V5ot4v/oepLt8FatZEQ6Z7JVfUkO9D9EL4U89KJ3j/3VScI6ndBPyl9SHucRHJtAyvGkRbZyCeWXcBjZP0Ails91IwWe/QVxELoIkJKaJogUz5SXwK/QFQEzXN2rExaSmk19VO8qtU9MY56S7k2pOQ6GHi38exhUy4+SHTxPcBNd8ZdfQ5ZE3cTY1MvUqGI7z8XJF8fYfjbbSiZiPpdGTQFebQK5M6qEoPmUrZo0+lY/US9aIOxGefncFgvRTvYi+owfJ67zBZ0u/Qu6JXzp4jU83QSMJrJ/aofmQF2ItFmAXJVCbu7aWcmPvC8S3lFjV/pKI/IH43pH6oYY562jXr+9hBTVQwR5QxMpUXZDt4LG/IfI8XaujuuYwgfflHyd/00ont5pUEWb/FHG1alsxGXQEo7sc9Mr1Yl6jed/Shk+e6cKJyKDGnif150RXjKUt3Mvu8yQAfu9Iwp+EkZY+F8oFiutGkwA8eNQtETcuqE+ci7yWOT1P4EvTdx8TnoyBTrQ3lB5+ywxz4OyMDa83xCk1xIDzSR/S9nxbjPZyVMmrkE8ej0BUP55PLSDQx9wkbjz4y04nqPJqIOujRQ9QA7a6CqcSeaeW+/EKpcJMH+2Ts2NXodtDPVGSqxYQEbJgpG0gl/cTDl4xMQjaiLvhuiznQ8vD5LqrFF6xLLYulVOXLNmcSQjoxkKluEeyYr5AK3p8Rx/sk1ol2sd4jQwmmOoh1r+YUj8hooiYrShwytictoJx/LOJHtxGZVIl/8GgbsX/qgt/P5sh0zbs+kujQ4Hgcbq8a7uZe9JQ9IcPBXvQMV2r0DMEM42nqI1NVxQKZqvR/K7Z9Wh9IZ4+zFJHfI2MrS1lAw78X7j/bvcysRNS+MF8m8VFzS/bkLTJxmGM8NtVuxTZL6QbIT+Kc3F30d1z1F7hnJjJV26PH2NyXKTzjkEh+bP5mTHWGAhlocZH8fsgS1jeiJ/gJkKnYkSTMWxUNMp574pEzomdZfIoE6uf6gnq4l/5hqqOB8yOyP8h0iznqX4nPjkTXou/oVb7nADNkKmHtOna7kTN8pJyIntjI8Ke4GqDSxLvaFNMZO23IE14rHeMpP+P4az15QXMrkHFqF+fje0lqyI2pKYW/NzL4SgsyuE8PpyK4J6J32Cjq/RUztfCPeeowrZpWEB52E+61KzOh3ff+gWh+FXsHRE9vhDkPyjhFPTfmOB/JIg6gVfHhRxN7/2X9LEWmGj+nwkcYm7H5tkJP62yQ4d9q7rCuO0aQB1PK/VUp6gF+jhRaKUHmOXfTjtpWE4C9uyWEPyz06Ik9OnCF2Qa/9jVJ6Ht/RKby32/O5W+GjFbfa7C0A+NB9RwC5m3MBm5HguPBnKlBj+/lFerXbFf46zsysGV5C4iqAD3i+on6/3wtVeh00bdgyacrOjO9AziyvULGao0TJabpwf016blLnQhUXz9kcJ2qW84frln+XadaesuPZO5mA+rB2cN8mRuo71vt09G9pZ2tlT3KmE83txmdv33Mj26/Kly66IFu/XCwNld1zd0TQb29vvYdRFRDhvq99Zou48UFbrweuTOnXUkXyecE3pH+JC/wkKnc5upZo9/9CM9vW5km9HGyvmW55M6p0L/08RkvcF3t58TsctSX62cjAVT9hrhm/llRtr8TsKtuy//N7/6W0vJf7VGn/++rP4X8d+pNY3N0g/c3mRXutDINymeHL7i7Ffr29tp1dPmOkSF+0Z78XaeC01H/y1TGQ76jnbf1PZTbDTKVPaAPn/IKc+rbQg0bC5GjbMWAdpkhU51efU39CDW7U6eMBMkU56zVPWzgu+uaeBvpQ2kzRCn4trkoPPN7p9SXlxp+3mrHQzTQ6MO3voFMhb7Hn+k7hw0vzqFvXPSVnpR+2d0aUmhjVawta1bG6g1n8NnPMIer4pzd0S1OkGa+yoOp6Kn52aw5WM/8Q/iuDildrhsD7nReEmcCbUbfbkGhnNUqCdwQNbj2ODLZq0TGUkTOl+bNFEC7KCRoqymlSkUIvKNmyw3PVjAHKssDtLLwwbMdMlU68VVkQAdz5lq+r+hk9Ynh6o6d5BijtqKh2Z/hps76wnPqxKENUS6QH797vD8LNVteDRbmWLQ9YWkgUyJAUXg9+YS7koGMZktbCg8320mhPMfxpbrkwHPWo+89bhWZLZ86MjLLRT0eBa+nvDcna+M+VoV3P+Ac9xg/wvNwUAp/nOF4h852AU9+RKa6+eiLUzXtoAxELYgTR03F/0CNt2YHErzPYLDdBb+vtAbhyzkylfEhN/jEb2Sq6IXXbxeDjpq3RF937Yd/mGp9CLaS94X0xC5jeob374fMqu2zgKk5Mty7TDXu/+ivZgd2dKDevE5FlG8ewGqzU6Dcdzoy9vyLz2PiY5jQrehVcUamypJ0hKJ0kUGvol7XYhpb8Aouoj7OB3PotHg8IOaHNXdq3yrZuUFmq6dbzKn8h777jP4Xcj1AphooMg67ph/4JBNN8t/So2TH5Z/6U6FB/OygUibVxxFq723ycO6oHeN5hUyRVgcpvPkYr7OfdYXqMhISlI9pjRqopsBfp63EPc0CVu2PHjw+Lc6PcLUP0HP4yEzRXifRKOpBKU8yh1coepUo5a5kMy7WYR6+iQxYqzXbqd8dpIbooTvGRcBezXYN3ScU/eFCZA5F0muoPqJXzOYl9rgTcwD7riLTReJMiViAhc8VoT3IT8hUqejfVi2lk+RfLz+Zxe6yh2xXaMSXH9cde4ztCKUR60X4vf2+DKb+HHq1MSX/QR4y2wTxF7LQO3KMJGSix3aLOX+5Q6bKZNF/8aZWEC2uqA9nUbO3XA0c6vkKmY4byFTPQspx/n3ORZSJdZh0E2P8XcJzEeocmcorhjk0YXoh0VdF5qu+RIL8oiNT8QM+n3i7HSBT4UDCfCPeZU8UZJ7giddzGYcVm1km5rDmsuPR9oTj78YkxfG1SOEPq/zLtjF/QFceLxjvBc73mFtPSKdffJ6OJwWsy4dG1PFHhvhG6Lmq5zKBqjEuyCARxt/klCJTjRiYoXZEpiqvgvnZDHNwE5s1TfZjDtEpwRy8UHD85QN62OchEJ6CIFNRsS74qaMz8TXyQ+bi+hO63/xQhHGlihrH8QvqxDsUfnDYzxhpB2Rg0zTRQ8iq85epHPEuLsrarGPwXl7gpZtqEawJ6lNjRi+wmTkhPN6aAd0s1Q4SOKGHvq1Qv2nqe9DPG/RMK0PsZ5odA3iQKc7v5oWMR009hSxlyFSRInoWMz2D9iX6W2a5Ld59+hF08wUlfqLh/Z2XhEJ3u6JHTnK8f7lfeMg8CjJV6U0zqhwaDvfHZUOcD/8kNJR9BYoffxOXuaKnt6lVENeV6KNxEvsx6auBYFcdiqj7oQeXFP8KXfjFz2+2yMAc1Dnwd4b5aU5Q74prqsKbXiaSM5dELaCbdgD/kS0lt2pkSpPOdJHx6p5763NzUn1HQya9vraEsz/9+y7r0fpOh09hrhDg2Ty4fsG5ersi4AgA9LT2dGtjHWXJ+a1vX4qstMfxoCvOp9T8h6lk67fmvLamDs1/5w4s9TASt4iRqe6r+wX8HR8JP/dyRjer8ASBNPwKHluX7C9TrTL1K3mXd7v6++5PikHsP07bjl5e3gWcmTvnl/f1XtPAPiBTPfb/D3fn0q0sk2zrH2RDUFRsgpApKighya0HoiAgoFz115/I762qsxtnjOrUN/Y+u7nGWkshyYj5zCQzYi34ktOLRF1UGsSJh/dzOrbq38hU4ubf7FEXhdW/Kqn/965T/Yff/RFhaUOQSshUwWt+IKP1GeHxstG335ttQzY79E3vYosaGN8emfb9Cib078ePndEXJGS50lXoLkeFBQdADezvhQv9YsbfDXlpSWf31sScqG51rxSR8/0Xal45D1Ez2lZpaOf8rgDnBjW9Xc9Usl/OH8Au1ZJ5xwQZRauFE7SQIlPVjNdws3i/vrVO9Pjeq0CvC2Sq+mjoQhS1f/XvMx/QvQxkClgpCT2UOuYRq/8nU90vhQGDTpGJHh/8PVEx7II7dAK7CW+V6PuNBU4iFegLjreEDDuGTDWcdwJ6y3RLYagN1AimscD4oc9mp/kM7O1FQWaZDypClaLDZ+vL+uXOc1b9rilq6gd906vF7xfFFn1S9CNCQH7ok2r7iEylnPD7V7d4Rabb5QDXgz0UnjV0QBzVOMPnedwVYfhFJsoGdoH8VyAj6Xy/yT6oeS0BA3OisB9WZN0GOuS1z5kqwPGdF3zJPnVQI/cxXv9zKyET5hY+zyCxD/RpVoa9+sgr5s1/g0WeM2UPTXlQeP2cia/9m0sYQn52PyDoiwdJb+FTKqgR8x1q6Jzn+HrhI2Oth+lAJ5+5UPjZnu/nwJwqjNIdqmWq6UG1R825XhDi6ztOqzDg+xu24eZqjzZBpkjeNqG2dTtAbvPeOXKHmntO8PsKzTjp8bzeYY4f8fO77ftQRNcKmUpZWphz69Fk8TPCnB/WSgTD8mcUkT8UBBlY+sFLc5BBpfivnt68DwDyGgtsRwF6wMEFmLdr3dO2yOCkRGZ7LX7I6O/ZJNLG0gcoX/1JD9P0GdJrWXfwGt6nIiA+ana3aUV4152lxycfGWNjI2O8LffCYlXkdaz5u8O8qFADExGfl9wYV6h5/8bwPT1KkmnoISBdIFOGP/TRSiN7UID3F3N/Xeqo+P9980CmWlx/QJenmwjZKUemUXhd6WHGRkjbPTJVs8XrQcegQNYvgQXrsXCptr+t4RO3/Jxbj0zyWqPmdrcANXbl836K6HSA/RIc/7uLmlcezRCqcsL5ZfH5Zt7lF3w2Kmpm0F5XlN0KZEqJf/9ih/frN3y/0nDB8fdMZJCzhkz1sZCpYjNwVnSckKkqPTNYfHI4E5VCAyVJ9kJs83VW+zWv4UpuWwxjlzPVIDmQExWZalepB7rw0gzen/uRheILmaHUgw5txO5YBPNPnlD5g+PfMv+sh0K9W9GQ8B7fZ97T+hM5Gf3Z0gjVjK+jXnvUfFcuEnjqV4MhY6Yr+qtzC9xsqWI89zj+CDPIVKbDe6Zb6BkuqzGHcrY/F9FbQY3ubZzvqWrj9d++OL670/iG56VAhuhX45YeMmS22p2dWbhyiwPVjOAG+vf4T6bKvTaCJl0jUx0P85Kklwtq9u+6Lfx7ljZU64QDvEd+pmP0eX2nZhyguS+QaeNi19AqSEsoXjtkiPPyyddR0dPUzgEZZ2Hzc7GuXUOdDZcinvOe1/LQZRDN7/zMBq/XVK0wn2A+xPy3XOH8P5abCjzTm+nuOZ2HhC3iDsIT3+Pt7jF/x0ucj6ld4fhlE+Z3e64E8DnW+HOg7jrqMfSwr69wYNEsUyd6SqQUikN4wL/XnkDDhnvoVcRr3A7o8X4Ter6+uKHHfG9x/gf13ofbakx0NxSHhJzFOTLVbIEM4O+RqbpAV+D9vr11X3jxPhDqrwa/oMhU6Y/XGzwu3xCnKsbXLkT90m/pFZquRKbSAjWh3vHBj87s0CNOT8x3ZtIi4xw/s8I1/YdIBPNDwXl/pIK5J2Sq115DpqqNgblBfSLa1Fbo8W+JrLvWFvPgX0wlHoReMIVhDKlToF5GPxnz++nTl3/WqbaQ4PPcTf1E5hfUx/5YrnRfiTG//sVUYnLHfNPdLhY5vHYtsO3uh79f3Uqi53OuP4uv4OljkpDEvh7glsXfv3pKJ8T+njx7wtRUsLK/iWS9PRn26H4l3V1+kcnea5zP15kkCpdDj3q7X+Y/uFbTuvAW6lkks07bAfOUjeAevn8rUy2Ff7NHXRT+2UBZ1Hf/m2p+biQMtSBORZ115wchBE4jMMddM28wkKmyDWrw+9mqQtA95qV2OxsnyCT7p589AefYRcI5M0SawqK9NoWUePxd3Frb66F8UUrMSakJn3WNmhF8h4zseCGbJxpoPdidMYdM1h7AH4tV4fnGWSXF5XGHkPpLxpTFXCXjhEzVz7+qHqUL1HhXkCyopJKfdZ5PFh1u6PsHOUANPM3SjoZT8YC6lTFn5W9kprgzCLyCitfVXaFmrzzBQN+51PTovE8T+g7PDua0e1e4ShypxGZLE8B1C4GJrA3JdzB0SMVwJ8T7REFrclIMqHMB/5/uVd4/MN8CrJZzwR00vN5DJWt/mMqCJ+as/FVQyCoVczaCyoGqiq1Bm4REiMwF+qSs+MaQGKQr/GUbiwSsnwGPUcKYHj+WRbaBgQxZ/3ZFIPJeM8p6vMA7Q02OXxEy5TNLeS2Bbsv3mOLnvQNkunyxQd80k+ySeiMyQhfeNczJAzJFuWgPUFU65sylkf6DqRZIY7q3OM4tcqPCHp6Oxvth5dBQeMgiNI6Kmv7y0RcPm/qDvvFHi/jI94y/1kYJaR2hZuye2YEyBEnItjd8/p2FTLXYjwk0fD9YdFii5rRNcYLuhPMpPG8V6w9TSbCUmV9cFEKlTEHMoYbG4oCoqFmj0MLLKlHDD8qzpJ/AZPCMv6gRv7lj0Z8QKpAfP3h96QFzaNfbIY7/xihi1RQIlaPxC1Vio0ZjYIj08tVtGGY6zodhhRr6/C55zVWy1tl0QaZqjwGDRlkgoz94T+ak4OccneaIjOBfQ7pcjy20RXMq0H6jZj901PT+XptCJKj8rD8/ZzY8jIseiNavoZKVjlBqS9S8TYZMNReKK/QfHTUzu2LOU6XLAwJDkAvPvaOPfjiSB9lvIEJ89pCpik0xQuHlJyFki5zXMcfvG/oFZ6pOzWhV4u9f/e4sRO3TKen+LMyhXtXAomTHUHM27Qryl24I4c5HJvIqvYZmvTiwQNbQo/im1kO8dmTB24sYj/XZCKCbC5oQvbmHKPbGC/pBRs1c7JCJHM3uoS6roxB82+uWnr/IVB8lMllY99eO1ie8Pv7urYjKby7SysHrez/B0MN4zZnogZqfapt9EXhc7OLVvAKXzLe6v/7g/HZaZKpeB53F0Rnnk6wFGTRNxesrCdeJwrpooVzAkQVFgkyV/5AxqyyyhNBS8PqOX/sHnfLB8XC2v4T6kjSgh0ipEJQz1PwhtROoqGMgY31HkT7cCjUomlQ98M3Ros2hfvBaJzoL4w0yQ3VWnjCc3mcWvFtMTM61KOHl/PD6nxYylavf3lAVM2SI6oHjJX3+qkWRn1kchozQNJUTMJwDLcIynla0VtBTFs6AGpzy3lvv3M+AFfm28NQdeqA0Gg8wuCqO/2DuEnr/4fwrbDgI4c1+NjTO2xI+c2HPotOITDUI4ws9yGfPYmXC63V53femdi5FqGs/l84vWQpeujywsFhi/hxS8wxPka+zz+820Lfpv+DelVvBNWdzl6T6pwV/maHnMldjRueP0eU1QjG+1zGvF6bZAdRivtcjIbw2VN5gvi3tBD+fHrOJXg05xfmiGkJ86HfoEXwTmWrDaw7LNt4faU0dGr9Gj3w48vpMmuODu4lvgv/bo0efrhoDf1auBXd5n2GahBsylarwdSoX50uVOTWvkYn6Mc9sl4Yf3gO9z/l+zvpCSLS3kanGBJlKplNCjXEvwmNfouef25h/f56+g2EIZsxTtWEinadhjhtHZKqislQi3DYuuC3abk8kMdHUWHtANB036Hkd3oP4r/1U06cvzOGMTLVEJwvO9oj51mlnGeqndrIXK3PLPDfvO7L/CaiPirnSXf+CzLco3l9bujorwX8xZCy9e36QYW1kqJAhU82PjgmOjpTqTjMrJLfV1YAooF/mHa+zfzDV91dOzAdTFklQLA17+UqXgtvYt4a4v/0/mMp66UNJHgftC6Cc1wULd8h4q/6nQtDWfz9TSf/vCgn/hanE/xm1FP7j61Sz0+cMSdeJut8NyAQL69QDk7fIVPlqm5HvuTagnPx/MhV17RM0AfkKZthfXJKp/FzGp1H0cHHNMIbPLYPKPWHMzYc0o58nM+HJ9uiDjRPmkIyi5lXzBxGCH9f82zm34XpgK+b5m+2KvKfNHSI1W+ps/bpvyf0o8XdBT1UPl2rW0EtSm5CtueZVC163mNYOdHemF8FMsDsar3m/MufM90dckKn8CJmq7mVkiA+vXfBhqQFvydH0kH65z7i8ruCvHx1zndNhSywynCB2x6Lw4N66pBdsHToGO8wpext9+hWZqqAbTY9ZyfvQt44MUbSeF36kzbZkMUoa5MF2U5xtvieytyRkuiRWWTiskenIge0gvdT83OISY/pdvSK45dDp7D3FE3E38/0fpmL1lBzIytJNqPcXvr9hyftlpfYFMC/pegBLZEozvmnIuCoy1b58TGR7w+9/KyeMcTEZS6rubQa1seMafkKmet/wedZyh+MBa95jk7/7+25TSfCEzUDIoI17eAuDwuIbqA0VTiZqePNFZtnw/SrVxvhAZq6RqV4GauiCocaUQ4aasaszQvVbwZAhBczBzeZq0Wrk9aLODTLp3EbN0UA6wUvl53JKP/0HU4n5XNZZzftByi0z4FPfeI9lCXPoMkp5He8YNTyvdhkNbQnvJzogE2wBmWrhszm8ne4kRLOC++j3LYRcuxssWN0Kla7n9gT5/oDjNR2RqSQRmbR0bqgZ3R2fT6R/UghFbyW42tZO6EvQkdmEuS4E7xiZyu6VHtrZ7yhE4ovvDwnTFqqTemJRtkemOrxvAmQoQEJ4B9S424/vKV8pFz0U3lpJB4JM9XofUfOShWrRxEJk7xQfNfMUPDIyHqs7BO4ZmTLTkKl+W2TS9rDA+Lhs0Oe3pc7fPRZ4f3vys+jZDAR4F1fOVAdkqueIzFI/yLmIT9KP72k25vCpHNBD9tKBqmKxgnopIGPa869Ig22AmnvzUQNRvBvahkMH8a6QC0YvKf/ZDOB9jvD6xCFdUVU1X/B5nHC83ddVpG3XdlA8Psci+JjIVPtWngApx9TDi/rt6NpGpirk6YLz44BM1c04kzYaMgwl+P1vo63xZ2SSKL/j872meQVsg/nBVy/IVJFroke6augZXKIeqD4bU0jZ+8hi/bObkNF5zdKx5ufgOgfjN5EFeLa9JcTrGpmNmjUy9GCei2B8InO9lWKA9p5T9FgBMlW/tm/QxeUemf5ti9SdY7z/YaqbivPxPskP9DwuMl0u8pqbhvCEVA+RqeCCTNE3bQHZRdsXsYFui9oNr9912iJDLGYYX00u3eDlxmc9tIwC42sYYzhbEy2C5peJ9Jhg/ivfHTLVjF4yAjHOPzh+tszFWVNSQZcP0C/2WhF+nC9ySiT1kCnvgxA8M/QUaSwU8Jo2exaoexx/52aW0OUWX0fiddcNr6igwzzJAj/mNXpvborMvDzocfnE5+0d0JO+qx96HJWi53s8liXcL8h0bBUNLlnt5i08SvRc8bNEj3G9BTgfkyP9q5eQS2dzw4dhaeB4xhqOj5S3D8i/9KBHTp11tJuMFOd/aQjB4YLxv1eMCBqP9w3YrNOSKg56wOF8VVk8hnj/jph7vD7fDT1pcAnJ9P45wC5zZAB26vm6mTMHZkpv3X0uwaKHAhk8ePCe6KOaujSpNw0yUIxM9Qkxf9FHC9AsXcy32wifV9JrP2CegR6xEEdC46+yg9f2hkwF10dHWsfHZ7BeSMw7de2WqNrchevZ6oU/61T78+UOibrcoOefBiAz7/WzN1XVs/Nnrbj0uRx6cPfcM88P94zMHxfDnl7vrc7E670jZiwokH4KZLYD3xtSqovJXnjBqnDL/HIgpbRDpprn34JNnZmR12tjgisK+LP16EKyEiIDvJLvn5Kte/iHqTb4KJg7o+ZEmH7a25LxWwqe/zJL4ryW5j+YSkHqJI/d5gtoF1HPvQSvJzh+VHDDAe/nso5XfyNTrdbiv3n3J/5rmUqV/zuZSvwPM1X7Op3xGZSCwKh1Ucnz6/dwL9la9+Nll5HLpkUNrlaYA67rIdGWV/0fTGVJZ/Q18gnnzOdhK3qcIF3RoEXNK70ZxuCWYkwOJmcw8SgX7us0JGSI2wAZQEYffvug5iu72IZ7PFvpfvnpVsQxnQTs7X6pexVDRlkSvr/G8jDnnbuppPd1yuu3CPxcToJMcdig7/8MV8yBfoJMBXl7h2xKkanSyg7paqoJpJ6NDGEfMabMdDTgNbtxjU+QqeYCvUI02yBTLabVitym3wkgsIvCH1YyIGMiozw3/q4IU14HOEukPfroXNODL6gujY14A2Fezhmbm3f8fwl9UHNebNjlWqBmW6wlUPpXzoSc6RaLYAfvtiRFFPF6J/pjEcIt3Ha6X6nIVI4X78Ez7UFnGweZarni9aTW+o6FIn9XMZvdztCuKTLSL8QcsyBMg5bpW4zRGeaI+o0/v88Dxvhixs+lnJA507DTisgUeZ/5WsLneWxUIQwYXo/2Oh3sxU6VCt/nOckyGYVm0+PzfAhQ0ktei1Br1kmIPYbM8HWQcdK5S1n4CDCnpscRNSaRUDPyENCXGzKDoXN5Tb7j16KhNN5g+M12RdALnOlWfI+8tEZGryZeR57OwZZ1Iuu+ZSBTSTkyb/268v1rZ5xPza794PMPkWnOfH+JudYdaG8majxQZKpTz2aQfZGpguLAz5F9UbPeSWKgBi/yLS3KYILPWCFTqYKNmnqvz9BsZ6gZhZQe6O3ze8A11zDH3Z/IVFnH69QrFTK6n6MGv3TUtF7lPYc3lyvm8If8gXLdIFOdJSehG6dGxokvZhG2M/5ubNlOUP+asxBuXGSq3UMeoLL5/sI7f177IgAocgM1cxWiL7+y4Q4P1ZR1b1HieNj5zYWq2RMBsWYH1LgYAzLS+1REK1c70IQwAYrwjNejCGpCw5eAzOKp5yJcxnlGpZM0g1cNyFTWRkeGW+sSlL2GTPUGZI58IVTQfiLUQHWhltR4+x1EZxGZzlqjps8rXvNU1zUhjjL+rlRvS8hNGRmsNJCJjEfQQjrTkKnKEe93aIIRKoUzVd0/GzrYyOD9rL2wuBNyHO9aGtD0nw09DrffiV4uUgV5beI4/KIJ6NxwSmBDxplOwPk93OQrdPaFr8N2E8YrQY3usvSohyv6nGi6NTljj0c9ogdkqt8PGTOLwCriYfdEZhGQaYfphOMRzn8hrRt8fp1qI+P3F3yexdTeoJlmvD+lqYh0kqoTBBnv11lVOB82S/MOdbzXkREbvJ8qNZ9QntdnPb5OPN6vATKNFSETxnMc32wSGnh7hiFE/huv/yuxGNK3aAlBnCHTM6bfwCw+6DneL2T0zjVDeD7mKnqk4pKQIPdTZBq+n01mmA/tRjaguh1xfrz3u5CqT74n/3A5FOEluCJTVRhveXtGRtfK74q+dnqJDGojUwkyxuNVHl9QauSiRwdNwxApthkEMEOmqpdZSfunbKEnxPwV5Rky5E0cSng8tC1e6DQH8vw9PmDfjxif6EnRARejy2u3YD6XHnj/liz58IYlFQKf18D9zA30sEqNn1+EakfHKEAmvfWGELa8B/nTSEPothrma6NCD705jpivpB+va64hUx2Skwt3Zt0EP1s/XHKxLw7Y6WJd+M3t7JL4c5pBvN82Atum6KEH6/IC2xWRqULRBrrdXRqI4mSvh69kUMlxg4jarC0c38UBPVabLQW4h4rCzySgh+xP/Bxh08501htDR7I+1yGqTpLuRYa8Jc5eY2imjV5gznOjar20RM8z93m/Pvb4B1NJYY5MRQKFn2v8dBCkMubb9weZR777yDh7JgvsdJw1xA5SZKr1UircdMLr++vd39w7rBhmhwsh6fz5Bt9yv8g4ZpuRxETGd/zky7yLn7hkGHZ7uKfNJLAsw/E4HTRmC9JsYuwd3Lo/TCVm72XhspXMmWx5guSwEXXrED4SImvLCWBur3VvvN0bAtVHgetxwftG/L3rVOvtvzn3J/4LqFYi+d/07o8QzYJIG4SCde55S/JL3kJEopXgCb8uIc0OGaTO6n8ylXhSjpBuNl92jiucY42jKFCTWkGf9MYcmQqoqZVOMQaFhZLQo8jfFfZEZsxP5iGhyzqA1/KNTHFdcR/kLS8Q1vFKd6MuEck8eNwgaIWF4CYXZBTjYaCd9gtFCA0fmUqaCchoi5lexHUNB3pcmldkNn72+zuzG2od+R7U5QxjSmEK5iRe4y31XVWIZ7xurrJAJnqJd77uxPvvjXQBcJu+ne5JUyOSr/k4wKObCuaa7g3ISAwN0jRHpuq240T3vGZdOknIZI2APlsvtTU8fue/esCeRbLWJGQm4bnRL2cdmeo26gTysFZ1NIv4/fSoYEw/eT2tXYxMVX13IXiZ1ApsYXw60hkPCs4hxJj+jluVlD0ybH9ykQmvAzLRdmeeoa9NZKqrrlrUX5vIcL6/1d3MQaZa8NoWVXbh/a1SHN8dQd/fz2ONBbM4Fals25izM4pMFYvIMH/e/eVzibEuQKaOFINCNT3weRq8pqkfSAKkaNn4finM4b0nvOETXpCpfutvSfcj+vZ0OFMWdcu/zkXaDHqB8nWBZnegD1OO0ZdKOH4uQY3+zdCHZ/TL19GuvN9hOr/Yi824KVjkDFsirNs9NMYLmVXd4P2tIv0N1eNwLOLr45mgH1Yc/q75oAe/MzKG801n0BankxBVd96jeS0E8KmPBgvXJjLV11RQ86NUE4LAwOdXO+kZXvONKkQ3x8b/31Z3uO1vK+avKc7XLGcOzs8nMvovySa6fZsdVOR3LMLq+QR6ogZq+r0+6eGYIlO9GukHqfowkSkvvJ7RVUemqr2zEKs3BxkQoQmeibvX49MBNcGfBTY0nYKM6/4eIUn2QwLus9oIbHfE66F45dCvtzw+dPw+R2sHeOnrE+8pnRNK6vEH+bjmTHVEprI71kP5Mc8s6BotoS2xZ6gZlS0EF8YsetVkCT7m1uA1TJFJrnZRoQZfcPziEJm5yjDeg9tTRs1IUfPSo+FD/15oRTxtRpG+ErmAtt0dWOQ3Vxy/t9BC+1gfWfC4IlP1dY3j6xY4PzQVNZ01ugC9CBcW/GSto1Zb9zCo/l4IZjb+//49VvDKFsiYmwqfb5RXJQBL0XNlNjLJlWE8V6sHMt1JmFTab4UHdMGV99OTrh3vAfyB4XZBxnJ6x6VOXf+gj3OLRaq3m6gYSBM+bziz6N4iU62noocPtWkRs9vU0eLUxlAXP7weWVAmOkv8IzhRpghIeMi05blNIF/NdD1yKDLVomIZDDuwhDjle6QXq5TXDW/2LNpRwaLyZ6yhLPbIEPOIN8dldgyF1iDjtZWzpe97EcEulCgLcr6H+zVDM/BZisgUSo/5UG2cB0SRi0ylKGlJr4vagHxDNBbW0/ev/Zgd1GN2KGKY0FOoqyKHppH2OjLDc0XNAzLWK39ivG30b0Nfov2CrqrOQuDeNYumU5dBktd4ffUX4/lo8b0Y8Rbz14a/67weLgXc0tsWmfo1t8is4+/S7B/my/cCPYY2Mxk0O14P6mfg/a9F2Yd6ueL1ocYvejZfuUPvPA0h6NF60HeqPKCZUWT4dv0l1JqN/F3yHvM15h7M9xV6vgb/VA+r8RKSw+zHwHlsbgXjS0Qkp8MVbh9pzdgLI5XoUj4D9yI2gvehGD/bbnhBYB4Jr7GKTKVu+Z71EpApH7Mew+Zh2vDMRfTgqTy5NJsNXwBvgx7xa/M+E7tUhSpWtgKb+Y+GiCI/B/eql4KXH+UVKd4fB+Dw64s/61RW9Ejglq03vF7gYP1XpkJcdKmfbFocX77OSdQ+JJpUHe3ZGucz257PJSFFoACvmFj4tYzX92ed6sf3WtwQUsl3tn4Dy/df5j7ut4ScID7B9dJ9de9Oti5pSm8PibOYkJk2OB4qIpc9Zsmke4ogN3+Y6rvIlsyNX8hUacH/QInEwvzNcXzfjTOCr0dr3d0095IMsFfAOZf8HODfu04li//m3J+4+J+xR/0/Xp9KOW9MSG6OULj0e0aG0U/IVMvdqvBpl4QkPLA9DOSMTHUM5olWae0RyqPyLcxjdbFI487neI3eXPDNHTKVyHt/NMmWFkFP04QakXyE97WTdVdMBpeQu40+Z1ujZlxeY0Z15XcBpp4kwZuryFTh4xFD0r8WhdvnM5HUDJnqHe0VjKGfmlFfqk+Qi6NehDt7OtAqMQCedqaz8HVXGrp7ygl8yi/PWZ3N+72ZOtTuEhmix6RGh76l8KqeuyLKJ97vrn3ZwE5KK/jBEZnKeG0O4GfvQvdfqmmR5XlERnJ5PaXqiZo8v9X4/2W8E4Kzjfd7Dp0V3PrHTPDtaz+R2UdQ/7z7My8l12xp1OG9sjCHiA7vmVvWKjxhh0yl55eGqO9rAPF92xbuM9s0xFxrBJJo3xeeaHcqqSTlBJ+k2emBayMTLTaCBR+YoeYdGDLlImc7qJ2PLHiS9yjJ76PvoN3zns4636Mf3JQrX+tGpjrydZoX7w0xfCW1iNeprf5597daPiTdz7bIsPmWr+u9g7ngUb5fx/gZqJH9BzXdDVBDzTR9Q51HVI/mBfpULZByKGoZNcMdkKneeu1ALfW0iJ46MpW/MmOo5BqZSn+gRutGe4B+XOL3v9Yp+bNONTu26JvSzYBMfUWmyi825vzkijn0qphvaOwUmcaeoW//fOorPNEdC5HU/wh9h+0WqpDvGW8JoAZpnNm3gaHHlzJHHw9shFL6IVOZjo0af7ItGBbow6OliRqavbU7eHKxYjiBxhCZDz+/Wdv8XGWRdZToSgfFmOH3B7sdUEm23/BkwkkPmoq/e0o5Uy3WJgtLvp+HkgIZY5Wei2CaI+NsG7OH5xigj553OF9fRLAh3bsaiyYTNfWZXRJ42NJG8IrtSCjKP4PsEJMiLJOnRZ+vtsf7mU4sys8aakJff6GzmiPm6obXItCQqRqzQqYyLr8EHwvbwrP9IlMJQ3Ggdqgs4XX8Giz48HOaS714QTYTDCG+ifh8L57/AQgyGXPsHOPR3ZnIVLKvFWF6xee1E+oCGss76GHGzyTgJ7fw6s7IVCy9ijQ51siMesF7B+U4H9at8oNycbroaO6djrJJ7qEdtH0RhuKzo/bVrKCNJmTM9ROZqhXjAhhoMvOHIzJ332M8Z/YVmep7QaY6S8YD6sP7IETP1bWh+xgZu7QeByFQd8hUi7vwRQZ/IlNt+efXijnBS8vPeqTMcpde/FsHgyxgPpqpakf3VyWGzzHYFxEz0ole0vkRwvSLTLXUUl5/je9hr8+6HnxvV2QckDJ4TTdLCLsK473dyTjfWcCZysHxRaCvec9gZIiFgPG52+oRfLyXhQxsaVu6edsRaC3fU30Lp4keFshUOXToeZ4d5kNrg/Mv3hqy4M7eSkZ/Mu/d0iTIVOX+6lJDTZHpVxSZ9nt+ZvR8NXOoW17LhI44/ufeyOF97qgQySOv86/ULyjxAfF3xblF+3OSwnXb4PP+rKcM51NhQvr6oqc0DPR8q69WwN2aIdPNTsgMG1F7w+3hY3wOvB/nvESmKiYLGYrlGdCtrftQRiPGN1F3GX08jATjA7NE0MRZQ7/L9g5P420gg3W8F0+QBlCsbGQqwvO9o8ga1IDME6k5r4e3mDOIhe5WuMct6smXaFdIFO2fTHW9Olu4mwIy1bvJuIf+lMD6Flkl6JEJ/Tyuwb+LVAgKHZkliUYb2p2Dnz+YmA9+VfUFF16Kjow9qrRRdRXK5X6LDM/mJXmqlQaBJi4L9pFakYgz5wr3q9Uzd1ROqmZ8kal8q0AGudLH4R+1FDhTXSQYge4APYmrBshUa5zpRFkOB3tznWTm5ttZQtLzcgaOvUfPSs6zLXmLr8FeyfuV7rL5fUsuygzHe55/dbduTGSgdnkEWCRfnRmBBeTn9HuIYD4VvhPfgVhq7Npip46C78OtIV28J/byu1jqvpWZCVmIvyM86EVkpuWgZ3PC0wDsGq8Ef/6bZcSY9TPwx9dGd6/Xv5WpttK/O/e3+BdSrf5b96j/p2sp6OLehOAUCczb+2eRnOnjA355RqbSwg6ZSh330B6PyCjD7+Fqx4N9+MNUlvO7HMi1H2YA39+8cMsSNVCdZAd6E3NYfBGVkIYiMljamvzdDsUccnujD373OWHxuEYfFJ1zi9fmR45XRKsjlVbFEDfTovCtxXki8jM9QGHzekk+gYymvX2EYbnTWdx+J0KvvxowQy11PRwG9NnORr9B+1liTLWxgjlpCDRoDQ01tNWRIQxPovBWs10R5zP0OYfH7AJXMUamOUbNRGw2N+Dqu7ng59btQOYVMgsCzo7FszVqsugYFH3rFZks/qImdPFDgvAczgpXSM4d0TRkqmLWbPTLXkfNjpNagyc94fX/VGQq/cIUaKo70YNzjjF9eVMfXKHG718XcUmS5V6H8Or0zJ8F8pa8Cn5O7rdVhUBrUQOGL0ZatuS1IPK1Sqj2sTFHXGdy4UfLISN1xvcLtMhUwfPE9+D/kBE+VanpQV3g/8d6uocsK9Qi0sX5lsjzObUXnY0+7XJApnI1vqd/VePzXOwxBz8q9oPCfJyKePXDHF6JQgMvaChq7Ap9swbom4fqTLmGpVs6O9+u0J0qyqLXxHPqoY6gD6sdC64O7yc3mQeo/EllkZ7ZhErd3LJ/xXPDvFk/n0jUyhRqxeM9nidkkFlsNpBdjkdknOoZUmWnXzHH95jDRQuZaqeaW2TA7YmFtEDNC5PRh6f32gthTrQVbamEmj9bIYM2B6WjaYZM+hwB58Ou5Qyz3yeYwwV+LofXII1y/u5JmfFzgrxO+eatt5C/yF89m5Fx3l/5De1DOwrxsNJcivPjC4Mmmchwp69IyYWvK8lPZCrC143Eu91B45YUNVlFBiaZYsMraZBxXzr6cmOex3Bt+03BBhMZcy+3DnQXXsd90yGTfhy+zsJ2eH/R8qfSpcD4nvCSM5WNTDXfoOYO5+cZGUVCxns+6y3kJLaLqGsZjm/bLuBzQcYMP92uo4apl/wsvCGEJzTQdJCdN853gkwHQZrRKjQ86J0zzq9pgQxejLeC13zFvw8e144+l+0HcoRSPbDm14m6LBjgI1yRuWMNNf1RIGPWhY9M5ajIVCuvRSZQyb6IPYLM455Q81PljUwgblAjlVuVQ9JJmB+GwBapsmcA1Zm/G00NZPTQlO/wLnnNyqX3beipUN6Qjg4yVmJpQO8eMlXbT5YeeWe+p9xQRuhqhKJYs/D5NKPZQf1KcT66FU7b7TaI4K3Ye/SIOcbztd4fEOoNBT1KrBBqb2XMH1GoCeH7gwzjBWMK2U+3ingnIlqUe/0Jn90cr1/rcHzdDTLie5CRWU1+/aUgRPCKK4uFnwSZ/s861V7B+OgP/FzcskVmrRXMp1OEjzl4nBIIfFEuPOlqZ3Rf8b4Pj4K/m+u/QF9m2kLRZgcWPL67hDpH9oTsfsX5RIydSPdLjL8aAUsI5D0ybX0wSijub5x/Tpof/qxTxXmKjNNmnKE1w+T9UtETSvcR55fu4/gjyQn+myAzPGZxA+HOQw+94f04jVvhQHkxKDLgVQW6opIHQ833T8LtmdCHnyJTvfHzo68+NfR2VZCprJvBouzwJfT4FALotR49rxDy+1sZmE/Nh6rHso16UGaxA+7DvjFvmpDplu4c/jCVL8TIKIUzl4Hp20bwL3PMd0fTLyDco34EYZ6i5zpdKvC6DzIlyzF/fSbdRg+9x8+vN3i9XvKbgJmiogdyjExVhqYC7Z1tmc+6R0Zm+mYHSbJbFt51bk7E/Kte4+fVo6cWI1FTdo8bzw9rwa+LOSFD0k9/9lNdhBV/D3H8IRM9Z5jf2XUGZLv4GbYAN2Qq/YBMdfSqGbD6hJ71TM6rP0wlHJ9Swb4qMpUofBsIxM1X9+dqGxK/5u9JAoJMdT51FlG7BQVnpkyMDcrMIgf7w+yFFSFTBY9bSZpjrNvfH1sI/u8gJ+RhOQe4nSZBsD4fzC+h6ffgla9V4eV7vod+Ec3AlniNY/aOxb+PqVbC5t+d+1su/9VEWfrfxFTi93OCx+ks6N7wQIbJm80bPH21Yn5QWfhMIpPCp15hDrgPc9B6UUDGOXy+urnROLdf9ltwZRM1+LTCHKkaLWrSWsIYHHO+X+lWHKDN803hz2EOZDa3PWiSmLBof0MflCyXFsTlJDEv9JGpvMcngmgwFrrvpfeJbDYC31+TY867fSGhqzhAphK45rkur1s8R18y2Dddj5q3UlJashs0KwmZ4i6hj7i/bxrG9AF9l/a8bEk6Vwh8jAVnoiYFaubrCzj+tmXsnIUdgWLYg1+UueAmc1klR75L7Pntd3qYpClqQi0h2onqrgj9A9/P5DyW4F7lGXNv2b0hxwhj9mka6+I8PVCz/SMyXWle0Ac/TGQYX5JRyrKa6OH+d0EGiqkH7ilodbdfnTLi7pCp7rysk5+x24qwUDnCm/fmCV02TpSdFBM+zQw1WZyBSpkWqFAPT5kxoZwnpIzRhzU/3iso6XH82esG6Ht/yFTnYexoe1IoFItQZcF69ViR1W1D7O9aXxZufUOmlhtDh27Vzhkrsiyh63n7hfxIT5jTZ6ihkYy+/L2eEyFem9+MkneKGtMyqse3WtnSdGNc4W1t0Jcb9hXv304jGPx6pwc0QI0OF7oBnw7Qp3tzZMy/mGoWmBv0ZeGjI72D15c/X/h8fiIQyi5jDU85O7LAez9duvjg/ZTaATVifc9VeiprGd6Sj9f3UwHoc5R9yDOH93A2NJHStdTD+xLheC3LtKH3j43j9+b77ZY7ZBjWYs70V7Ik+BZft3xudYBevCOjKwNqRJzZLXwewVGPg/X3QAUzaOAZcKbSPNTs4o0kV0a2qYekfSLzljIy3L4969Gv00Ka+joyz2dADXIynK9Ofbvgz4qmx731AJIeec/WhPeO6BeKSucvyYGh26PncM7XA527fJ0sXJ706IbOgJpnXlf7JuJ4KL3q0lUx4u+lCBlCFHOXukSS4TNjNgtwShNqXPUFvDEs9fAaInNEHjLV289w/OS5mlCzXjYAsxqZzhAwHmdfjM+sVDVeE1aZ+LpbDtXhZgjRbXg2tLxLb+iYiEy1T3E+mCaObzGbIfPNY5wPWWh84XmTzkL8SXktCZMhkz6LPQvt566h694s0aNYez28XJGZtc/jCcn9uhFcfcHXgbvARuufIQP73rilvyNDpoLHoQgyFb//U9cNVNs1r2HZahZdR+MEdSyZQggLZC5rJgzIQEtLiE5dDnR8Ki20MuM1dq2soURQkHmSds/itYvxkBb5Aa5bnl9cBZlq9Rpv0Af8TIc3Q4ZZj0EKb3NnFYHbIlPdT2YGb/2OTLUhOqFKErygWuwNFl4G3tvHDEJIrw0yFdv8RDok+PMhuyJTpVOGTMtsH16ij57PCTAflvMBNTvfyMz/rtEDvVJhj8wmYLymuyvQ/V89r8PlQQ9cXh9tP92ewBsMCHGQ8Xe5bfuESruih120vHeSxs8FSvW5CH8Teg7hWqbgh6VRxMMS/237vp3g+W4wvi5H9HxrT3vCPYnQk73UByH05yNTGV++jl2gJxauCvfIC2TS5wrz3XxmutDSmLLAWu5CejzXN8gNjMdA4vXStnWdQFZ8DRb/hp1Kf/vAh8+4RQ98f+P8KvfyDvJzoQjxrxiAIJJewZbjW+HDen4g7PsBCJm/1t3qfLfIOqk24HZeI7jZC/NBd3IKcHc9xod7GC0a2/MK9SKnRaDvkKkKub7gfJhj/jP4uuJBiydw7M1c8AFNCFWsxxyJJ9sybzsbEjJ/f1QIl8sl88SzPBHPd/D7VbvX/6xThYcNenyqrQsvyZCBHnT3tb9q3Otme0WmguOvAQ9kRQhvE79ecbO3v0GKHiGbZiGZeJtVV+B7yD+fmfjn3Z8cWxJzlz4yVnPua9RfexJYWd/cP0wVKuMk+J93dyDKY0HgMbiT7trbO/mzn2oj+mPhh4pZEvrd6/bWui8Ed28gkz3z0z+Y6qxtcX6pfH90iCPDPM/i62aeh9fTivwMwN/LVAvh3537W/5rlWrx/6Ki/2/3U0Xp5gjJdfUT/DQ8d8S+7Bv0jU/07Z3QAfnkLUUN2yH3/8VUqzVnnHj86peVjtx+up626AOuqMFijTnyIY5XyLsrMlWi2SF1jPEAT2Cbwtuzi0VmxwJzdkrQZzwAY6zRfiawmYAcbzy6hnTeL4Sr8l3o7OX1Hekyw0BGCZQiOBynhMqMM9UvRoZ61pNKh6bAHPyhmhAPWlpSNhtjyCSes2alDbQTWg19L+Nnlw/DiuxONoHO4zUvCx2Zyzy8z3C3jZa5odw0RET5g/ssyAs/4b1iHJGp0I/5To/X37Gh0lIgyBizHQs3JTLkQomXEO/PM93Tqr4kI7B/MtVxiTG8AAOZjjz59RfIMOYnnkMcSboQhy3vqal5HkTmqsUY7DY45y/DDlxp3uve5i6LRJvwfnuJr7P1H2S6n8ZMyAJXY/G7xPvfr1L8PuGBvkiqeb9GUFQoxxxjvDoiU32yAqCYS+hL21Tp6H5x4zW21sg0m3EQ/6xTbZR2yVz/2CNTT8hU5fU013280JD2Uv2FJl0is+QJ5vDZLkXGiU4Ec9bsm1CSm0/I9zX+bBkpP5YQXKENfMy5ZXVV6WqNhhZVCcdv2CNTXc16D8OQqnpo5ugb58LDsjcvtha87zg0ZH/i5yQlijl/iCZC21LgPWOPyDRmuHNpK0gAuW1jDvcJMlWe6Bt4wfqkx16DmneRkAnyDd8LPnW/ifqXuoM+m3C8tA0y91YJTPx7Uy2i04Tfv4ydGKKnJhW+vEtduuZ16gf7hUyVUNTgMz93+F7j90dD/TzQjVs08DJ5zUlEdaBBIUxQ+P5JCDfGbqL7M9/fdF8g44znPKT5GZmsWHW0iCwbNSF6sDO8Sr5HGJKHRWC/iTAnfza671x5byGJryv+dkQPxBKZ1E3w/5+OdBQCv/tu6S5PJ0gfLjKNIqMPb2mKzFKIlhDrMd9fZLYb+BSBzeJkq+P4GrIIXcH7DXYMmWb6pAUM5QmZap8hU62moQF/kWyY/wpQ082odqHb8P1s+hzn29TbT+h8A/+eBNeGfv3iDfW34z2DZWQ0eSx6nB/TCRl6eU2ovxu/8GZHZCq51Up6F+sW3sFmz6J4h8yzKZHp+JkGIX73GaFrmD/Bvi8wPzyuyFRvKtjQ32ONhbGKTIWhmEAeqMhQRrErqbDTG8jlBf6s8/1CNxuZqo1OJs4/D6+vdnVkWtPB8ZA9B8eH72nPH5TqYTNkJW1udgiF7iBTRRsbGS2rDAj8RGFxVuL4b+ZSjIwoakX0qnF+LyLjAZ+Va+H84TVId5qRwfPhUSEyB53XKNVf0MwtQ4/OBc7vg8NrYn4SC+eP6Yj0rrYRGLmD8bFZQkNXo+lDVRGMz2Yztwib8XXKWyUzb8fshE6BTaFTcfyj5Hm1eL2wD6S/nO+HuiHDjLGQQXV8IKNn62tHRUF/wlMR8OdU22X0LtUFvI6fM4ukCzLVdqM+wLa5B8HEmNDBsU/omVa7ItYX6Cl+6yED/9bKhXvjPX8Pz1MN9tpTkaH2mL8Pc75ui6YK86mHTHXeyC56qAzj2yTXkNYGMmjhrpGhAnnK6Dq/JVBbraHHMw3jPx91vF/H0fV4Z2O+36W3HXp0G5mqkQaLpC/tCvFFvDFPmA+EqF6MAfhQVgKThP5AVqdqDV7rNAIL9hg/B6Rt/nIYmSqokQmj3+cFIVyQqfYeMkv8Rc+ST8g4gTKqf+3BHyGcRfOCNYCeuiLLOTJ8j5Cnh/OQvEFTIZbqJWNGZnbkMeYA9/vUCX+Yqh4uEditty7c7txv/6xTiXDsCvOgpBZN3KoGP/5hfodkdiBLUaO2tDqiRwjCs0va3SCDty2Whbc73SeyM8+9vX5cJd2VGXpY3z7WcE8PyFT4GIBsP3Ocj590KpjDeyRP9/4fTOWjyBCyEee2vZ2NI/Ojs5mRuPZVe8lWi8IV78hkx/fHgOiSCIUpvTC/FNKyAyZ4K+aDdw7JY/fdQpTVa+bjBf2dTLVc/rtzf9L/LaP+39rv7z+9TvV5IRff58df4a38WUMe2xifsbGRBLZ1tkC6DSNQT/z9d1M+iOYTia8zpJNwrqq5is/sJ4Of9zPB3c5QA6V3jRoeSRiDSWK7VOI1Mju2RR/+si4HctAkD55PAzXj80lDurxvTuDoKwmZJEpKnFOPAO67gyh4cnpuyLtle+j6TGERlGpIHw2vXzT2/2SqZ8psqA1bEwJoxoyWC16neMPXhXwFmUmeoS8qnpwhsuVDJC4xCOYgcYe+qUGfc0leFtxStdVdyA4NSaYPhWAm5MwLus2WmF2tQLp4qkJwuiBTvTajDlWo7Vggoa1BzYpFYFqzFdxUvmdEmao5XDlTXSIzReaLMYdklwpz9jyei2RynDk47k4XwnQYQmJrRxfCSfwIvrv7oG+aLju4LgyMaUjxC1LDQCbNemQAIUImMmP0mcPK0vQw4u9G8l2ATBWrG8F3PN7r4KAo0F3XShF19ejSVzjaqOE4deKR90QteplAtitUPYhNHA+0zbo9Y+ZS9zpj1hH1VGuQTs5M8HfuFFIFzTe8k/1JjxS+X6UJpAqqoSRFnB1RQ9EeZpCv0P/HzVdZ0dJK8fkveA5eXtGnhr0dwOvdIBOq8dhR8E18nuMSGf19ROaMfpgjNrcQfZP7epSECDcCn/UHmXe3wOdrWGkFA9M50wzo28Ml3k/V+wYLbee6pY09bqBwpqMQz1bqgWoXHLjsghoeGko+0eJld/Cpln+tC9klTXiP2ua7V1ksMWQq0xoi8F8vibEQHT19b/Dzc3QRQqxWU0n1sf5ANedn2Tt1d6BWjUw5PMMjC0eGTLXdjyN8kgUy1XH4dlT/ImMM0Qo1fdv8XKrpMjJV/KK8bz2oNHmPZ+hSwp/fC+OBaMsQwvG7FthynG/JhtfXeQUPosf16UuosZNaaOv7UQiXym5LE10a4T2mnKkKZKqiR+ZrNdsqosdOc2k53TaQWkdbD096odI2GQX8vO9eiNLLs6H+0yigP9o4fqmQ4fNVlzXc7NuGefszMtVSDHD8IMTxWlQ439YsQKZSCqOIqvezpIWcItMIITLVb46M9g30DjoaINOubM4gGzbBsz2e8Xouv5JG8YjX94n3egwh/r9wkQv8exknjh+hRiqnHL/te8H8sBzx+zaxcoHnT8DxOfAarZu1mUDa0wMLj8I1o5cFr2lJmgOLH9XvQHeSPUIZrc0iLpffkporvYf8lVtFoN5/Fs368Q2deUam8nUVGW9qQ3jOTng99SNt6FNDDWPdG+PzbXPG/6XIVKOkFaFqPxNqq8UDXrOtpQdHET3j6c5SGISCCsG9/G2p8VZKeBYyMutph0xoryRMRNZffy/j/MuVNESym4gQskBtOIN40FQO3wsQ4/NfNacYvLkq68wfkWFiCCjUmYFMG++eFlVn5hsqJhpCMElXl6pKmyHTz5DRnQPOt1NkZ9DPEpxfVYrxqKltAfl1e9Yjh9e5f2ytB1xDGZ/3V0Gm2svo0fINfxfv8HPIIvwyAAk9mWd+z1uSmFUFNiuRqewPeoz34oaMz+tBob+CA738FBfe15zqQVV+Xeorxg3SU4z3v60go17c3tBjvfdCEN/ULQ03pgfFNkWmanZKQlO3VXkfCqUI7T1CQ7b/IEL17xvz5Qk9+kPTbAhfp5XghydkKm14rCBYWE3B5C9ehlBdcmQkGeNjvKYH6kubEuAiIuP1P/SEzsY4QyFwT+nEmUXToBoANtOceXMRPXUWVjNwPoMs/GGq0j7hsLTvpc42ptkQnQ4X8A6fTvCM4LjStvdPCDdLWuuevUBmu2yPoy09zl1x1mIb58PGqSAigPdDA2SeXzzo9sZS0SPc5BkQX91vIJjLS91H0O2IcZm19u+hLwV/80TGUoJrBUx8TIV7tJGp8nm+h8Qop8LfU2Sqef0l4J/VUWBxMVPJaltdbDkrkaluh1tC/P1HsX/XaMHY92sCkaP9HgLnILAL+eD8Whw3LTj2b6V7ozkLSXg9yrwX1Fr/u5lKWv27PerS/4x+f/9xpjr1uQH+WP8K/yrMSr4WXSHjXCTBvVidRcYranC5mJBRNvX8oCUyauKwKSfhsi/vWzISbQPwjpGpqp6/23ADgNK4Y8xJO2SqILYNyOaHjc7mw4OQJeU1QYUaY2JxQ6aKr78TRLWCcyzltRtuThWA2y3Fgl2Ne0OUK37fc+YqLNj4qAE3l9dr/62QoUoFNXfxDjAH01JD3YqVjFYjJu+cfTFnFbFt0SUdd9C9dZXXOLyIRLUkHco72l00J+gz5unVwhjdfwTPSVclET8/HcL1LNddJm5WZCfpCrQjr0suLseSfkWmQxaHvL5RjppQb04CRN9mizGU9QnRdYzZW3RGptpthy1ZTsYOczyvM0+Dx0SOzsBjesf7mfEae5fTjIGzYp/CP/pxSPThoYAvP5CpPN5rYLYrDlAEuYo+/YdMpAi8BmqLOTd8Luz/w925NKuqLO36B9kQFS80QagSFJDU4tYDFBBQkKv660/Wmnuf7/RWZ684O77OjBgx5lAoKvN93qIqU6I9qHOI/AXG8PU3ArkudGTAsMAYRy1y+X4X9P2r+76M2Bv/vvaQkR/ShIysXs4fsjRWmiMayVJg6gHH+6toKrw+/qz0tgLvfbPUPjDIgJop2MhU7TS9oDQ6UkZFgb7ZGbIM3nMNGeviZmvKfhNOBxOQqYwAc+r9IAdoK/k62/KNGuYkvFdQGuLzqU0cHzsvTGcd+hvmnV/nnIRRpkGXzDHnZxbm0KfXveC5qFHDTZ2fu3tmeD8i98W35X5NdWPaQBnydZwwQM0bjNqFZu8fGH4t7yksIpP0eFMar2Of03xeHqEvY5wPtwi/v3PjCD1FiUyfpsjgwg8/H2FaLYNxm+d0++zeCPNH/v3xhdB3V7+gc2/IVPtRtejzJo/w3q9PZXQWkTH6U8176XiWEKqfK9DXvESmKHh/si+/n/MjsznT8F5D0pmQW4keItzUm9Irjng9u7UAkBUX3hsnQJ9/P2ktvB/psYyC9LGm6U4b4ekxZDx5hj48XiBT8YrMZZBkP6DVPdjA8xydhbCrVIkKbIdMda4PZXhIkTmEiu9/mxocv+sdmfnKVi8IVktkujLFeJTjkkHnZ3sh0tboIay7icwcmMhU7/BS0eRrNvDwe6OMpy+v633WcHzbGJnP7h8hpT2bUNN5T2PxrebULYUWn5dy0CJn+8CfWVliPvGRCfYrZMz7ouU1Kd9bxnre/9N3kanKPeD8npbTgr/LukGOIsGC6fLNMYZwPmRtY2jRZfYjNDd3I5RlbpbB1eN75EVngJezQsacLGSq8Y1MUrQyPyc2fjA/HJHxB42fw1yoeH+HN2qYu9JkLe4aHP99i+atmKkqEtDtG1L3yM+1OYmlxbcAmb2rdhm8YoZM+F2ilxhIV8Fz+zsI4blyevr57QIoUt8U4vD0+1CvqAM4v3uMl0yHhuY5espKeeH8N2b4/CUhjoHlLXqiJuPrQq2IHtZwkWnDDhn+HDnIhJOqC5EAyFREFDJ4thXOp4L3qjlcdzm0Is6v4D5cQlou8fkOfYBMddR//2KquyMjU/0K9KRH3zzCc2+hpxTnyJDyg9dymJY7zc9izOcX/fAEd074uTkP8/c9FTGfby0iBEcdmSo7TAwGdYeMWIl74B4XGVRhyFThEeMFpwMy1sI/CPHzjPFPPgkyZMl7Y/mpHFJphvmpVCT0fIhLBqGfA0D0lBLG9Cd6dOd5PsNtM63LP0xlbH0RPf66Kf2flPEe6EUBab9ET25IDqGry7mCxAgoi9ILMkrw3KFn8S9yGdiY7OlXSUeIzte55p1FzP+TtJUgCffIVNvn2SVrn86R4RTMf4vvriLWOLchNR59+YepDuE2BNeaNprbUWQqueTHr/k6lb0VZEK1m/8Ev7fw+7LRVsh0XKnOp++2zL8ghBLiFhsIPQk960Dv/2KqZZusSi9r0cPqZPmCNNx/mFePO4ucktMBoreNPwtXCT9PHggkYjEJvn2/K3/WqT7mZ9I842yGf5hqkmdL5u9r0yJslR6ARflPOFdkbhBFerVwPVFR8PbG4BIvXG6BqUtk1n+Yqda7v9ujLv539Pv7j/dQtj6tjvZl8WP+fDHLcY4hUyWRLzLf9XqDTHGgwYP0/2aqvSj8m6m0I8bgTFc3gIiNGvwy+LsNB2Pw+fjx+jq8n9vny+tbTXdkqmR5VsgX0AePr1QTomHHz6LOiiOwOaxKdpZvORnElQ+uuF6U3iPle+rshCJDSbIWzXh/MPuMn1d8AlWIiwhjLJrqMxRdo5bR8oM+u1k7EXRBgD4FccqiWisqMO5ChcXnw/xDkq2gwau/894sZxlz7m9vQmwnbckWMjKVf401uFCl0BicT2tyVDoZGYDX6GN3uaKxVSNzkMdeC5fWh9BveP2B5y8kxtd5buRIVQmuH2Gj2bF7lsj4rhV41rbMouMy7UkybyWIZ6JWhoGRukR3ngxCS2lLr3Vjl2SrgwyuSXrBP5+TntQhX+c78hp2V16HeDwKRxgiusecfJMl+hmvEjjyY1u6d4pM9Xud5jieS5mFty+O/3U74fhYiGbIP/xdx1914c2MrxP58/7POpUw2cvSfR2QqRuJn3McvjOG2ohMFZ14He/F6ShEqyVqaJMkTyiTEz8jfOZM5ZsZtNOD8P578oLO7syBytYx5141zKnaLPEh8yKljG/brKJvXle+dHWcT/cX5jhPV0+OYHHfZB7HG+YsE5n1QpF5mx6f73qsn5CLW0OI5v3eovdL4kAeDboWzGxkqol1G9Sw1bEMCzM36OXnuFCY4oFFcntFBk3EFsorHy9JznL6LOQjvKI1akbazdckCl/oQyNd1Fxtg/PFjHC8sqOiluG5QY3YDDUyxCgiQ8xnX4Vaho5M+bOOWqAryFSXazbCCBoy1bv6NtTM+TmzrWGV4fZRAN2uZGQKnJgseH4miSa5ZkPVKMhUNu+9FK1xvkdHtmEsys5rAlcZ4NGPmhB6u49ErapuocUkXsbR+F3Q3QoZ7sH+YqoRNYNZqLnI0BaLVwdkOPOuraGTO2SqaqMic26DH7zK8lAGuravKBBWQH2o+bvAPWosLFFDUSQ2go9wi56l4P0zDQmZCg15Q8WlmEPZqMhg0huZ6LKqa14PCcejcXh9srDs4HU/H4W4c3A+rMNuglokyFSOUeSUtNMbmrNMhfjDewK/I9T8/jBQFs8iZKpyPKXgRdlW88IJ5/dvQE2s2KDyvQbOgupSlsDr2BnIQOP+RlWCTPsOd4YWundkqvCd4Ph/CpNFVYPMlZpOD/31bLHg8/gZFGEJmWqSkKk6nFhUXAQBvOZnKgTzFD3SLdlS8I86MtXCTSWiCUkEb2WjskjZfl2q5TtkqpdnCoGoILOzoEyhWVyRCafkuqbBxUSm2h+RqUodmfCp8Dr004RMtWuR6UEQQqDhGplqxtc91yHOzyzdogbvKnz+w7SKgIn5VvBMeQpp7WYEyp3K67PpyFQnhyHTuyveF6C6AP1ekwy66swZwr00dLNDxhpffL/WKUYGzLOggPdJsIQ4eDwkevIXKc4voqMnOkFIoy96inwsMH+980yh9QnH/6788Puj6b4mVXp9AusPGB8nikzV1BnAIGx5jc015ruGnwMc5ir+7BK8nstUx/B4DchQ6Zv3mLa7GLpdjeOxW+Rret7J6HGeTBUinb9LPLelDL3w114IHZmqK64O3M7HRPPfLd+vdLvaAJt6XbrmDBki8VQRwsWRM9WI+c7hvaTS7QrjA+4ZobKolnAdQ6rF+N2YL2XdRiYu0VNad2RA7RgPEJDPXPONET2kr70kCMzlrvRIfgaynL1nEG9zzH8/J6lI+lN5/0e3Z142HT9qtUXPc/u81/xc+uxD8ut7cL4HtA6WoPMaorZfge9xz/zZSBIZHrHqLG4C6l38sS1SR+kaohGZzc1T9KzWb2idmXhYle7XGXoyrN9PiK/RR/OJhUxEvnydKk4+mnf5mRLxNhcNbuJxKj05wM//JgfLWUwHZKqT07l/3v39btJSY1s/sQgqFP3DVLbT4/zaruYtsPNCLN3Dc4aeO39sIRHSteDG31P/DzLVdvF3e9TX//Pq7//nHvX/OFOh8cNnKBs/5s7X9xs5HFvk7kITGTvJkkG+P97rZDtDX/HXu7+LmVF4pfGnNHMHY1CMijVcIw81OMvQh8NXdOBxe6CvKe8ZUKXTD9DT70ZwzTMyFfDeH1lVYEw8E2Sq7dc/QvArV4wN8e1GaHr1wBPVBfNO4T0nmj+hBlu8Tnt8V1x6piIyxmSoQhhrGGPU5/2rDp7K4o6f/fXkOoJ69saYZTPHoD2v8dbu38gQ3wiZJkyZCsXvpQjBfcnPTrPnCdLvvWXefWHcyLItVHDi4oE5TokXpAZ/Dhdrr5ThcTvldFvg3z/nsSJE8VtR6LNJ+db5haQx37BDcm8PO4itcF1adz1Fjfwh0xVzFXP2VRt74u9e+PvzXWNRYs+BdPvvFa4Hs0VNX22BDNFlDoC3WLpxljTEf8jIkIGGTCh8kemu1wRzos7ruosfZ03zxQl91xxj2NN5D9EtzGfgvYnM4sbC8T+WE+9D7+x57QmnogZ1NKgVB5nzScaGONJ174hVt9R8qR5upLx0e6hkXhNvtwagyS+ZoGBv1Mwr369SoRBB/vQIi7fDw6Ux8JqMY0hYQPKJa37gQOmskanHElBzFiWvZ/Pk55xKvH6tTQg020ouY30//xdTSYWMvmlR8eNukaNCe3Z4PzTVkdAXl08Yl4aBz9P7WvQdaGd4hVwjVltkjPkmWEPmPo9l8Hgq6BstnF/5hfcnuzlqQyM/a6HqVWSYgqNN/ZH5OtVd0UKf7yezTL4umuUrwb9lvF7PwjlDdbOQqTp+Lq5tkgYGcjXKaB5fFPodeP2ftX7U4meFmk0sZ4B8I5xY4H4u+HwMuYMiSyy8nu3Popuj+YbaQ80LliHej+k5FjTDbV/G1zZViPr9+eCMCjIl3HE8bh6O3/uy0cpIvOYStZsdMsExPLJojB8LOm53AwzHM46HvFRQc0tkqta5Wyw8m/h98iFZw7gRz8jsDDVf1PQfMmFxYMGYItNIhviAuqmQqY4OMrPjoyYEabgp3XcpuxTi4ArZKOF8aQxkqsbWMmh8iTOsiX+//JU1vN6dweLHBxntmmotPH/7YxkVAjJImnQjvPTB1oLncL3RokImyI2KCtGhRiZaachU2YefCxW5Rl4xmcBloyLTjTZ+348gc2a02QuhoCKjf0U5gSaTkKHuLt+/ZzNkehRkLdR9ZKrVXB+g0V8mC1bS5UbdXO4hUydLix6nwqDBnT+//QKZxp0wUKvO8aGq18hUytzJqTPf8lbo27mA0Ijjr4dJCFX2QaZqeI3XxSm4wfM0mTieNXpG0UlSeMojMtWmVRe0PgYlVFp+QI844vWPLs73Zvkyy2BPrv2fdSp5lWF8tJBXVPry/UhLGzX/vJor5NKNIVx0Fz3RfIcMc7trGvRPgvP1ytdF12+ngfEw8HXF8xfosNVSKF8UGeqy5uN/dTLIeaG8wHvh+N+P5gMZ/G0JgWnw3kE7I4VQ4z2rl/xMg/gSDWhb9CzBdxol0v9iZNpJ2wrulWA+P59/FYBDMT4Uvm7LBAZQYdCWcREiU2nv7ApjYxFe3w49zuIkR9B+VshQhvG50f2VxfCO5EMZm8cPMtWnw/tdW5ivO17bRqwSGTDHYn5aTKgHuzx1/rz784Z+tiZNwmtQ6wkylf0b+LuuYgVuFTelm88znM+zAu+2kjTUF3AI9e7XAjz44ngoP7sh2jzA+OpQr4KThPnA8MYert9+JrDrBj1kncQ7uKjWjrnTJQXykfj+ona5RJsSJjnpw9QCzzv3zI3fm15tCeYHyM11yZTlrCGf1uudbXPpBfuzcRTq2H4JiTNHphoKa/1nnUpcRTifK3dmkPdhFAFxfil4s2So/jDVNpJXvBjs0JDI2z/h5uXIUO59Z5C09CmEhv3R3DrmTKUiU927DplKr29rsjRXtrPY7saSLbc7+LNONY9vC8Fd2Tt8LFlBAQPgV9rhkPLztsUbHKUXS2/yZxY5u+8Nft97XXpBdPr8g0y1E/+Wqf5b+v39h+tTOdoK8+hJ+Ar+B1BT702BMXVI0Lf/FMTmVuK9VqIemeqvdSr9KlL0Kc6H2ev7fUGG+0uEW76fMf8QImPk8w4172WSMizFzKItmQ5QP66b0p9f0Ye034SvHV+0MgR+Lu/dH3RgsoJzbEmkkJQr3wM/NxYaywv7RrbjjsB7qmQtOiwxdZRZgMAxELUMbN47Y5chUz1FzIHBaZWF1DiKIQwZ90HraDLo6st756gjP+vanxuyF3d4P3mLmq04vI625R3Ba47IVF7Y3Ih/TfcAfv8o2WvW9iTtWgku9KWgZt54/R5EARiTOTKVp6HPdh7+F2AX8X5l7t0ly+tp+4epzN98/iGCpaEvw8yjRevVnO8X8rfgS7z+0eGdWiS+RRe4dDoyVbKJLbI+bNA3jQn6JPHYVQTN0AEqe41MmNvIJN02MyBbnvdlBPq0pr2YIqM1Cu/jnpwN0q5HCdzXAxnOXzkWDS0TfZsx37Mw4zUFf12iwkvA8YiFEK/nL6aasWkhsGM8CzEnBAo8k1QS2GqbW7Q7lSOMln0sQ5fuG+pteF3tV0K02Dui5nxcOYWHyvvO42As6C8ukUn2KT5/bQcLOm1kD6rKUli42OD4jaVAUAP486l+yLi/h2o4m+t3zdxZh4zpliY+H2WvCLH7QGaM9KSC5voxWHAc0Lf/qSN/dg5CcNOQqc6yjgwRl0cWSCQn9I3PGZ7sgUylv9SKei9kmiHitTP8tRzSAzVRU+4Nf/fyxuejS2cfPMVC37g6yBZdWo4Njcrf/Ww//Nwjem4oL4XBQvGFjOP+zCc8qWAIUcXPVS09c0CGmJ9YJLnfij5+Ygcva+DrJGZh0W/HUNPrBH109MP7OSWlCfU427NgrtkSSa6xB86i2mjeg825jzaRScMe4+Paos8XNLz+R817CK8W+w+N52KPjLPC8ZA73rvFRM2tp8bSQi+/8npggQhVd0KmSu6/BfWq6QuFm3Cm+iKTCN70gD5WcPxS8QN/mCo+kQ3zLxp6nL7Qr9B+NRyvqUIGv7+QqV6hi0wVuY8b3W2dFxTiDpkqkHlP6xKZaoAQmco3cD7sHuYIWXpATae/IqSt3zXQPZd8j76KzMNOqPllnFItXL2RMb+n8QaJJ25K1i+mip4mfL6Dzvf//fie79dFSKB/aLoQK90en58vP6GdqfjzjZ/7fIX1APVwMbXonuL9dY3QQW2MlhZ0FT4fS5YbaG86zsfpoCDTkQCZ597h9Rxeck4vqY+a5bjIVMP1vCBGxULIFq2qRVN7AXrj/Spf2h0ZKTSQKdZH8Q55z9fZbrPfh54TrcDn/UKGEN2pocuOedDKT7OM7VfR/GEqxT0RFgq1klPYIqS0uxvOf0qQKdZsHsJ9SLaMuQEyR+1m6Hke/b4MLqcHoYM91ZC7K2Qqe817vUzIdOO7QYbSzzjfMrFOoXp7RIgda+/S/IHj24UXXh/r/l3T5SNMMd+8DkIs2rlLT8JkwDMskKk27lwiKeF1/OULMp2jYD6/UZwPzuDKQnQyHLz/be3AM7Jw/LrPR6Gqn1yhHHlvLXp5WFTKtAgewRuZ6j7+1VPeiTBe5jjfZvVnQSOT1wC2eV1458prlWzRo/o4eTGebbz/i1ucIXSthLn1fliTcjhbEF21NfNm214iwu61hPA6NIzteG+uhf3KwPmBhp5MmQgNtmOB+dLA+/8AMs/4kC30vHz/7fWBTBVLcQfhM5+VXpNivlnd51u4h8sdY0dew9OMI/Skkrdk3mbc3ch6QqZKonOvIYFEH9V4YX64+PicPFVDBpqSx+hsB6nXTDPJFDo7ngrwl4D5dvmVFv9ap3pam9JbHfj+qgM/bnlGZvO/pp2T6+veODt7g4ylvmcVGY/3Cu5HYRK8z84k5JnEBO5qMQmsdXZrEs1mKgTTbGJuxWti/7VONXuckanElWmRy3M2d7bODJnqE5kGOUwv8oepLGE/IlMNcQPp9yKivs3uBjn60RqiqMD7+YeZStr+3bm/zX/HHvXl8j+9n8oeCSSbzxc5PkNNlcR5CUG4XAlMiBH0m5euQk0+yFS5OhJV/jIKD0v5aOdkOfsQ8XoSAdz3TPOKL+ZIf6Gf4WkNpAzICzVdkxwKTYU50xt+6IOulnmFR9VgTAQDfze4aXVIvRnfwzf0LmmbnwupgtftZU87JPt3QKB9oI/0oitqwCmoD1B0I8aoRzDGvmsTfckJJ3zI7shUj1ELoD8qGLNP3iNYNpmMOTfFHOGMY0VyKqvQocXHHKDKBtXzzRHu07HVmBavkemmwx58AR6lq7nIVIWRSpCGR2SqwcAcfNVMZCpPVMrwEmcSPafzCWJ22gle4Q9ApvdqA66frUtbdc8fsn91MnTLD17/i9dD2Zi/DbBxr2mBukoNUjr2BfzGegtMEmP0KfpGAn9GeuandpeT6GseYJBb9I0yr8n4cWsDupKvI7x4XfLN6beFqyBtBM/Xz4Tk8W8HwSfBGK8dZAS/LG3oxQdqeMfrw8QiMlV528llvNzg9fxZp8JswHMaPv9GNRXUSF8qvUWCTEXu2QDvtkVNF8ijontFq6Cs5kSLxNceqHqe7vC+2vjzide/Or8ZMtVEMOcaKebUsyd48E4JMuHNxesvZ4IGzx/6umg9Q8bt4sJwth9+1pfNcDzMut4jk+2UMq7myGjvrVBBpiyRab7Bw6DUQM19izFqhMLrgneiIEILpyOL7wnfX9ftrvCuef8zqheo+Y7zhvL03LNoMSJTRTvem6jmtSb6OeZYI2m9P0zl3TJkcL2ubciMEzIVc1GDm4ahpoW85/CcgUQJ7383TC+D18Ph+3kSs4ehfZy02Nzj+KwMHRmjrVDTT8+fQY/vqYF+dSFCcH3g8zocEhMe8wU+D6ez1yR7vVy4fYu1wKwBfbR24++yV7bGgsxHptLe/N2jsjlq4faC9zvfCj08nylnKg+Zau6bDVSpZAphZ6noIXwcj9IYzizaLFDzq4f8hf7Ke5obETJNeBRyaFw4CNEaVYi+5qhJgZRtUNOnDChJ2AWy7XvP4sJChl9+a2Sqc4QMtqX49zc6vSCbl4YWX+t9TudzHN/nYXFk0dZEpjJ8GRmzipGpZuUPPQ4gU7bBSMvg1nxDKvvZA4ZqQMZE3F5TpMQbhHtlU7rPFBlOOmgWMsIdmaK44Hxq31OM8zHVhUCTHyG1Jhz/yjzz/UU6MhW918iYDjG1+CXj9a0eeodMdsDxt1f4+3NV1jAud8g0y9cnpPN0h/Oxl/n1JBgP3uykgRft5yXbiBivaN5C6AOmanGJdEIXfZlAZ89NFvQP9IyCJtwh+2FiC8cax3d4TgVU4wYZwlqjZynWjof/vzJZPDrXhgqJGYBRyoQFU/zJkel5j+7dGePvkg0SUdenAOJXhJ5ov5OB/thOg8a+Ynw7q4tCkwCZqj99dS1Kur1F1clMcT69cD7NNo+cPvYC77dnI1N4b2TAxbvLoQ4WVhllyn5NG7dJwRFOyDxrAZ/32O10GNM7esJZdV4T01vdwOkXW+Zd6/uH3IxXCffOwPgoFczP+ipxoC0ivP6I8fu3ugs+3w3G9yigx6ljGT3sZXsooynNQ6oyOYJmqR9YlO3RU9leiQwpueiBXyu8P7H4zeF23ctaUCp8nW51soFZWYJM8xgWpOlbZKpwhvngtLpJZO7ES2D3omH+L8D5snptM7jbqVZGv1RW6EFVC7hcHBwPX7pjfg91E177UGb8XCuhd94T+hbRWel7Z4z3yG43mG/9neb/1ohi0WnAfLnslxoySxKSgzc3wR/TTvjDVN165SFzl+j5NtKQ/79MRbyzRJrVq4DUOqJn7kJkqjYv9s4KZNS7up8p5Chdl3AntyVzy/XsRpY9bZ3V8bUU/GGLn7f9eBW4p9VUsnO8w/y9/xH0OLupdNVltyBK/VCRsc6T5u9B+hdTLcvjWPrFA5nqr3Wq7QoWpfsQE0K2uyt6hKb8aaafzyRyVdQG/Ncoan6wvBOiw30Nl6rB+ylhW/1zTLVZ/G0thc2/q1PhP/+b3v3NRvRpsUK/JZPVwSXr+RW5ex2sSjYIiUSmXt/DY3VCDTzLZ0UtXgKBZ0o/minuZj05lu0KIsWWeI1M3pfdnmzI04HXCVeQqTJPo/ASAXP2UUEN2c2DC4x2jZpRqxiz9lI9gLehyO1bQQJyZVsGwegKpffZ4PUov47Ae7HBnLefKxZ92RN+3nBRWWQUqLmXT2ZB3SNTBbDla+d8v8RD49er8PftioaZ6uGsZSH8sLQiwcnZw/vxQs0+hw6hfvQ2ILSEt+CL39AlwfWsQLSbPZibHk8NWb3iHXjHApkmCZwbdSRHAUQapQzusizRwJ+PEJF0V3qneGaRcKGuAQ7XNTvfhrEh3hFzSGLkvH4XG3PykH5rSJqTpsXWak7I5fcG8K3+XTLvuDWI4uwliPt9r3kZQd/Ebrw+2ObJzwkdUQOiONGhsP09C1HzFjT7pRsIhQlj+HpD31exYgvedULfrZTICIv1hBq14bUgXBWZBiMSmeVX4fh00vxGRnVEpvJBENzWsoFEATLgW1tLzAVe99tSpwF6LUHNrJ/fnOqNWUK7qjQh/M6+FhUP+h2KJkSmio/yhzY3vo5kYQ5GFwQfuvdMF54vvP7wMkyoyB9Ng85L8PtPSdr8a51K6NeaX/fIhHPocL7VFT6fF8X7E091CflhMLTgfkfffr7zOvKL2aEMDrNHTxeWvML5sDxqsbhDpgc1u0I9XmgZ7e7XnI5jXePnhTheVZW5tPoiUxXDQS4DeYdM95BWLuZMccV8ldd170cH55PxQE2lMWpwd9dfUPlPZIhhRMYpSVlBQ7dGGfy8n0KPfP9UIyonLWwuyBjOrHtDpguWFn3nyFyHSWyg0XzM+Y/XtKClI5uQr3kNWaVGDSm3P4Y5N1/jfBdwPMxLcIaWaBqL4zxf0M8sQCaYbwwhbqpvT6WLw99t8d4y8oSaIcRJDeWUmUJwDApCm622gkd3Rqa6paj5k+d8oBd2yFRSc0EmeZTIVLGM4yf0GE/3L/rswPhsNG89RwZXc15H/sSQQW8/nC/BYUqhzjbIsK8b34O+SZ7Q+HNdiK0j3m8/TW+oFZ0z1epi0blcDlDvddR0YVW41BOQCV4zm7JYMPD7807LoW3PRIiSBDVSu70S9OHzDXPPC/y+YrczIbsOOD5B6/RUONao0d+LXkazbu/SXkDGroWNXgbz40Oir5L18JLqkxDfImQ2U+e1B8Qax0O94vPJJeeFDLLD+bn3FfRcS2SeEX/BosfI3wUrowZOcZwz118i056/mEjavNsLcVc/LNqmWQxFliIjRXtQaK/vblAShky1XhU9NRxkqkHqDizcPHi/xGny0FMEJouKCJn+6E0+KPsrfr/Tf278HO0VxlBEzW8C3rfidw6AMQGZqr4h00brQIW+5UxrHR8KLc8azr/lQdfC7PM1qCvv7tA6OTJU7+P4f/UEPY3K6+73e2RAUa5zeDaZxeIq3S9oUFYppEt6KOMtU5CRqKbDY/1VhGCfpAti7MYE4qjeat6nxnxONwdkFE/F+Fjyd+GRifOxuQFhsb7EfOdRztzPFn9WV3tC67HE8Uoy/PzbD1y6mVgEebI/sNhOlQ9F2L7CK24xX8MdmWrtqzOINwaiq8X7NtQX3wYgeqJ51/XwIZ4SI1MNHeaD7fy2Jsf+uoBAXzbMe8vooR/DKYVrqaEnN41MobvL6wH31wXvX5HsnKRFgPH1SpFxjryvg7xZtQAbbcbct4Xx5b2QqZLrYSt4vz4l5K3dd3CVVgvBu334/iR9ewLfuHSC+9tvGvU+ji4ks2GteRcVP1/50d756p9OOG8TZNLRvubgdOiZ/ZxJH9Ib872zCDTUu2G0JPLyDgtI82Cp+U5mh+Q929fOquV7yn/icCO6eCkhzs0Jma80FVK8kYl8b4Y/r6TuQ86PpwohY5Pmebr1Id1jbjqSuR6ZX90Sg3TWRnLmjrMomSElCnHtVP2zn8oaPsOaTMq8hqRbixqjKTJVsX+KcM3nOL5pvm3+QaZarv6u39/mv6Pf33+8h7JQHDS4HF5f5jMDNTWb+zhHpxCZqlqb+EwW5R59evNvptqV+r+Yyt7zs/c3eljClVRS6S07zJG3VWDDOF0x5vLGMehb0ynkWbrR3PfP/pDyqF9gcPERR7Mn5vDz6UAhflJeX2PsLeJ6vIemqQilvz/bLpFEXYPhOc6Zv81zzHFhiZ/XVyoLdjZqlBXwnspRsxeiOT/7ywuQo+ZnshaPdEKmkvw5xL8Lr+nHmSYL6j1kN0vh627IVKf4qYPjf96lr9C1S8LHXIarrjyYt2WniujBawuxWSla5ElOSNsXZqZyWyvIbCnGuB+0A8Tqc6d5q3BmkHCNAMnsViythzNvSGvEM0jX3zljmZreiB2dRPDuiSpEjwF92vP1dgAeuzfzxKAl5Lx6bCF4nzrBmwW7kDx+HYXMzXg9G74H/+cgU2WjudeC42/60G6JjHaV+g3z0zfmKNicN5C+kUF9tsP70yGxoDTrvRb2K/x7t0H72GzuMos1er6RNmsVR5ipQsmOHjLhca/JqOH8rLGogUFn/a6H+rFGZkl0zOGvGWpIt9Q1IZAC1BzWCjcYXq0mROwq9zTXS3z+hUa0QMzzD/XEiUF+K2Qhtr84flVVqzDiIGvxRJBxt3qhO1LyFgWmq6lCel1ToCARju/0dD70XpQlPAxkmgBUzOGr586CYnqjL/41vD7POVnCS5Dw+jx/kujmLF4gHyktw4NY3JAZ5Bpyu0OmZKfJpfFPO0DWafzd8HxeEZW8XLhYw0pzi0gmdHrwdRI5VLWwnKFGfJQANdlZI1OJGazpZ8zwegLOVB+G0rx88VoHRncUYna73KgWsDc8XrIpRHvhihKlCTW0Sk+Q4QNkxPlTPvGeqng9Z/e+IKGkXsHf+Ogb88VYkfUWPUm9/CJzH+efDx1fyITV52UIoSFeGtp4Zgf95siZqkCmGlyzhv6nmmW836kKvSAeQm58zzj+PWr+rdUmeC1LhC/fQ6bpWz2DocbxCzerj0VtpFpwX+O6dBl/V6zaGkBpJXsWIP4hk85Rw/N5gJp53yDTjBYyTfU8I1Np6f5GC3FCZrxcj1pQt8hU6gHny7iaWyxMFdXFuYtM9VxolIUDP3v/LrIcKgMIzucj5osOTglcDMyvbHbkPb9rZM5eP/CauubU01kkRshssl7Gn/kFKNFx/PPjUmcB+z3W9HT8q//g/FTGw+qC1wdZC63XmmWk1chc1EWmqqITZ6oGn2frCB7kxON7vHnvrJsZq3D/HeaaK/xQc7Nn5kN15f0pO4qeIb11MeYfamrB9o7zS14LCXTJCZkqm18bel4lDxg09YAeRUTP831OLv5+ZWqRPSLT//Xuj/gLjJeDCze6XOhXwJSD8We/kKldNvcBJnUjeMoms+j7YqpQPpApg2OVSzTc1C94LOuDELThxaBKW9+g3ojIEMvxe6PHQbxhPHukDOIYr7dK5AzG68rSgt96/8HcKt2BbWNkPqkGiyq78gBDcVDKMH7PF3w9PIHIKjaC/+1nDdk+0FMH9SSXYbvB/O1kwhkeIz9nd3f5u9qhBugImr3IvqDHyU5OAPlCxs8vrrlLX6oYwsvPDlrw0XH+tiS5IsM9VBbTHV83D08SOKslej4qzRbkmr+sP0zlLmb3npilasJ9LmA+WATSmnzrlwBedmuYm0V8f92uvUO05X008vtZIszzc7hUJ1JGp2nIid9pJ2iOvF/phMFLL8XYwl05zTR/umG+WftX9Lzry7ZkVx+Zqvw9txCKj4XAUmq65G2fjxA+dx163OrdqKc4dcEZHFFwN4tZSOA0G5yFt+gEW+T1DodjmwHQE+bbb9b3pOb5dCHpqHeFiNf/604CONJpIfhPaXD/rFNJqY9MVYqcsS7fEqINmZi/h04hnwjnYyQjY7n5efchy47u4X5ko+A9n7f+zzrV9uqOGtttTEJsepk562+8YK5r75CpflcV0tfw06ypwfxihYcXuJt0JXiry6CQ2ZKuIDmfcXxvx39yj/pm9be1FLb/S/v9qaRVwTlfvppbrgaDLC+YYwP2Qd9ezncLsgt3CrTdHn3VbDes1WuTaNB0y0mwz+bQkN1+tYBEeUjMfWjIGHGOmlo9e6KFKy0z6KeWCTQfZ40+YBp6MqrBBd4zUUNNsHl9qMWZwEXfL0v/sbnh99urC3J6LWCsW7zWv4LfV0T6XPNaHZnqeA0oFKOmavH1jppbZchU443sheDN92f9Frxurz6gT7nWk0LFzTgDb8FrC2z2c74/S1TgvR95faKI16NJ7ge40PrN2Ghgqt9GD96/cMoFpKVTTpamvwHPm5BpAmcKadZmMrSSrrDAlqc1bf1rjzlijb4nvduEtOVv9YepzEo7V2QfjhL4tTTX2KjMQyIfrugTTFsV4nhmSySaX87gzMq3xt5Wq2DMLjcQDzXGtHNJXGIdJwKVHchl5M/kkK4wXUH2OCEjdS7eP92rIriTv+E1OjGGtG+6httNQN8dxBlB36uZ6Ft5fS0v4+++zokCz87k796y1CXzfrNzPmgpNHYr0Md083YGETQ7zClejkzqishUunrUwtxHDc0UoYBW5Oc2Z7xH8sdJbvAqc02Ip13W0P1U29BVAUFmGD/o45PuCoVb8Zp4c9mlw5Yh01oP9KljgM8DkgPFnKCIjG0eyITbNpCh/6t+1jA6PXVFEb/veND5/q89MkyuW/AIF6hhUrtvqMp2S9TckyFEHt+z76j1BcpEomXUSUVIhUJGTS0KRQglh5+DbHYUGcfjtS2+85wcTwWD6xmZnlFeo3UXJCYM3mwvxEuf7+lt9Sd6gJ0uhPdXvqDTpJfwsp4Gi8eMr5M4vKZl1B6RsXb7kJ75nuJStk0h+P6uCq0sfk6teBIWBKP8oaf37ghZ8EQmThn6cv8SX3G+qegb51Kakx9oNjzLTNPC3ROZdNruXlDbD6MMLffb8Lr8LbxWR10I5A0/I2EmLxjUr8niNSsUGj60JTSL3hbCm/7rKeF1xV+JQ3H+3pFpVnvU3Dfl6yrrTDGQUc453IzVuvRPV4evWyHil08J51dUTTcqvcQ7lFKFTFX4D5cKi6yC7NDqZbRb4/0mF2SqIbFxfkhfXhN11nVQwGix6MbPPVpUfEFD3lSL3fYL9PBGpqv3W2SC6y1b0NPJj1Dj8rXAvJdzozs7QE00U2QKs5oaOlz4usdiRIYKHrzfYhrgfKhcnUXi/rKmr7ncQp9WJ4xHF5nvpwTItPcVjoezw98Hu90TOjQnvOYnip9d6S6MM4dqkbNGxq+NdI+ezp8J3nmJTOvympzt970v412G9+MpZgzd5nQSwoQgU8yKXQK1cSRCtLypDXUsna8LfQ9arLfIhO+UMUC3xGvAbpDpZwYy3PGGaB0tPxDSaR1wT/lCzWc57w8a8XdLjbwp2bzk/fdaeQ+1w+//MEeGXwM+35cpHIQYjSOhtmPekEkPyOhzHRn+/Mtu8Dh1hIVbCeNRvkwZPLQLMpWvXz70ZxNkEBeZKp5dkKGNX32AvknRU3rLc0/EchXD5f3blK64s9HjVMUDYDlgfqAv2aBDwvg5zDnG81XOJPqMeZ+B7xcZa4q+Cj3OSh9GnR5YoLY50CVFhix1G5lqd1N62kTsAp0sq7w3Dd7f1j/tIHYAmWpa3z8k9GMTovEdC55goEd/y62Jv2+RYfqdtCCLofiBQ9eN5r1X6CHdLTJVeGg0LVqO5zXJjCJDT7ngh1tq+0ZUpT7BK/igZ2snvq4mxG+I2q8keCTG+DJOrQiXON0ydvZ5D+PrBj0ojIvS9Y8Jwp3oG3B5Ch37w1SVqzIIL0feO81GBnpc7p2znTA/my++H/O3PaUQCi56/ulpNX/WqcQXX3d2d9aCnGAU0DP88POjYACyc5ZvRxTjpeYZvOfyNdoU4CfHibkHfyuR8eOrELrdxDwnTnoyPaI9wBVGZKyxb8h0HS0HiXQQ/HqODPYXU62aaqG5aNclIm9X+z9MZV51ZPbJSJ/gtmSF8Z1LEglflyXcThXezz+8TiX+bS2F7X9Hv7//+Lu/bj3fw/WdfQQ2nO4GsT5jDiAZK9RorVuQxDORqRqco2Hh3xfq4qprkJvdVJoK3jB5sBVyeDFImm9U04JmB8eCLqgx5izem2UuI1MNcbwuWSnzs6P3DqC/qKgZhTAZ6INHDRlAWmquv7MIWcx5vyVlK2ju5TmziGfqKvTOA5kkS3gvi51O4FW/VC1YOahR+lbHGPI9zIH7nGvmLvPg6UVzjFFHVuhpm0pwpx1qaFecQ6I+awWGXuHrIBR/P/vaB0h+j7fmZcHaImGxn8HtmecCc7fbGxFy9DW36iSjZkvIBFu3lKHQVd4DlfeYFRZxB0yNtjhnE1sh9Wa7hEgrxdJWJWS96aTuIFhgznbPvL/b/R4v4Xq31TKud8gQv4wz1b1uBK/p3xKZJG8NzqPo8OvvOyDXPSPQTXz/0/vJ18ksgUJ3FhUhOn7Qx5+01QpiY4ea1K5mH3I0fyKEzQfHC3ivjZ2UnCBvJ8yhbxeZsDk6yFS0wZxj62eX0JLOndmu+AksYnj9391VAtYWO83XJtTs6c3PypO3IYSd8rhR2E0P1LiZVgatjzm8E+sEfXyKP8ee3ND7sbP+6scoRLzxH91O5RWGa45Mzk6ZS73LhH4s/8wFV9LSEHPigTi/5VLUXOeH1z+UyKylxt+1bi3ejy3nZ/+VOzKVvEXffg0YMuKWv8vam8hUSVIvIL/ckTnKEzLuucX51RxjilLc/0Iat/ITcr3D8co+Gfr4fYZMvuU9VW/C+UY+4en6h6m89IZMhSxnQpOkyFSJhkxV38QK+hPvZ/beoe+eRVoB+elraDFqmUThiYyTsfkRNa54hJSA1kA93M0y7FJkqnlhItPdatS88ILz9fusj1BcG2S8nYy+/HpJLxhvN5Gfe0TGvJz4OtnQIXPnP2RSR0BNLawe72//vVRUIKyFUrlwpkrx+UTn7glj8jFZ5Gd7iaqDvIDnwbTL+BsXyGC1PsIT4aIMvjIy1XW/S5H5NNTA+gwYfwf02ZeDsWbuKsV4fPAasV39Q6aaBzLvx1neoBtd/P+/zQXocZ6V0L33OB4/XkvD5DU4i/3eEOLV62JQW5143XfP0kKyLCzaHUtkmsSnWmixB1CmIVON7prwferIVBVcI4jNzbp0nwdkOMsvT1Av73stGvme7yARQ2gcE5nq/ePrYIZeQHWodC1SnxdkMjdrISeLE4vDDq+vjrMG8lw1WVjE3zVdqAI+f8/WhGDlfYBqx5JBXe/+qkmchfQYbPfomcxZ6T3384p8RF6j8qbuyyCleD8/y8GJJL1POJ+38prabz2Gft6QMohmakXTBcvhUfAevqd9llOFIVOVdYX/X76rN9rNdA+U4YPxIXp5SH1NuMDY8TM39hzzYZuoLqTqcsPc7oAeM/eTPa8xvNdiwtdFPcJrlxzgUEYzeBDaGkICT/+LjH4eLyH1BjOBTOH7nWoPr7cN8fkOZG4KsYPyR4+qiwxy4vXB5C8+b5bo6CmSI+YDEcaefI0igmB332D+UjGf17afQ2DEGK/CyTGoTwUbsu8X4xnz1JpO89KBl4KMGvvaRaGLJvHhKcUYj46BTHVnvDBc80SGPyoY/x9Bu0BWL1QtDObIaIfxsAXmo+fzhzMyJVPPJjDPijE/JveGqLQ9gf9A1vPdEVGpmyGJB9q20fxfgkwlbNobwKxDpsrNdE2C6zYDtIfIVBAON1I00xH6bTEXfPWEDFj31wbY2ZRK335ifO1v7Qp85YxMlT7R09L3Zg1RsF4wv7/y/UkS39+rjR3zG/F4U63zeIVLKqPnm4nIRH8x1QyNQ2lHJY7f6KZ3uEsrzLcykyry0s+yszYr9ChHgtcf3OMvXPPVgmEuuVv/2qMu/xaCu1Vsl+wuswJu5DtpXrWK1yQiKd/P202ay8BsSH70FHCdEZnqY0loTt6vkzN/HAbBc+fIUPd2uXHE70kQ/EpDJkv5fuDw+/0yu/bsD1HyEZnKb1eMvX49jtf+sQS3v4mll6//0f1Um7+tpbD7L9mjLvyH16nMh7rHmOo/ggvRnZDv8poBBO1S8JI0+ZDNqZah1TNkqm5tL9TXSVChmz0nZtqtnZMC5RgYQ4FkM+476xQ1r4nWmhDGV2QqbRtogImO18Yf7IYkIAAUraUKQXfNDNoczhq48+tC8BbhjRDmo5u8PZ8/wXVT2yClLKowCMmM90PKCa2/GYGm1fdCqBXIFHWBvvbR28hUNjpw+iA7D4bRnpdeN8yRy7NCAt9aoe9KXNTwcWQyjGOgaFHBa06yVUQBNPbWmLdsDPLIvshUTZKXvvONQ7K+qSLEF5/XkLORCdaIN/C2UPPj6IcaOWvaFqKrijE6lT36hEJdQLq5icz0NNRsw5xvwZv3mLN1ewRyOPO66/FWZYH8sRfkJQ82ROLQCO5x+16Tr/JeQ6gKnea1V4TMH+00eMxavP6Ngkw1d2vU8VmhCIGyR+bwri9ktHqOvijdoUZ3LF3BZRkgw9kPZISXKJ6gt0Ap41ZAJuwdZOTiPEem+WgpoK/bz5wpuv+Yb69va2KcXztIB2cruBjQCt1D0iEzqKiZYozMwFj9gId+Q42wf19C5QKZKqt8zli8/pS8n5CpQ15fqRY+DV27JfpykZ813sf4fE4HpsBLkuYly2VkzODxos4m2q0Ez/Lx+nO6nQPLeX2xReA01Kx575v4qPMzAYpECyabUOUH3sO2/VZU8rQF75lslPErlxe080uAzhl5f7e+cGkpyhWUe4r3f12gRuRuQCD/cI+QKMi8XjpeILzycz8/g+95neF4NfsdP1eJhp1+lloFTVPpqLFl/qHS3kFNF0JDi/bGY00Fnb0h29tH9Mlffu7qOiFjvDLUdOn9lehnZT7hdZ8RLVJW+Lx+88yAInzi80sd1JA7SQHuW0Ms3X6L89NT+JkLEVQhXLuoSQgLT8ian8Gii/qoaBXJbxj3H53XUkAffhZ2T/QQa1MLsjkyhOmyBWS3CpmqnYqKirdugPJnI2PKFjLNd5vdoV+jBkZix+uYO2oGsXpY43xzUPNUx3TwxgdFiFmDzNEJO2Sq4HNg8f6Mf++LZgmv4q0zzLZ4v8pNfkE25EYZJDKvUWnxemBmaWnB3flZNKuRCZ7fkAjxV/sCzcMyRQ+UIgPEFd9/t0hDiBW2xpw/yCHdpuURsgSZLromU0WVfRZC/iC6FuSXr0W/5+wBr0nGn1+Ly4cu7wmOx8o/adHD2wN192WD+acytUj7fRc0bnYV5MkJmep+RM1Xn8hU7/0Vr6cqJ5fuoxE1KzhhfC7v85zst8yFp/rZs6D9q19luYugg/FUBkcJ51cwnyIolpiYAkp/FVUnIYenXSNDuA0y6AISBr2R4/8PCjX8s5/q0IdaGa5GcKnkmBdo1BHzU47ejoSJyiAVJN4zOMXxpyPGZ3074f3vlXxNn2sdmf6jI1Mtx69Ct48ugXKwkCEe+jeknxIZ68HP4SKyfw06k4MURrNApmqUff/n3V/8WR60QMlzZN7Gwfxhv9BTJgzR8Fa8Irg2lw3z8InlJP2ecvBfb14PUMD83d8DC9plg/F8aZ0FlQ66A2WBaBg8/Q8yy0fzoTzJVIjSifdD1AMfxvhCy9B184ZKY4LxqPEaxWXLz4Bc/C1c7jUy1XGc9SQdVkcIb5sY4/81q8gs3R7BX/5E5hLR+hCbnL7ghhUy1VfM0EM+0hukcolMZfNzmpP/SoEX2tPiZDaEJKnYEd7sgPntNKHHssxtDffaQaZ6x2NIduCvIDHMreYqxbAmJLBFSOb6QnPjn4n5n/o6XFffTvuzTnXzTxeILL6OTu/o8f+Hqczzk4/f9nQDT+M1r6Pklv9hqkn9rjX/s+DvAj94/Wyj4ecnBP/+r3Wq3z1clP7mfAeyK74PuKjDKDArQ6bKpALn41jhzw9l1xBPmCmQuvLI/M9gVeSxPhjO9B6H0pVLZCpj8ZScab8RSvbx2jVZ788KxCP9lvbbwvG17HMJXhKtmKcSa00uymYB/tUXtX+aqbbi3+1R3/3f6lRb5X/TOtWr2CqQ3F+fklWZrZBeOWVws+fLkqVs1xNMpshUP2GOz9C596r4LFUo78mknRdb+0ak6+kHfvvZ4ZxdZB9a/DoTit1RE+LPMCl0wxIN3vYPfbB7mjXkZNQO1FahChGYmEOY3qqQ5PZC8NugV4iqFQ44aflDJjogU5l9t4f3Spox1t4UQg87pkHfmPzdzFnu6fcoHuGxHfcsst/o8xa7yYVKXuL1xtOIMfMcd5CYyCTBFKW8RpomQ9XPFC1gxXlNhvdAMGYJMs1NMwySKm8JEAHz0rUOyFRH+7yCa3DnZ59lZBI/iWf4TGpZiF3L+VD9sHqDc/C2mjc7SxLpfFX4w1T2chhd8rygL4va2Yz5RjRaJKEjMpdd8X5mBfoIL/YsiJjXlO5hu1mQ7PUWAeymFdh+1hnEupYatNMNmcrje6xDWaBQpoHC+0tNvCfsdgGh2/Ke14aNvnfP18meFWoE4z1Dj3l9gjJg6EsrFzXkuOL9CJfSXPDM/mz8efe3FZ5fgZUr9FXU/KGPTNdb5hnBJNFlxFroSWWUkdc+XDqudzmMm1Zj0etw4fVf5BjyaKGx4JXJFZ21kwn5uNLKeOcpDd0e8HYe6zPmaDby54PKDUOsoq97/nA8pOKgOr9ThTFPY35u57SVIIxwvMNVip+XfvQHVHqul3G5Qd/urpChh/MGNSwBZKqBOAI8f8xg4XuJ8293kh1oZgrVoqWtulQTnRLas6+w+DBHjTiGfH9eT+YCc2y+TrdVAcJpj0wFL2TsgeknzMkMGX2+QI14TGIF75Ols9hzlA+VT/IDMu+jC2E+PJDhSuEND3991ILO/bpUgK7G+T2ZLO4u/N3gV39C54pECzTebxF4r6FKt5BZos6uyNUbHdSI/8PduzSvCiTvuh+IAXhBZQhKFV5ASSluMy4CCgpyE/30J2ut7r3/g3OiJ92x++zJijCWPymKysznLbIyxWXJyhWuz/yQm5CvfrsyUj7Q0KdSVtA67UGPr9W2oKZlNtDOLM5UR2QqY5NU0DEJmernXmUqkASHMO7OLH6rTkXvs2SA/oiMGVprZJJ6Jt3g2dXIVLszMlXZ+hhzlRZjwFNQCV3uzQtU+gnH1+6QqVJzn0AtDIYeWvOrRS/98gGFzpmqOiFTLUnygnfKkGmvF1wPpKhbKKhhSmHa7w4UzISPPyRlqIZ3i0bZ8gZvxScsLOc4Hzt6CiBaL2WdneiH15ANjtBeew2Z2kdGL8xPAIM67PVQXl7RX+gJrocxMaQ4PW8nms03b3jedyc9ePKccjry3jUmM/X4ft3OKFNZBdVM1Mtom2sWrt/AQf9kEyk8x7ZLF5WPMeiyF3TfqsWUvOdLFwrWblkoNlsNGRaZbkj6UxlNb/6uMkDGKk8SMqHrPQo6k8wcytijZdRodkr3a92B/iWfWHSKHyHNC9sDKs1Rc1Qnnm/0NgHaqUWmci3eC6xcM3BNnm+a+sj8epRr8HSuyNxqMc2oSvi71h0YaP8Wjmd/CmJ4t7x2iZ6iPW7CTQyN8kVmp/mW0NXKvEHtWWYZGd8rapqtdYPo96VSsFNQk34hQaaqO40F31lWkW//CMC/ByvdJ+ktJb/khZo6nKl6sLrkhH4aZKrqcUAm3AWfGXXvzIa2R80caBLaY3/oPCi1G5Vi8HF+w3npw7uqkKnu8oSap9qjhta+WynoLbw/5bNeQdSUaP9dgxpbbC9HuFWvWPJnD2Q6OcTPvtIvUeMclYmM8WuC1H/xZJAS14sjI6TxLUKMH8/LRErDyCANef4m8kNIOt4fNad31GyHSy7TwY9rnmuhME9VUbPcLs4MAI4rib0lAf2dIizgpiqS5PuDScjidTLAW69byaXuO90dvusrxNJvqbPCQCZywufbxiDYsbMW4Pwdzr8EwqeH/vaxUlJyH1aoUes52lN1t3ryhHECd23j77fkdviboz49bzPmZQH+3qK9FsDW+7H04BnPEI1fGkDhj5L3kLuCNO9BhbTdjLq3cfuChNmF2h/vNDAvOCNDqdIZf5xtkKnuGApIEY7qX6Yy/SXO7y13SnDe8UJ39/d0hvHkjfGpmS11t5/a8D/IVJv1v+r3p/x37FP92/Opys9aBfc6Tojlj1Qh/Q19rFM95swXl2ZDxtUogh3U/2Sq+Zhvoe6KDzufhltIDP/3xTXqbEpPYag7h6I0oTs90IcIGTJVeeY9hIX3UnJzGW0mHTcX6JxiV4YG7zclOacd2PZuJnnn0VSIK/8uuAajH3OPa2S8cYHX6+SdwDzzPWnUfQU6PFqUo4E3yxtaO5sjDCsDmWp/wZhdocCB3HyJjNmJOCOxe1kDyALvPXEcgdzUXIXut+R14d/jjAzqjUDy0JBp3LohxHfeG/C8smDuwWldsros5pB5jsri+f0DqAN3AjqPlSoFyHA9TcJHg+OtV5KrTBauaRojY3q7hXT+npGp7sNOhiDu0Gc36Xgg8/InAcQ96rYv3/vObkcTIvpsmCd/3hNZSEe08dPUlkwpO0K85WeHMaNHJkkYMt0u+RAYQEBGSrd2g0zRSuBMo6x7K2NoiPBAxrqh5GNsuRJlokX1EZ5ViUzRTjh+dVJVeDUb9Dl0lRFy06ONLdXml7mTlU78XeUKbtMXddztiTqPves3FEN8YNGB56tcLmUOw5jqetjk6OODT4I+/oMuMvoKdkGhUJGpVw4+/90HKupt8XbfBq4f9tRtiz4KZKrH3Bck1KnigQyooG15bBe6F7yHFOENGRiWO2QqQbUrug4+BbRCtccYxiaZFoqKOnQzoS6m8b3A+bB/8NiLBxb3p89Ef1Vgw2hsiBQsHjugXZM/4J4dND3KYmQG2qk7yMNKLP1znAFR9QdAsFHnqCspzld2wvnqs+2Wv0sBjBG+WvK65shU8rfoqTcEBbztzV4K5iYylRNIDdwn+6hH7uwK9DlDxqhWoamHVbyVaTXjMd3IUWN8f/i8lEI6QNnwWhG2ibr82S8uECzDJfNj+QLkO+onKLovMlV7Rp0/M21kusY46NFSxfu9PesGXkd5z/c5VRl/L6jg7n1OUvAVkSHmnfqDuxOc9XCb/Aq6iKUeuhdQPYxCZKLHukyh9jWMgfNlodHwYdzAlc5on16C9vgS9DN07w7Ht/ggwwtlmeDvcYZ1HGSykOKE9a2216NbvwU6nk0MG+0F5/+2xvXw6m3OmF+zDFE5Haj6w/E12y0pY8bfDfr7zw0e4wlj4GOye2q8fR/8qpJ1t8vxetqgH+De4vWDY4vracNzvJ+H0JCCZnc/UGuzx/VQj4YULVfbHlEhaGC8T0d83mRr0cUOmfa13Z14j97vRJNaKuGVIxPEEeU52tvSgQpepIwOgg101WUqOGyG9vn8jCFxhIAhkwRbPWjNu0aLmRTCI7idWHBi9gyRDYN5IzjIhP7HSZFh6gzeaBhlMKzskKpO7cAzIvj9TEGmv7gYLLdfQ2fxYlUAPaXIJMXFFZk7XyJTV8rPgehwlCXPF3H+A9ZpUIYmMq0iFhM9Cl2Jn1ODBfqH56yrZgwlmWPw1Xk9sO9vH0OeHpGpHsJVoxcJmblcWyYLJeVa0VgPb2BrKU6U/uJnGuSAwDi8ND2+rMSCeISfO4w+eP1iLoSkb8UMbmsHNUf9Q/992KA9d26DTCps1RktmuUF8ihCxsr2hUxPqu5BO//i/d9mcKD0uPegih8U/aWtVbRTUONUfr8to98SNY1wfMjgxxna/1tEDfVeZQdINyMylbVCpntv4gMk1+tS987rtCHK4H8guONjZGsV/e0r4flfwbiTgpzXQrkNa4xXG34GQcxuLrmSANePleP8bgV8Xvl4eUF8KBXdr7mG+gSLGXiusSpZzZCp9s6wAPtlSX/qqBOiqZkBTrhoJR/yY7Wb82OD/tdZSP5ZFw7ktxQaW1T9Tr+s11lBnkcjBtdzBeZufry+ouGJ9mStlsiAVd+QnLw+4E8T/v6anAkJ4/PLXj0vM91fdOcDMeitgJB4yFT2az0RkJGJXCHBz+ssKchAIxXsjzzi+syR2Qp1PNir+XZgrt4jgz3M+9qeL/FyzLrFE+m/P/Xvuz9rZmM8MDx+5uBXzSXvEKF/f7erHyT6Eef3Hbbpf46p1v8f7PE/meqfFT/xn/+j9an+zUxlJFsRsmU2MTc3LYUUEvpYx2dznXlh1xD5shYgbq/IKKMpNDszVLd/c9Ste4Y2eKfGhGty3DBWzXDN2750gqq/og22m0whsCoxhm1tfOhwGgpSWeoFhiNDpiIGxjipvmzB2Tez0l/LG753KWKMqVz+LuqDTOVeULc9clVgPntiDHgp9g4ezXdbxs/igzEqrDFG1Qx15X6lHmjwLV2ovpmou8sImcntkRGymjMJ5TXeottJhOSNTBTPLvj/N+esQzSskGkcVJqo0974/eWqYP6zWAOZGeIMsm6t8pxRZDb5zuuWtx7vrUBQN8W/GJnq8V6V3k3sJ2JYry+kl82iPKdvjNkec2RIhqOCzKVmB7LqFz+4PU47PZq7554IO8+EcMnPCh99ZKrodJ0DU57IVHluauR0TXbQ5B9VDxdLjAEbxybwVFOMeSqvq+7R7AfhLV5K3pzX6W0PLwncHwg6q4jI87X0I5R6q7Fw9VaBLtpWhHBX8Rz2AJnqzz7VRvlNkm9WFvqw80IGN01Xkq/yXjOakb+hafoD+ugfMoO6ynPef1HXo2OJMTQ+BBHcX1tkrIj30zuekxOUrayzMInQp84BR92Kb7xe7ODzWfAc+OtVFEr3+RsJIYd2a0sPD21+oQ4hefWvNQSCprLQ5vWDQn6Oqdukexaxnzaj++hzhEpUUAdvj8gYs4P5Q106HHgd5bynk40+/P4cCIZC5mDMVPcPqHnHvyifMEb4Eq7H8fsVmW/3uB6aZmGD315nEmvOyODrZo86Vz8joz9+GCPsGX/X9dnj9euz1tPFsSygXLB9GbjfO8Y8CZmqjrODFJYpMoaWL1/IYL6pR/cNMtfzi0zR33VdirIHrlcasz08ef/GKHTRHs5ahutdUFAH5zky/yfO0X7a7Y5FyQOZ1NU/SACnfi/FwXRNadaXNdw/PWcqB5lKTpYlPM3LSQoJw+vN3OUP3mmHTCUHj4LWy7qH+s0PJJ5/yCSmz1JoHz9aRguG9lT5TgqQ6svSTyVVo2nYnaHvPRyfWXGGv3QxtD8VY/K5QyZ6ieod2u8Bmco38X6fvsl7B70OLJD8r0afOj/3ePbNMhD7HaERRSZ9gEbKINvj3xsP/QbVUcUYCAU+r4T+fGBqhOt379oudQwT7fmSaWVon/KCXtPOhyZwDCmuxSuhq0Yq4JW9jDKUPGSqjiBjPq30KIW/Eu8v9jt+TnOJTHU64vOhv08J73mus2DqpgNNzrxH9WtNWGQ0qDFkHWMQlD9F8pf7S0iOjw2DJjpt9diQNIVWmy74y1ShLCCzH5QyhFJ+EBajE0tpZewz6EJe70ru1JCKZoC/r8/x+9vr7x9MdZplaA/DXQPqHBMbXkqP9mDGyFQ9yRy4CZFcshev7RKYvJ6dX+P8b3pkqptrI1MlmYH2l+F4mnQfQa1PfEPji/Ov1HYErwUyexDlOP/X4yeFfLlGpgpbZCrr1SAzbzJ8fpQAocVeItBGHdqD0iBTnbeLANKDKqN/slEjZ8v2H0zl+p8c14dnmrxHuc7PdOD9twavP1dNyFRsATPaHE0XXvMnrid0vAd6BsmD/kkpC16KVtB01tmQ//It+nte9zwx2yXEiYJMJaZ4/+3OOUC28JGpHq6AzEDxs/0QkGH6ku/zXMcPpE5Xl/43Qk3ivsYYMt6PM/poYk+I/boBe+P9R+nqDOT42Rzg3fsYr6aC19pZ7F6Q/F4byR1u6I871ZiBy3T01/TG87luPGf7kUmlf1p3GmHfmEL0fKD/HZR3sTudDfQPnrfguQrIRI/i+ra/56TTzXc0pmQnOhGEhzcyORn7kFTjV7R/l8uydIOt0pDCvIwQPN4S89afm/aXqb67mST5nxMymlc8C4iXxxEZT20nss/uGJ/kJTJVMdukpP4NKly1DplKtPg+GH/3t8m2g+7Fb/z+n30qcdtIukctZKp4E4nANuokmeGImu06O6FolE9zyXVfaU+QjpCpZgbOb621xX+QqWbzf3XuT/kvyVGf/Zvf/TnxTYDoZk+693xbM6L+Xin4ajHX0WN1qKMXjgC2Tf/JVOe8/uc+VfA9uyQJkMOd4bvR/ZTnNwXi8og+bIM2+FVGmcSZtIX3d4tr7C0NKdkEXOdo+10Zmwr68M1xoYGr3WfMDf1EJkq5OANI3z/9B1OFPENdg2HF0Oe9dE2jZzdHxqhj1D109akowt8Bqmax1aOS103vZNSZr/NKkNzsxPs7Ccg0tsrzh47fy4EsrYUAQb9Tpah5os5Jl8IOrn7Y6G55RKZaHYUVhLJX6EzzWou4r2wGwZszWR3aFg0ezga8b4hM9eA9ZiNj8QJmCqvSXwaoA74TMpVD5ovSEunFIpuLsYDAbhTJ0zejRvyX/0Ubeu/0eCxvDelT4QRhsGp0b/5Z9WQ/oY0H213L/Nc+0cjC2m+hbKgoed8zMhFZ1fzd50pDxgO8/1hZfCG7nTEmjs2tIKslooCvrPB6K2WcyJUz57A4a3rw4X9/avk+W5yKvE79Bcdzvsr2apGj06wVqyDmW1yCfZpWzM/P6JPE076B9rY+6EF4vgMNsjKDgtU8R5TXFd+OLIRa2iBTfXV+lrwMTvCcuzqLsjv61A/viftonwLqthx16nTNFIhdG3XdL8Pr/2Gq9W0xL73Td0DmbS4riJ/8XaFdqildPT851B7G8Fi00YdHKq6vptmgD/czXuOx23+h7mc4vslExv0s9QvcS51I8eHxs+je3t/hOfFzm5tRVIi6ZFuMwZKoe7d8PJCzHdtwzaOZ5CYxrpdjJ+F6yqKtHsxMjBHpyuZM9sHrd9+ioXluF9AFv30Z1+frRAffrmHQBmSqNLtaVDGWT3i8ticpsEtknODASug+K4x5XwkZeFWVe2h83qvH5O/OayM+Q3jxF5K7k5G5hTsy6SP4IFNVdKqoGUglFNNzLwXmeA9pNcPr5Vm114M/zCu9kKma9HlCDTNtJ1p35heq+9uS4lf2S+l91nVQlR3V41nGc8j7OgG8A2SAXFYxRidtAtnwWfLeUmiP0lc6I0ONyOCtgOtl80OmqvY8BxviLWqWX4fzuZgZUnT9bi0aKRtkvtvzoIefLyj0HAUNvMcJY/pF+Wl0KgNk0jkGq7CeIRPpiyCFl5/oUhg2akMPv7WH/kbB9WuuUDMUWneA+muhZhi/+PzHJvehjhJkqM7/EsosXA+FtcbPRNk21EkDZMxrfSyjUcfxffP8Bc2dnsrA+N57Kk75A96bVGexyLQD3S/2V3h7LTJVSZGpbrEnQjq5SumLy8wlJzAZ1JODz//Mz911FJmqJuykR+LLnujpnoTwuAtEjx/VL6QaBBncowwZIjJ5D+oV//17jt/f9j+gu33nwqneoT9MBbDoY5QuOB4D7S+YCwVx1/EV/ECQS3e2R+a4rT4q8B0nZDQCEzUOOP7y+TD0mLwnGZn1E0H3dHD+dsu7RedFF0EbPpEppuWkUFoiM+drauro0rYVLbsZ+nOEHNSAETJ0wHICL3Wr6eH+hkxg+A8fblWB13936M+z9foGnjyKpSuhn6Y77WOivUk4f/4a7eu9Zmd41ye9DGyYZtRBMQ5ju6IsWq0KHL+yd6GNfxSZ7QEF3Vw6tH893fL6WTmh9nK3hOweC6U/m84FUYfHHmJ2T3R/OSHTtel6D4k4LEo37dKGqCd/hNuS1Ejset7Qyy2LwK48ZKpkPzZkNkNNEK/Xehm/+gHIbpPvoTpz/0aNfEbds/ME2xg2pasaqFmsxPlBEJU8f0wYkDFgO4d48CTG+uakkCLkdcxN+Z9MZQcXG6KljEyVJIP2P5jKKtcjjjf/RaixK/S3qNxdZMKbYM8eFO3pqykVsQ1ngPBzkJh75fm2f979reqdJLHLUyBEIVEO9lkcdS/8tj35Pp4iQCSMjB33ZkpOyiRCbMWD5DoPJSTpRTTstbYYdJcmp4lsnNvK/gWdpLsol3ui71YiOMp8Kq18wPm1dv4dbLeelyzSe/z/w/0L7j1YlP/pfar5v6yl8L8Kfkrq/8l+f//2d3/ifc7L8LQfyQ9KayKev0sgjOtZ6b/7TUHaQdwAKDPUFavtOd0ly1yDVoBRspxAAJIZ4og2wHuAHjboIw1ZQp3feBhT3+U4I0GFDHYXpCXz0u85JEO3PMNdO2PMKPfow/PzqEKaeDPdDU/mjGjznwWh8PhKrLZxDRq6pME7ueGata2PQrWp3kFR8brYqwCZQn+jDT23siYF5Yg+qegkB970hzbLUtQxn+i1hKsdiqUnxiMh19dPASdc8x6bq6whn2y1RQYyG92XtT3aVHGWIRF2ueSl5fpApPXiB/ZH4r1l5ioyW/1YgfP8qCy2d2jjg9g+IUpeaKOvK+qA/h5//jLVOT5jzM5qfw6uwWtNFP2gEPBeE3iKu5Xiy2FoSC5ER7hZBvqMqTg2REAahJjmrc5kbY33r9R4/wf+rqp/8H2yfKnDy+E9kE/sU9B+J07g+7slc1f83Ev2Nr5wnW4YI/rn2JNf0+1heFSqFFgp/v3aHRVgMgiSt695nd32vLTn4+vD3OBsoe5SjDncSmelM/OAMUQ5SxjDjWkvxc+c59PQLkPGm++kOL1gDO0qjDFFtttJ0ar7pJQ09RF19Z/eO4epoJmvn2F4X5Gh8gCfd6eeNhCRg6CznN0UEqcn1d7E1lx37RR9TK6KMlz1nyixNrdDSk56BvnDNKT49psmKi/tAzTGBWOYubliTFPrL7RbZy+FR65jsw6ZoKw0Usb5/HGgq2aJTHa01DLeXESZGPIHGT1kQsniNTLudLmccf42M+b9dsjY4yPB35fXyOjKdyL03ud3yC+6IYXvk9bQ326fQ26d9iwa82tP09F+IXNWhzK48ndPzTqooF2VpzKE9X2i97h7wMPbc58fIFP1T9OA927Q9GhKMYak+xbX+81FH7fnjFe0+hE6j9fHmjcYk8aOIRMM076MDHcb0s18/4L69zGkQOX98OqW1xaYTycWLlW83uTkX2SY0MLv1w7GeMFueQ9tIgVJeceYt80TeO72lMWzHO3p1Psx3BbaUnfNMePv3m0L7s1eY9E2QKa6dWbE9wGRYe/ZltA8rgso/tRh32t4v0c1qWDYKMi0W6Yp9Hmpa+jZHZkq5TU3lzLef+nnBJlL5/lWgp3A3ULGjI0Qn1dCRhe8FcH1e+GM86r0PdSXAq+vUFxP40334PnYGCw+pV+M8bqJTHV44mdt/q3o88yQoXbbIwtvId7f854g02b2Cf2P8m3oSVjeYThLuh7cHIz5dtgBFJJJWKxye2Iz1JRJqSqMNb4I5MK4//huNJ6Drcm0PH18GOT9UYrOg93TRka4vJsh0YNY+bmUGtINHpcUGSIJeL7j5gNQLlZHKZC0B9DK1l24HPg+rh0iU6HHukA1nVBjnH7I1MXNBwjSXGbsVNoa/VJDhNvF0XiugdZTuOP8tecFleLuhOPZDmhvHSpJKbgEaI+msQyhXz30MnL3yFR5sEngYZ5NPe4f24JuV30KzqtF5jmqyFRnVL/4/Fr0B2qETFC7Ow/CqyszP3XRn79XpxRC6y0yf88uCin39gmGUdP1OM35u1qnQ3sOS7TvnYf2OD91qGFTbo/6Bee39WoXul6metBPkNLEti/QXRP01+yG90dzZwG+RXhuQo7+yjyeDAhm21jybtPgksPO3wPYDBnmYygNSezFAOz4rUuvuaC/n65GBPHr96fPAe+LIZ4SYEqMjAfZ2SKzB2qW+/uDmtpWc/QX/aICW6Kbkikr1NQfpf3CTR1Wup/XqGnbfJhB+jMQGo16LZP1c6FD4KYt+8tUXpldIAo2C1yfJ0v5H/lUFstFlwjiGIDd1Ohvn42C8XDYKvZmh9LOq2slJakj9hBFDJmH1IpMPsX3ZQsXfPxsdRM08rTuGcA7RKaaXdYYPw6CAHZ9G5n/uSUhmQ4g4I3JQ8nILXX/5lPNLaWX3H2KDOW+b0tbKq4/iUli3BDQvhjPV8dJungBzu910xYQNc2c+RUgo6buaoJrtFzw2kH/yXyq9WLzr879qf8t/f7+zftUgxUhM0W7T+lNd6Un518bAxMHjDHHDjnZcPm+zLPGGMReQ7FbX3jO+h+mks0bkDDKBoiGZF16voc+EgaMSeV21PUog8uM6DbvyUuEJfPXk+CSVOfvFi7fnR6511FBnYI6MXoPkuRuo24it7Njgiuuv3i9bYprPDBV1F1PhXlumMv0QJIt9K8QY95GUAt6kNAHl8TTpGgTIFPp99qBe1ajzT411DGH3WMJt9wTGYOvqBEz4fVRPnu1jJwhqwhkbw3SL60lz3NQGq5OW/z+mOSlKz9jQozVGm1wE4iSV8HnQE9hK0M091UWdl+7ooHpVIDrX5bcYo26RE5OI7D2vtDP38VFI87wmkHw+yk608+CTJbN4gM38Ya67XFCHSF00QEC+1iXDC5RRa7p+wcRGq7EBK2VyStGBujYhOP3tiqvW97toJQ9ZKoNyQt61p0PxOFsqbPWQ2aVHv4EUdEiw91GvP/t1dzD48D7+40tMuFtXK8heiJTuM1amP3dp1Ki1yj50h5ttl/7M0jMrVwysUJd2kjLGsaVu0dmUnhvGAtjSG03yFCXJ/r433kZwMBM/LwAO6WzTDrAoNnogx9vLaV1XVrwsFVkKOuKMfvsOitIclWRWGWcZeLMW83+5IuZ5F8bfN5qni3BXe9F5na16qKuVjPUuVtkqkCZehqOyIh5taAsPJtbnt0jTfDKhH0ZzKq8ovM9r+P+WxEWOKFzoGdvn8EYCrzG6YSM+VESFQrnJuhe1SDj/p7+GbzHaqb75hvnCwU7rqecbfVgafN+YVv9Du+04e+e+Lu4IGAZvP1or4frxbWh+1mOTHWSDiwYbzg/rOgqjIPyqYxXl+tEb+UHY+LurrPwrWJMuI4Bxsn3Gplq9kZ7GFaZCdkmRV3eXkRCqsJETWLzfUyVxyRSlshkn+e+DLOR96wugheUSLkYEzt1ooWDwxo+OjLV/I2MJ9T4Z8XhYpWBpz5C+jHUFobTFxlzTpFpris7ht59I1Ndeb9MHx4xhJWD66frLjI5ph8T8rHA9TUNyBwd20fQJHdaxlS4a/SS6wV0D9UoIy3b8t44dQkI1si0J15nPvkFNTzfa95/j597bKwOmaYpkEHG5xVjatglkO8avs/xxuelHDOGtzkh010Y77tgbQwYZzNkKnfIQ6r8qXteXDhDKcjw4wrnvzN5znaQI1PtpfIFhbDldf5XW42a57pCZiInhgyAz+d+lfD5tS9cn/sF36exbYDHMef5Nxe8XpfdFfCmPdqn8hYtQo/BFXqegB3NP9OMVmLuwWtnHcvgHKE9SJfEhztV+Tk498HPjORoD/MEGSLa2ihOxb0N7aw+SnF1e1gUQ54DurPH63+Jhsw9fs7QrAj6080NmXoQ1jb621rGmGvmGm3tnQjhgPcf/JZTQ5XDB5m+qagUbvtiRn+FGUL9Isjoy9X3wM9BBtAseQ55vML5nznIzPetesLxi9uU2kaaQqyYyFTmw1boO012UDW8r8FFyVyyXqxdyIgg63784z12d48U2L0VdS+TeO+a++cE47xGe4436N8fG9WCTnyif3eeyHzJHR3X6D2oHq/eoFFL3rA/9dikCFA1UC0tz5DPrC2LRYJMZTiPOfpPW9Ddbo9M2WU+BZj3ceneUQ0R5ygaqDFCZJjWSytit7sePLtD/+grNjJiK4YQH1PU5OsyK4j8XSRwDSxcT47N97lfpQGdO0dN7X6QAc17XIGH1M/cZpcdiJhfvgDGRZa8Mjk35HwcJEgeCTKJ2J9mxDwZOwifcav/zVGX5rsz3KZggRrz3MtEV4fGXs+dVrIMbwSy3/oBuL+jwvx5kFok1oeN/Z0rC4k9UyskaiB2kFg2/n6jW6jpltHTngfo3hnh+ctkN8/AOYaD5KGeashQRwrcjhQZq0s2LrH6VIE4yIfS3Xs9kNh4GfZm3vWld/utm79MNWuWv9KfrviZpLie/zCVuVlhPCiDV47+rZij//1YBYmE7wf82WWh/6ff/cmzf3XuT/vfrWn+r8pRP12RqVKJfkr/IKIu4MUFIKy/M+bHJ2Sq+09cQ3ri5+7Sw63asVOnwuNmjOXZH4QDGe4tMpX7Xpds/8WYETSbAxSaijZHHuNEiGxrMKZ/a+MPQB4BP5t7v+70YFVkMknZU4Tge5VKd3qYPSk/I8aYKv6W/uLQz0j+QaZqXrWi+37+kemUJRo0z8tWj5/XT0FVa482VBq818JX1egkJld4DqKg+8ESbW5mGXMIlbmo+2xzVshN9NeQrFOVBRpcKvJiXw1c2UCb/fjLGTnR1QKiZZyXnlS1GvnZvy+wx00sWTV9CK20WEYb1/k+FcZ22hW7CqL9VpZ81UQfcPf84R/5VO8FXq/Lsxmw3Xsj+Q/Ce4TSy4g2vt6W0SQIKbnt5wdIo0fNvHZ6F8TYUWSqqXmX/txo0caB55PVFMf/fSITJTbbQd2WqhSloZrSY4qz6uweC8n/Kagzv4fHB64nXttitbugzQ04P8Npgwx5iewDxhRe2yFMBeatw38y1STvRuZ6snJAob+WIDJPsu5dPh9k5L7kzODvy3j2xhi6kZY3yOfBrgyKJT+XBKjbOy3alWHywBjoG8sDjFd0RnFtFSnNQsmE4XVBJu4FXA+Z+1tC1oT4+fg5T2TK36L9W7+R4cdMmciMiHO4OlvUmfHCBvpZ6TfoVqNRBrQqeloca2Sq+Ez1sIavS8te/cBIdGQOZa9W1DRNC6pJR6b6TQ6hKq1vqONxQUbbE84HLF4iZJmOTLdpkemW5csCd1xKEpM3Y0HaiaHO/QqaFLLnpNF0vizw967IEIYyoU8/qzd4zG57PZC3GLMXvfmEu5AgU5UHni9EEmQMwceYHrF7T/vT/g4vlKksyCrUAO5KQqbav5GpVjiTZFmfTuCEvIf4miDzT2WJTCp5Wylyjggbe7G+w9Mq9iy6wRZjdmE/YThnxp9zfxM/B4kx19JPevh53RvaDfoHuuxoscC1HZc2rfqGYWpJGb2PyDTvSxfB3TBw/goT7Wm9WWCMmvW4fg4bcUZ2UmLCK5dxfPNtbtH9SgqhlwtkWOIgs9wQIuCpI1OFs+eW0Nkl4GcAclwfRMb10K5NZL51eZLiTEOmcj58/K+DLsWhoP2pnxXDXXF4viVFTSK/Hw542Quvb7rIOFDWBpSnMzKdT+yQrjaBC01mGnpcZ5NCvztk7GJKDT28rr8F7wf4hO66Oeoh5flEJu9H2V33Jz2+bu4VFeSugIfr7KSgdTW8/zSwUQO8kfG8Eu1JIjeMWVG7kVyHv3u9F+oVimevlWHF+9UtTwyZLjgdy7gZ1YbOMLbDa5MhUxWVA/QidSl06wEZwnh/gD43pQ3974wMtpceBzpvPwx2GxuZijf+o0qAjPGmD4G5soVMlQjrC3iXaikx0vH+cTtfgNvvy5n2pjU0yXH+XucFf3cnFBPNT6hh7hPf9yxSZPjbhJ8rAddXJOsg0/kriKHKilMZntxvSs3HIYXgolA9Oi+Rob/tfgfjM1LL+PhCprIePxdiwcPr9+vbgSx/YoLLbsFrsUioiau4PkJzvuL8JTwfMK5qC8rjQdcDUSwayo6JA6jtcD2ZMa+XtksYdGcN50Nc8HpcTn6G4YnSJB5S1NDbEv2hE+aK5KYUY77v/v7BVCzeo//yV7EB8J0jw5zvSkHU3ukw/kw1c/M7MlV/P4UQ+RNqctTMBdkFbYyMwPfN9Bzj0c3ODbifNYxXdYIMnLOxBNDFje7Ojxlqlvl6Aucty6X7uPDaDaXwg+tt/5N8d7ZG/2S9tgCihNCj2VG4O1sPC2BL55LPpB7j2eX+tGe3U1uaYp9ZxBcvHtjbi6J7YYz+M+mPG1tZbbhGUpWQwN1vIa0YMo/R4d/P3XtliwsBGasUkLES836D6BQPJVNvbUUOD0+BdOsNyHiG6ZL6UWF8NpuBefMQme3PPtVX3PXMPdJTQ35XurRlcfVjnv1eV+Szmm+QGYNJPzsHISRayGtNlPZc939eWpDAx1Ua+NH8P55PtVr+q3N/2v/Kppr/v1HR/2+ZKtJXyExT9EFu7qyKgOmE4MbGTHcLloQk/DxWkIp/zq0Jg7vzHKbCc1yMuvkNzgfCpLaHoPmsmfsMkTFW9v4A7+ewk8I0ufSkuOvIQLMZ+syC66DvNbdg+OVbKfRl9OERkjOAw4/KeguzISVkJ4ifvy9jootr8LmMRYi7ARlhOXwwhm+QhZrXAXXkQrRTynzTgLZ4amXAWl43Pc+vkGdXtNldiza3j3iNTUoFZJ4JY2hzzlZgm5mKujbA//cXdxXSzxyZ5r3bz0idPefgDmiL7KqdNPLujA/v2SkyX4qQqTaX9QJ9kKXqwbLkTNe1D0i/K96T0kMfQB44H1EaL3QLDVshw+RI4Jo6+uz5/TaRy/U1wG0x8X5qd/Sp02a+h+tBrpEZjyvUXdfVF5Jj82aet2p7IvoJMqWOXtPPtxgDqkW9hQecUWcO209KfcIZ7tsvSkYF1GmHrh0hW5359V5iQU53yYBnD+hDf8+c0MvrtwLf01En3nhNuK/2Rpv8CgNj9lLRyKsaf3CrwmXprw6oS8kzf0GlOcgs9yXG0M0ySSHP+Vn/9xFjDl3bPgwf3iOVAMbAvasfoG4y9MHnSAvp7sjPLAxkIzGhzxqyF9Zz8Heeorv2ZejJcnEUbMXokWkepVIR/xJLgKoQfaIkYUz/XeoUegRnjGlrXu9m4v36+gPVA335BSr/Nh8o/GTPgluGvv0wlyxkmDNh8QYeOF7PTqFI+T4ji0deGB5jlpesldKn4XlGClk0UUPg9Xm9LmSq59KA12WFTCUYGCOKx6eA+7JCploVUNA85P3W1sSQgrC5VvT+S568v9hBD6KM1+u6sAe8nPlJD8Jpi8yV5gW8VitdDy8CMvCyCCgMF0OV4s0RNUZgtIhOdoS6saO4XqZE30Nln9E+6ITz13v5HUr7hPeXVHegsahW0O5FzlQLjBmHVV3AO1sc0Z4uyHiVXn/gYarIVIf3A+fHZm+oxDmviZgj08xjZKqirjHGzioVGUjNQgikcIHz8UHmHTPzBJ3Be+huZFxv5rgPoOTFIiNDKhTqC5sMcrk0WDgxXA9Pvk9W6uO+DLYNMlX5VXmN0vokhddoy8+N4vxV6Vb/U5deoUvPjqEdqc7iYEL7odu1A0mvoa7/9Xi9o5VT1Cr8XBrJbJfuXrw2ijJHhtrIyAzNO8H539VUCtIMmepkq0/ozd8RmVlFZpRUXo8MJ1UKXu63wnid4PVzi7+blnJksmqDWmhlIxMNS7SHb//dQJSj5nGLUDyQ49oGeDJJQ2b5wkQFF5mqvs6OLE5yZIqkyz3If7Fehtaws2jWLRMoKkKk+H5FDeDIuQ13Uz6WUeL+DnT9Lh0g2Qrt48JrGbzuyFSvlqE/PZxv7l+mcvTHUnKvvC74uTUUgNtJ08NhpVU0JUEB4/dAy7h7ThPtyjyAYvHC+TupyPD3DTJeKT11Fv74/O+KTwydnJ3KmPI693/2qaJ3gs/70qoyHXf6Dl5TihprfhGBbBcOg9D+LCXvzmvXfPxfDPHaFUovW2UT0TJk/DfIqJGOBO/fT5C5m90T7fsUI/MZV92BYlgQKdzyemndideqOAFBJr1CSL/xEu1xCpGpVpIok8NxJwGUPD9Wd88u2SYX8vfcH9tzpjunOwrReZxL7q9FBlhanEmaK/pnnSJTlboTIKOskKmcfZaS6hJHyIwMGS9qz7zcFO+T0LyQWSsV7eNx+D0wnuzWkjfVF40s1WzCeJbIzBcqoSBN7H0Bjumv9Nb1CTWe2m7BM5u35G2OK3c3h4sF/g3mqPnbvv/LVMv60krWyMYD2YY7F+x+h5o5R+Qh7lZY2bPfcsFcFiouKWbGG27TBplHW1k9sbpjaSt75Sd5DzOVyfaDWimbdkPpfm1kqpOG69FxnKH0NWFjkT6DNdjuc9C9/tj/g6nm2hmZyozi6h/v/jYB/n6mI1NZZ7pGjd1NzHz5g0uM7TqDLOxmkk8cKyW//XcE97Kal//pd3/rf1lLQdP/dzGF/5tqfl7bYQVgNh/dXSu4ht0d6gBbtDDGKSVyMio8GRLliD7gTz5VWCHjeH+Yig4DIfSNOgLm+Vr3NgSZiq5q1PkkRKY6rseGVKaqwp2+0Gc/nmeLaElnwjP9og6/8tr+lyWvB1X6EvOWl01DtvILY8zq/WV+V+EarmLec7OUMSbbd3tGs/leg1fBe61UWY4xKsUYlScTrxNu2Bq1TyhLyqZTMEZPY0ry+TgDb3kVJLb5CTOSshcyRearGFNe+P/MVETwWwGZ5mPXEzksznPIhiLXXUuNFOKr4gcibSXqnrhBZmMPYwEw8vpOia4WVDxe7qgzBVn3SJWmRFzjfNi+O5fOgjjMiFy/UAeF1ab07dm5Jwdt0UPW37Ys7m/oU2LnikylabXuaohZRPK/E4Tf61tn9xMylVYgU+XtUSjZIbcJlcVEg4doIyNJTA3pvTR68OCzYN7xgcwKr2wA77rblEyk6HOOR5NCsT+pZXCz8e/voSjDjX2QOa3x1hM7OC7s+WHXl4ztTIWUqP7haklL3Vu3+Dz7jNdXMl4Y0w3nSqiYsxTqKN2xIJMx5hTexofcXe5YuOX9FpPbcg+teEDmup3Rpzq2jkxl8XOhgXwpyKHC58Eeexxfxmv8qemg2LNDLpV+eLD4vujiB0BaZD5hiTEWmSKF18I1WCyO0FApRoYuBBt1cJgiYwivYIR3PuxZfF4gYyaX2oSxTIkeyWdHo8LWTKATVJF5ZCm6JP/8NsC0XmHuthAm0g/jCTKcjtKTVDEl5bQxoCO8l43/xhi8ONa8l4pgsOBsaAVl+fKGMVZDptr5yFR72lVQudFBj3Oe7xNK0gPG5e+kx78TMpV+kArI6zsyFX3h+IRLwHuC/5CJ5YL3Cbj7R7BrAWPIqbrJxKvtPRTNbVvGgo4631DMApoPrxs+s7a8FsamgvrR4nhUXp+NIqVBN22PUtyOyBBpa47woqalh7G5A6rr/FzcVyYsbANQqAUmz3GOcf42J9QoDsEY5SgKf9fCz6b/MCpCf8DxRW6cI8Of9QCqJ95I7HMm8mY1MhUxkane01aj6aa+w8BrgAaRV8zoEJZPqBfxqQxj8TujgoNM2dkeMpXyRSaqbirCHbF0Fv2unIGL3xWu0nVReucDf96sozCuLnj9xfbj0v5rI1P9IoqM5k0yvYjLFKq3iQvhPLunVFknFYzb70EKEdIU3kumhO5mIFNdO2SunbTM4XX2cT26J1tBR8R7Are8D4DDNUbnX5GpJLQXd/YeCTlrNUBT836gykGbqGXmLmrA8ajHb4oa40D+1Fl/6mX0OP0s+tyVCfR6jUxxWasWtcbPBfK5dGTBZ+GQf+xTNQFen22AUEtQLShODdpfQQQgu9flAgE5L0vmRcgcY4haIDnzev5dVlRUZiWuH3HiOeBhMdE+CdDe6gbnT3ps+fhR03THDe/1ZaHGUU9lBO/d88SiwP6GdHAhRQ3Jc8Ztm/esXn22cH+sVBaePplFPnvfgWgCvH4wQyZJPq8YgvKD/kZLOGPP2QGG2kUmTXmug+yqaF9HHf27rhR8H3B5hdpeIlO+cpzfzbNzoDxskak+z8KltYHDetMZ+mu9yGZEOIs/SNKtUrqPAu+/v74IxOkFQ0ArCoS8jhcK12A2l7xBVlKCT+4fTOXmvOc1W2Y+eBu2Q/vKspDAwYkg6ntdj5cE45FyXVLopLmA/vOGDPg8L9A/7/br0tu+B4V0PP8328iogSdhSMnMRQ3reWtkknGG/pZ8DQ389PUu/zJVbRgmsFU1Z16wSFHz57T+y1Tmq8kIIeC4kFzZBpnsl2p/3/19kKnw+iQFMmePBrIRfjpbGxjP/uxTzffjr3RXgzWRUKYpeDQccDzXU0GeyXsN6TsdSu/lJhZpJ2Qq9/TskYmWKV6uH3X706173bt/2uIvU62mz0/3Wy8uSFKf13/3qcyG1xQdlwtktuN1VrIX60PS6c8BmX0+L72fHMN/kKmUf1lLYfvf0e/v317z8726894r3ij5Pa8plqrrAOJHLJUuiiiX2IqxxJi9RV3xZ5/K9R3hL1Odp/lNI9OxbcG9DyvJC2+oOzvH3EO9Zrsyhs1YkeN9o0IjFgvmNxvhQILd0oQS+Qx13PfSE+FwViAtbEn3iiypSJI/MMYI76/uX3reP4meFMiE1Z8cw3yiu+MHf++haWV45zms7MfzU+SFxgJ9Nsrk9USmehWVUvqGg0yh83dZt2IUGCsn3v/I+Mlgb1a8jvaINmnrhQiIN7XOnEXdE48dZ+BOWq57bfyWyVFERnFnriB5T+C9S8pxDokwE0s2hHZKG3V3hyCfZN2f8ffnJxnnI9kZ8/Jcx7cZWcx5HeCDtmHuCZCpknXWAYYC1G2ahUw1GlcDvI/3klDARyEpt/QDjl28dX/jrhty2e5wfOsAx38+fwgNXpIGQymrZVjOMeYM20UH3kJAGz7eUOd9vXUPQdLh9X6dGJJKR93f9JnK4pDXElinvwWk5I0+bZ3dmn8wVeV06OODbkbuyeUDjD2RgYMYmcoFFWPkAZkqipZ3jTbRJ4Gx3u1YtKeom9dr1PF3NiJjlYntUpPskak01OXxttRcis7zAOXeQZ143OF48tH/Ai4qZKzOuRV/mUp2DpLOZlsFyOX6Qx93NZSSXfg+QvGxU3gqB4NFrlY0dD3fG9C7GcGYub5blKyDAZ6Ru+e9avB5WOHHhMejwxheHXcaVVQ1Rh+PTO2+fheLvP12BdeDj7rytR96soh/R2AGSgh/wfNL9keVwvPH60ddDWQq1wlyeJtvZIjS0lKarcoUcoP3v8NQXlD5UpfQGO5eiosDzo81JHfIj5sjagYZmeuz6XKMiRXGoOf8E9I4UAk87opaRmbC93mN8QCOoMxLf/3k6yW1+bsvm/fQvU0uDRyMqfW+2OsBy/B+G5eVUFoPzlSD2tBNV+ZQrL7HMjhRXmd95DU+15qJ9984+P2t2UC/kAkyXanJ9EvMEB6SgDGwae2Jbuu1D+6P4Pq5nNEe14l0RIb44vheokqovUsCeLQBMgPbINN0Y3mD9/Nl6OH9gkzFdJ4DjuNj4ZjienjZAe+v1yNTtfZ9RldPvP9CKfUyPBo8x5rVEbTjEhkzkzBGXk4OQKgK6B+kHJ83+eg4/1dDlYLiqwLN6z2Dl7WlyHitNqPWUk+h3xj4WTORqZqS56+ZwkGK+w5/n8kqMu35dSxjZXcv6PPWZTB8ql0Zzj65TF3PvsDdeyMTRXe0pwKEDcTvw4aXWRo1Mo8lG9pmjgJn1vDeKuXehbpfHvXwzWuXvBPJhTvfNg+27e+AaJfH0MtP3tM4y3G+X/j7T5UcWUwuO/I3n8rweU71e4dM5Wz5PupKUyTvJiFTn0/+GezHd8lc5SnOCJtOG8jEBT+XvAZcXw3Lee8dZKq+wPGQmeTD/RXoeqRuv4RWeYeM1Rg4n4sRmYvhf0C5XCNT+byu/9LqE3AXB2To60yd0fkj38Lb26M/uIj8TETUItN+siXz7Zegkc/NCSE4LVDTXO9iT6Lv/gDNdN2VweCgPzivUCP1HbJq9NKQqQqdXWFAZi+jUrYREJTgihrMRoYXI1y/grkxoQsvmhQJXEML38sP7HuBmubXDBaxFgv9L1O56xKZKK2QsaJeQnuo+b7KXjEauEYP1LxWgv7+nF088I/uVgrdnNfsrdch2Ceyk4LsPmjkPZioK90NMqss4nhfS+cO6ea2LtlTOctkM+wGCH82amBncw5JWL0nyFznx5i/idEfIs5DYjbv0r31b4x3p/UJ7MtxrrtE6isiLb4ve9mvWt3y9plGgvzCwF88N8xbxp1CLtp5ac+qEe1p7ysWMk2MkI5CFeOjrjR/mUoyJbye7KYTYZ9nCmG5GpgvFnFKku9tDcx8D6X7PpkH8ns3GK/ytpfcJ0Pkszbizp5bu173ZemU/n33J3nLr+SuzTYlfrRagU3Ok37ZRDi/68rH3681ZKr1Q3GJ6Z4HiGZv3jfiP8pUG+lf1lLY/nfkqP/b96mSPZUhMFNkKspSBGHx4kNm1lLpz3YJkK68LCB7HZFR/PUZdrXcKnBNv6NunjepQupn/IbwvFmVbqdgTDNSrvOVBH2Y9c4KYvovEa57B3Ww6aDNPKz9CYZ+4P20+Dkrs7lt4HZLfpJXOGZBTr2/B/cZfHX35yBTUXWB18OJL1nh814WX2S08X7CmBd91BB9xobAmH80FrMT6jwr1m14hERhnv5Gm0O1/QN4PgTd0wJhIiu6XvLXi6KEDDK6xEtCZLav8JLY6xU0pBPuEtg/J5M8mh5nyIC/AZJ3L5Tu/C0qZMYuyFx5JJaeqaONX8cxR6Y6LiWv9C2XPNLT+++7v/PFP0+kej0mSGV1g/fjIcO8ahGZq7e3epCIN4v0wYpCXIsvnN/5yiWr43UEP1w3EjvRNTImWwgQPnfo42Tej+5+2avw8E2VBeEtd+n+dWkheNdzyd3yve/rPO4gulp4vWIhuiTrOsJ76OL3gSFTbd7rBYTDQmG+qdyqv0z1eUmtxK7DpiG72BghcCP0Cd8WGTm19ApexnmvR9TjvTF4L5o+uu50Xj8HideVPKhu4U4PtlMOdBgTA5mm37G43AH69B/q3NpcrZEJJdEix302QRjwYhuNdUuJV5w39kxc/0rPWlnI6MnpA8HDx6A1fnONxot9wnvo8rPk8VTRTfRBRhyu6MN3/tWi6V0aoAV1r8cPns/FxPwEb6VFpoJiq9DAYiG03o7nr+wwhlydcQm2LfB9Qwnvf6e+jhCZusRYbeJ6ycDE308NZPb++kGGWGJM7gvT0INoOSGX8J61lZQbZeRryFRltSzhbUt7KfpMoNCl3t2hsdhRit3TtqIeS3LozTn6/CPgelUBfX7j7pBZ8DYIWRFxD+nvy8/lOLeJkBKZ6gEJMpWzxfmzWzWHarINKV7xnGQLkKmG9xfHo5Y8v0dHpmp6ggzx7HE8jVwO8JCvphSc9J9FVfKnBuaN6LHMQKaDlQdQ3takjD+8/2ApPzxwI1w/3p2JFZm99CPUVYLjE0JkKnLQMWYDZzDdRma5z9Qb3MUdr2M/8vyoV11AKUy4PjqL93xebCoYZB7T6+92oua0x/HHjOeT/T/cvUv3qr6ytv2BbIBHpAlCoqgoBeHU4yAgoCIn0U//VuZce++39++sNfYez+w5flMhIan7ukNSxfOLteEnhLtsofSvT8hUJ8m3MJ6ION5WBBnH2iNz3r1MQWZVLaDpYDnQazGtgos9zekz3ibwmF3x86e4h9SRkwryXWhU8bTne7TH/A7tajxWYXLfoeeqV8hU4Vfj6zzKmq6C/ALj1tGr+MtrZt92DwmSZYnM/9xcZLLWKgvHa44erT5NPVW7FYNHYBx1tDWo0acqd6EtVjoLO57TNFxaMdTJl1QBgrJBo6y6QOW8jryGu8Z/X3FA3SxwPmy/oNKrEJxhEJfoGTQdNc+32gukkrLSvU+OzDEXsg2k00wRw2c+FZQVeQ6v9sXXCc94P0N38GCYP3Q9cBJk+O8CYfC5D5FxRA37/xqLIbzs5KQHtnt36fPcJJCWfL4w1ZrT+0ffwV33kameY0bIz8uQqcobNmjuIJOwZxtC2Bsz3WfRtSGKxA6Q/zln91thPPi63QlexznG9ytPmN/0Z+DnPLH99R7797w42NBPPFfFjc9/Y4XtfZ8knm9LQEa7f5wv2HYuIxPsMP6V7RL/2/4bM4/avIa7IxHIdiHOhylNQ7IOnAaijYqe19ugJzkQwYMouO3EoJmuQMziigxovNGzDImJekQqAoNCZBEfkFXTXn8W4P1yjD97hky19pGpot97JfqH180ljPE927r6073AahuSCXcB2GP3Zu6SvEEbHP8EoGrYzc+5XJAFfdTWvFy8RdP0ZjJhx9IG93rGeKZskjWxd3RtzYmO8Vh9mQa5Pv0n2M7sW7mOndZ/3/2tzvZPZ3oo9zgNB3w+Z3XQvW2GjLRb7DbAxGlgbCVtCRkv8hrc77av2LvrVXKtfd1aBKtO9KXdfzHVNmm+Ivv84pDsnBuOn8v4qcyVh/0bPPwE4+1zztjAzyXuvVkP8aAs9P/wu7/tfP1P5/60/xt51P/tTPXePJAx4DlWnluYyO0sxjH7GdC327ympDtvF3C7+6jBeTJztZNwRQa6doN4vQayTOqxRR9REWSqjY8xciasKBT7GufgZ5GlRGucGf6etNR9p7ypBKrtCfL8jkz1Po4NMR2MafHbQU093ruUTP7+AAFzvjozErkmxnWUwC6CLWOMoK9ebEoBsvylVsFC/rjUX1gEip+n6oF+y+aE7joLmneHc3ZIUSNhjL+QfnP0hVV764nu7ZERm49QMYvi32c3E31BrCLT6OugJr6z4XXE71nl75JoIh2MPTDizZh/f2TIbMtYhCzleZCDxgrp1o5zYIa3qlh3RB9gBFLzd53qGp/xele3/cDtUEuiq+xmNTlbUguZNKliaAQ45j3BI2Al05N56icCMl4HZDhj3lT+uDsVZF0gUwZ7nv/E0pAxFJYoUKkXZKRojT5e/yDT2st6UXm0x5hIL+0bvNtREv3uJwCRixVq+Pqo6FFTIhNuNH8BcUVk3TV4vcYzWldr1Q2tziopweupGHP85WlRuesfMnImokaOyeughxHPgYiOLIZG/HPWn6BvpjPFRR+bIFNhsADaH/I9PFf4/ONLUaAmZp89FJ/VBn0nz3lqSrzsGV+3YsoNY9r1OGwtsR1/zO/n2znpLjG23zK3omtJV5mYI4th8AW+TjGpBRWHF2puSDEYGS++Zz7+9PA8PpE5LAWZ5XlgJ14zWEfmKXdrWh2SAB6bDvsv4mcG1tZyiQwc83U8g9eGYSeD10QTdfdhYowOOuvPGEVmBxF9/erKbtCUC2SIGxo+euZn1e9Zvue5AlCzoVuVyFDSoQovyiTT45m/69Ma1HQ5Q8YZt9sM7jdRq+L9CcdLPj/rULAdMkuvIQMLY7YHxrIFY+/NrCd5VlEYfW+nh9879p8PB56fS9xXsVLfDdprSQnvw50z1Yqvm4QMmW/xOrJIkO8pLXq9h/ewP1fh7eEgg5nbJ3TWBZlq8+T7nfZiAE+klyqogrynq3PpAmi3ReUrJ2Sq/TE3sH2Ur2Nscbw9ptyHIX8iUy0/xZwGG76fbrbH/vA9HA/bAtvbTsi00T5Xe2pZvJbOXjrpkXq2J1o/kEkL+aOz+HDE6ycjMl078twbixX2h5o8eY7fL2qQ/EbmJ2emwytVkKn2g2VSf751YEg1WoXtAa9/22D/t/sdZfE4s12an3lO16NgsNB/w5zKx+AO49E4siCW7ZCaZ+sGxeuI43F/sNZUKQ783N2fXB88twc+KdSgyEKmWng4PoptcoV+98R4gl9s6O21ZTBMe0OMWoGfM751DOpaQaYyHIfQ8pZEUC+BsDhZfQwqNS/8/YTXKnopyFT7Zc7AgANeP8iQqZ6PD68BLmA8DZ83gyj0aYJ3NFa6vyjGnpxm8QY85aKIvBxigb+HTNjOcKJHaPYaeqXIUPfDDZnqrtkq9VJkvOrIzxVOHfa/629DeCs2MlX73gENhXUCDk60KmD6Z06l8KBC7zwV/S9T5c8nQBbz/a7nEuM52pEA/O9MFl27udZkeAXIVBcZ7/9cYvsvM2Tut3jUkJGUoqBBVQHcS97+t5TP6fYiArRXjeiRFE9AixE9dAmcqTYMmSp9PidIBgnndyyhp5gxTQPHPMbMffkXlRwNX0dPbyJTzfdySPbt/gVuGT1FT7dxvPzOJxdC4YD6obSjSWZECiBZddh+dyWvSX6xdLhvC2TWwxWZ6qb8Coj7RtJd+TrMSX8rO7C2LXrgXzi4RDpvRkh3HTLJGLY1eR8uAkTIVPiAXxFo+d05wi305iLeXV+Qerap/65TnUk7rMkcRht8kiNTVWdkqj/7qaR6wPl0WZiEWL3wAOf3+aJ+sbQg29AurVl2+Yru5903ZJh5MTiF34v+7C6FZHBwPMY3eUCmTc+ESExdgc1EZKrv9iz/ffe3ukNXubbQuuS8xvj964MvMtcMP1ev7/pfTPXltXBuWYu/v/HmulcxZKpqvGD7z7vFf/rc33ax/adzf9r2fxKp/7+0R32d0iWkoT0yZrW9Sxav2AXmUlFnqrs1iDbP5pAUjqx7sjszNeVaShDKT2Sq0eM1d4/SC7z9ZqN7my/6CBZ3FO7pBpnqIgkh2WwkGcc8QaaSa9T8ZDgfYXTCHQubfKwJjekGbrc1z/FZnUOitss9ROnhq7trDcfw+fLEv+crHLMhKD21rRGZqiQqC7PecunnhnNoeH1UPc6dbCKRoFyh0TZbkS0K1EimtF9wDhVqamoj49Sn5wJjiCgwT55fTbIw3Q0klw8yzTZd1ST60R+EpZsx9/be9CQifA5uljP0cQsBmc1yfpCcBUFnjZqH9EFOGdxinsvgPZgmoaP2grT6Ldjlng0NCbfCCP4USZUH/F3XoS0b8JMLMhVqqkE2xR2Z6lg/ec63jUm29maAcLo1zA0vUkrCh7OFZJvy/RenEWOexRSoR4aMdOQ1iXMDfZxXWqjJdooxceGhtMD+KFX+fYMxpwpFHXKZ53tyW2FN5M04Bzu/InO+6VAQw97NrY/TYgyxoi4kJ8LXuTwf55wh8P1aC6WCccbzIa2kaU3d/BVDd9LRJyYbjPHJtMKY7kU7MVJVvJ+0DPb8HBwyVrNTga4BGauoCY6PL68DD+O1B1iXEnPr/Q19U3WRLUndfEUvdrc9US8Z/j14bzGmfvF+7UUSQ79ZUzFQENJokyJT1TYaxPBiIFPtlbyHYkvx/h527tLThMx+n268pvPuvqbLE/PhHrgyP751mZMFOlrwXjscT+JrlpJB1g6Q3I4/ZK4wM0mkJMjoaaayaPmnJvNSucFovKkYJ/PCpV4kxvASn3sWbFe7kK6nqoT2dD+wYLfB/tkpyBiD4KOmF7tvQeOviI7FHbQq2LwVlz47XYNuAQoLbwI+L2ksKbDqhL7xWVwacq10ihr03OnBU5hMeqSfDKrXtK9C5fUlVJe7O9SzG+8PC5mq1vD38yU/97ZP7ZQK86CHZv8+s2D+Lgntf/kTPYehi4H0niae596Hip5QA509MlXtZi56qiMyeXYYeS2MlwEvU1RYdA2RcUZJ8aClFamiMUJmkeghhT7B64fmW13TYSHmMA4t9v9Xm5DRFiiyo/dCpkKp6um315FphIWOzNXh9dPjNoAqWWr4/2OcPytnfwVbR1/vpzoyXGQoOnTCgNePz7lJE3NlQy0VlEUz/m5Rva5ieBoz/Py9IVN5ATJtOfjIVBFBZluPATLtZ4n9fw3vvMbw+QbtZqfpUZHh8zSyzoS+05CpKPcof5jKo2+cL4ceNdL/BVeoLwSZ6jArarqyGINRV5Gp1lVe0PVXYfB8SDrPH4bMpB62EZRNTlgkh5ZBD5pygXLXGWI8zW2ZjmlngzaMeP2n+JEpfHg9zJ+N8dQSkSmO7/EM/qVdit7GzHqy3J7WAMuSv9vvp5TaGqJYf+L7lW5HnG9Lfg7yNZw1Mbb5OUhjkbhwFzZaxQtZ9jxPfwD5QjiKQeh8gV53cgKJcsbn5wefib4VXk/QLZGpTt9RJamcWRA+nsvKW6Y9tt/LAogzR668+5gVBJ/fHqpziUx1FJSUPg2M389Y5e/+EzWldbOyoDaWhAXJHfsXcR2g7LfI8PSjmtRdJyd4Sr3KYtpdG1KZpw/4V39beZcSPcWwzHZ/mcofGZ8PXYaM1fZz0XMa9KjS/PqCeK49Rd9cYrzXqYb6lFu7KiqfOF8XOd8POJXY/p+D99+QFepBivOdv2Qr6PTb58iswwY92mo2EeYJHaTzgtfXtDH++JY9ogf+fJFRmrgg+vw4A5f93rp3Td+Gtm5GAwJnP6+8+JSmxH1eHpYkzVrdXNW3OQnhCsDan1SxQuymv+tUXxoumFcNvUp+d+kBLP0iU60jOf27TrVclHg97yw3xDpsYoTSBTJTabQhWX6HNbj7Vy+yE6+jMX+7S3DVrGd+R5Cp/qxTfVUfmYqZyFCjGi2tBbAv894RfqbDccVzln7E6598f6q1j8G2f6LoP86ySXLxju13NvOKrZrY/A8y1Wr+T3vU9f8buRT+7etUo7VYgiWZo+7u6h7I+SQxYHT5E92+2RIydT/UoGW/RU4Pb6BVyvK/mErr5DnRt9kLsibe6GxVo4+wyQo14ZRreqgK/H03PJGp5AljtnFOZXL54py8H6wdwteEMfyoRxsAJ/8hN/86lyzfDgV/NPl+qrZPSaT5G4jyUBJ9TbN6Wp0EGaCgyFQaoIZme12HKpIVMRob9EHXO/rMZipxzioRMtP49CcM7meZc/ytJl4szcGKzgLOOQP/HkmAXO+IT53t2ldBXHb/glfdMp1J8rsh53rfgvXg+x/CUpiIk5y+yHzRTPTO+cel18uYgvOZ0GcaSm8St/09IWSPhX7ZHC41YTyPrqOCxPwtr2fXkbEB9uRntUuGY/4lztCXjfpD9KZ5ZJCE3XqcA59Gd28XnGOgnCSwTb6nekX4frHMn0GSDhgTtY1i0vssfsIt0dHXaZG5Ji/qN5ApT4l5ypAZxOE1rJ+7i1D5ywXef19n+DxnZ+yf8w6ZAnFgbgklNLqfzc8m+UpxC3Hnzit3vUUGIAWr4J1fUTO3MWpobijoy9lyJ8ZvETXnfdYZdNscmaqLPiaNfZFCfVhpehxlGFM7C8fDi4pr5rHsMpHXa9kCUw1J99LLYJD6dtlYS23xZf5u0aWk7/0O7PNcEhnM8HnWQhBBvlpQMdplRUqVivF3mR1q2POGjGHPkw7anufZVvj+m+9re4T6iIgbX83vnGaChZrjuNvK7S9DT1obGTttJGQ6h5/ljtblHpyl8av88no1SLhATUcMVPXQ2CgTXZmvFMqu4dfP+btM/q6n2PC81jP6DWl7rO7w/t0OLLYv2D/Fo8pRk40ji6LTLqVqVN2gXkaoQSekDyqpuYYeYKWgr9d6mSxHvkfXqFFDahHHy27J94NkZ75HfleYFHIrg9ci3LNIutiEViMyW8GOnKmWSkETCZml6mNkKv2D99Mfgg56OeQ1nC8aob9F94B2vdHF0LVhorp49mHUZkSPmjFv6KY8MYhde8HcjyGkJIjYAZDwObNnmUxWxcGDxqpJFcgjMs3qXCXQXG60ComO7X0q2N5q9dyLEYpXQ7fap4JqqR7F2FrbDfX8zw01jiGDiF4x0YvSBdAfQBOj7YQaGfIdBbf7Ea+fHfB6zxmvHdTz+ppJiYwyLZGpGnlBWUB3+P2mzmMYfj3VQ6+3gX627A790zT0qHpg+7b6C5l2fcG40s126A2NDz6/BHA8fhfIFLOfbkJtVsh4sxCvJ703a7hhVGd+oiBTmW13gfvqjs//Vas1lV8fB95JaVThg2B/j6fEgef2oaOHO/KcpqYewivi9ff8+YfQpVkhs1kEmWon2eu/+6mUoESPMfeRqfT9ChnDkmTd3as4/63f8wxs3ywr13gic6xXyxXEn0mpgoLieH91Io6fr0nEIF/i/QRHnltihUwaz4xCpvNbxeBxV7Q/5y4bitIbwL2aI1MF851J7SckEHsizhefv+s9JLze6akURN+Gm0xOl+cVLMJzbAqmvCZ3NvoQSPy9hKpjfP59kj007wf2n+R8Urq75QYyXo2MqG2KkKaksqASKmx/o/C8/u2Kn6sUcLwdbTDp+1IdYfj++P40R6jRW19HYPzMjre6ocfOdvsdBGyJTLVv8fpheNIgW5znou/cZSA03D8hdp7PynuFOF7yduT6tEH9UMLRIL+69MFztujh+4c5J3cV493QzWWdLXltI5fXWM58acO7adaTStYwnrvnFWNicUF9cKMBoo58K5/JLTJT48ng1VMj/mWq4OQfwP8d58xPFTP8++5POPXv6tyGGM8+u6sFTDaRqS5wnojVvFfWbI4eybvskaluhVODO8BXZ22G38dHUlhLAzDemRsZPXZ3jOD2efaVqzwklwzBfQXuOCJjSW0rE5yjSwilrNddNT6vyUFb7qxtr3XIUGkL5J0PC+szZvj7G0sCkgiXJcR2/GFmep/h9UGLwDYoMpVdmgbZ0kUL4fz1n2eq9eqf9qjr/zf2qP/bc36u5Mscwn42iD44yLH14+pAxvpfxdrPViULlv2Qaa5b0Ss/A9Gy74gMlKZDdf7xfBudh2P+Zjtr/P7+E9JvlhPo+gsyleAKLjHscQvWuVjgM+zSNYGwMyDfBTuMQecxJesrxTG0Yz+dXQkyVVa1/2Iq9zLIGLf95xqc+QvH7MpHDWhkYQtZdkMfeRQ/QDdFoEOTv5CpYIMxiUU4ttvVB+esXSFTNPbzA7fKxBjR74ealPlyDtF8L+hebeDfK58swV+NT90fHq8UfcBsArtPb6LnLaKabILlG+f0Qa7cKUYfiWZgglsMM/6+BjVcOy0TyObOUmQvSA30HdoDsks2Fy9XARkqaMYevOku6ezU3EKyUqQXJAdDrYLTF8f8dzbDGJKsHiJTtm9Cnjvagaf2L5GtwpNLviteq+VJZd2/s+ucrN+SDNlqgTFxG6CPH9LTA8LrFTX5c0nn5L1YviAwL8gsb543Pg0DDd72n9pCIT9neS/xee7yLfNAm4Xk+bqJ1u/Bzx32fYL/3xjfEAhvUXTnvMasRawSmfW0r2Jhx/Pf2IcInq68q4JLiEw1pFsHykuMn60lauDz/CFQLtSdGH6WqkFZdtahtumq8iV24zn2ygbSW7up/HPK09icLmtLyjfI0LV7Rt/Yx3j9NsD+kqUMmTTn58RcjVaxfEJf3H1xfJVhjD549b2rNH0fWuhivm6knJBZnOvHgHdtIVN54n2iyWWLwTTptjiQnFlNuk/8gSTw8fe30wzIY0CGD4Xwh/2zEwi5IR1D2exxfLVX1OCPfU6h9xRaRbQAoPDeRvD4Xfi5s/zr0qAQ75zZDjge3WJO15dVhp+vRz12J2Sc62d7g7veoc+fZ9ifjSzuoEtlRQ+jARm4bUsdY3KPPnhwZwVRfi8CvXpVxZjdCoPXskEmEYc9izO+f2YbKQV0a5lWgcJQ4+FSpfCIbqjhlW2H9Nh3LTQ7Xm9wlaDmh2lQQ/0O9CoaBeipK708GBsJ+2+7/zTUrTUHGfuw0N1sdw2JNj8c4B4IyOw/ARm+XOQuvIuEsDimKjKJzvOgtxEyzixT59Sv9Aze0QOZdvhNNU0tnho1NJCpwmzX0PNZTKE68dwaR4QpGtODD01RaVXcJOhJFHo1ga3HBWPFFsf3iYjIVI6N/VNcLJ5jVgEYW5XqwYtNPb1tuwheM55LwzaQqbIHMm1/Xhl6rGvIfJttksPz2hpitDndkYE9JYXmZiPzb/jzFN/5Gd5XfmYgM4Q1mbNoDX6ZSrovL24TWfwOF+jUOcYTa1UUVPuKDo7/zmDBnzMp+veAjLVosD2P+ivT9MVrLFdoLiMrtgjVHlsTHnGODMYeyFQwP9hglBJ6EHNlrf8y1UDu6FFPTxz/qeufgG0/yDTr41iTetGuIHA6ZMpbpuL4qa0bdGaMTOUekakM88wgvz+0KoornI/jndfSuc40Fp6PakNfyjmA0RCPVWzxmtl/mCplQFgQpehJd46iQN0iBbnr3UwmaKmvkF66JfO+S4zns9vTg3RLeV75a5aSGc9RW1xX2H+nuRLSi6cb0M1bZMRqN4U0WK+u6HFeOJ7GHJntvGMWvCZTF6NkieOX7HnNc6dT9TgZkdEiEo/giATjz/BFTzEWkgoQ3WOdrS+oD9f2twML5jgfHrPUJHKD8S2eDs/Kn0aM9/dwdAAOP2QqVUMPFO2vHiRkhfNL/5gTsecdxjuD5wOMenxe4f53g7SqN9hecWgICs4brGXI85yv0dPdwlmPHnv3Za4gnULSxPYW/MXYVH632RCNKKcDRNpyrvuVkGK8kIfyL1Nd8/TSk6PrXyE7o2f2Jpb0f5lqs9lgPJb0RCbkLlQ4vz6T6P5msvuvd3+zEPXtq6cFOcElgqza9Mz3hRiIFd+X4LxfPXrgRlqTsz5fQEY+ve6d7+c5oadMtWae1ulsF59Mkl7eX2trXyfR/yxjk+yX338x1bW8yTJ2vxQCwpxYsXnVEzKf797o8XVkxI16+k8y1WbzT3vU9f8uTbPU/jeZSv83M9XEdnNIr6uh8pJnb5DRRqaKVj/UmNpIkKlq/wugcl/x590fPY0rYKM56KZ2SidSWxLO2khZV+6vRh9R2RWB2olRU++FAGRbPCX8PQd9qPrs5+Rjv9DnrDJkqsIRQnLSHujLWvNbscOuA7I++zoyBJsq99X3LglyXh9qfkAfqUyfmobxUgI/aXCObvaoUecKY3D7M9HXpT1q8AswJhblY6u74/xKSFsuR0jVGH1hc7wV5GzukSnc60z0lAsyR2nXC7BF6SF6S+mAzHNafAB2wg3bYxxrAvrYgE9LzmQ/AX2kh4yW3O2Z7nU+Xn85ajGEJkGfGe1NQlbys/67TmXqF2Sqm/zrIEuLjehPyc0lioYM6sV7lQVjijHlcY12wIA+sH/PyFSOfW8hyN6vyt0b6Dvya7aCW7hGpq3XY0/U7WkLzpMIOEc4w4h6iQx32qHviFJ8HkH1e4JvyhuRCc6oEuem76DqVUH332tkzmL//KLPm211doaLS+hl9rM+qx0yJZ3jHE6y0wu8C39VmK0UjMny4Q7l0d+ziADM6V3ktWiWqx0LEQZq2ixQY3rW7Kp4HeUGlSg+//drhjGYnSeD7m+VBuV2v9Ldz35A35ucnsAcbaOzgq/1h6fvwhLe5VT5s/Gski6NG7jtvhvRa52sIHxBArqlQ1mcDuiLNQ0Z+l3O0Aebe2SMVqjeUCZvvD/LQsZcGfzs9wx0PV6ckak+LHGgO+dS5QfTJST7IBuAPecYY1/3m0nuNwnbxXh+l904yERb4f0+30QRA/2HGhStXwl0g0BZmF5VoBLfXJ6nHhUj7/cFOpvnBTxUC5nK7JE55NDK0CdPRz36qveQfsRXCvXxih7jquB4YYTXINcbRQ+mEufDYig1cK12ztzWxvFyWGH7Rn6uNXouC0KjQU+hpP5eDy4XbG9x3ub4fcKZauI5X/cshU53DTG4vnculX/bFnLlhEx1fNgyLVhVQ5mL/Oz/AZkkULfIVNdEF+P1K69pYVxtcFbiHGP+eAWy7157ZAJZwM8bZJznDDX77fM86MkTv9++khgG00WmWso818AJma8dJ2RaGSc+XQbbO7bXQU1/v+813bsrZKrDizOIXDS0uxw8eJGNxqKSn2k4NdczwE1BX++gMyDbJNnBq4iQqRyeY1d/6QD3z4DDYBlODbW1VwRDxogY1xOafs3UCxh3y4MYWDYy2/zyyqDL+bu3Ba/5/ZJYAoNU7qpwbHnuCa07Q1usNTF61eOchJqNnu4X43w5sdlE1tHKhPIVK2KoHNWCjg/FhurB60lKM/SMachzghaATIYtXdNz+wmgFnLsz4OC90ukwxnu54NRBYK0m/9lKoW0yFTDlK/pxsyPMD7GbeUbb5z/Va8dAaGDn4vm79q6ZERNbN4Ki5IDMst4xuf/vsYEmXWJjDf/fRg0Vo5MZR7UNU03LwfGO9NYYFXY/46f+NALjyOLxNfd+MtUzpUh80UujmdLqxTIF3NkqpRe1sRfnC6QqM8lDqGDyWu4/1xw+zffG/DG+JzVW2Sq5rcTg7VvhdSzEvTEH/4uNWnApd/yc4WuFvm75Rn+vmMGVyifJ72KkwCZag3WEcqI59uyh2tKuvtygKwPt7pHt/Ka1GGpgLv2kalix5yTVzFyprL5OnmIHv8mtDXYrwtnKhuZqj86NrjFe6dHyh490CyOXXDGtabHxrPvSWKyHeRyta3QNObowTb7FJzdZcM8KqGnFk6nhp/zXIre/HUjJBuHDpJd89WZem1D8hXvW2DCsWH/Yqqvs0eP68/5fktkqiWJSmv1q9/s4oSXhgiuc8F43yCTr9yu+Xvu73cMkAkLb7smp066Q9DMUc80vkf87zrV7DSJTD7IKVGvUQjOz+h1v3GQqcraXgKzR2SsWXFaE2dmihAed53o9bdu+stU0pZ2utefkaGK0ftZc9CR2e6TZJDqOFtAxODDzusB+7faCwFY2QLj+aeTVfSomzf4cYeM+B9mKkne/MO7P7L8n3//L61TPf2vCFb/Q6YSdWSq8wPHbPBe/PAZL1uZcLkDNuzRV7T2zdD2+3L1d53qMq/lnihXpwZr/K0ZOx8Ul+qdpcOzQV8Yi4vMJFdR2EB2eWLMDC3UECH5HOBlM1UMXvwsbN7hGEoem2/ltcHWJH6V6XDLYapYp6cu+or9EvzbC8esFCNTiZMggZNlCq9Rixo6G1c7GFNXqWI2CAUZl50Jzzk/93YiOOeujO+57tEXuklwQ81a8hqahT6r2NPLVDLPANs/Lx8V64NVSMRuGAEE48bw5zYpz0H5gmQ+xxiTeugjnQv6rDD/zHT/JHxM6hU4E9xOQJ+nmKlKkqNUQbTBmHD12SwkYbBvMYbQPzWWByBPz39Aoicqi95v9GUfA5nKmT8ezNWDCMe8t3hDUuivyldWrUkiCxnWWYTItIF+7Ql7/yTwEEOY5wcfg0477H9/v5wz9C5mT0ojfgD7Oni9nYM+1FxYO+hm7Uz0pQ8yVbRqJwg9QRJ9N8b7EQ7fyZppWi161+VpItmvfEF4E36ivzGQqfS8usPT1ZFZjE8x0bCtAhg2ux0LSIiak/TMhnd7QMb6rBRCr1ZCoHwHqGFbEZnAvJx38NwOy8rHHnXJ5ryvIRm+a9GtIpzzgDHEWlrSxNjDOuHwPrYvYI/5hrkHL8P+gwPP431CpnIIaox5QeZ5TyHG8PeskKkRMGSqx7Tnp2gUg2rT1oCncUKmos63p9qns6E5UdTMMr8B+YVahz58i7+/ii4GWQcCZ0X9p3uFdZHJO+XrSDqv3SFYqBEqOydwZyIyxNAVJlWMKuSMQavo2CBTDTMlh9aJ92L4yqaJXk54lcf3jIwTr22XniIrgYd4x5hvv3C87NDEoAZpguivO9Qw3/E1sM33XPc+6xmvybrVoa22ahVoBfbf52Ehk2hLihqfTjKtqyCHaqbi/SgFMpU66MgMRsJvS7u79HxCxuyU9iSGK/KVabZ+VYCeV2eR/IGGro65C93bQyb190pNtUYCCKIfasCYIlOpGkOmer6FynNVXltqZTGoPQ2ZaqLILKqNTPXOaqoHnYlMpTniDYY1Q6Y6dzge1uYZGWc5HVmYHHY17Xxei2bUtSqWU7Whk6Z4UEsN9keBako38fME0aediywOs4msyi32T3PC/pl4ralnjhZniHie8t0RmewmY0OL64dU0ddDgXrpSgFtTpGpMlXt6SViGTwGB/sj5jWG634bQz/TkPlDns/rMlgneMcTMsn3jNdLv3QF6XqP4yMZhp7ctQ8y1e2G8aTtIaW6iwzVhzdDDyWR18p5nJGxfoFWhZe9vaarVxJAXsS6GN3GXKX7l3iGcvQMFo8BMpXSJDZaNGS66HlCplrW5yN0MuB8dmkqE8Mfj2D7AjJNvUOmKkNeRyD/s59sObk0U5FJX1ZK+P0jU3lp50CjaRoL9zXf888qB9BKaix+C1DQ5xWZ+QXNkcW5w/P6b1yMT0XKmXhtNVTcSDP0eA3Gj+41m5N9EV/AkxKeD+qHTCKFpQtxvduiJwsFl5iOTuF1SrH/xh22XzgznisFGSt6HvD+DmZygfbM3/W1Mc6Xoa6ugLEVGb6WEAGuvmUAqjEylcbzvx1jvwc75PEn4Ou0b8ET/q5TeS1fJ1sGPxVYz+bMf/umQY6NUAFo8yfGN34O9A9TRb2504OHJ6gkt694vy4yVcDOqEfuAfWg3H23zB87ZGDB+qWQZvZGdxfPS022OPYgVBdL0V0nF85ktw78FibRS6fWJcdykDA+aQ37++5vIAJFD/oQRa/Zmeb/79zf5TzOavJItTN43RU9s1J39b/2U/knjMe0SebEyq93CMtkYr6uIJPVu6GyPpclMpbxMEOiWhdkqsOu1z21O5kk/x0X4Ltmz9iiwngoztQf1w9kKueb9GQXjYr11dNWdMMTMpTgoSeWXiPqpazGBnr49/xf7/5Co18js+19sHajqPs9fxdpJsMLrDPfsy6HJ+M/yFTy4p/O/RHlv5N+qv+r61T/5v1Uv+flB7d5OjDWeiYh8s4BsJz8K3r1W1oTbyN9IBV6SfSiy4xojJ2WEMj2wMzfs2/IEqMvhPZsrbMyxRhZaLmOPtLEOZhekam+RbuG4D7DmFkv054cPf0A94rnQTd+IxD7cVnimFp8K/cyJgaJF6gxniNMuq+ayPWj7CwgvqYb0ZuWVkHdHTJamo7IVPvYMulml++g2CQYg+A0FkQcK4xpykwS2SEZZCKZzw6c0w5jmHhApiL6/gtR/Z0xtxpRQ8ND/4XbfY1Mc6gOLlGNARnsfbvp3ik+poS58ROZMN6KvrdHZvu80Wd5ViSLfhwjc8zLLIK4ABStcZ/g79XPEgK0IeJ5fkGGGLzxDbew2TC2928m+RUlMsXMUPUo36IvK5uFCk5EHzr7qG+V+J/hDenz+dK9UjwZRP3ES2Sg1Za5fcHrE67iDdiKJKCveqHmHL/7CpyPNmduzc+RtPq1BjcUNswvyW1N2Idr+KabVX7Bc26yZvxAuKmkyjvxmqP51/taEiWV6FnfU02kPa/jPjU/5lMbmU0hVQENzkc9TE1khkl5oYZU7x2Lbl2RUnH1Qc1Rhh2L2w/69GbF3/W5+PzDo8nr1L+ZCsXZWIhurWH7Q9ZWYKf+uvJ6B2NofrcX1icRPiJLeV7gYPKfENacuVofNV7eo2bdxzPVQ9dXXeqUnQb1p8YYHh9Bpm5qNTAmfB3nquUGXRoJ3w/ka2Kck11Pi063UPMj7A+F3gyMUdcGbL3f6OzN0KcuUe8hDtOvyEh7mZPQ63YweI1SRb/7p6GW38XIkCuqx+l+MmkjnAPA4EyrUBm+Js0oP+uuHJGp7Dkyh75jN+jau1FF3tYGGvKckOPDQI+hbC2DxuJHhXupC4x1IE9kMpwdZLDBmP2431xir84aFDdXZeHpp6qUtIcEytBBpppmsKbyrcpg+G6RaZQ1zyXCkNkahkwVtdkO6O2DjHmn21MVPmvUfPl7qOC1qHQWyjNAxrlbLowSr22y/Sio0Z1kgSXlqGE2GU3iRBaF5uwgU1F57InP92Q/2hKZQYiRaaxTEEFtELx+qyNTbWd5Co/9C8eHEU8FLResQMbjeccd917Qfljxc6IrZJBzXdS0l1YulIOg6eGZr9vNhN8R/PA9r/yBomfYbbYqdDQTKtcWkVHI4mDBPdUJMmujoqeytiF094xUoXHj9QYfSQ4PIIcqXoXIjKmiZ9AlF6MKIgefT8/PODz1jJ8zfioN3RT6CSp+ZiCsbti+9Wa2hIi8NxVbjUNDgqg7QyWf8fkvD8hULO0A2v2IzHYt+LmzjQ7oGWN+jrNDZnJ2nKmchV6FJc91knz0M7RJa7Dg03wn+hReFpj3ms+HtzKn+lk3oDEd1PwPrx/H3q0B0fe+1P3QRuYQhQw1ceEpehx4yCxD+Emg2vuEBV8Z76ekzIG3/NVYYOjFnI4RMlvnIVNElxL7v6hfHo6v7qjHz49N6GJtxnDbM/Qgtz97J9zTDCLTF3Rv+7tNZK21JnjnEJmqHTF+JJsnQ+ag28rdI6QR2H8IdN8R758UH5eKV3EPnagiU92fgJ4iR6Ya6QrH0yQhs7GLfoFy7+B4O3k4//1CMZBRHUWMtAV66OEudLxGtFQxtZHnJLa/AoQ/FonM+aE+uJerAiFBzfcHFT1+/ntWcLPKJ2MbHm8LbW+Dc9ygfqz4u0vlhPcbVfwMAElNfH4TeqLa/Gx1X3dwfji5kECU8DMyuTEUJN/76BlVc1l50+umkkcTtZDqt0l007IFEja7DWTfc6Mz3TmqWtOj58rio1ihqZQNsu+Pd2teF29myumtIOtWQE8wwIZ5kbQtyFnx0CNmFfdIWTcRtywLiL3rpHvnBf/+Z5FbAlXRQ6q96RJL8gIIpneH8eeLTGRZmwWwg9fr/v4YT0Sehz8Ip6BDfZS6hii2r1jicG0rN+b1aDcL+2ut5Af+XmBJhGT2jedUdkd2CQX0bHO/9SDKUxGZcneWyYk8+DlKJlb/4XUqWVz/07k/Qv5nQ9X/S+tUwuKBzyy7DLpvjMgEz61mQbhcfitvs4rnxE7jEY1igUx1ON1U7YVRE9KrP7CLU5s10T2/gtSZrUTfsbiPSLcaPNUImWrTjoSoX2cFkN0wZjLf7EmTKXvI74A+vEmRubzqgVy+WnyZu+8SQrqTtoPwqXxEVwH0Be1pPwfbmTaV/3U/BX2ryzXE2VOpAjYqBh0zjME5yguLf59rSJRjgDEt/OKcdbbIFErjdMh0xy3z1gIyTkrKCZyZP9O9d3lZk92VTBBsywfzLtMLSDM+enCNLq38h7MJyazzH5DaV4wxR/uakk2f9RC3O5nvccTrG99TCLfuuxD9crVFX7Ev74ARQ6zO8fEGRNz8GogeLvokqx4MEolL7C9pgTGm36QT+VrIVOnvU4veXjTWJA++L0jO5kv3Fz3OmXc58v6Jtsi8+liTTz4iUy6bmei9eA5QZfTvwLYZxqCa13apXvg8oN4iMzTlMCeP8oUa7s9naLg5EyaHbISsfErMP3vIGFI9fCzh8S0rP1rFIandZw2pZXxFV2AKodP4yaEVb3s9en3UnjrHyodC7tAnjhgMETW2/NUF+sY42eP/101knuZ44+c6hUmlefJSYKwfPB9Kc1FJYp4KiIr5mrGjjuNhzGzRWm3OH/SVduySMebrnj5bMzftr8jYeRdAU1jIVAepAOreDjt4vRNeQ3ZS1/SldQ1q3J2KkR1gf2g7Xtul6jUxvFzvvDaMfoWeyWtk4MyUSfWL0af9jHXFhpXM68y3GtzU6ovjJcX+YkqADLqNlSqme9SIu4pM1QYyNjR7gUEPJ75f5XymVVB4qNlGZ2XQfsm+ilyYenpsVikUa8+owiH+AtXXqOmPbYEa9EhwvBxuuQJlnyJTCWdsv7EWVJweGOM8zZkBWQt4/aceIFNBjky1v4sJPHa83tvrhe1dshyZYfrDVDZqxpQq+PviEzUcJLyfomIN9Kf1CRl3/11TO6hK6FxdZ8HsjExVRPzcmtFi//VHnE+nqrVw/G/QV5dUMIhfMwqPeETNdedCQ0YqOtCtV7oY7/i5M9vm7z5HlYjBg4+HXv2k8GICr8fXqCn9znjuhyU+3Ogp3FNKWY73F/kaCy0TmajMXgx66YmM6ew+yKQizw+W+PPKzcKsIVadqLwmNDJVdERG2VgrC5qFQ6rA1JDJtpsggOpwxc9XgecRv24z6DPxgMzYTjXdGIcbtPcI+yOY2wZN0lcEz8nA8XhkyFRrST9CIQQaZ8xrTV7CEeOZnW2Ye5V4Xn/K0JNZBcaX53sKafHjtWoMH5lq5PtFozt+fmVH/D6xkan6beDD/V3oVWSoH5Vq588JirAy9Ojo3CfqlTg/yFPYsUDTkanU8mPAMJ1Q81EK5yS7/A4QJxf0ZH2QheR7/80hAFD0wJvheD/r+PxLskKmcuvpv5iqczUWNRuY6MtZ2cg0CjLqwQD0nMIZmbn5Yv/n7Evoj61j8I8XZOJsh+1nVSYDCA+MH9/9MJGt+juDv5YWldeYyFSqJjCwTzrGmwNFz5vkAYH84yFTFbMP0CnsMH5/A2RUxtdtH+eDCX2F7Q90zmzkg0zVAk732HwVKi2k6gBvxt+lPujoEnpFcskEW8J4VmP8W0SzGfiOGFXseO57QotYAfcQIpOcBrTAh5lwB89+PHVPU5Cp2l+LcmIRZKoyx/idbE4OJOFsJ4bK2NdktsJ49zCyLd6AqLjU8/jeDCqhh7v9yfEZomfLXtGSud8txoPidUfPu8qnyl8TZKrpcFyj5/y8xL9Mdf60BNylJ2I8mvUqObSz3JLk5l2ZC/GSErP6nSBxV3/eLZ5T1MOjaC1e/lxnm2fSk8kdc0gy1DP/++rJX6b62hEy1vrH1wymRwDWPeoqfzdhvCf9W4Rg1iJjhQupJ5FRf4GZUsdc93Ru/q5TLS215bXIJPXvfqrvY5h0v/2dcFrOBhHcNBurq5Bj/86h9MCvpp/ICrJdk320eYKX8RrOWnFS/4NMNf+nXAoL8b+zU63+V3Mp/Lv3UwmP9xeZgAw8d/5WJp3CzzYnwRc5eNFOpMGhjRp+kqq/TCW9+Lm59DDo5kvqC5LpbQkJvFaiO+8xRgZ1rsErHjGG9ONVJWbAc0yyYF6xr48+wrcPe3gd7moVpwFq5m1/mYO/cXk+qnSrkuXwVAH23adyc1U2CUoGMtVpu2F+xWvB5FRYgRsseE7Aw8egt4D7fklQ9GjxFNDgCKsTvEdFYt7sMKyJ0wgtOBfY6l5nIlMVi/gDzi2TcYwVF0TUL/lAutMeup9GyFRMn/Xgf1haudrt6JJvtKwh/lHuK798f8G27Pg5Gln3nmZu0Nft6gMjw6JiM0CmGrJr8Xed6qqwmUnM7fgC+Dlr0fWLGSH6ryzBXSjIVBf+/r+tbwrYz1ldedesWaNPu+CYD7ZP0TuPsUru5hPnSEmQade7sSBlLq3BofKs8t4Nao4uPwtg142IGtTg8zAMqQRf/qxF5g0YM1PONL23m+n+Ts9Ssn35A97/R9LZL7kRkmb2x1oF73vlIgQA6Qa/BGtVfZl/f+HvL1EUIR9QWuN+jxq6sV7IVAqiC3aCGlKTYPOG51sVY6HPVfo8Mg0ZhJ/LKW2e4/CqCeCaPWq2d0vX5DTGGaS+jAy+f2MM/MNUkxONIltpJ4NkpVYDnGdr3T+RKyHuExmutZ+o4RiqgUKg7+D9OaGGEYaM8XmuXjDoIRVDYY73q3QY8x87vt+ket1rKlKM8S+Rrpnfj/2cvN3xAdHBWiNDH3qZBL60A28EZPpBRd/uVpUK4+WGjL4OPzVtm1UE/f5CUJP0yaAzG+HlMe8oi/P73aCSm2Qw5sq+Cs48n1HEkDGeJwM1Pcl3Jq00ZJ5iUaLH2PPxUi91BQbTRGaRS5wP59cSn/+H+8ZE5Pu7Nme+TnZR9VDuLJlegm0MNXNoFXkSzGlndDd4LBXsD2WGmtFwZhlLihoe8M0aVp43UBn9iUXUvc+pkLI73D9nnUXfpVpQnzEGrbRHyWnaPKXzCuc7Kz6oAVGJ/f0LcwKjshF031shw7vTwYHhGuhVaGXILGz9CeEtWnj9ZKY2tHjlCXSXNxWDSUfNVxdKDkO6P+L9V3ZK390ZGewVaiw+zIuCSt0HmWqjoAb+iGXS69Y3IDprc8bia1aTxsL53G93yJwpHWWiPtkVcnYgVei+eH4yXrN7tDeExV6OzACUM5XM8/x3K/w7TQ4pdFcH+yM87nB+foMI2n2OHkBeKnj/iniEKpeRSQxTqIkt3hfg1Q/0PH6DTJXc2AmGI68HesKBS4Urs/j1DlVU1tjfRXq2oHVNZKrl6ztRbY7zIU8+2D/OkK2JVlonvN8Br2/1957G948FRyoj00k8b32QK8hUy0gSWaumc5475gCWcFpUyFjIHJJbipD95gKKXq0CvSbI5MV+RfSgIsis1gEZqr1sNT1wLXWiQq7b0FilpsenJfb/NmEuFHFjiNFz+qp0/NQxWOYBmarwrZqOL38LTCYzkZX0giIvOSdwzy4yldfwGvBMcAC0+1Z3d4fRJO830+HNz9mF0KFn3k3VHlrFQMa6XFWTfqcEmSq64Hiiu09Dzy0y1mu86HrIIu6plOQAr/1eqSJxxusYmOUbsEMl3bPFtMcmLZDxymtUeeMZma7RRwUg70XRsy4mIdnheYdwu0amev2pec0LMt4Wo1qFuXSboyeNHbCvEt7PzsZ40i1EFerUwv69nC2XGqc2At+vcb73zSwkjdmiR36wJXrqQyqT8mI3YMn2xNxNdDLJendHz34aXpW7OYRrzS6XOsYcTWR+dk7Vv/upvnH61i9Ni7/nLf0j6qeDHlb/nkNyfG4W1hJiUfQ1nkM5YXuMdzy3gZ+u8Pt/mEpqho/Iah2ZysmjALzl2DH2jpCpdP0hAjRCJ7rq6dSTLnAnsPVHx/whSGqyWEWy9V3lLTKeiwzFUozf3y98RO94ws/NaP/AKU4jux5LvobxcVxgDflVnr4/z4k2RU/wy1D8T7/7k5fzf2Qq/b8Tqf9vrlP923MpCN4wgTtu+opdzW5NhlN5gVR5oKYat3giS9UZ4PbeSKg5D3OtXWNf/MtU561tFqQxrneINvmK75fJTZrLFWrC5YCaeknRzp59ZwHZtMCYeV7jnN31H/TBu7fK/jIVGT0RmF5+KwasU0m8X6JvDzbIVOcfTvngdv2Bu5rQR4aBlVJJ3i/BiRFY4s3KIvysvwpNymsaL7aZS8KhOsHTuyIzdBMyE4l/bwjtr4RMg9RDNvvlCLeTJ1fubT2byGU2HyAw8lp0vxDw/VxHZKbplOpMWUZA0KJWeGMrZKorrxdXwrUDNzzKOquKD6Hf1xOZytgvmJfek4ls0jL/u05l6suLQaqt8OR7BNeVO/DaCesYfResiIIMMkNNfe8nAfx4rJnnnEKMEdERNf/uPSv38njL5CPusb9PvVSx04zv6TfLJURlOGPe11dU2n+lAuz1Xqw8Z5GmJN/i72eTjL6sfdx68iIrBfJakkU/F8eQRDOthyjvMKZF94tKovNltOSDVzDm9LFBdhMyMjtUk+gp80wm22SVQXFYUjFSuqKhWnrw0JcjQ4VP+md/E2pO9zaRqY7cp6cfUYPiayFzdfePTO2ynWF/DMgM1y/O8dDxbxB39Upk8zMy4J93f79yO1b+d9zMyaVelpAZ21WFvu+2Jvrt7MFglcg0loG+vbycUXNhhggwKyb0/ebqCe3uQKuwA7y+9wn2yCyhVgXafocaSpkJxW2O47PiDGvOfxU4tbvW3URCxlqNyPDx/ffVve13aMgy3SrQ5anCgo+GTDXcuhBewZuIfCARKja5D+Pep3ok6chU5RtRqr7z/UTxiZ+7Wn8SeIZgsOhgIuN4vhLBsJphzI9SHC/H3FJgTMuZ6JFWrkm7sgVwELGZ171vBgksvh9ka6t6JFjYf2sXmawZKmS44MTr6X1WN0Dq5UyVo8bf1lYEJd6JHgvLL3oMorzgqXgnFmzX9kR/z/MdxmWl6/HXQuYwHlsH+iJHDfzYOJ/q/XgBZ1BFkal8vob3A4Ghsfk66Jrv71mjZg+U6lXc7qGm+e4cQvPjOUMdG9sbqtjest8hc1+3RUiJzDK+x98Qg/bF80PtkWkefq7pyCjIBIm7ZVCfBWSq4Yae6JzEB7y+O9d9ehIKhGhRgUd7Q82vE2QU65pfoLk1hIWdgUz2PSo+PF4PgghIvrymOfbHe7M56H/zjv80ZKqi+xp6UFY2oeMZGfCxfuz0iKXIFMMrN+C5z/B+HgK279ehp7uNNnqem49MlVFen7InyFRjNbnUMl4W1Ll0qGL9/+PuXdpWZZJu3R9EAzyA0AQhUzwghCanHidBQUVAQH79CuasWnv13k7Vtb/re1tlOR+BJDLGPSAz4pi7dAjm52YnEZnqJyAzPR3Bh4/3xPEEf95H+Gsx/zSNKYThY9v9XaNuhivMh7s4H+llb5rQgoyar5XpSE42vwPwtGXp3i6Yv9xuNUEmmrzgXfboIZL1zMzbBTHioYWQyn55gcJ4zbUZ0qKjqY8I8rjRrRCbOaTUNN4uPO+fvRDm3uVfTOVeEvQgf5iqXtyQqdI7h/l2ca7JXr4dIU0emL8eL5yPn1dzgWhtoge1n7c9cZemAXlZoUdO7BxonLQUqmzeo6LksKdhYp7m+oAGC+sSmXUzCRaU1nLuPdSrCg27E3ro/dxvtH0ho42nvoa4jyTBJ7HSkZ3+UYANLCpZM9d4Lvs7BzByQskEW9GIfVgVkJT2y3BvJ2dPl6XtQAhLZCqlQ8+IafmCHnKFnkXx0oIsz4kKj/GC+RI0vF+x8YggUN4iY+UpC0kpbOYanO5SYGlhiYTXnjUky/do+PIX8x8Rn2tAqH+Xf59TXSteB/bNBPR491b5++6PtwJkqrhAj568Vnvw94YoeO4pCQnhnoKzkm6Yj9dxUpP355jB7WoOzDMTvJ7bLro5q6BApjq8LIv8vM/cv9BFZnr5G0IezlZAz1u3pRd/G9QHyR0gqczW8AIdmcrQd5rDF0OD45FIyt93f5Lb4+9FWoR64Z2nv+/+TvmE+pKRI4NwI0/Mz4N2JFwh4fUrX8Fw+fFI/otMtf6nWgrL/6eM+vp/U83PKPgMcNlzXekdfBk1fRufIf7lP8Nthxg5t7+1cL1+N4ab3ruFfs6bCW7JrytPltWlxKR6Ma95XjNGI/QRy5pt4e7AvN5mf1aIHvAL8Lk3+uDrFpkqdQVkKpwtRiBRnhBL45DLL9rEXOfQKOTZxCrcOHVgLtWQqfh03qe2t9AHONMQ0g2vL+AafP70ZkGNCptAhW55QV+XOjcg9Xg6QnsK8Hz38Xkk5v71gey9QKaKT2h8uHf/BcckSunv3zgnaap0kNhqVTLn8d7j9X4a8KVDIrBEOVjk8rUfkAmybPjmxwZCVvoH0l6SS1c/INM9by8XomBYGh55tjheqp6DmzoCO5mfjJBXOj3BCab5uUjVKSTvrzhe0hl92zPBmHfWtQLJ0agMF+J6JK/bswLnen4xX958RBJcpwmQwzbMdzlkOjM+LsH/njjDvdq2QsbkdYPrD0/Xv3+7kIjv+ff3JuaQpEcpEp4TD7G6QIZUHvj36h3vJzNNSfDSLTLeldLOWcMvN7wXh3OUuzfIfMN1ZF5l2yLRHjlqpPmjZUx0ZCr3qXqoKSdNiIShcKlSoW9vMXuX4S/E82l4dQsfZ4tMxQ65Qq/aSoYrXWBO2phWhf6YTyDLOoyXH8X4Iffl5Ax82RvMPc/1wCgyYSIma8ONM2Ti+yrw0Af7pIxZOVrUWa41aH3LMIKJG9H3L9gLyulGWbgIeoy3F+b876XXWSQmv4I6PDvC+0nXCGEhHt/WH3dg/XZdMu3ejeSmXFVIpNMosMD7VmR9N5F5rLdqxNskL2gpCGjQvYiU4fuiEWqlyHjv/RWZKuvuhNIkSeETxDsWkxiZY+RQA4vPgJquRsg46f2ETPEMUVNTOnsA0vMQfDdc6U4dasBr7XEQNtwkeNts7i1EkRm/1VcVQi1SRTrURgSF3uLx5DWMlDbzcxhuh0yj8ipQz0Gmeh8ANdxXkCGaOn/BpyuPRrA3tyP19+sCeofieJ3m5xiWLVyge9nIWO2khvT2eJ3h9jNRw1IzU4i/Sgyo4x/HfOWAjLP84b/vExs12UyRWe51EMCDzUx1+mkVPa2GGN6XBZ17Zs/PLTXhBh0f78tgOl9C+tu8kWncJzLA9EDNh7NzhcoOtmV0MFAjN9m0w/lwFQS3suyUONKOB1feIVNpzm1BIFTPUBkfZKjwVCCT8bIH7X4kRvh4/JDh3XcG7SCaRsAdkbmck4OMt9uaQrw/b+f+gchUxdvGeLzO6zEvF2EPj3Sun3b2+5QsH94CPY6JTKVczgW5n5IDfB4n9GjnI8Z3PaoOFL5psiBbOEBHZbCh1wP8+yG6dFTc5+gxqiUyxYnxCxK9T/j3bI33w1j9atpyiQ3WQ0am66kz0poEyFRZtCn9RZ52xCt3O7jUcy8WFf8lSfTNBMlk86XvzO/WAq6MAF0SMaL7DplV4GSUfG+BDKXh/6Bgyw48iYmfKw6/x0TBoGmW+zJ+LOae2VwaYb6a+xM+5vVzWuFvIPh9Oea+lXNFnuvpAEl+W2J+l3E+bsIJwM3y+TnaoSfoQd86vLY4fkHUoGdegkyhywtkLOGoIVM5LTJV2iJDySoyFShv/BzvdSFYocGmnuYgikvR3AtnRA99ruwaspiXSrY/pjVpu6389zmVX404H9bPLQfZAQTG9jkyjMv36FHl5XOu8z57kl1sg+tvNbwe+duRZcrj+QY1xpN7sVKyFnIV7nqJw2CEA9DcWYWQwBc9VDeegZieX4G3mHs0L3xrQdRX9IbEPYwGI0NDkHmeK/BH+c3c+xAqOolXW0RZaRKY5bcieZ/uhbNeOLVwurT4e0tpY4K7XKGHfQYnl2juZXLG7Iznv7TbipjhLgXHGJCpukeiEKt8Zs4ieQ4lU/gUx2P99SAI3NbwU+eokVE9TJB+X+28Rv9YEXGDV+E8X43gav0p/fucam0YjcGOd9SHrkRPPHTxUHrGGT8XjoT6/L5/BauXMN9t6O4KAQtRXxVZ7ojccBWkLzaVPl1Lyn+RqcTNPzLV/5Q16v/hd3+Gte3BrU4dY4c4GcnAjhY4cTUK/k+Ma/LN+gbihkkCG0Wl1oud/UNfue5Kq/2mIbkcXjn4lytq4AbyPVUzVYNmPz+naEROJPSzE+DioTS5O15JySo8ESiiO/rw3X5+N+hvJwjRnDF/yjciUS/IVP69ReNTZMj11iX+wa3xRIGZXh5SQ+gXEAchzlF93rusjKUKxVfmS/bpbYuo3nCA5vmQSl94ZR2ZpmMN6c7czDH957nRo4NIkBXmvQqck2xrtZA+3ApjrnoTIn+kD3j1mJTeSjrsSaXYd8B5iDmwcPH3bbGp5xqBMvOl+V1XtNi44Fj6QmBC3tZkJU8ZxP5eMCx2Q2bppxsyFa+Khsd36Ius0M/Bsec62s4WY170FzJ4eV8Z3qYUO3J1thW4O/NlsAcvLXBOrX5w2c17dc09+lhH9lEDDqMiuI9PL5KYPm4AxlJAZth0LolwGOHW52sc7wQZYe/qHDiFojAXFryFUrRq4JKoUumd5VT8+5yKY7tU8M+vw4K8c74Ab48+yqt8fiR1Ymbwvq2RWSAdK7o18Yeenq+h71TnvdTt24aq0bUy6maffv21yNSHsybE69wRqX6YJEjzeCq9SEDm45sJc7xoYryYH8Ul8dMbHVm8fQVWP6OQvBWMJ3dbrko/6fD+0G5wodxsCAsIj77YHg0Nqq1mGBG5FCPd2OoTNedCUXPJTSQX8sacv3mjhkvjDzVYQo3sRx9/r5Dw+Mv3Du18wdbMj98dMvDHQ+asMmQqbsgKIvhHHu93zQue2qkpfchDAOX1i8df94VGz+TtQbGKiRC2BJlqswpSKPPvzggZpxX0tprrfOcUmeqwQcZpgzKEt9OiBq1ejkaHqufwfqtc6dEXalgHS/z8tjFnT7cM4503VHgeJGTuQnIWNBuQmboMqBG+uaKj3DCvX+p5PB8VZwo9VmoIzbE0kTnjuc568X7BW9ofhHBpo+bTS4tMJfKocZGLTGN75gXuDDUwCnRkqmM6nSBKorm/5+4sElNdG9BxW455vc2n5HVQUbo/DmryU8C/r9QygFbs8fjUR6ai92Feg24gc9svZJCPzzJ4Kf6+DNfRz6VJmYRwl1Dzg9NyRM2Hed/aY4XjUeXImMn1tYOb8kCmW0m2SyTxxQFsBI6xxaEfiQCoXP32SYx4uZ2PHyJjv5x5H9t+GhWqtTj+Ld5VIfBLLaX1a53AkyXIVNJlq9HSxftXLw6aEAAgIz9q2YTiUOH5+FMfElXbLiAqC9TE8HpOieIjEz0TTjWic10AxURqQyHLJouqaw5U1gP8TNhcG0O61JTPkbFrO0Cm2L/tkSz5uf7eSzXL8Aj/ZqojvSJTHefaHJ/4vZvXk6Hmp5rVkUTmKeabOzLVz8P8Eq4wv6Y845l/9sGih2MSQfmsDSGKqtGlYWgCtCHD8z9wUFP1UjqQX5ttGSYFMq1KTww6t92X0TXTFEoXC5xvD0wnQRnP61ErnI++SJGpvBaZit6ue7gsjwvBPQRpSs7CFeDaWZjv2ifm58Nd1qGU6dYI48tg0X2yJvC9vZGxDA8w3o7vI5T8Vxeiy1y3/PYYTnBvMd6izTsXcf6dKLSjprLoq9iErN15X/GoYX7eFV1FfPmyAYYXydwtj8fvtUiBC8qP4XLm3OuFIlPdjp9n6WYXjBd/XsjBxFZjsbTkavJC+UImuqGHDwMrJJ6CTO6THvPlJCMDTq4fQAbKWmA94YC4VVwiYyTL0v/q6bwv7/CGaBgw3y13R0K+srdERivfzOOtWtF/zmsLmQHoeT7nZEHW7Fw4v9SsS9tcZxbRCXoCx6lFhh6+hX+tp3q+MB8757YgyfqRAECAevaVTiIpN4fUWb+5gblW2BHSHL44LT2nEXyxixRyY0vUuyhrmctpcUUcV+yB5QSZStj/m6nGw/hB065gvv7z7m+dJwPzzQk/X9HJAZSr3rDGUSnI42dfwWuXk8H6IanJsvFKCB/ZVP6311NJ/1RLYbn89wJ1cfv/ay2F7X+Yqczp3OMx+M5gv0fSkZuBOTbmP2PpbjxkqnOz+gDjT1LpMlVZ6O3JHsGXlU6wyjR1yftzu0F8a1cI5gLGvEQGZCppqQnhLfouiMY9JoyoLTLVMkCm+l3fyFTHVBWCUeYUQr/3HyTPdDJ8JjYYs2OEc2I9YAz+JuR6lT8OcE1OyFR/1hy+91cB/LDFnJfFg0aLHH1/HI488+Db70nfDnt4mwtkhvr6rclneL0xRueam4H8JSS8NB04h1YW3PP8SqFYph+ccyYy1WG3JiQvuA9En3di+FdeIkRQb3dIfxbmQKHC39dD+42MlsmGl/C9QtAtM2RSboGMIiYVSSc+Q0ZMhdIWDpZCIN6VyDj3teBnA/qi5eGK46VtVBbo87NqH6kJHG5ZCizbIlNNcMc5f6zQl5VLaSTajR/wcy8JPh2QiR4RL0BkXpSSqQR9vMn1KXjdHef8E6+MpCb+/uW7QqaSyLcgffBSwEm5ubeQguf/aF8f8D1eMtxorhcm8M/OmdQgZp75PHTkKeHfM+uDc1TrbpizeiGFunpQFtPl3NMVTi7ch0wrYz4agZp5aUNdjshYew0ZD++MhpptaUJ0OCJT5dxqjePNfoK3WVhAWu2GvrHWMF4IzHX7Re/n8EXyLd2TIVmkOPI3iJzbijH+cK7JsVy7qCEZavjlgEzlVIhyxXZARrgskDE+nVxBk5XUiNQvapoQChhfmqIbkXNApqq+5h6+52hleGSDx3PbYwaJdF8bfpujT97fKcbPez+Wnu9lKdGKiYPb2eFLX9sjUzVejpqs3AlDUB412kcOMuVOImUQ6neN1hxq+NurqRB45bzv7RREUIyVKYRmgoxTSm0Az+9c41YebYX4Q6PANZh7eg+dEhIgdxkiLccc15NOIR83UaE3594knp8vaPw05/pcHV5YGmsdrR5yMte7mplqN/d7tFQ8v8fGZGG6wfMJ9skTun59KKN7hZqfemYOzaDpQhgHqLnVHhnpe9mg5rHH4NLp8jgBnAXUsOzFLUi9c1BDqxeHvl7jQ2JZqNmf4/zuUD8UKXUXjg+f/IXjobzwegUBNb9J5/phL14DuprrKT28cM/Ck4FM9RCRaYruT83LExr+/oVM915uUQMLHfOFfNUpXLidwBBmeyCaucN4/SWc4WtHuyPr+m3Be+UiU6DlC+keAwWamuHntVko9Dbi8Xqj2eH3S/z9QDjN9bM4swwePX5vFHj/ul2BzF/M9bwcRzDhaT6RSYw37xJRyhAVz6iJXq7j/Q/7ee//u1SN8HkBoBph6Bns0DSiP/XazGx9Rg/xwr+/brYV1TycD610REbVLGTATDL2UA2AjKt3v4pyB9OG3V6d93TA0NFJX+/ga5AN8zN3jj/uSCAw3aXhi8HNIlrcjJAOFs/c04Tx7jlzP8HubAiB6M3MusX7V62u87uuYq6bzuU29PsEmUo3i5BeOWTWwsv36EEIMmeLxAxJ8UDL9eqHlCoxL4KjRTi+uw96iCn395DeMX+xe4ce57VYOXAblpjvlParEG0XbOFZvHE+n17omcuLSeBh7PF6WIUeYzMlR3gU8z7b9QbHNxSDIzTKVZ/3TSJT5ZBT6KmM+RqsnhBk6Bek0UnC65O6gvyEbAMBplzm3k30GPH1o0DWOoLh10O7ID9i38BN2bNk7oSeJLVtC+IVQ09+SzB/r5zJgTCe98zsV5ZLktrmZg8uCV50RQak9cYHeBrrksknDj1xfXyAPz6XzPuukGltZAdIFsVQstTaaGT79Rbg5sv3v/b9RZgH4NbqU4l/1I5/merPuz+bU78Webk2BWcYRMOPgtYiW+U7OePzNQl+bSUpuXp+DJdi1Qs++Z4Wf9dTjWChvgWZpRGpWrrg/rqm9PiFJJKR3Ee47o3WcAUaF2SfWR24vNIw77SUXSIMW8VZy7tP6T6kaPz7nGpp6gNjUvcZCWdK41+mOlkm6gv9NRfw0gTz70+SK3IZaAnZMpn3df93n1PJ/1RLYbn8n7JG/T/87k+Ltl/wT7vO8OSgrck1ehyRi48j+sZ9U5HrtvlAUPPIVH/e/ZmJPvx992cVW2Qqq5xQg4+wKj1kfkLFufcBzm9NiO/ueSSqvPnNDZGE0nuX6CPe79yARqznvusmJ5KzdviBv5R+Arv2m5EsxicHIXB96Y1L9ClPfzcAJjmxdN0MmYpnLwGuTFON4NvzCjlvV/jvkzPmoO4xv0uU0CcWoikx/7n6VkQZry9wCx6Zyhi/GnnA1EJMbrLAPl/8/rK3avDMdWW4db7GDOrSGuLnLxb8wUOmqq1NDr50wb9fVDeCvmH3BjgdZMOPHWSqboE+4FLYC+YtePQlht2jL9nrgnEqfEsk2nmHczjrcE7bK2UkG9Bv4E8d5phGsNAXLzsR3M2mLP0HF1YkSz8PSOXkKXiX0wHnyPsxQMTdkRENhj62kY8TXMe1wrwiwBxO5FsCbrdETX4+LYvc1lMGXp6uS18hHM7px0sGJmSy4C/z254ss3kf4m2ue8+EbvzLVMOwCQQm3CUcL+uRQfZ49ILXvOyKEE9OoXsuqBFeQCvotBwYvEIBfWK0LCy6ualnKBYP/EwafiRtcdKgog4y1u3hLGh5va0gekk/g90/3Z7sti8fAmKtUBqd1CKfqzc4m0fwNVwTQoVUezz/2yJYGe5vg0z4OuUMPgab9z0pGqEZP/FwzR/ICK8DdNQL2wrKfkWE4Lu4IXpo6KP7xNSN8JfcQyoeGGroskZf6hI83lo+Jnh9xqr0ux/6ZHWSOEj1+2j4H/0cYjzgeN2sCBldivKQbjdrH6oLR4xAyB2FygJqaH4+ENS0DhTqP80EuvWaCnG00lK6vZwieEieWUb856JRe0JN/wjm1ohK76aQw3iVwZ0CRXCTFOfDuqYbiCxpYmz9Qt8ctUceos1eRQtRDSN9fpDJ+koiQnTeFMhI4huZgT/g+agP1PiNngRQXXVkqvN5q9HjT3jCR5YOZdBu5+ck9yCHVy7qZRDjgenpggj1DT7IVJWTu/S+PB4hWdWTwPJ5fYo9JTo0Qq7gfJzrEylvw4HuHCEzhDOzRKfWQ+ZazXXsAZmq49oQCt/H+GApMnZiYLzU4wE1vT1sgVr3MoD7CrZloPXIBGt9ZirD2qLFuc0a6a8IhMRHphu43iKq4csQrtZ4/Mmxa5I5ggX93TeEUF3h+XdT68InVfEzVxci1VYGMm2R7fB6E2RGzmEx9DtmsqAATaF7cvLhtTygB1j7TkoLUd7BK5O2ZbSUeCCjfEHPJ9yQqQSG9/+9EvbwiRJe8D0B4zu1hTO8h8E04lOLGv3znTPk99VWiIQXMtP7YuL5tDg+YZzNPYIv638zFR/j93+eU5GbpAlBu1Zr+s4SCvk0bQzPvWP8HTcTAcfRl4ZLYvQ8h3M8QPi684a/vyJTbbl3CK81MmT42GouPbcnB6p6uZ3XCyJTeWaLzPcW8HpWVxwfM3Cu0OzInsWbRhOprhURZPIWJfw1M+Wq3omQ5D4yc3LgCmS4ud/lfd73GcSdS9Yv3p494cbwLX/uKc1Of9ZyYD4/nYc9fdiGAXd+7p2U7jW8f5JxQI+h6GW4u+cp/T7zI3zLDj/fJmfuad3ifCS3eQ8Rl6HHPPNPcLY/yfCfI+a/hy9J4E11ZLBhnHsmryIZfM2ZBNfXkamObJWB/zo/mZuBqtEPsjl4408zwqnLKhJXug0BKMhUxwiZahHpCs7nGvPlmsx7pgbMN26/WDPPaznMP7vmDsx0kKmaeR/6ni6fkEmXgXm3+wE9j/0VICj5l+D7Vb3Qe31SMR9pyCDCNukwUJd3Z9Gc6vL0fZ8JHoI3IPpG6/k9RbIn8kYanUG1ptJ9aW1IHvUugutD70s/PuL1LFMucxYIQoLfbDuNHLStC5G6aUqWuR+RmLY0gP/ZN5h/98eUeCM6z+vy3TB29BOXjPZl43Dr9wf15IKee+k+R4cDARnt7KBePFV0upeX1hv2K0lTsoANQKhqP8F/XtHzOwH3gMvy+t9nKuWfaiksl/9Daino/+HnVFaYdRC1TSt4uxbHPA6uB3AMGBkb78eCrDhkiMtqJRl/3/0J500P0TlohdPNsIA0IcZ8RuZ3NdYzx5xOZBXu0RJzWGwiUzHV/kHMevShUY8MpjtvnJP9vGbRkb8LsvheBojf7a/0OHnTkbiJFHBtr8eYN5CpiHvr4bI9oA9oD8hUeTv94PIW5vVTW2SadWbLkHEbTvAj7qaR1ZXtodEanLPCCZlJWs5rEi1BEtjLOCMz3XcNQHOXmX/e4pwsifgGfy+XAtPklUgS/fCGqzDEpXsqDhoJb68bRJe1hHPgzmskleMnnl+8KX1vzS+If54AmWlaGO63PqXE5vQY/K08CWd96BbEO/V3SL7qmrnjCZnqxzYZgDbvlabPNCSRUq1wvC9lyXwdmWoRHe7oK77P0jtHUkfK8tEDfByJeZyCPo+3Vsigmq4YbrfvO5LnUwJMBJwjpxaZxYj8FDyxwuP1Zy4k4DUbcFdzzdabicx53FzxetVcFJg71wj97rPGEX+ux9zoeEiJxu1SCNI5ByieXZCDkidQt8hUgbsuUqpjgEDLemSoLgSLJux0nnvMaiwYN3ZHkExVqBwb739L8gWlbLOAaFeOpd/P+16U9eRCZm9XSIgri/xlqkFNO8EVl3VH1OcjBaYsliXbzf0I64vBoD6beGGcg0zVRDoykH9HH5z485rw27qE9z1C5jjqfU0uDQYvMt4WGUfdhnQRqTtoc2VpsONSmet/2TGE+2nF/N1aKch4O8gYn9OIosPOLrkvkXnQbPOG+6TIVN3V8aHdz71wrhL67ndkMmhDDZkqY8hURydIIOdaWkZg4viEUh5C3beo6dP2rtGsRiZ7ata8pp/vF8TS9Q3caKuULKGoYVu6lMCZ3MnwYKcsSELRZ/unUGXBWpt7fRAVmWw3M1yS4fXGjhEj42YzUxnIVKu+RWZgBzxeOr8LC31WQf6zDiwaqktF5V17g0YPdRZufWSabNbkRpyfIyilCvS5eRwgSG6oYZxx7ghfO1vooptSusW+B0K/jg3tykIGU9wxpGdYe9A3d0OIv8Wfvf2nEJ7WmRrxVsZ4GBQ1gY+12htRft9atH3i+L0CZKpYBdR810Wma7QVMuZqO+8r7SYDc34tGP57rmd3Pq82cGl4pfQFE5m+fyUneD8aowypP7q02awZ5N/AKINSLBZ0KJwEqmzcsUjRipAWdRtB7czP7fgeRJo2qge5TjE+s7kfqX8LKDROty3DkN2A8OvvBFmTrAWfNl+XNH1pwuM1zPW5qGZR7ZWf4XPXd0Jozb2gEru1oOzoVghGC5npoAQMmp+iC7G2RgaUeceEQjJNFgHF7//s+7MNBe//4pzXdKQthYLmkuAuT0o151cDgqW2EPyeswmRqsdc5LThBNdUkanuVRJC52vzGvMHAKWrtwP3xRPHs/2gecF/eIaOPyOjGsd5fC/lFWp/wPGXj3j9PzWMIKpHZOJ3jkxVPew1pKxQBK/QcH5F9LgDJ9EWzP1dMZ9z9u4MXjTnO/2UiUSyDA1KMdLKyHkPhL6vzIDeJciIdZkrNNsmB8irCJn9aePvv2XzAE03YLx9djj/27mvRsM7yKir6SuSRxtXEFhf9HQpQaZ6l8hUNzOODF+b33voYbaBq3nFeMzmNdWbQc8gUPsnMt8NPfR+up3gumrQk5tcVhAvWZ3BbfutEQZ3PH87bxTwbo5Uukbu7Kmi8C5c2jcy1WPiCGmTuV7UOl8a3sVMa1IdDhWkG28w3KqLRNLMW0tDO3v9a99fzN95SNEFzc/1k/pvLYU/TGVXQqaRHbo/iM/FuvSsl0zIvHfIGXt1Ym7wal2yOb9CYDntS/fHyx25Bl7iKNqEn3XvpJDndcvw+xsy0yuPFuR35Qa4Ig+XXuhtQlJimgaPLxvDK8sWSHe+Sw5vpB/mPu+zPtyXnSNeLiiwuzjC+Xu5D5D8jC+z6AI924bsHGDtCfU1oHJB3ncOmdIR8HoOb0n8rzHVShDkf+ihvFz9f61pNv+b1lMVW4pM9a7bkkGBY47XsYektEbDS5bIyeel/gZHNJCp3oFV655wm+tVndvS4krFIlHQp3Ch1Yq56RmZSpvXRDsaMlXUTN+aXM8vzBEZ+lD/8emARPJca+EAahnd531338UPY+jg/hh7wLEj5u6DdjoLeoyluyySvm6+gIiGTDW6A1Al2o3gIVOVng+2SF47HTVx8JCpMAwU0tLBhCrtRMEdD+eC1NKmgiTS0bccjFQhL/f6QXB/ImN0mywl2VpBn/KLytK7VK8FqVQJr/cmxHi991ohOz2+AZNVzIG3Dn1bNB2f4E/uhnnL7IY+an0EYItYELwDL4dkue+jv8+pzu3cKya7x3fINvYaNdNWkBnJJgWQ5r3Suy/mkMcQov1WN4hUg1sXZPnNCkyN7Ml8/3GoyXDF63ds9HVsY2DOlb+PEaKnIwv+FM29cho+Qp/JoSYzNq/p95oEGVBfY45wUSPIfa5ntd0jQy5jZELx2M89l89iyQhJO2I/tq2zEbbMcDVHcklUv/Dv7fgreG7dh4RbIjO8fA+ZJd5BSqVLgjl7DDUjKNR5vcdnbUF+WWhG/K1uNak1VYXvwtZYyA05MkHPI3SeI2QW6YeMbOY2g8QJVzinjbn+jBV1Dr9rOubtT/uCcDs8fnqKZx8p4fk/AvkK1fVqYA7vCo1yhOeQwWv0wWAgYwylUUKFBlGIpgtfkc3tT03QcSuEsbt16cec11dJ0aJkjzvmsNOeDyGLDyvDn2r0cYdh9sVZPQhueOGAVN9GgnB9R01bXAeXFpLsIdNtkCGqRBVpVjCcKAjLLOo61KwGLxweZYxMlS/mfVkPFsLrYKGmD6WmUBeQqe56gow5xcjgp72PDOXrc6+jbwqkeF5E8IvVT/CsLzKunt4UCCgCU3jLnY7GgerDA2m4jMcGNfTsqhG8UIKE+TnVnn4KeWa+hWnE2RaPN7ashMIXDkaoKveC8qmQQf1eo8bZCw2o7jgO5MaE49deHaDCJ573LWVT6TtNVpOPk2+hN48K8/wbMg4T53e74WF+rjViYGKicKFF/hLip4SMFdttAE1vESHmvdGixDWRcVqGmv6a9z2KdunBZ8ltWXhpCqDnJkemazPUQGuNGnkrYgPc8jQJXrbr92SQjxJkraegx5p7E3H2+wjVYkCGShbIFEsXE1WdxPh53yBTuW8nhgbYjoXxe544gOPTfn+mEVzPo0h5nJhQRRHG4+KIjFwfcgrV+YPnIyT83PP88APWfZGp4MK5RApzE3q/5JlXNwWO7yI4w1sWd0L8Wg17eg4w3gv23OJ86HF83y8BGXuf6EJ4uCLT+/O+vk97NVl8bi7FX6Y6O5EmxFtuqGhUlRQeQoLMUj26gvAEmdIjC4zPXsb5GT/Qs6IKYz7biSOZ67EFUAwOMtVWxfHjr/Oa+TXZlsHDxXi4+cMZ7mmITOULI1Dnwy5QSdXeiN9IatS7hyFcc9cwgk8/hPR02qwgMxtkVu+bhYQMNk7rIlyg5yCYn321PwMLOknw9g563itVNegQeMrQSnNC+TjQoZ4EzO+79SDSFd5qaG+NzhA5cHx9YX2Ar7rQWWyN6AnGqDXgFT55waUeMpp8OpZwfQ5i6Zof9JQi+4oQ/LhQ8MqZiYozeozbK0cmeayTjtAr5surXT4Nd0p7kazP1yOkF0MVgtsamVAq9DPcDhMy3lXoLMIXvIyea48eNNZwfsAWhyndt3M+NL+YH1+rAlglIMPu2Z/1XFIJXq0OhrfikWmGFBl7fkHJvEsejrqOWQX8Hf0J7jY6VSSYPshU7ao2LDdVFJLtVzpcmwsyWza12l+m4h/FZPjPBTLQ7WAH4Mpaj/l8nN8DzUy1TM2eMU9CfVOa7xXCLGoM90SlBSnFcw9pukCmEqeNS+QEp32avZGpGuFk/X1ONVqrj8EuC9SHWr9/neGhIaMV5w8KgHjvIfsG39LatQrmT4G3wb+MP+ZVzyQlr+F5R31ieD3/ZaZaLv5pjfpq+3//+1/V74/zty3cpGXLWL+SU+IO/h7CKBwEzzs3KVnbK2QOw5EM93izRt3J+i9cvo/OONWtsieldU3A6VPUyOe89553Njxc4m5+juFwNfmBP0BgtxPmkEQBguZDhwdbqmVwEbmONM9nj0zR/QzPiTfIEMDJcHtzveH5q1Yhh+PUATs6a8HrzznQ22tmitrlGRNtZJprfdxAnK+40huCr0I4I0CfyBxRYKw945yzphLYNsE5ZjQpxvD5WkM4TbLhfxh+bx+7CsLvE5kmnHYjKcbfC2CpRwKjFJlKWB0z8A5X9D15y4mkXEzoa4JxZirp1pGF0TvgfVZC6ffmCXPEqQ//MpW11ZWRLH6oJP7LXgme6Fo1oXccr+jb8KWv8Dgex3e6gJtXlQYzgzAl+vgt4OZvn4ZH1lFFOOnYgWt8JJzzh5tGBm0a8XoWcumpEfr4e+FHEN8uP4EpFBlFWPcx3KiExwu4r0Ueq40InjjM9bkU9Im/dnpC8qdek5ChTxuTe+soYg+lnx4PFrl9dvHc0/aLBulru2Rw3gnm8AUyC5O1kDrN+wLPgiBTGamGOYsxZCpma0bIL/uKTC9k6mhw5+dWhjPSLNmhZnHZUDKqzr0aGv0CTi0tBTd/4/19nJaDI268zvDGVgTy8R4xamyBPvJ1yoCID2S4l/ExhFDxNY2+tpMC2SHBHM5lc72ks/GAB2cQZHiLL8g9w/gqJBE1p1zcUcM3AoH+ulpgTm7kBem3jwCu7R3jdUOQqbbb8wZu7DpgDvud98SXfBGQazjG1huMt7OKmnyXKB7/sEUNiXLU0CaWiREuNWSq4M2QcbYXigw192cTViyARzO/K8ppoVBJRKZ4cp5WBvdLP5IQpRKcVFUYy3HkiLe6ryFaLX8lW41dTb6HSQZmXlUjeo5DTW/LBJkpTggLNxetomkqh/AYnzNTUdSMKkk8KOwKNT9pkCGMYq6b7r6QqfJsi5q+DTJoEhOZqk5Qk81ja0N/IPg5+6oWLc+6CfHpOJWuusf5uu0cDRpHUVBjW35PNvNutKcZIjPk+xEZ8+K48E4OyFSPBq/3cE+Qqd4mMtVPLSxaWS0yphWZQuD3vz31n46HjMJtjUif199JK2SMzyWe1wZ80ROdr6u5N898/PPWnt+l4Piz7VIxvMvYp4Tt2yPUa4JM4Zzw/IV0uEKP6YJFkgZzz+o2gsdirjmaS/h9v3NC+JKtaYT2EpnLyRIX8n7QjOj8mddjbpGpnvnMeJyODKcF5x9cV9269OuEmxkXmer1mutjuTnG92VEZnk2h10Zfz/5nraDY0G3aLdlbBJkpt1cBKZS5/V9/dy76iSoJuRnAe+/O39/8A0HyLdDBjEHp6KLPECmsyPMJ7yPTJU9kSmjQECmKtY4v0uv6dGzaVzJdFMj9LhHZs373mCB+EMPo3prGx502LKo32M8BHA6wzfXtyyGCJl52DsX6Gt3bwT8cVzQ1zUNwdn9kImbCpmnnZoV3JYpMv1QfkOy868UoCkQPe8ueuTO6y24NHPfgdBDzzuMuQaVP9f1L0ZHowVTdSi1J14PBI5IZUPeQ+mOOguEAH9/xa33cOddHZneRqY66zIyVfpFD2wukdEaYpdw+RzQ02nzHhVOwvhnzj4y3Mse54MffCW4jv3EmDwhgygTn0Bwd54G+wz2gqju6whOjtMyWAeYv4sLnm9iqfP63aNlkeCywvmc7TBfvj2V0Mv5yMCLMB+6dN4zVLhTDoln4HjrmlWRVl+WEKTbXmDGOhrJLs1+4I7tC8dHqTu92Pw41LPmV3rhui3IXvplf9eony5H9OiCtNqCsz4iU6Veov3d97cWvpPBHidkKitrfPBv01dgfnr6F1OtlxHe0Kvf4vU4yytcnuVH8JonHv/lfHuI+KxhLDojUw11+IHwbSNTyZfEIlW3XTvTVNeCW68/1d/nVJJh9qX/8T81Cff377+eU712nUtS8XoGtz/jhHmPp7lHulcA/Na/0tX2/8VaCith9Y+1FNb/Q2op6P/h9VRhwDUQPaBFTV+2ITl4OxM8yUINXJ02Ibkuj0+4CTOjELAK/aS+vhCe9Zade83aE/e3SVCT2MpgyzX6CNW4cui7fZyDb+5bECiPyM31YRJcYmPM++KwBdQvlUVOhTk8Ol3w94ZuFHzl2VTE3fw24L1LZCp1PClECW4tBG6COS95Duh7NXsAryx5wyuOt5GYL/S18KaogZ/LWSSfeNhBZ/ciY8IRfdjuvsE5fJuZJDwqC8LV/hvQMWwE1jLMKQmvPCBKwpIxe7/qiF96yJCbY8SYOoQL8txNKfj6gEyp/rgF2V6uJURmvDHYzeo7sr/G6ANKDqeMf0pcctM36DKdeGI2fJChqqrJ4Wp9V4KvQloRFZAZog/HI7J46As5rRaAnaeH4NqTGBLZ4XJgVKkE9DWfgiS+3UJU7EXBt4xMId39NkDsOTLzNle7IKF+DJHRul/pf+f385/PhMnuWqyQ8dgZGennr8HzUrxetkMmvCnXCpLtVjR8dY8+jYTLtyNLG5v5vf8hxGyvyGjK9GW+eZ576hrruV+aQMpY5gqX2jrm7Pf9qArR91cQSo3kBHd0s0LcENQUZm448MIJNexVDx1db1cjJNp1MHxlh77zGPQAoVYvS2al6NP+PKdaN4cWr5/u9wTufQSh62POu6Qc5hAuv8A98owyDp6qQg+33QYCDZkqxhRX0OTiPFCzn4QFn7mf2PqCProrH8hU9gmZCiHfgM9SFQTXfZ46oh10D6LjA49PJ8w5db8UwV1WA/PfW25PKhvHy+FDzkAf6wBd1oML7SM1ykC4qAsajsh4xWggU9l31HRqz/v6NggzQdjh+By2eQDlcmkaQZEi40QDMkUVbLUydpndkSCN15AxTZl7cKOGKWTuI7+7/5j/HdK5L8FjA+njxpeMuzo19Q+5Bx9TIPO7LLze5ToIId/98HzUO2pGqrcevKwcmUpqtbln7xsnMxfshXhYblMqhEIKRS6jxn0Gbe43iIxUOB0yqXxyLHqFxgTfuU7MZUuuII+57v5TimSB7bwbIYUxr5fTah2Z4oaaXdUtMgR94v3wl8hYetv68Fi+SRm2c72ii6DG0MehWQaFc9lTTTZdeIjyFhn0NlpU5x0bqpOITCWr8z7Ntb6FbLmfmK+6tkaW8YTjb4uy4I/OLSS3R3KEskrnmqUZ/n2zOF3hfZvrH0k3GGkwyRGU05IKkXida2QqQgBV2uyE4AzIFPcnHr/c7pD5Nziz6LZ1COQFMl6w3fboQTaHEVxth/lF/uF8GZwEPdkRML+ELTKNt35b0Kvmrgy2OjKsyzknqC0V40uuLymNNs4VcmnC8eEWyPQvS9hBXp+QqRZfHP+8KG3QugiZWvWHCj3JfPxDJ8393JSUnJ6xDtfttGDeCLxGun2Mmpgfkam2v1Gjnxzj6dt98fpthsxqPuYaqOMOGSrwMR7CTWDB+zfX31pryJTROQH4ZBgxoaNjfD74fQC3i45M1Z6GkMaNvgRXkpDp4+rrEpPzCcTLC3rCS9DtiTrayFTCRWKuOu+L3n8SFV7rTGPRyplrDPftFhr9iPnd+g0L6jZzr7H1ca4r3zgu/Rlz/a/qhvF2fDgdZfJaRyace+Fs6u9I8oP9gKuyFJl7GJChjDzC/HTNwtJHz2sRUbkjU1v+ZLi6iUx1F+MYspVYCZ5/5jH/6q8DZPcJPfmRx/z9ed9OEB/nvhxKhR6/9VfIZJkgCq70p6/DNCFTwWtVsteyU0j0mm4QT2cc73hlpWRRcQ/0aPP63VMljSS2kfzd6+1luFa87/RWpAoEREF0XvZt+pep+Ktes5M+18G/UFuD2JUxv1d+o/xdTzUJ399c+yDZk7SIfQje8VdwF1FS/WWqn9V/BY/XTgtCPocLxJ/dR3A360NHFOC+4AUqMpVz3aDH5LsamMKQuaTraf+vd3/JrkY9OUsV2UboiUWb9My32KEiGmy/eH3S1zgvz6gvfewjc24F1Fepa12Sx+ccop+E+cYOPov/IlOtJfkf1lOtlf/7n/q/qTcNtzt8IPhyreFyOzkkThDvANpmQN/4Pbrks7xVkIop+gp0N5UOm6YFT3537CwbCiELu4nQV4rLeRM6xjylDwXi5qYZMRd+530LzReYbqAPpRrOGfutbqFdSMhUj9UZmUM/fOFqfkfmZ3xckCj9SOAaiy8yxFdWSNLOa8rf0rp0f1f01b3n98j1AYcamaBG3Q+TCPEz4gw2uMg8LZN3UCJ7MWY9OeQ42X9AEl4kg0lbnAO92LwgZjUyBnmeMcZ08QHML0rD5y+vmhTjsoLoSZCp+Acy1W5ppxCcdWQy+ZgtiCU+HhAqL0lw39SuyXvTnwEEgshScCcgFTqtf69R55FZBNXOAR71Cn1HmRYEUQOZ5cBhjon7DpmhnvsNvsWHwN40xLxEuRt4iYRMtTCQqdbqo0HfFIilr52RiT6pjjl348qGx5l2SjLCBzg+W2SqpZXgeB2mEK46WTHXnnvhcLvHClj52JTu5OH5qx36xLlBl+D1d6Ugn2f0cTi1tdAXdqFC3HwXgR9sMIl3hLdIfAgiqEMgZcQ9NZd2yRptbSIhU4E918C8BCdkhgGZyq3n9VfpTgFPjJCpMPd3lEs3PTjN/Gx6PfdWCJPGBtf0l8yri2RBRMfrHW5atGjQ+bdImPcKwSPfBfNfarYn+jhc4MN4ZIhtjEzVL/kNegBbN2Lnjpqi4MyGx+FAWHwKbGTS1NmiJrpbFq6GrUVBMwzIXy4y70mR0feWVxcuynLJmEnQJ+9fTxGcvhsMN7igj5WT3QpArJGp7B6ZQ92qLrzcDI9/dZCptlx7QY21iRE4A2q6uHdCaKySGuHWxPEhdelDPZ2RcaiMjBPPRSwe90Zj8eKB8XLM9BUE3UIW3NeEGrDPDktgo/BjCKJ4Pw5+L0Gc3/nS3S1Rg0907cEDJ4oRvAMo6O871zIIlZmpbNSMYO5F0m581Hw7wOMtvkiSn8rbC+Ei+KXUtZMEukjZCkF2AGSSzjxD+/3qRiTOPafFuN/BlcWT4V8dnK/8JlDhzX/l0p92t/lVgnyG3q5RMyUyImNu1wwwMRgsvhbIVIsi8KFTbqQMfEPbU4F/R3Bf7M0yvL8uhA7rub/fmkfNf811t813a8+9jFADnRY9UVA8tuDqJWro5nhWyEXqUWM1A8enfc81fBvzAIU5130/O8gU+wKZ6n4+zPXJROjo/tzi+GcFFQKNIlOxao1MBTj+4XKB96c6zgzYYhhEXY2MrAnINF9SIFPdBGQ4//Ac5+fIa+Zv5jr24Z7t4GWbvOGLF/QMu4uJTOVvdyx4Exyv6xs9RGk42zK2rshMtY7nU9MtMpXl3gpySY0dzgeCTD1dcPz/PKfaqRtkakUZCvpYy7PPnN9NXeouJYf3pEMMmwVjvxde/3iZUBO7jGPeVtQ0+sMThcqc60t90dRSg0fGvTdL/L+5HcY/fJD56qpCZiUVjq8jmzDXqTeFmN3x+iPahXAJN7oQdEQN6W71WkJ0ohiW9gXzX1vxBJwsEUrm8pjPaeCfwFnOz3kWt6wjB2aq6CkGzOfhqlfIbi9sISdPZKyNifPBXTkmVJGK8cQuuUvX/LwezdjpRuB5OP93Hnqc/Bvyhht9OWQ06XUH72CKBmueKRD7E60glZoQPe4LPfozQKYKmInxsJtO6DHsDXrEyK0wX98wXpYnfw9JFaplLPXIhHFqHyGwMown3sT5NIk9eiTvIgqMFnNfh3pzhbmJeOlthFQkrf3KUK9cZCrDTFPiXJ/IeOWpn3vTfEbyEM/oAZPjy/i7Rv0NyFRJFv4Yu/Bt+HeN+t9aCrKdLtDz8Spcw+tK8Mz4KP5997f+VJiPMx+Z6rhYeRBmxy/m50Eu/jLVqqu+Amsup5GgqF8ArsOn9ClBplqt0WnfdtfG8LkiRsbMxw/cpN2nZMFKJuTlRqKz0mpMM1odFSTfHlpn+ZJ7g8FaKshuxXUQbp6dcN5HlkUWRmNBlHOj4A6B7JJUoOjxm/Jn/HdrKawE8R9rKYj/T9HP/037/nbT/QPJad0azFomQMTrikLkHgfm7mmD98CYe97eQWS+3FupTo9883c9lX1LU43cZg0GZ37uYEv8SHiiyxBUOAcDefimpCSrDpJXiz7U1tM9qT65BjkvqkZ89LiKZNGng2AhDYKnuRv0yQ4yVeTWGIOmLIvEMvoGvGqNOS/iMKfxEvq46KFxpbf1UKOKjb+GMJz3UZnXbCT6vF7ic+9Ewz2r5z9MeAd/tUIm1Of+UqF+fYGzdjd/6ggDecZjAVfXegiecfELIjWfErKnHKLPgXAk7/0jRo0louC133NH2g/mhBtea+m1B74isoQ+INwmk8DO0vy+W298iA5sMk4h3xVEM+MMkum2MjxLQV9qm7sQorhEJhyf6Au3eTXC9RM/SsaboktqvNcQO0JVekf6wX/v6ci85RHH3zeRGa/31RccWsxMOPfiOd17HxIhQ9+hBCeRPPs4gCSyVzgnnS8hI39dQBDP9VpaH8endR4lREm6nuuTYE5/6V7tCHF5EHzjKIqkmfwQ4t++K10rtOfnRmqE4ykjszQyatbpjoh4/8790LQMc35isiMyzE4twwb6lLyFDd7/80sVQunp1PQTPr6QmknPvKM1r9fzb2fwbWWBOUWSRzKKy7mOO8YT24mY9kt9hYxYmAvDu/WcRnR33vY5MYOF6UcVKdeiD42T31xHelOkdKfODDE5yBxKjBo8zr1d7v0CNcaR73t6uL8xp98WE+YUDo/PfV5XuPjGEhnaUyzCjZ85fsIB70+CPtZbHpeAwqQI/nLt7PH8A9Tk18tgkfpyRrpclBd4wby+avS1kT5VZKrCXhMhbtoC6CI3fGgFZScEEkYY7YXBhY7dUIMC5VaR33uzBH+8IrPETYeehEgLgB/5Gd4X0DdfdF6c44M3WEqdiuab1oVKXiKMM3lMqe4LAbzfZGaqQdXosUCm+r6jXRkuhGKk12V5h/vU7Mv4nm9D2ohCAr3ibIXw9oA9bZ31GZ67NTLWKs33lFkviprU/gSvBC4lp+Gkwt208fw2KTfXAjkhU1BfZ1FaoabLh/IKn30693PbIlO1H9PDdJBhfHA+MvYjNyLo9blGpkR/hB6OONGex5smhPBC5lo4gQ3daYUa+GpuHaFZo0Kg7lBDt3/2rJxx/OPkLJfsWvLosytkqhImZKjVCs+/MARkbHmu+WrkyFT9XGviczKoEK7mek53TQ3g4T53ZeRZyBSv0WFwrwVVCI4ZMlVylA1kwpcmBKc6U4gj0BFCSV8b7Lz7ogYBMlU/L/32x/k50f34pyfyfseiesjRMsrGEZrP3L9P/eD4mqmM52NWehmKPz4lpo+e7nEJZ6YW8Ps/66noCu8/Gh+8nxctJ5D7R/R4wjsNiSchUya7LcY7bTOR4MExH/4f7t6tWVWmSdv9QRwIIiKHoBTuQEgodmfsUVBR2emvX1lzvv31WhEd8Zz0G6v7m2fGmGNIFVl5XzdUZYoLTg8Wdq0Zwf4ZwsiznsTqOB+RkKILDGmOTHXZIlOVqmpB8zGRWd1stox9x6NlUpsDHykXHD+p/RgKe7FrorFW0deGpQCFHG740K0LQE4Jd4AujpXCUXNC4P44g79eSry/MBHl08diAXGiano8cbZEzILVh9NVxlTBn3f7OF8tLXY6oi17Dugh1HV6iPH2lKfOaGzWV6PG+aTKoujI4/OuobRe6Ok+HWp+S+4iJFYaoxV5WIRk8mkF0XPJ9vvkn5a0RphAnLst718eGC92Xh4gtQOVpq2Jnrlc7c+QjKJGY2NWNGImjxV4vI75/nGYNMN8hC64dBRpuHQticg3GfOx+RX0UKyUmCwOxhXSx3PUfUFd90QwlxMkvcvOXbP9VBux2ED45ZBBOmLGJNkWhbNay51ujUfUE9g+VNSjJXpmpZEFsnLvk/N16Zf6z9Ik5PYOfWRYHfWsVj//Yqq5yvHzLdr0RO4MwPUuvSgFN+nI5Tv04Ojvtx4ccYmR565/gt+8kLk+/UYjXf6VHO596iiNfklODPnSOwtTHfVg9zvlRP6hnibCNOjWW0RGVUVk5CSFufF3/gf13UhKiI7tv5+p5H+spSD9z9ij/t/em+ZTDx1kh+WbD48YPaSxHgQifokaE4CMzBGLNwguP/QVIe3bXV3Kr7/v/kx/3ChEu71Rg0+bJfVX1diT1lnIEDxumMO87hITOZU/EIblD2MSUxihItvzqDjIVM+xqMkxMz7I6c7UUD6Wc7J4niTIL/eBUu3zEch1fcPvO/gr3RdZLwsqhRgztchRP5/tluxesgjec1Qa//FGHwS7jYHa/lvxIYanRS53XMNZVEuNfzzlPZFWf+qa56zmno5MVZykCvJbi0wTH/c5mYrLDdKLGjeB+Dv2hL+gT/JLTqK0M/Dvn9OxBqf6oc/Mz2NN5vxhgq/0rL7Q4WORTBwDKIr6R013gcwS7Hc5xMEPGedyRKZapmEEeRFxTaheMYcJkzJBPks3GqAsAnm9tjmkjdjScKGfYlKYtw7XBKsZagMyURbue/QZg9wE7n3hkyG8BZBOX1wj2gp9TwZlBGDvl5gTDoNGJuMtoI9SZD2ALTvX5Y43cI71igaijj7tz3OqH50OfDjsYoFUvR2iLyx76ssi+nj3bCIzpEtWc/GOzNDsGwfuPkWf2LF+XlqLTPWINfysXMeY8OFNBtpTZKr9AXNq4paoEeVnaAKFz2Ly3KcmuM5KYDX0TMyR3rp3pnX+0cNuXrXEF24hlGnON8GB1ffa2ahJrdWihmcHRzLc614C9x1s+cR1ITey8FBD24yE9cIpgSgJr8FrPbD9O+X2aHDiagsfTWF1g29ZzuqTueBblsCH7YSM/5O/S4jOAfrU6x5z7lETUXN8R0EPkLJ4Y/unqvjJzqK76mwAhgtU55/epNZa69me8QjGaElwvGcAo4s/Adx5uufj3RqZC+0EhceJoiaZKJIEv2WJvvOyoT4n9xrO9/CD9G6ij4xpH5Odd0NN2OocH+TRVBvEffrw/l51PuIojlfJPyFcTVyOrD6VZmzDDJll+KLmBzVq6CajNbylKzJVKmx9I+KeKbxld9tE5b4+GlfGSH2Q4Py99ji+elMSdnb/21CpxfWqh+8F+CLr9+aMg0Q2VWVBlbK641KiWcbui0x1tztdT416BqMc8fpuEzJVvP8hY+8i1svHNA6sLaKrGbWoItN8OGSY1kOmOgXZBcfDoyYvfouO7PgdatJi8218+X4RyHHeLYGeXxs9fGyRqT5v5wgVn+t6PCTIFM7ZQab3pR2fWjuc/0BZRTAMqdGkuYQ/v6yQaa9Pe9+kTlD3xnB+elBVosrjGnIso2fPLe9SgIy3NzEh3ZfFBFGO+YWGv+JIOtY7qwkHrvGVAuP7tGfnDrfyXk+WbH9OsJ/O0GXuliap/0VmCp4u3BLWk3lp2DnZq2zvgaQhUysx/tz2VzYcuxDHGxRVbdixqcMnU9a672p4v+X2zJ7TiTxPJ/siEa7AfJnoOoeeSHYUw2FnHBq44nznPs7fVa0uUOkTMpV2x3i4nfD6qqXI6kf1OH5pYTpwu5eHJnL0eTbObR5BMIvIVMPN8Q1lEfLgHZoNekZ2JkMwkamcfsXr/q7CeLxw3gnoSFnP4bpoyW8rc5DIV1zPToxMRZ+ZBp2SYzyL09QbD2Lu4bH0tny6ZGeIZJPV39qyWg+XoEKmIg4y1XXGfCceuI6cYV8jIzxXPJ23yFRJf1myelRxQ1cp6oNeFiJE6/23CU4Bq5l5L9GDKlPb+JcC46UKPWSq1aCix4rx+kWZ1YGvDZzfpYPX721KEbL4jR50/pUKGdljqoK8MP+2gSKQvX3L0PN+eD4UVGQqSbzUQH131OnaPHVEn18TBL12b/7up0qPrNbJ8/7Vw+Xl4xPJ25bOgg5P3qwVqyPCFqM0q0Rktup5nomMxt5ZMQYLJbZnfbMvKWRGO+jBS0Qm+1Pzc2FyA/Wv7BxhUiYOlD7/ov5aPmH+W38/EPf+i6fpWiYk5LsHxNcD/vzo4t8bjbXszH3Q0XBXIFOldfF21k4x8L5qrJGx1Cvq7cLtG2ujYn4bXdEEtJtzQw/fDXqGzboAuvzMPDXVf+se9c0/1lKQ/mf0+/tvf06VmpcnBKP8pkH0RiboFrKO97BgNcoYJyuAGlxc49W/9lP1zvgvprK9OZOIfX9H4A0H9P3yt8Q1c3yswb8QlU86HXO0EbNG4mOKPvjnWRrZn1UVqtd5wQfH+JLjGt2+AbPfRMNwOsdktb+swH3lAzIUyQTycMQO/Hkr8r6moq/uVmx/0e2HPu6bINNE00MEqs0KDTbzgD5IyghclWzVBLeIs8iBKytIDgGusczGNaBsvAaiapCRce7ckawfUoFefHNrgq8VouZXyFReycU6/S2ljrTjLYZo+cLft/EGE11/VEArfa2He3Yubs39zpDOix8NXuOGkN2u9P/up7p4GjJVFIoZhEaNjHNbsbPzAauXYgjIhIcWc8AzsQbIqyMy1bo7WuhbiwxSN2n1oI8Tn3Ty+4nMlSAj2v7QkwucPxB9WY/onJ11v1W2D95mwDVy3G5m8ryEATLwddmEst8rZHM985DDbc2HEvOdp6eMjOm/kVH7PeaUCvnVWb4No/F7Ke6Iai8CyFdyrweVwyHTcM8I3golepTNtWUk3MdGpjirNIrqSmE1LU8wFAvMcVJY+uRbeGsoXGSuZNFMrZFVeL+ochhocNxmPunJ+wzFwPo/ChXmlGCdfBw5+Lx5P+KfMVlS/H4vddE334yc1dKgDjzrta4nIKqCwe/kFRSmijk8a1gNS7mpoOJcnU+CvW1hzkVmf4gGarjOb4nxC9hz0VBAps/YGQIrSx2IhoPQhOnI9vSnrN+bdx/RZ76tmXACzlfhJIoe+suJGPxj48HHLXQ9Sly1N0wwATpr0JvkkWns3WYWQnUNSJO2Cc5PnX98eKz2+yYxl3NvbAbqQZ8Vmp7ckkVOctvjwdkekVmELNeI9Vp+IbrncxPsnwp6msNNhOJy4pApVdTghDHTzfR0PhU/rPcI62E9bHm8HtW1FSJPEYWXY+1pOtyRISp9U8Pncj7SSHOuvnEIsxR657JtEuk2E+Oz1S34lKyWQBDi+LZbxlQ2QV9tsXdBOIscpItZ5mk9FQI5RRVqNqsbHtEAjoaVTC7UcYz3QxFnywieEY4XF5qetn6tGSWvx/Di3IMepzdNMboMx989fK1JuTvg/Xg3Fl7vrNEoPtsdeX3ZuaquQw3VOPQsIaAHiPkTzk90Go/kWjYH/D52rm56a8SIGrRgnZftmvhpaZ3BfxtkWvNiNHFt4vX9TDWAh+LsabSVoDPWVeTBCxYYj701WcbiYu6g37dak2QiJ5BJNya8367I0+9yQM+nHQzotwbX0IzH+JZG5hlaZ6+nulxpBqk+ZxjdeavHf+ZX0nQX2sNiR9GILWKiPlT0dMsHMl2//Pp/mcqoHhqN9fWUG9f7SofmTiU+1BDliHEMNdRQ1PjgXeP1bLa4XjJjqfCBTFXFeCc4nqt33fHRT6zxfhXIuM3+zZhQnGNDnSMTbi0yayqlOP585eB6ObD9bF8f4xOkFvPN77ej0byqwFC2rH/ogj2HVK4Xi6iZvAVQoh/v/1jvFG77OEGUdpjvfs6lJslYbjA/sdoFK3VEz1Xh+mpsG/P7uql647euDLi9+S2Od2L1uyRnD++J9QxXfac1qLLB9fgNMN8Ne8yfgpZW4CivVUOPJmr+29oK4Ix3zLftBdfDYkamii/Cl4akNVkdfw89Ypi01L80ixY9cbiH/PVDT46ryiJFXx6h3JfIeOP8UUh1Oi/Bg1bSw5QxYO0jU+X3M+bfKMT17X/3GbgrFRk25Hogwelesd5UAx9YBTJNm9wHSLzw/q9zf60SYD6L9jN6dNm0/sVUbD/VJVhYLRGrgoPIWSKzmY8UPbu8nRzp1aBH+tUIidJq50HW0kGn3y16yj/PqTZShfrm3Tc4Hv/lgPfsXrqv7l4tuSXrN9Dp8WqoBikh3HC8Ay02L53mB1n5++7vGzed7k/6Ov7LVGLrDw31uiQmiuW+/777s/Y7Cz37EZmT3qRZD6JscySuuywgH/25+Xef+1P+sZbC+j8eUvHq/6971P+7z/3lY/CAKDJZfYzERK792jp4p+XYUH6THlmr0hrCFasDjknM3z2NXwd0wX10M1c+AtEyLwSXPy/14H4aO7LxQgkw2tQmmkjhE42zX+B3qy9PrQFjflhHKut3tWiC+zygL7eGF4QSa8J5Gd8+2SVL1JToizHY+Kxu7Ysdke4ssaEfzO0GGdI3zomr8P7TQVFcV+j73dxRdLoxkBmqWifwetUrSqsAfWd9+pWQFW9cYwvWC2F9LxsoAn/N09OCI0S6xTkEx8ONoo/ZA9ES4wo0OuAavzyOLXEE9ElRzePv2w/MMU3ilQDxQeKDh22jr88WJ8wJDWq2P5mY9A30JX+YyvR2yCyHk5iC51nLxl89ciCR/AggjnfoQ2UJ52NqhR6yxXzlw/s2xjWrXTMoQ77hw+KSALncFg+g9WHV+LmHPq/6INNSt2fv8nCaCSft0QeZHa4Ri2Q9MRcyMtZ3taT+MkEm6Urxi+N5rBs/TriWcAevhiA5ijw67p4xmft0vrdZbyh3i1tyTfD3qaR+kKEPg0SEiI/gEc46Hw+lZhmbVWNDfWQ+sT2jj75MqxM8NEOlCdeU6Bu3izWk9Kk2aWVVyFT7G95/ue758HhHZh9YH/ek8ASdVk/MKe0jeTtS+Ho3YWesgMA8+hBaD14PmzmfkXlQkx7vATVFUdTZyNVRhOD0QSYgnOYbr1EtUUMtxhzigpB44FUYjAh9ex1dibF7U9a76Pvl/WLYAOHjmw3usBWoP0+s99Gm4CFrxJEG1Mt7cl78vpAnEmqO/ufcUPVBppoMXUeMQF8+35HxxitefpyWqOkvntWUfAqsH+AGNU39VT485y9q+lAiU53p5MHt26EGvT4YL4cx/AGdJ5n1kEUNO77WM/jVidVxP+SIJp8He/00cOxdQ5UbFxWZ6lUnepPmB2RI7bwK4BWrjKnuNqu7fMDr8+lej1C8eqPvsgo1j/VUXrcuGJs1TeBe/LY0qSRkHuWIjPSpM1aD8zFphu+XOpRXE331txowPveiAvGZ9Sb5TtxMctcxYfDolk8GBZnMczMX+rTa8QlvIVOduBWFj73B+HgvMR4C9m7yIQp7Pr5ekKk2Oxz/AzStiYofaMahflpw27Zsv91+RE1K7hzG8xM19BqhZ/hufj+IxBy/vy9sQu4PVtugOe749OAgU2inyIEq13dN9HxrrXHFGwWoIgaNDy1eX+BHATSXYq8nFtvolK0dZECe9df8DejJ3q2+gyf9aU18OV0E8uGHEVxpKTb+cYv54Pphnsw7cpSqb2Sap+ickek5g4+5l6MZwrHBeO+6rZ6yt35GbjYAd/G+02PljPe3IB8D3itWg7Rrt/7fOuqqt8fxpk9kqkjLdPh0qcTTnNVjMl1bg7wTeMxnbL9mkNzekLuy0gTrMzKdvsTxPIcJ53uV4vhOy5UFj+SKnkFKkbGTnj9Dt3GQsSZ2f3rj48Bn8A40CtlzPHVVI1OV+x1Nfj4ylb3C+MuaBqdtP7JeXfptC1FPfnz4HE2JGH6IjPJOJdT4AT1v+hU34BRvXM+/bjGT4fRU4eX3yFjWe+qMos0MeFkCrsdpj0z1VHQDqnG3paxeVWtEvoOehpNY34DHUJMiOpfgQoD5Oaao+e/hxUP6WGG+lbuNQj5msQS4CRiPlxEZRI3lEIKX0VKqPxc1OX3tPYDwUnG+S7x+e2sfASyq6VGnmwrqxUKAbCmveN/52AIh+70D/g09Jh1kpSedlaYQZD3f0IeF+bj8DHg92zcySacmLRlv7gCQ6XdKD77U7azZWIOfX+aGOhPq4ys55f+qpWCdUU/SkduAtzws0QQa554s16fRmc425mPapxIRnw8X9Yr103UWHyBbck2d+Ul6nnoXVpvhzNmQdO8Omc1ds/3HxQti+LxQv4ZUI5ostagHY8fTXfaWyK15rZwpU5Gp5hI999/nVJmG1/+a8LOTBy+IJBzgpU3Rs4/F/gjpCZmKLjW8/g/cc3A5OtN/M1MJwj/WUlj/n8dU+vb/ph7K5bd4QLo23rp/M0xCqsHbQpI7I/VvnEyIMXnsbL+4wpx3VOKdLJ2ff59TWWpgCqTUwhCyOxH4cMvebejvcgVFLqpNPGQXIMqW9TC+h+hDKZehb/ixfmahuKC023IxmW8YAxC8Rz4cD2ef3NEugtc9ej4wXRPX+sp+gCsaIqXSGn1iO4YvcEue5ZxxjMkRbAFK97XhffYYl8ydqcPtR1Y6VbOCEBLeSigGwnq1sD3iaba7IROla/TFyoC+SIYUksvzptOw3B/Js3KROcwsauhZ71pS3x8RZIcemfIQFTmpzLQAP4olZCQBGaLfPI5AgwyZcTI2Gsm7hfev/VTmTvFJme4TvIe7JQ2PomIR7fPwIeo69KFbtl8ssqQ3oAxe0adyR0LK7RUZzPg2mOPTk0XE0LuD94IVDZAnW/JU5A5Ccb3mQ3pcHEnvi2jE7vZMQ2vxQWYaRWQ6U0Wm4jNFILksz5B/pDUNLwXOj8Hb6MuyC/pyhbesv8+pplrb8lQ7H2uyGs4Uyov0ocEFUHNKKQqhObI6zvSrHY37TbWh20eqHq3uqmSsHuoRnq8n5jhHYHWwP+kKnNeEzJVUTm0InPeEgPJ94yt1diRt/zhAdHuhhghVVhOeJi8HU+GbBsF9RchJRUYEjdX8+yytnmjiZEMjFTv8/mmaDXH/WEL6WaAPvpSzb4RvZKpPLCNzXHeowVyEzP7gM9SYl7TVDHFqMN7U7tuEPxOZjlPTCyRKKejBltVyuKSs56jJjXoosnN35cKbIeatTUM3maoZz5Dtn7rvkemEhu0Ps/B63n6r0+gtoabboRlAK/CEpnk2H5ExDhT6iO1pXpIaGUyqXLjzpsqn19XCJ8nWRqYSe2SGyP9IxOy+E5SFMOt+slXQ03QyD+47VXjKl1VsGOHKg2FkdbAXR/ANXp0CuJc6Xo9aoGb0deTBdREZfBJkc2fItVpBHTXIVJ3+Rc0fNzG8P7ctjdcpMpW4QEa4ej4y1qnA8S10eQe0LNCHn8oB4827bSCXTjLG2/rSk9cSNfslrbd8OmK4G54UATyJiho/LnG822dE4fbC+EhVd1KM/ENDGI7nPR+Z2SwZvoEMNl6eGs7HrGmGvtBNqI69pqfbj52Tbf9SgO62Xz24mUVHbtyNndl4yqgR71EjG0Cm+qwvuyZd8Pj7Fo9M+9ns8bNgz62xc/UQqrdk6Ilr4PUZ3cqHgeeQMS9PaI0RkHyewQKZn3rT0Yj6zRY++5tG49W5mMnSDUYobm+R+lHBaWQOIgLNSUAGaIZKMpS7yWo5hDi/MyCDPq7TCV6LCZlGTJGpim8FUMf1Tk/fHU5QNlQEhrO3p8nu8vX/7lG/vFQcr0KRkSFpdnA/TlJDs0oBQp+jCu6r5ptgNC8z+dkl5stSVagvsn5572HC8RxzvN8me7fqjci4102P3x8rGA8u4PW19kZrkiZHSyd+0INUn82Bps4DmfJCIITCfyFT8Ttkqp/I+jDk5w0N5XQ4kkX806CYx1/jjyXm5zKQD+DWbA95umS1Fp6hjAy0Qybly0VPLpWpQhVhPCfGBdeDukEP+xwLZKjg6xwN3afIlK2K8XZnPZvbOdPg5vA4n/qJ9XVYsn6odLXS/T17Ti9vljwkAXpYf9zjevzknAD+XH11anifmIjdIoAs8XDBdU/00PI9NNATszr3Zcn2ix4WB8g5GddXu8d82qg3ARL7smpCacX2tM87B7KHtaR0zXrWm4OYACwpT4Oe9hYx6LqE5NEOlOYWMo0inXpWM/muB69V3O0iP5CA0gAZJDxk/2+muuw8dqaEvDbI5P6yCdrdufv7nErpkcHCq5wKrF6WC6VxRKa65yaQODMSRxmSvqGKYdZkpC92ZofVRhj5dU6e0hr1zXWQqQxd1oh4z1ugd61je/hlgaS/09KRz59n4/+kNRApNl7OIgrw+q0PftbxMwTKoW9MqUPPJmjeEQp5PfH+fMwIOV9eGXiP1az/m8/9CUvxn/aoy/9D+v39dz+ncibjDsFNfPE0FpAJrt24Bd8bRt2XqzMh02lfQvQYV/rfPeq4xB6QZ4dPY7/zzUzu9tmH0lYESvdrzJHtMxWhOMuoqdvLxSJv7vcEf7dEHzqdMeYlI1yA/2S9P2S2h9zdch0EGwmZKgrf6Bt2xhJ92xlj7mWYHemHxx3CVyHq9OhgTnvjBygyHZlqt7J9Ekusn2BTIFP5H2Se85fVQ3F7kQ/zD+bIKLILKOvnqqEXVuOR6xZXKOXzmvreA5mqquYE/IRc+XBhhoSYj6CC/G5HNHwQqSauaIdAW/YucSUXuMZPcg5xrUs0vG9si2wv4QEZakDNTtizWcHduaj56pe/sBenxNPCBBJ/z+otPVEzX9aNQrYQFRpMPs6HH/nIlHl4bQJzc9TIPXAT/Fg1NFCi15EEh10LXqohI9IdV5O9Z3dAhQ8yIW8jQxj13gVIVxMfRC4y1fzce+CFHjLuve1nonsiMoIwrnU/Z/W4UDVL8F9PkYbznz3at9fd4a9bTffXjzgml7mkkAzaR/dPwtCTANQQxsDXm2Q6sf0wh9UFXkRGhqKoDMg0mwO82hI/x419JNP2sQI/dlDDEtnJjR83IrN7eq8H435DSM/OlWKi4ht/7ZmYI9frzuGpgExPHqJC1o+fB+V++lEq5pgDq9PmAq0coIZuVWSq7b5EHxqwHF7+ZjBu46aALnwhc4RbVt9HSReQWKzmbL+/aoYU3jhwDsKX+scZc0prPUygSoxMZx0x57zoBTU82gy8T2rMkd3nMYGzWG/0QLUdzThZJsCjosh0zrJqDflp2nC9KroeWTUy1Q4vBnAxIFPVPGr6SswotHW+1+NdhYwzbJHJGk5An79f2kCWsP/ienggs3TsOW9X3Adw1++JpyKPongyfz9w4qPCh/2P9Q1gtSTuh59Ok47107u1pg83K2NM9bJnUjdPZL5oYfBxu63x+0RaInPBgY8BrpZBXs8Y2td5q0f1FjW5l5oz3CtkrOhQjAp5HHG9h/YJNeB+Ko6Eu95kiBaurPvhmuuIMuH/f72DbRNdVdTsQ9E40L5XuybpAmSq34Yyptsj07ZvRzKcw4Txkiz3TWwckKm4Bc5fRTfIMNFcKca8nEz8uaPycVijJ0qe6PPDo4ZMZXwHZPosnSGR3jL1i5ZTSJxHe6jEYEejq4FM+F59bLgdS2SE+T3XxqtDxnxOpaGn0nPWjNt348PViA0+KljRhzffAPQTxmOqTioxLo9oC8OdsPp5UPTETd0Bsl8n6r5Ee4XwcqTDJ3A5PZzYeLYDe7ftekYTcZKtEPHJes8UG2T24be1jEg0Heiaie3RZvu/9NWKwEd77Gn86bfwr35/DwUZRDrgepi8DTKVt5AoHb+slkZxX0BYzqjxKUHGk7/suX6iY35YUvx+u2E9y5c8xv+YAjJpcDDhllKM7/Gr+cY5eZ7g+VQ09Bh7tEz9obLheVof9IT3kamcFpdwIF93eiL07Nz0LH5R4yuM77hGz/nskOli6/pDD1VuBHJejHtIR+ZBg9WA+fW+WINvb1UaGaLdEmHE9eS5BXrm7XNqDas1CbQKj4yeuaxueeEQuCesVoV5mmrWY1yFW6gqjc/nyGhHP82hXHbo6VY3ZKgHRU/jGruIp88MmS5fJchEBpn54HPKfJKNqQ/eWmj1sLTLmFCxJJD1+qLx+xXm98Xxgdcbs+dm/h2vf/4teHCkCJmqfCIDFmS8QJnvl4hFHHqmZHzHkKgzj8zE90dii9sCPbTFasewPhKpnnyAbtWW/8tUy3y5wvhwZ8y/Z8xff5hqc3o9G3Nps1oYjSHj/ExLPUy4c02mVdI7wuozU1q6yFTa6DngBF1Pw9MNPd0fplqyz/5UZDnZSacL+JbdNdSwXjmpxUuHntN86UH4PuF8bDXW//XSNcHncBZI/XFF52c9ng0tf+i5Q+f7cja9Nejh4oRMhRm7A1/le2ryEc6n6YoHAPrD/LK8f1j7h22KnrrG8fx791MJ4vqf9qjL/weplv8VFf2v7U3j390W3FX74oPb+4w57CRr4P6uqDHfBjl5ShYFOCRApjo0PewulXyHrPy9eWt/2/RkVT18/H1ToMHXRaaaj48lFEKNa7BJLui7bWSwMp2/uu9w5kzMtahA+KkWOn2pF+T29v6ErLmPDQ0t2SKtcBUgrIeeUjlBRtBluYXSU5a8b15Zf792gQyWvBQ95N6Ywy4i87XjB33Xmr/EhFMOO8y5DjLVssYcafvvHNL+vkLmc5CplM+jxuvx1jr9Vvhz/6zEkJnTlQ/obq8R9VSUkE8k5P0tJ8XEaMcAqMN+X7kWPkmEMIOkf0i63xTlkVRrZIQsrb80OGxlidj8DsA737/65XnJLXK/hBEy0Sggs25xDSviGZnFD9CHDlUmkJ/hdwCn8UoD1ZE0sj6sUQwjtOn00SYE19i5gdgWxYaqP8xJthY+IUqkNQ1w1WrITCmAg/eJD6o8q8nxbCPTsZp2fvXKe5IY4YSitpf4MHG5mNxGzGlp+EYNiTKF1XS8t85a0BcUiCj55EXY7/vqm/cl1oNaMh1khs0SmYrvkBniPrOgK87oE83YEYz7MjpAVaf42Y9GQg7zGZm66FgP2nzKjfEw3oFywoen5wcy5+L2M8DpDZ6GlxP60D9MJaU2Mn17F3uS1fj9YRAiRKxvSkuuDusNMiNTRTOovZFsRx7StN/qiXlhNR7pqoAb0ZCpttagkKnYcRCEnEajIasVI/x4G4DbF3P0OTI1slvbZ6DBg2/C5vSRyEcO2Fl6f6BBRdjZdvkxQuHlMu9XfikRFREYWnuL378mqCHjgtUi0FRdT68cavoYrnyoDQ8N4i3QmO01PXh/LshUsJxb49g6qOmfDDXouCktshvkCfJLKevhavOZSVEue4z/Dea8hGlMkadfCNU3aiqhlW8QP3Ph+Q3x+ywLwPCOTwo9q4cUqayWSCRHAC8uMZqExMh4jxzn47ngDk0yPK9HIxvYWfxcQ40bSmSa6I0aPIisloD/sSUS5KGG64P1kD7FF0IQkdbgvg9r3r//LqhBD+eE4y23TYwD15AhJgeqvkGmqvDyjbuGTPU+3vUmGvaqZFxzZJxb1+ybZPkGwQjWH4BnWGlooG22PyiqzvCeT6iBv70dk+3nLkMgLpDpziEyFb2nrE9CL+uBMHASEb+fPVwphwxFskkxkhEv4z2yc2ZnYc4NYjk+9Jcl4dNqi9d32ZuIUvsAGeia1bWxKQ4O3n5X1ZPEmIjxLVn9rVOn6VHoIjNqdtFDfJWWfLAXLIkU25UO1/qMTPuRKsF4GBTn63w1aBqPo0QsuznAQ/1pfHqEr2Vw7grnY83OucnHhUVOsCEwFil7F7tBpv1Tn4rMqcpHQ6DGRqfoW2i1EplKVDAf3Ol1AbQ6IVOdn6xe3409h1Z8Rcf8i9+fO5EPH6tGpvo4yMR8rSJTWSIyVcFqnNbqxK7vjPEuCzh+x8b18taOBz0ta2TK5bkOoOTSnR4tAZnqE6MTCfhxo/tKg54yogsVPVz304OswPxMXcxnqWuuGl+wWF35vpQgykX0yJ/nyPrrhRzkla020e6n1kaQsF5QvIGMvn06xBBvyJRV4271uG+QIe0zeuhw80WmOr3x7/m7N+u7sRGbcOeipxE9Az2EnUZNIO2RiU7ZiQe3zubGP4omEEdCfUm9tOEDOR190s4egTCyFpR+FMzf0szyr77F+UVUmEl6Q08ChxV7rq/i+uC+6QXCpEDmyfd9SzhtF0O+hx8fWl+LkG33zTE/GsgkYJ1i8joOb/Bdrm185Xysd99iLeLv4/r0jXWqkHfEpc4iiZ+63e1yzMfbKzun7i51Wi/eOflJ7uCgbs7oEbfnmUwvzwYok173k1t2JHvJRXMW5fj5UrH9VdS9QOFHHQ27+RWT58J9QhGsOt7vPWSq+zG+QT5PyFTxO+1J+VuLzmIpPqm/3P0HU/HLRY8B5OLnQt2iPm65nlo3/cPeFYZ4Pz/81PhO+1bIVr+mgMsG9QKm1/xvZKqV8k971P8TZf5LSvlf++7vYhmo2QvyavxNh0ywLGQVinbJapJNJ2SOyw41GEZklD9MFbfIOH/2U13WXNaR4yulkC1LQQ/VD/MRn1QAZ3XHNVi+0AdtN/sH+OTKzqJWGPPxXd4ALX4cMtTAWWSZLh+Q19+RBuvmfCTL04UH/8H2SO/uyAhfnTFVT5c8veoLjLFV+YQgIooenCzWnZS9q3FeP/Rdbl7ERNkiU72vOjKINOUSeW0YA20sXGMfLveJu/IqoP1O+rM/TCLXyYrAaa/XhrYfQyLPKijBvUHYhFURxyTdvX3UwHCl+/dXAeSzvqUQhuKqoZWADFHKewMKU/lS35/Ql4wc+pI/TIV0hTkzM2xc7OcBGefmKIScHfYcybKQCY8uzodjWQ9IS+WKBnQTKcR7byPA5d7oAb88aeT0ut2A7kex8fcuMtW2eTxYH/O17j9/F/QxxcPGHCxNTbg+o+9R6MKFiEsE9EFN3hGBewwQ5GupoZ6AOe1+xJyWHFpkqjzH6/nDVIIZbxrYPRGaPn0JkB+tdxNKIdcSS8PF1w2xTpNZwZz9NHQLqvd30dD1HpnqsF0doNss0Deqj4VGVo9wiQxeqnpEL2puzEHZQnI9f5owzTG+XvsfgXRfoE+snhv/L1OtBAnj70DCmsyAKSgtX19kXD2vyS6lFtzPW9TUSK46gz8+0NeufWQCYVVbhnpa5fAon7oeHVaFQNaazYF/0zWatl/W70xiz10+N9RsN8accv+yc0J3HZkuPn4EsrhvJ3DeO/Sp2UGJSWd5A8BSkhsfLTr+PRs1E5kCGcKXq9rgV/oF2pvO+rvdkKnyBTJOu0mQqR6sd86LMMZoZIOP633dGucyclDaePQYpcv20IslMu7qhMzwkjJk3hKhAxfV1ARcZ0pkd3jMQG86aurvO4ER/HnOE7F+bVdJQ01sdArPTfiXqTri+U+A6zQgQ8QSXo9znwporfzQxK3pHo18f4igSpYaH4+rSjLkIzJCQ0x2Fr8fBcK5ew0cBBkafiXU2OsxlADMJTLVeTu0pNEPJ2SaYtskzQ41/VpubOhtGe9HjBJsVB/ehWpXINP64yQYpxvGS1/oexrX/Dwbmtog0s4j2z+1QeaqVP4M9/cTNRmWJWr2M5HByz+ooVMwoO8XWA9h67Hmqd5eUGM5asDVnpAJLgSZkGTPCzy2F/yMEpobz9sHmerTEfZuzFEM7VJ5yJwfo0mVPbDeMaaD8/NFxt992f6xdqPBxxeQqW5XHJ/VXHooDhkyFcVlRFYLdQe1lypNsOAxvs+DeoSqTQ0aqxzGw+XE6qSPyDSxtvwejaQ/sHdt3y2fQI8eq3lPOjxqda+ndv79/zCV5E2xoZymLbzaUEINn/MjcY4uMopx4HU6HIuOfEfMb25cYH77tshUmr+hMJQdzrfwwfHl5+wMzzRn7y6XyFTt2TzCrU1YbQMT12dzQKc6PnZ7PtVtDLzV20fP67Q4X6LmWIb9xvnNe1/m0UtcNGI9iwWU2hk9jOAgJE+mh/ls7pCpfI7lZ85eQWY8kElv1xHzMaQK5Kmr0uSV4XoIgkyHcZsiQ9EImRUWFfv8ZO/eKTLVzSkXkIQ/jGd/d/EJInIGBb9EprroGO/W/vSFfFxHlJpPDKivmvBQPAtkfPG4AWQc9KAxuTe8b/ElkN+S7f+rxQUNVr2lkO8ZPVrSDSyeGFOp4u8Lgeyu9NDcLTriyKEFwXqBnjZq+5qs6A//Y5MiU+Uqq8clcjnkh77nw+qZ+IR7Gy8c//Y/mGq1NUQohdXEh9EFmWpdL3Pn2xRPapWW4pOO3CUotLXAh6Q6/4up5npCjzSk557MlWyDt12z/an7zZGU9jJyNu8YP/Nb9JT6kbPAfTw6PZjWJx893+WJeld2fLhfvlBP1PkGpfXsKObbd09y+bp0vtkLmUoMkyNxJ6Nz1s+w5/1k+TqSd75+/GUqU3BM/H1jgffTiyca8lIqkUx4JeD/gqn5dz+nWi//kan+s4Xyf/WW8H9tLYW6HRqg19OL0pX7Rt8+7VWIT2Ro6FtP0Ac8H6wWAPqKYFjkx11+DBtweumjW3JqduTdyx74S/wm/9FhjnxcQwH87YA5zDxyhLSsdkH8Y3XSIxXXjERvG3Bnj2uC3XE4ko/N3j3uDqPut3NKyGFxRZ8x+cjxwsmsCXheA/5RYnWv61Ign1f5gISSDU8/Z/T90pbtF8os9F32GtfsuIm28OFKkVL3zHIkpBlEL2WlB8tL75O3uK8g3V4l3nfulkBa/hji32+uNJCvd4EU13UBsTGFerCZj+iL1nsKCJbIlLctB2Qq7QSSU7ti9UZKQhZqiGvaYu//9Vc6k5ODTEV7d+ZNx8wJ+RllCDHYQhOcAwv9i/9G5llfN/j9/qcnmMpwPBvtqvvW6iCRhPuGQE/yDddUhExlX9IrJL9MpGF/w/EVr1sLcbiW+GB0Bxzfo7Qhf7UTDSrXxDWKCIs5CpBxN1WOvvJqI1PFskRDNcXr95IzzkeWo4akfK8Rt+KuzuZmSrz7YOcOQ1F2kBHvb2TEc1GT+nLwoeVjppnVrBktTBaMJ25BwzSdZsMn0x7e8hI/959BIeDLrC3bbcEHXYsaInPiDbzn8kP9b35GhrHHHcRi+OPpW2b7Cyj3cJSV92roE2WGLPibA8GUfnnUnD4m6LAsGMh7R6PBmjpDKRZfiJ1pq6dJDZaR35oc3u4ZmeNsDQKJXg8FMvOImjOatWQ8tXIN/nycqR9RjO9H/T5C4d5Qw8pqgzmYXEcoRXXQ/V3dAynuds96E8mU7oNxJi9039AZix2N/Qh9ecNVFnyycMcnhyVqust6Kt8I2yOPN0ozys3Bhbe4Q8b5LZFxmhPvwLB6oscIi8WRvKTfCN6hYv3U/tSSqE8fyLUJ79+B1UDloz0yHgisnyNxwHjzKsBjWe/42GQ1L8tO9aBdsnNc6t1uyWVaAdw5MGjU24wh5CmHPp0PNMqmLTGO11UEo041PpkAmerqVicYS0TlxG7LmTzhoUJKP8hU5xX6fke/rYBG/Lqh2Q7v/2ftHKF1t1ua9DZqehlENjykFDXe6zEeUkl34eoIyNypgwzyyiIfXuFjjwx4RqbahhPOX7FR2bvISTI+a/4Eb41p4C5A2iBysQbPNWZKdxl6otEdR0i75brxtW8xkzU6HXis5J2e7ir8/aXnIDMcCH5+qnVuFFPmwzBU7Nwl29O9jQ8evKLQaOKsxftTW8g0j02E8fg4OJohmaz+VkM0PW16HN+QItO6nrdsgusqF0h9dHbQnTiF+rKHTMO9Ghz/uDH0WFAwHobQPECjcchUYFyPhnpY2dC5FetpTPH+JsFThyo0DT567pGpWie6gP7L1CbNvqrP+mVu4bmTVjzdZqjpvhdw4Lr2jw+yEBnvMKQPoJsR88O4VmcjuToYX0qM9/u4w/HFP/0Mw7VBz9CYGhjaY3OE/rfR8PrmSTGmL71AJxh7PpklrTZmt/dxPZ63yHT1dDQq4zdB4ngy73cWq1Vy5jhIpRuuNwUNFTlaMoG4klivFbZ94dt67F2+ifm8+JU5uYUj668aIlMZEnqm4nfQoa90ZPTIqhBR9hsdOv6u8Wn+VWODmGcOIrJVdJrbFyBP9FbgLWXMz+sO4115XWco6DdqQrLB7z/1rx+Uaofx0O0zi+ja78+Zn4b1jsF8r8mYP9x9wPEYkJjffzK73lWD8RR6m54omY2exGtFnnL12BLhhFkGIl3gUcOUnJyKNIRMa39NUFLMfzRyMwhKoW/Qa7x8YlXFC+ilaSmteqnevfbcEjLMek3AF8gkqeZmzmpzfzZWIlhAdtGA6+WnC+hp0zPGb8l9nN+NILOk63dHLO98Aa+7fPhwDjPyd4/6ZPufxr8n6CmL/YDX5/w6nfIqMt1wcZGJvE/XhAspmYlmtzXkutdRv6/x78Xrr+AI2+yp09vyRIhwSDqHI0HfBAcTGeurLzF+jFev21uK+a2D1ADn4yJTGUvMv6s9F0MgkunfXUddkKV/Ove3+b90j3ovnG4Q8yEyVblBJqjJcgFBJw3Uz5MX+ubLmEJiMqZa1pa1E7WyYX3F37wltGZLgkvoQnzT+Sa8oyMhOyflwXGQqZJTxepSL9l+oN8XfeiVRzu5hJ+MOezI6X+Z6iAkd/Aui4Gn1eeskdO0/LH6TMjxL/3Deo28Wd1yWFL/MdozeZxSZDAabBo6+ZjDVj/m+3tJboKiQWYYNGSqNqSi7gcJ5kjx6SUAGo9rzOYUIOr3V0KspqwufIY/z4YZfVB/v+pBsQ3QeK+WOWR2HvC+JB2BJI+bBw69iHzwZZvI99YvBjfdrBCGKmSIfHHTITTnmQ8UD33ElC4uf5nqQge2P8b4BRDoB4HSScEk+oxvAKnf4fXbFTIp/ZAGkm9f8/R8iCSyty8BOPv9rQlX1lEht01Zg6fccTxdNwDJtbCF4D1Ija8vhpnEj98FguNzYv3rNjE5qCE751LyfPh9WDVxLt4H4o7VF1vnmCMzY5eCX3xQQ6wBrydG9XEWjSBSWHnHI+ntnQ3F7fziA3/mYrIoIoq+kz0nkWTM2XWrm3Af9YXu03fVG4WdGdB66UIPkhkZ733c8QBJvWgCsKrYoMPvCvRtv/kwW+P8fKV0C4Uc/xrqKZ8j2UHROfxPeOn+6SrifJX7CyST/W2ofst9zJEHE+rfHjV0PamtsVF+MySvUOOjtwBH4y2pGVxll+1h54ueePZChigA1Mz1vRaMw3u3gvBgzLqfbjGn2Ia3B1c5ItNxHM7/8XofoERfxwc3VbGIRd84X8tERp+rLXqSWpkNVbZCTcv1qTYeD9OCVzrumji0UbPlkdUK+D31Jil4nJ/TNUOmOlio6byFTDVYpg0fd6/qaWcig3uXFBm3H9ZNcEnZ45UX+mKv0/D+rUz0HOO4GNi7800TGoVjGSfp4CAjEGQ4+TYfjQ5MD2o1ZUw12DVR55UDz71p6MlywOvZeMiYw0o+0GTefolR5U4Ir+1RaxJlVAUjFT5HuM8Tal6/Q0b4Cd8F5C3OT5BKqFGc/V6CU9/XlGoulxOhio4wPJZbPeEWqmQMNmr2LfR2yLAHZCoza5D5iknX45eIDPD8IeO0p3qvx0th7o3Uojh+/sP2u0jIXFajItOlvEpTDtGOQFFIEMcBfr/xHHzi+rsBIAjXNPiJF/T53IZAF9y2fLJWHdZvUb1AI/msh3FYx8aGrihUFTJVLJZ4fbL69KD3qUHj/WaOMV5VG56Gv0BGXJUKaQVdhTpX8HrSbKiJvXt9wM8OuB42cj+Tacp2UD0eih4uygqZEKoj3Pq9oUfLEvNPuqZ7jEdAZn9FLjH0Bc7HQx+3TbLaj4TcF5sdtMLH4JOyd49/n1OZFjJkLLiTbzzfqgaVV6Ins1aYH5r5qoDbEmSq3wGvJ9nJDyjSHevxnjuzYRwjD5p9vtOj6YZMSWb+jIx402gES80ytEw/QKtdkKliDeNPX68s6MVh30SJgYx9CBUKjr7H+ZJZT2GlLUfU3FimwWrE+5046BRjj/Vese64Hgz/QaDktpjfyjfm5+6XiuCGL2RSVRhjspFkGYpXh/H8uzi5cTE+O/gYBTJ61iCzHm02/vCCzDkfcP3LW/Q4BfdGRnR7VrshuSWQJSdRD/b6BzV+PE3gis+I0tsJmcqwhy+Ul3zWw2ORHYkMogdh7DbouYzRIuPyhkyVRujJ3XUvkDu316H0ZWS8wc46wn1uE5RTzPqrFqxXkDuaENorgYbRBz3alnsHEArxjwYjqx0xpfcUwm/c03BFXkDeb+MJfnlt9TB9xvmO/1wE8IYIPY95kgWywYTobEz/qZunKLfIKnqJrC45/n3tffb/7qfizCsyWC2/W7KrFhb41Ps01C9M7e+7v1Wm4ue5zIAEyclEJqNPPjxHa9TPxf0OuWh3NLi6p5nc36TC/NV2evA8pR1xnPXPmS7XBx86I3ruv8+ptmKPntpLCEnM4P53P5UVXnE+b+VDB3jTkafXPV7/8naJoTROyFTRKun+jUy12fzTuT9F/M9//zftUf++A9S8NOt4qrjIVI/DiQNAy0T97/MkkN3+jDHnPXAN/HlO9ekf179MZYtFhprtiC4UicY3/mI7Ajm67x/4b2XR+ImJPuhgjg1kmOCb8OHimv2VO8yh9ZbT/fUCmeu3/LYQLT9D4w+pjDGHSgBF8P00QbdnvQDq3RVcW1miz6lR4/BykCn8eUP9Q2QT8rVRoyL9LjdhPXEW+R0dDR5lseTpAfKZLOYxgWSRIROetRxIrNsFuK+NhJpxtGZykIgH+U2oeZ+jQUcS3cggdu5BQ+kytsjx5blQXqlI/Wc3ENK87AgiLVrpwe3B6h5fPR08i84NzRuM+dfKtiB5nOfm8gk2ChFXe/bsHW8cvQumRLaPt4M+7MT2f8lZSx5P6YZ/f1s3YZM8BVLNbgC5aiNT7YRYIJ68r8CJdzgezsDxTd4ORWyRSNTnVkNP8uXOAlfgR96PY1yj5S21MYeW7Fzdo0dNtG5vKFQPffFlZPtlBDkBhJglMt7rIxGxv96cle4KuusdYvRRhm2Df1q+muCjIlPprUrh/rjs+Chg9XKyLEOf3D05zLFsX9R45Q3oTyLH+/1qEIgb7X+QvYIFDaJH5RsLr7xCcBneTbAV0Wdl25sGsFN/lHIx5sw/z6nkUO5YL6JAIK38s4AW2VcPglsPZOtRE8aPj0yVeFVrRIszMjTbz5KobM/8sv+k8IwOyFTvueiIuvdkCKZc0yPNQqYaqp8IaaygbxzitCfVnb3bOHW/xk+PGI+33beHbF/3TfhasXcBJ/EFfvRc8+H4Q5/7UjfIVLGL33+HKTcgW5kwmMauiYoaNft5R6a6V6HepApjjpQ+AYbjBjXd7CE33h5ltSe2qEH3fakRs5V7SCg7h/mQNi05C0UH4dYd+XBZmnh9Cxy1JyArhLY2Wcab3zjQEm7XJNqlPhpGZiKzCUvUWPVp5xhf+Pf7eWfo6WeP33dcHTJ4bn8HPc2ir2bEMzLVfRWhxoXnCufD/hygtllPZ5OzO7ImSw7j9Yvz09m5RL7NeQm+fZP4sL1e0Hc/+AN0tbHV48yvcHy36oLjXyNT6S1quKI6AF200/Wo3yODLLiGwrNx9npU6XVvrCTehtGwkSlEaZqNS7I6Qm/dVBq7lX0kqrqWIHPyiQ9XMnqGU7PDaXN3a522m0tHChGZ6lHDlmfn5gSDFJEJr1ezbWKYat+4mgecf35JaFys8Oe7u8nOBCTIQHKsxUbJIfO88uOC0mNpY7wruwWU+zteT7srcqKI3zekNlnq4aFCpkqCZgsvmz0nDA/INNlhdYD7ZUH4BNi5tyd7LvvoJo0ma2GrGfBg79qGfEuThTlqROFXyBScYDSpLl3JX6ZSb4Dj1Z8OGIeyUaHtD8hUQqRo5NAnGwjb6dcE6xNXk9N7j55R6/H+vza4vnxwPHgmD4w/m+1Z5wT9BM16iQz1O9WI7rfsAO+G1aa4S3h/Di4y1StCpoovH2RszfY99FB71p/wOhFjsUNmLTINmSr7WQIJhbWCjKN+kWGDT0vUZqEDjTX0oM8N5rvsIgvIXPYCGX9rxzg+VitFval65BVTbGgF3ULn7P4f7t6lW1Xd2+L9QBQEFZUiCEFRUAaGV403CgLy8vHp78he+5xTua3tyn+3e+4prjbXnISQ9P7rkIwgo/e7WSJTG6jwCG2lipcvnP/c3GwhQTKu/MeMmdTcqczT5yXvrvfDhzy4aIbQ/Qaaq952Hckv0QfiB8XxcOVMQmiZO2AvJpRjVcsNRMrHHpyjisNs82P6zW+RqfoeM/zngfOJOxxmSLxxRalu5SkxpcUJIvIVqHce2Le6lepB4D9/mq84JmbWzIswE29H6m6ik0V2udOA/f7+F1M9HV2A6PR4a/5kspqexSu2he+9pRf1ZxmkOF2WkNwUAf+etXXJkOu9Lc2rN2aEy7km9kE1wdPdgdJN1Ut/mOo9DAN1l4KJ15O4M2Zgtubce7L1UQYykTPWHfWd9MVqThs53DwTmYuHuCZUefH26q0iU4EaKeSSR439nXaj5uoB/nuxn54AR3PgrYWOeiIXyFTUEtEf/AL9fX5fAmRqH9sX2f8mUyF7/NN5f5L8PwWq/i8xlWJtSvBFr+PdOkLP0f2XBP5yM/J+1EY45pM+hPS9Q6ZKthJRpbV//3uNuvwaUjJhkoDEdXnq+fHCIHk5fyG5zwvqytmIwHJ6PMDXrA/1vK9Zk+6xFcGZ91LlexMy1zaMKszJ1oSeRk8S4XfZByD6DtT/3BKXhEf2nmZeCcg889zhHIkryCDYaRhPUcN4vZ8gbW5bjVbSxSDK/q1AuSiWlasJbI32dotj6PhZUb9tR4PECVtPdHPXvPvJ8ef8z3UgtsySp1fJK4k4XGKIjm+Puh/oLJKIrGacQthZL2OmkJudB8g4jxXvVt9MINtvrEKqJR/qg7tFjzwcTEiOqw+1Mgx1JK8aCmny4nl/+2C5LP1d4ZbpO81/W9gfc1Ui0z6qknoWNpMY/tIFz1QelJqS+CH8Nc8hcyTM0X6KuTEQfg+IHUlE5lC4kdy1mwnwYOfplRXO0dRoLhACQcaVaikkr3T7gkQc1hXlvAxzzLbB5ykzRi1UbB8fZXd77Rx+2i3SQoUYE+Yqb6Gyur4jB6SwMCd3VoRMtf+ipp9v7GyO7II5URLlTl8n7KyNocd/N6uMfUs7fJEx+4XmPmXU1MFdFBBPWk/pWUSN+bq+DN5h/9Nc8TmQv7/9LdZdRfee3hE+Z/037j+8F74wBz4CvF5nSOiphSiXuiSsZkjdGjVbx+Gpux4yVT81yBybK1eTTdKIEARsn1UdfNAT/V4AX3lizsw9ZF7Vzwm4ZvGjvgfoIVfZGSAKvmPlXm/ocbd81UF+3mwodeq5JD+2NLvLL3s+2KwwdysqMl6zuag0fq3R0ylbT9SM2J1Rzd4jrFPThnJ1RU/vJPR00Wzx91V7gTmVu4hEzJsB+7dGZlBveH1vnbVAVcDnd37ieKCn84BodN3ihLoVhv7ttSt0J0mlwdXB+4UzRYZJXoypXuhx7wKZpfRywocLQMY7nNcxVLZz1IJpU0p6ZSYe1CU7uyPI5Y/+tDFrVGtkqtjYIDOqcySB62iYq/0SM8h8+fFgC7LIsz2HLjEvxQGe5wE98/V6C/q5tJFRrvs9H3InZCpeLPB+7w+Vjy61POoFUJyY0VHnw+ypdPojeV9glNCrA21A5mpuiQHDg73HPveYiSKP7atiTEVrDTPDUzsMgGyPTEfPyMj+a9Bwov+QoeotMg4NKhO6/REZ4Whg/3Nvtn7tB0SLnUQWdDohcs9Biv0vbvDncokM2M0Pjqfb5CqQKPY5CJUHtscdJpcI4pMxtIVM5ap4/+mFKtCTHplqEb9H/ZTbB3iINk6UtcgYdMdqgq5vyFRP6SPp8cW0YDCrPY1PXCYRyIo9PEOEnchO9kSn2nCB024l00BOZNA515ShP33W1O+B1S1fOjsIshWrGTxlIQl/2xpsjp3n2bjYn0G7dqCmuqqFXGUL+m8wDajXmqLFvztmimI8HqD32Hqtp43jzzJ3JtSOeqAxnJGpTqvPDSg/Y39xpk30SF+MmDG0reYNEjKkEVyQ6arll7qnxizJVrupYCc9ZtDbjJn3OB14yNQnMmnL9gSpxg3129EWvGsqdqh7zW4PUybjeFrtFiK5OIkK083C8dYecf6jkm3B3dU7Sj8NMto+6lE/o2RZ0WHETJO9LjPYheDzHr/E8W8Hyw/cthdk/JO5Q6Y65gA3hSHHpr8qZFcfFAh/Kqd5e4rPiwYHbO/0lLWwX2LGP2+aCeJiQqai9zxkmf8Evl4j81QmMtUxXVCg5+iLGYZLBFb3PAKHklHzAvtlECd/PsH3FhX/Zz3VMHk/8J+rmfe27nYkQ/MNbXEPDX8VqpGQgVsicz42rC5731t/vv2tU/etua7Yp8R9L87IzNyAmZqPxT9M9UtL/Ddl7+Hgnp0hm98t9SohQn332TuGTdmhn51O6MemlIHvv9rKS6VzSpzQ+dnCMm8q2lqhRIbDHvVzDgfe9b7svNbbEsfPZT9UprZP0C/Vq4rzu51RX6vzSMaN4wMqyPxvr1FfCv9YS0H+37FGfSn8h7/9+eGzBHvMusqv074jx5suQVTYI0/7w+tDhHEOESryJf+HqTZLtYQ4z3p6+REzJan2s9HjF7zmf5uckJ6tb7KrNTIVJ6QC4ZL5DqnBfzSa7HHOPMszaujjLKGH3JCpkKsruJnbifrnYYOec/HecJP6gXoHVs+jrn/IVNVe4P2vikxl8U2FczreMubjJLIm5xEglzbYXhlzUDygclW/cElZCUX0aMUPwe1GZMKiZGfW+ucEMu0iau5mM3bES10AxzfKyiueekry+xRDZjQu7422aJDefNiQft0l5naFU8h4vPo4ZudV5e+2lw/ZLNnZEmXx0dzXe1sS3uzPyFzkU1nHEhlqWbF317+Bp+4ksTXp8uMKmYVoTrtkKInl1CXQaCipT+d2JJo5UQif24fmbRxkKuwrnFODj4xYpKwmYXq4g/d7IRNKPDLE5DdnoNt6pv7puzOILuQWBEmAlqxVlkts5fECf7tBDT9ekAmP5iEArw2xP7sLaspf66k+e/jQWyAc2RnNPxPC8+ulUW05WeTEalaWT0Gt4nOFmp32uxM8K4ur0ILfnV7sEwJDrnDUJR6HGnfB5x8FT4537ewNurBCJgyJ0Wt0LrF/DqPHgZ/oP83bDYPyh6kW/ALHX3V5lmT5XZgQ77NP5UYuMrAr22d4EopMU9Gi1JXox85tT5Uq+AlsPU/Ezng+Rti+ALA/bNsXIWlbmQ/pUfnowxDz+Hw6zGUrpa+Je8g1CMYYr+/mrD6Mz/UA/hs19fNGxrxKcwvB1tpgjjOvJSE38wKtVyPTdQ7mcs2UzzDlITvD+YGerVbIVGNraDTeS8zzeNuGl6Ohp6NyhjrfIlON3AlzPt9xInGnRw/O4yuix+v4/HfLqYGo6ufKN0RsT7bPB+wfH8f3U3gTXdPWV6hOR2S4igNFr10ZoNpE2B+yjEz1dHlknFFHpooY4y2Pcgzl5Bz4eGuwOuZe5UEvf9iaffYeKVu8D9CqITIBWeV4PbjgfL+6b+qvMfmQPLjycEs7sXL3J3Ye3BGZorxckKl2USHou3ptwbP2kKnWI46Hdn5foZUnZKoGGINsEsY4hl6Fz/On0801Ms29kJFhDIpMtwuTI9TWHT1wP2AmUufvCpwgeVeuUGcGzvdbj0z7FCt/wWor8E+25vlnIFPZL/z9+iabMF9zZJh2DaAPJ82B0vggU+lHZL7VWgN46RzhY5Vif/DbykKm7HA8NqxeUdlvJRz/J7mKTw0y1WUb4fw4UpwPm1HqCAkqBQbR31Xea8HqLxXVEZ7xkVSBuLvWhCi8Dj3cFWx/h0wldQH2xynea3HzxOd73wR7eB1snUYf7Uv0gUuuYK3P7Mz4jW39YarZ79ca3To7iWzWzy2ENw4zBoVLSHz/WoF9btnzN+xRP0PlwDPr93zUXvH+qH40oNsscHyHDjKVXvEHGGRXZjVvkSnDlW3Co3gcaOC/kOk7Ut8gmj/sPZooK/q3UEfwg3zDe3eQPuT92e/A8z8f3t2dd8gkP/TgW+SvqDuvUZ9Dw+eBLkzMSKE8A3kG2zXQLsfxbPjITMYC++vllzi+LtYsEuGATDm4V2SqJ6vbTqbbBvITQUZc3S6EXI6YcbPyikzliOj5FJYzwLf2eb+97WqykvQ3ZtI3Mn43sbNdBvSXv5iKtgGOF22IZbg9f5xGF/M4Ek7LVYhbA8fT0GD7XztkRqAi6r35Yuc6dGcDcpRb3jvmKZD38YD6urS+mNHrnUD85zIEusFo9Iep8uX+CZ5TV9Wf9VThSf8hg7P6iXe2numv91R/7fu7PG0L29dPPHjbgq88XT9bZFzdB2QmF5lF321DMnr5CYK87nk/sM4isca9b29fZo/+ckKmKq3nCRxx0aJ+sjXnF+lZob6dOs3ttxFmPupmcCNyW7ndY/s3U61UvaH0dRFFYnDT016MezSYjooSaRb7CvLraqBmlaLf+vVqD451RX9oTvFI8LrIVDOPevPvfvtbLjf/tEZd/u8TlNe7/0u1FOodRsv4dukoPQ7bmjiJg3PcOWFujxgnt5ofQLjylpV3XqeKSti3qL+Y6roDMyRxPV8h9xc/zJUF5oiLO2NQdDKcg+4osbMAVneAxECmqiVWjyM5LAHlTaI+plORPOIXMoJSTpo7q5FItJJ7I8NYg+YpvWmRl3nIwTZnAXMNYfVRfosHMkm3rVztlLG9z/0AwdpCjVj9kHmW+hFzIJGRqTgPmckxfB/c13fJI19YhIC1iiF4nNaVJ22kmigP4wrpvUamuU1LnIMSF0J8ebs4ZmuRkMJYXAGWzrLys5+FmvG8epBvihX19yI3kglvGjIR3pjbpDgl8lk9/WEqc06RoSrv6kC4RoRyK8EcSbY6WHBzhm3lH0xk0s6xcsgOesG7j+earWfwbuhp1p33DbUbyZ5bpZA3DuboKcb769wDMvCB1bRbWFlJPiU7n+vMztAstwMhztc3AVYPfB6GNgKpFsgIjiesNfd8Ro1stwsfbq9WqFxRxfax7/A2d6jmynmQViTp9nGG/Ec7nKM2ehwR3w486gyZpWc5WVTsE/TVHhnq+y5q/TMeNWi5Jae5C3Z2Tn1aMSZuuIpuf4WlT2c1BefKs3PXC9SEHSw5SJ3XFzWiREjn3Kyyv3zQUa8Tsf/PPxWZ1I4+1I9r1Kzr4XiCouD3VXSrilTfGugJtzJADT+zGpZSpUVwD0eVht8qS8nhtFpBAqVchVtsnG6z2gTxRUINuQ54ff6c7yGrG6app11K1sL+Ba5dj5q/uJsCuQarBpypQObpYQ5JsmZngXxXmPOlNXqI/NidoVM+qhaVXAn6GNkAk9BqqOkWep69QwZ6nVgB+GD7cfVfyxikmDDnb7NMIN3t/AJobGQGuxtS8iCo4X57Qc0jOc4P47p6wS1j51HaZ2SqYYNM92xUtiY7Rob0usFGRpOwPTJ/BZJZGju/zyVVGNzB1dc7OYL+xb79zNtS1NfbtQuvFzuf7RfJo94+2wM8NRs9j1svUiKq6KnOsH9Tb2NII9m0qx/cOnaWk/HMLNICY7AFp1RxtUSmkaXAhHI/IeP0b7zfqCqu0IGoVkGRIIPUu7UDzfGsVwG1lRoZJ7HgXhoyDYMEGUH66z1ZPy54/3fIJPSYbAmxAHh9eYvjO839DlLpwa4vcfi8elb3fL4iE8xvbD/xhzO0EqsLfyTIVIeUBxhfC42P/dr+6DdRtqE3P+y90vsDuqRh/1QIWZWPbDaST6ciQ3xu2J4+uAD5bi4dxJ+VwPbFoh5sZ8xkk3PcUT8rik5fOgnevxaTKirPqD8yPhSYVwIyzbzA/g1uyFT39r7XgheHz1dcUAXq7RqZetLuyp/3VEf3K2vBJ0WmWniLBeSFsdb8NhhE0ojfDWR9/kUPPl9ccuDiB44/tu/0EeD1Lx2rj9Y6yPTcF/u/4N7sWx/IfHQuS6Inp50Or80BmTU74fykCY7PvvwdtDg4IVNlx86BhN73NFRYzdJ9du0hCrlN5X2TFDOcym0h6ZIP7xkn1KO7mSuQwxH1zYkstv7M/4EbHhYafU+5wY51xPl1hAX1Xg/MTDkgU1XCjIyeiMisv2mnwOPJK1rcndiZyoEqor73O81fHTHTXd2fD3nQoj4vSvT8BY4lSIPEr+jXYmtJfshUQXR6U/fK9v538sGG4CNUGm2ySSLbS7YAt9pIPB2WaUe0/KGAl9AF71o1zqd6Ow8Qixzq/VQjAy5N9Qg0rXjMMPloEWf1u0Eabb6YoR+of1zGBZDmlwHnI90QzLSXCtwhqKo/3/5W/esLNzlC/RBUzGRptvH/a9/faEpkPzg/SLyER+YbYvLn29+6nObKHa5xSMi3NwAJrOfp8tQLpPo9fXtxOfSVT7QdIcS6GOhHTat5dhXhv29RBZF4bXkv1jdsPZaUgp/NLaVSdA7/rKfa9Wqj0UHqPgQNsLbfQjfg80yRsfpq819MNaaY2eS8kZm/zJovL9HfW+PlgTfIc/Vvf/tbSf+0Rl3+X3Le33+aqdrrJQcnnNHTjPe5JJc75qboE42o8dmpI5529iEL10v6h6luhxkZYLz02qUJTcx5D/UCjg6/yvW+F4l40m+GjKMc70OMczb4LZABMhtzqH/EMb9xmyX4H5A0KlWWQBqNu0M8zyPvziu0IovnZrA3FnL9St1ZBC0yB395EahvfXKc85drCd7ltqX+Rr4IZFuhRiTDEjUiyy8KmdR5AUkZLzWXRGNNYPh5YHts32ARSwrZNHEMzkZfU7ddpiXRVuQCbuSWGk1PaE2xugkhLByX+nUSKuT1jq9wM794/8mCrXl/3lxkzGSlufly6sj9jbkp5u9sPYpzTolu5gb4/OujmWI5IJOue4DsqfCap63NjnyL2QK3+22pJ6U79OxvhzmEUYP3Hdc1OV0vDvaXd8f+pB3mIlYLgiZnvJ8d0zi9uhUQWm9s/+5zScmyOhjIjA9W++Kzw/v3c2QS3vnx3q1ADQmavIFQMle8N/nIsEa89SCyHYG6nJaMxOX3D/u7gona3rEVyGvhn8D7hV1FDcIR8njzDkynHTILZ6CHquFgwLhoJN6POLnU4wfV4B7FEu86CfbH3K5mSBYyR6nWyZbea00K9nXxot4xRI1R5JME4f7wpf6wxdw2txla4aJpeXfdPS1S/JBJfVv8YC6eULP0JDGgXT+QIUCVU332VgPQ04qtl2oLST8cqxCGMzJHFLH6XcLisYTgrctVvOQ/nb5Ptx9I+mimrvxCTeq//h41lkemM/ohJLzwQg8/VAPvGgFaMTGvT4imlVh5gzG7pL0eTehcYV/Ft7vs6t9XdYKyr/foqR4yVVxihCi3icrH7oie3romMka8JVX8SJBxHmSwYHpfMGPs54l9yz13EPGNWLmvKEGN3J9qiOXPjPOBx/FgkcULgsuw1Wg424r++iUXKMNa1cKHggzZqUdkhlFgTNVeLeIJFf79s0lofHthe5RHgExlfg9VbDno+RkOJJh2sqJFv5/c6eKk6TDHL2SsqzKnZMVjhsrexlvzddGqyedz+4LzDUUcbz0ytbCkOozpU6kCz3t/9EkpTBhtZLpw+OF4cGX5CsXRUKtowb1rvdSRwStl0mn8XCilzt1aC4qLIGvhcURGMDbBAcq5WVSulU0iceCFzwv1QfNJgUzVh6sO/HMvat4ywuf5PrA10J8KGcpI36O+uFK2xv2y18LiDZa+DrD/B/6p8cHjhz93Ct6GZiMiY046MtUPzQXK8clRP31fO7KfrluAbYbtMehkkYbfdGBzbA9J6aU1OeuDDPfO3VGq83atf6U33v9lhzBh2NeSKEVLoH19kGkaH0TdPGgm1CrbR1mz99avplVgmlRdi+6/UtJVQ77AxY5YTdwN+5ZrXDmIXGvFu/sSGf5z1UWILWR8eiwyIKqrPiD4XbfULVVkVKFktShqG8dffsXxNfrBETpuwPGdIVLry0Ogw3P3lasoK/HnxKZnGA62zocyO1h0H3UA7k3fa5H2vUrE1eIePJVuqO+upI7k3QWZLuI+qI8Rzofm0ShsfekS53ePGdIb8y9ETchVXu/PBvFW1yVEtbfQ/Idug84vZOwvleL4+mbzBzOQqUBb3pCp3CUypBnc1hDEEzLi1kD9OlkHD5yyXGr02pklZrBshLjERO77FmaKn7+ZIahKZOytesb53/RX8CqZMVWF4+Uh6wuIZkOi9PNFBm4fswLUXuJ44vf4+/4d9SFRp2XlLuaFRQy5OULy0fnKn/UUn/ezuYFzX3+py9e7kQjXjQ9hTYeKHsNIIfSNTBMTsaJ/vv39hukD+YufWX+hP1qHS/DnPZVlnUyRrIbLF8LG5TU/u50JeS1fvb3QA9QbcoldsnjmR4jWj76iqJKfP0y1HeS+cj/sPdyEqR8itWl4b1BehCTp9AAPPi32txCVf5jqZpKWutYa/55ZnL62AH6j+YERfv68p5LQAamf/zqBPLz7AzIYB2rpM/qtvv/JmFFCzNyEnmuiNI6LzLzC9iVtVP+LTCUu/2mNuvK/o5aCQP7DTKUqpxzC8NFp/uYYl+SpZBtIMnHU3HMT1WR5RCYJ28eSuu+bKalS9ssAuMWruqxWO0Du7S2Aw/ZH3ZXCScR8XGdwM8rhGHIw974jtQAqL9+Vdyhxzh6WGEpT97XjKR9ZH6JunRLyZD/yVC2QqeqzN8GtOvZsr6xJiLvC6zk/U9B8R7qi5yi3Epzrc6v5yiP7kJWOud6uiw113UKSyNvccuCsVIH37NtYEnpRXch4HZkKgQ1z0uMQQSTLyCRTKpXk6ocWBNO+1Nxk5yHDBacAok1Jebr/tRLx3dsF6PqITEXfkkCeyYOd3aKh5qwWWU2G1YRzXM9RA9TXNiSSi7kEuM9Hs+op6UhWPABugvvjaZEiU/lBb4L71NEz71zikk3RpZDep6LyPykyVWw6gExxule+XBrIhNw5htDF+/EHNZVIpcY55iYf279eZyGBI87ZoBAn3m0fOEcTEp/w/ta/ypP70SBNvn1CtlmsKr/ZIMO2XO+CY6iC5mrT0P359ifO91G7Lfl2JLfP4wTZddVR+k0xVz7bAWC2G5UG3Rs1G77UQKZwpYoeKmSqObNV6GMb/72TLx2BS4O50+M4jR49ZKpP3iPDdocX9YX87JKt9N2CLf9Q0+TvVvjznmqdjy1qIO8REiqxgblKREa9XxKJXNyjAXfvjJ5qTUWoex1jaAGZIDYiW9K7ux1CdTkgc/BsfYxU35bgcI2MuTlDprqv4jfkD4rMki+3qHObhQzeePxSbz9j/xst2+cT25jzDqE5ks38qMF1bWSeslkAMt8aPXO1wetLH/QQe1mxutoVMhX6naUbHTuz1vqpfLh7Yv/YbE1091JJFe1Y/aA8e5vQPlWOR6abRmJPB7yeHYjU03871Mg95mJfek88PYyYUej3iox3sTeYSfZvRdf0twWVauzRs+Et6W3IX+HZu3vKvv1ZxL6w9V3CGpkKfwP0jbEOYdykBxr/xo+gf/M1hVavkQHkknn0Ej34cezRA8PbIiRqcN9Amh5nzNE+ZpD5p37gtnuvMfcPF8ztyoCevdaQqXrBHnU5ls/QLsU9De86MpXhFRdouEql0bctah3sowNzcUKmUigylTeYJlSfGZniniPT+VdeBxQC9MDjmp231zwFcA8Suz6PnvtoVy3kU7zm6bW8hCSVkak6+7Kn8VfD69MImWo4eXstyCxkqvpe4PjUO62KNxn+vM2R8frjDZnq/lAs3VECE6bmyGnu4TnXhB78LYTeGtujs31tVpy1kDSSoFGhw4z1hESGYch2Gj3dkanWuon3HxTIVL65SMknLDTod2uZD85rEPTDgP3Rc1ThsX3IVKrKI1Ncl4QPwhAkfTloFpjvN15vXsqGbmkH1Kfqt6ro45wIxF9FItwWyrfyQxuZ6q73d6B5utW8LGRnkL9kG+7VjAxrfpEZn5f3AaauR4bSekXRk6tGYL6ZMg1cFZn3y2q61ktF54OErTd72SIArSdkqsMhlwh3RL1EKNxQT7uMHXHNSQTHJp/KVSQcf2snVyDZMH2zVhJb/9ljJtG2qOeH5MrOmD4swXa3mJml59vS381RhgcscTxF++tI8m+hwEPf4XgzXWSqxu7XkDsuMpXqMkabGhe85wL1zOuTEjOrM2LG03zqHmfMFJ62x0y95t4a2h5mLvP3uABY4YN3zS8nEFk5LcCpcwkZTMHxmtyuCupju6Ao1OgvSxf1wUXfqiifXA2yMecDoI+z5YmBZJBCXzkQvreoP1+CTOWLyFTxsRkoVeWTQmr6RMFuDxWlayKm6nq5/EBW7pBJxkef/tn39+c91UkcBCIlyFzZtsIMq3i98vca9V03U5pbMZAs+x0gnm49dS9uPP5hKlFe9MhoOTJjfuKOQJtzg/0TIdN9L9wdwuCKejj1p5TsHSkB27m0mp8ut0Auwf1rf5btE5kXjPHPeqrtwxs0WgUh4kHwuv95T2U9T8iYm+a5gHRcTLwvJ+jvmXWiEIS3Wfu3mWoj/iNT/fenv63y/yVT7f/D66kGIcsgPpxa3t2ctyl5HT0RcmE18P4snkriuVsXmUkUeNcbd4L6aH4phBn/otfxZAKx1IUF8an5UU+ROREZ7DoCXSYc9TI57cjB95HZ9us3dZ/R4JKxmXlwlhqrhSBYI0ktpwB/sxqRycrXSAIR51j+LpHj7+udQkaipsg4eNv+47Nwif5CRosM2Grukr/gHI5VzLXhdaPR1Qfn7Ds+SGC/f8hU3TFNiaxdXQjGeUnpcpeIpE4OIWAEWWueTPHnLZIO2OW34Onu4hnk3OAcSxcXih5/DCQyfM8WOBneP438cSSRebiBXeyXvPfwWf2ec8a+ZcmoATsPc8SjjI9wK9I3b27qXU20OGbfFo1f5ZtyUhP1O58huQsbnm6+yKRKbcSQmnrBzow9lsT4IlPZ+e6ueVHfleQW9REEd1OoPN9L0YNWfQbR7bvivd8nc4kYXg+QmNVU+ZcDq/PL+wZ6pIeMOy5HQlLaPFFzNivqfr4p5pqsoRBFAo8e1mJ7zq9lbnP5pedv43k9EtisMFfFv05zL19JJHdrsOEhpcgs0wGZweyGI8zDHhnKIe9S7/VEhYEzJeoBW/8i7q8TMi2ReD+M34a+2swR5Kd7x9PweMZgLWAuznPrg0zNnz9/mGqZ9G1FtzGRGPMdACPZu3LbFXqOl/JHeDUWekIkFq7uPM49QL+U+fgQshqS+yGAWa2RORKkaXI4PtCjqSLT2Lx/ar2BfIY845E5zRw16WA4C3ZO/Fdz5R32/8NwGnDTLea894z9ETxXFSCusLOHVsgsmJDRk9cqMoRkvUEfN4MBj7O9RwUDZKpvZl5hzDm1Cq5FMernK/tWaCP8xpe9Arr+bk2Y/StHqVRPHVGnuQH/d1jz/jJDDzMapuHCCZ+ff8f2rO43ZIpgvan8l48e+CttC0ZNwvs7j7ao12/7CncwGFO16HHkx9p3WOFAC9uPpZe7NoAp0ZCptBV89CiqKEznQMb2TDL2hygTuFsceh64uUuuzFPjSZhR03XMGC6rj+U8s3XlTa8JPcZ7E6h1otDoFKCn27x5huo4Yn+ErD4ZJ+0s6B4/HB8C20NgVUeAwR11LYoRrvV2ie27N+GC95MtMsp2uUNG0dh6y/KUCeTmbnjI3M2MJpaMInmZ14btg1pXLtUuLmncYg+TzOqRHcp3p/fSzoBi4SHD5L1i6ITVv5rbRKvCec/WdP+KKzwUtg/we0WmsqMB24udz3sBl5cErr4I4clZ8O574Aj5llwLvv/leTf0rJQcrAfLZP628tIX3k8yrgn0xMP+/ap5SAJl0GC8z3IV/CxF0Pn17gyv8x6ZU4iRmUtDlmH8eoQP4xJEfftCJj+8vQXOzyMy1VOZJcgXdEX9Kh8+RNmd1kDbEZkq3SDjtcNcgr0JUN/iJc6vyqbIVK8f9nfi4P05QnCAepGxs3a2haS/r0cN6jFnNWXXOP5W7nCCZ5zpVfhDOtLdbWlDdNRw/pyOuUgai31bhcVGc4sBmaTNn2uIPuxM3UIagIwWtwC/o8vKW2ijgCGHreVYb3D8tlmukNO558FeHbnKE1kN0fSs4v8/zzIfJuPcke9Kw/tfizi+Nl+8XxTkFXgXVu/tWePfS7WzC+GtEvB+Dybqc3wf4IYzRPO1BWaMffOdAE7fmfd3nxjHRxtb4Df7R+VnOfchL5QecLyTpLkNqwm8zS/IDJ29wN/P8PeP/OMFye2ypG7nzgZJbWQqeuF4zdunqIeTGAMkdo3z/13vOsJbFw8i0iOT6K0oEjSxO8T8q9I892GEqvX03n8zlajH6Z9vfwJvNfxlscXnt/tuPqzG9Q8ZR95I5Jl6nf2La8xIShhbZLnZ6piRSK/5h1Xc/VlP9ekuPf59HfXaoZsjhKmOTLVl66EC534HT1y31N+km5RkDYkhbpyG9+x3/zdTcfn6WflxHXakeXpP+/smg+aGsfHBjLa8Q+KGiPKFiJlRPzkcBLoyVd7wRSbcahcKdNVO/L/97W+7/ad9f3v+vzf+/b+hz/9v61N9+lcKCf9peS+NtiEpwvsa/OE9oGc3r5J8dmcK2ZFHpvrrPZVG5pSdyftiUrmziLd+mJC9kp/mlfYkkE/SDDhnfE7zBY2tAX/POSTQvKnP1IWcdyo7O6BCpuptZCrxd/+bqeh92nRE/GyQyb4UuT5hZxKftosEYj/kK7r2kKkO5bUA5+xtKheujKnOTQuxtRZ5994icxzF1Q5imxcqlyykkEjGjyITlkvNtyNTJHA5B5CRBJnk6lsh4er6DHEqIdMYnacQW/9ibpF9St3IWItsH6MJuR0iU/320sjqVTlgX3mcs9GGS0ku3CW4la+Z9+4Jjnn5szr8eU91ffNsDbK2uoLdXn6VZ0yYy8IT+7YlFtj+9owe2p/LCNL9t6CUF9cpufVPGxxBvGuUrMOUEHMRQm6JAvX43voQYbtl66sI5tz1nnNJSxY6UCNka/wTVifXPOAc7W74PK6tpRB49zXEj9NK858CMmEiY384bYuMOvTYvu7j5PZGuPUacLegI28FmdDrZ2Rshb2Xy9emDWNoqxq6CXrqATRkqtyXNI+P7FTfdfwehhegxvH5JSUaZbUCRlviqS8Xhp53asjOhe8qd22fLXLE/AJwfbBvDbt+/Pvbn+21lMq6izmLogba4elNqTUnH7Jv10eYRszZQf1DpvKO6gvcETU7fhTIVKvN0YfOlfd8YC0uFtED1Pz4spS1EM241gUEBnDoFZnqVW8tUu6jBea0FzLdcovj95VfnuCqG9TUl2CW5BffkHF+tzXvPgLMuWbHzru7sbM2BKmw9JOeGNDZt30VjxMY+itKrvDMvshUwgM9bdevLXg8D4TGsELm6mMbPf1yQk+637maLMJHAzR/I7Ps7zgfbsRBDe8WE3WNzWARUvwauIm/DfVsAz2wXw/ITFcdGc6leL9HU74gQ7Eai/IemUpZ0DOU3Q09f+Oy6/lyAKXxPmiRbpcfXU9tCi8SIVO1blHrvkAJvOSJ1fXWr0A0jdWHKu258pJeSomxa2aIr92auj8ulYj7wf/fHrcKDYLJ7vS13Z6hOAnYH94ZmYoXkKkKskCm0jAK6a9rYUMfU8LHnqukujMH+P+dy6KidobXH0pbh1fqLzQanNEjhZn74Xxzkem2vCWQN5mfyJjuuvK/rwkI2Noe7ibF+z0tkcl4PzCgrYnCh9ulQnRe2dlQ6Tz+OcUtOv1oBRd8Pj0yFS0+hm5/keQfHo8Z4AqLkpRFLoLd/xaVazsZQSHwsL8rF5kqtZCpTndkKrdcbyvaechUK48nUN58jY+tYEbGSwMVChmZKizvn4++zdsTPPZsH+XwQma21VaGe2kTHttZin/WU1kThwzZtG+iF5/DDtKEYMYx5mREZkSmcUv+S11N5/76tlaiB58xc4Wsxmzj764wBK89jb489v9Z5g9QuSIy1HtApvouAg1e107WgivF+TkqrHZlpCNTfWUA/e0qNurvSuEjy8nRPuS+A3p6irzPfa2SVFmE14+OH5zPT1a33H0tUF8Hdj4eq0VTWjgebvifMeNFmUQiVn/QawaO+jdWQ5S+Hgt25jvOR6Gba+LvdzLMDZWraH1HpjJnVYDUeLMMfMTnm67YuRtBgkz1qXYhIR9vgPhVesgkMTLAy9yPEMYfZGw5OQvEWcQm3N48Y6o9jhfRRL216VvSfP6H45U4vgy+VnCoZ1tkQtidO7gdjkvNW6oLgvNN1SGgMzLVjHZD6MW3IRe3yFQay5Qv7oSZe8nO4vodO9T77b6AwHs+eP8nh6Hql/c3hMZzwkww9S4Zn8+/mcrkJfaeS9+/kUHnX0WFeiOS7HFqbI7skam499kgP36lQxaNL971V+ea3OyvZwvV8OI9nWzxeufvAZzi1VT+oUSm27hZCcmnarH9SRTifHQxU1unhqcdh/r517e/Zf1DpkoXYk0i6jzsxb3tMaO+upG0+r4E/L2et/Ye9iffYX+hnE6sPmIcEn/r3QC25fSvr6eS+H/a97f/X/LtT/sPM5WZPhMITaOtaGvHLlmtoxWAexwqukxPKWlXK2QSwUdGaT+JqN6lQ/zn29+1Fk2DKO3iDGnL9nEdqgm5Xfqxd69viXenHnOvKMUpeFL01rwwQA+Bs/qFmyvtNK/gpY604SWHeD6NmnuSXx05PPUB3DjqNVqkvUSMSxODZ/t85aMcsnO98ww8XdhQVzIuHVHO5waCmRf/qgH3IZJ03YLPqwJ1MZyGZNo2N/C5ApnQEXbo2W9kKj9TkEmQUVzSbcMjBDu1qLx6rEVyPH49sKGlbJ/KWiD1EOP92RZqgO1aHfmdesw5i3SpueInCwkl0w4ch5srX+1xzDttriODXd+V9VnuUvL4+Be83uOHuYqtQX4PswFBWmwojQvTIt9cCgC+x0Kj7modEtXdXCFRXiVPh10YkvmGTJXwlaD55xpFYffbJmB/DdRkX+QsMko+gSi4TZpb7jHX7ckWmUQ5fnnPeyaYm6bVAzXzs+TdTZd2ZBRWN8jYlPesA9t7zN5TCfrvpd0WQVCT/psfwJ+PbeWWGmqgOdmo6Vy05yPpiJrtisMBHmey490lio5+15GppsVqx3udPqXkunoMYL85qfKPaYGed24CuJ1PHfX5W28QX5jW4CzWmIulYYu5zbk/7F+xRg2xbPIht3VPIOjfyKjZPIwkYGfozj9Wl/miI1NJEebs4MrWk4jVW9D9X+BDSTVsn/lBT1LG7Q+C9VHWYr4sS/22PON4OnWoKVOEGrd9RRKkRxOZanXB/v/tnBpoJ2LOWz/x+WCCvEOwWSDznEpklik/omfuXujpNJAtPQqRKatstaexAchUro1MVauCSiPx/e70Zm9aUAdvQqPpABbm9PUZhkuDGSPfsPPsDltkuEFfV/SXMaaznyWrHzRp1BRwPrX26glJ5Ww0N6quH9JmyHRjdd9XUbEpBJ2/IrP1pGJMtblIZO0is9X3r8YHlx7bw7GFjN1B1/m4u8Oom3ZCoUo9VsdbsEu9TEwNel1Ez5NSdgZ4jc/jtiKYw9feGJLt9zdBZA/IVNrCEsm32WnwQHRBRnPw/j7s22e3WiPTnNg+v+mD99sUnqrFjz3+/Y8mI+MgvPMh1ymhXux5bP9CXFD/KiMTkXBNYBKW2Ex+yEZyKV4/yE50pr4kYyZacmqN45msKU0dZOQVW59TAI/Pv2D1ySLGKo9rp1ThPkCmgif2f+87moYiINf6Gtg+yJPCGPNUGvoqME9QFRccj9riGpLLwV+DtzsuKp+ys1m+3fREz1rzlbs7pCFZSc0Okk2xxfE5vVNdKpCpmhSZKmjDGYjEJYjq8UmmkbEqR90RcXy8drJSRQ8RmbnJWP2raCRVAHdF+POe6pR88f47C5mq5VCfgjhY8n4/7lBPVt4KPA89nu7fyHjz/ldAetA2lefvMLO4H2Sq7nbYa9HiiEz12Jg6jL+VrEUikSX9WFca3O8aMtXI1svl+tuA+hrrNMp6xdJhP14B1hdkKtudP0TR1BbsiyJW9JuhPq9KZw10x2q+XrLEIvPuy4G9Oy2p715Rb9aX1QSQBqjnGyETSbGaf2zRPDLWdWcTveZ7DqCKZT4a39eSREa+ALo05CoIt3i/gtoIgDaOjHg4s0woPW6sJjDqs+olIQENBZWq1Kt8Z4uZgtvfR5wfLeppZMaYqT69yfbBPSraTKj3a7ZPFX7FrnI9HserW2BGyj8RV/lnpFWS0EMLTiQKvH9Sc4UI6kwAaunH++HblMhlf0DG/LLzLW0Vmert6C5Er31fUW40BDLP3xzCpnqg3wmipWpPb8a/lyCDrDnMzH8x1fdlNJVZ90lH9sZrhlBIf9T7JS+BVPymsz+f84TtNVBvXg7qWf7IXpgptB4ZrvFc+3s/4r9NvheIv9gj8wmLBv3qEwpkvYsKuPmfhvfT98slsy+E4HQjMle8jg1ynKO3LU3bJ2bwlVH+WaMupd8eGZUzOpIsn8Xf76k6EfuDHx30J9vDzE3hHJIl4W7IXAG2L5P/zW9/K371T2co78n/QNX/pfpUS2WTgO8VLfXH1xaZhzxXEIn5QD2tRd6tnN8NuX0QKN0dh4/KKWr8Z436NWlNzAHi6gRw3n0rSmLUyEJuepxDnlS5lGNnFl8eCaTfeeZdM8E5k21/mH90HZlKbNOaXEsvh+i9GzW/Lk41aacJoYV+e83NF2eRvZeKIVJMnvr+ZzaII1yRqbQP5nhuwyETZLcnZJeSrU/RkKnUdrWBZDIFzfvrPCYn/jmQP9fIRHnJDn1d+B54HGMSeWMB2bYEGWT1KzRXt5CprFXkgu+bN8zp8Rr/HmxP4F5FATWvl2oiWTfMOY2PjCa/Ly65JXfUyIM9U/db4xziShWztbB7a2ZDkKngPlsQX/gv79Yhaki0jY9gd6+NRltWn0SnSgDOVs55ui+PIem85QWScCwr+tkZLvlSZMBgiHjee7LaEO8X9oedHFbUN5bIEI9Xo4FN5JH3z3D+kLBl5zv9nG/lJxoy1S153NFDpmXluxurJgJtHHxeKuY254gM8RdTbQ5mR2+Tvi6Jb24J3LZaS+m5QE1F8ELPsjNklq5BzQ7HAn1s+UVNK+13qLftToFuUe0qz/yxbzVl3IO/ENkeBJN5CKx8yKVjp7mbgZ0tSnRk9v7z0dzr+dyRh7cvbbF7YA7Tfbcm0znWILjd5sr1c7MjGtt3Vbs6erjxtUH/OU0L1IzlKvS2748es1oBZeUgcxD2LafUfl9IV9Oi8j4ZDjSOPHocz+mkedPmrBBvn+0ggDcy3bfC8Wul9wo8xel5TyqGkFhFXrK6x2vU9BP71tElJ2i8BXp6LdiGfsqLAyDt72mkRUDw7wcXuGutSuPHGT3PPNomlMWaIIM8P4Zu1Oi5jdkyT+KQOUvS15AKCjLDazEYZLdHDY1310nzl+WOEDe8VZBGIPK+/MlHkt9bZBJENRqXJ2TIifAWPH+Jwgcyq3c1vd4nGBVF46NCKIn+LCsfkDeQqZyDMur7id5ggJCtL1OReb63VoO6yJGpvouckNcrW4GjfWeNzl+cL5ttP0Jw/67Q8z0Jc7c8aPDiK3Y+XodMNCbo2W1s4vPQlshYOb8zYfgCjg/rKaf6MK6vMMdnZIrMh1DXImSwwugWGtV8vP5pYufhVQlb8zxyHZFu+y9EUz1rvtfjeJPMvEKPCteat90iYxC2D+/eEux/j53Zu2yLIwwpr1Sx9P0oupS3F5jSFJmquiBz/bVmv/Jb7I93gf0xc5UBxfMiaV5PkKluzXYJrqguqGv4qUSEYokMWxwwY1yTEe/f9ZGpnmy95gh4P68a+2tuYq0Ku+dskaN23MNQCtif2ws+mEzG+3vpvkID/YnMnI8HDuKkIlV41UtBz/bUBC0iHE+dnu050PIt5MYbmYpfDzVJd/oSbt8TMv7UIuPR6IGeHq1R39w7Ml0XFBcoFhJ73gI7R2AuCD5fVo+pLd+i/hhMFTo+wgwRmTg/t1fsnxdtdBrDF8dftDUuEEoqMt8txfGU3ecGwtsO9dJ4SimhI9sjIJhv3uNKZHo1ukuQvxu2hhwwg4WLwwjImqjny5Hta9RXX9TTr8T7EmBmonwsQXJqcTy9z3lK/KPPoV7a2D/zXSZ65DU8UL1CRjyf2doJ9+qAqw6C5o7A1hMevy/w+tKjftIh04GImTo6HlBP9dd5JPqhOQMojwdbz4tM9ZS/O7z+e8e+zWMmFvknB76scJjZDugvSntowPNroaLA9pWuooUGeNOspuoBmco4NFe47axPRV/hgJmfv1Cw/UVP3d2pE4imYMZPlMuj+vOe6vRl5ywY/ERdYX+GP9/+FonWVNf8iPp0Hi4T+LqHmXlzjT6kyy4ve3E7TdQrl71Cfk6P+hxIr8o/wbb8+z2VI72omzb9hxyrSYfIXTT4+74okPga5RB3POrh4oxMZftjAPksIHPBCf3l1Hw/9uJNn9Qv30ZKdsnzYYs+W68Vn7uORBH6qZ81PbU2qontTU/oT/1u5F0/3rrkTTz0w8sZGasMTuW/yFTC5p/2/anr/ymm8H9p39/tuYnhNl9azVtxvUW+doZznCmpDz98pnHuA9waHecAeSUfNXTVCDxLe/HmNR8UYnC5gTnn8a0875ChR0pqB9kyZGsI11JI3lYeo0bfMXdIE3pIXZ0/kGXztvLr0WL1ce4ZMpQ/8F4Dr5LsXWSqMHu8Kjdk9Tx8Kw4BSMFrLu/kBrHccwrZARnY/Z3Z+p1VU4N3vYnIUHvUZM5oREizNc+7wZxapE5yYDXmBHbu924kVLt5yDDs7BrnPVpEP6Y6uMcKmWrtuR9yWZ0o5GftpvnvdzsSI2kMcBO8f3oWUYMe74UNztnBOWveJyBNoG8g80T0BH+MMTYstiq4J+NNr4d3gnMeyQG8qEfmVNiadPmjHgGsF3rmN0MPHazOhSS759Tl3bVL/N0SGWx/K6kXHzuXBPbZh7R2MEdn9ViTkf4iSF/ikqf590JIs16pECj8WPndIR5J5yMTJe/3l/rVfhDJe4xLuJFqSfHxYH8H2c8GeLWY2x5PZLwjNsP+0XfL357ZMSVLnN3gHXocD5yMDGd1mPtndL4qem5R0yld61CLBjKVOhauPu8DBfpnsUOPSrE/xHLxYjUCd7xb3gtF3x97F8JBbHmqTpFElqq3BCqcUMNPQYy5bXcv7HXoNxXV0jollw32n5cjo9LghDlSMxMdygiUKpQWtqX3z7yBfDHJNFa94qM/z7YL5RTuafDj0ZPUTv2A7/QL6u9PyFQb7tGB3Toj77V5rBDp+txAtL9+mMMPhLxN7wH2MsKc6pzx+URCXoB/YnXyyZ0TCTETA6ogR09vl5jLMQwj4z2jvRZeZlD0JmotKMMfq7N+f9d6Lb3P0J9+Gh8+cXro59w2oHQLqfLEhO1L/C0qyOTtWvO/R/Swa/jMAcEJn59IdgqZd4cH5PxFrLx7tOhIv2GevVrg9RR2VonyRGYrqoB57HARyGPGv9/Jaw0ZhiLjUb/14HVBFwvLHDqdvocbvDZrWYteBXr01O9UeMEW++9JZsxE69OSLYCaePpsJSCPqh8gOw8rZNr9KBBhvVZhRrvmAyHE529OuyOU/BGvv7ORqW7b5AzDbOL44BZFqF9vwxWa9ROZamoVV+/MwIB76HC8r7Hz4V67RIPyl3GaX9RTTbzH9AF760y8p9djR3Jx9QCnEFa8e19xCvF1TYaXQhX8ewE7G2g2DzBvYoVGKwuZqnwypj2MbI/AG5lL5NbYP8IN+1+Tsf/3HkWmGs4SPu/6CmSqmyVEHKsNcLqnIsmXlxrnY48ZY6IjkJjVU0pGdoZzXeD9vBetCk/NQ6aCEvXHv7I16Bde1oJixv59Hgrsf3NSaPzqspTUQy+BY2gIR5ey/Ohyh+Ph/GJrvMntrej03otAm2iJnu+YNdk/v0vMgNyncpsKGc/zMTPCXdloHvByqHs9q0Wh33H8LQ84vj6nAXNa/13wvruyBf2uH1WoNjk703xEptQewxGmTalroRqVhi4epQs4PWB/BadrR0579Qk3fY96uTNRn3mNMR26dOVbCma8S41Mlbw2qG/7DDOYEuN4iPe6RL2A7Vutf4sPhH0jVdQqZUU3ab8D11Yw44xVHhIinCXMeBccX8mE91sNjy8EY8IyMIf69UwPAN6vx4y4Gdl3C+7ZAeVFj9LnfYeZOXpiJk9Ltk/tgZnLF28nZP7iQT3RxPEyDtMG9UnFTL45Wn/tg5MAxJrTvDPg73Pm4wlu76HeDz7OX+Mzo54tnR/9f7h7j25HmWVd9wfRwEi4JggSGQQipMT1sEICGYyQ+fUn8pvr7HMbd4zV2Wvcc3f1alTNSbqIeN40EfR0L2TCCycfNVT/wX+f9iXZ6qsT1M0HmWQVyh8y0ksJBcHv/TFV0H2RKQ8Wap61jkyjc8cokNfa3d4fDZw/iXATwHmDmvnm9xO57qtHoCBT2fFJVnRidbUFMJ16SptMLUlqX2igXx+9TUtf/ZAQzRCSuLoJMWnx+2H3RaYb3Hsbq1sFiLF5YgC+oleON/lA/vaptLS72fG1klNi6FEbaB4yIU3qtCN3C5ksKT5D639nHA/h1SuQJBdkql2jAtkP7L7u7vKy/9P7VNK/zaVg/dculfw/qt7fZZtlEMPmYcctP2zJ+seJGIriASN8mmGMNxeAnPwWhL99ql/ppv969zdsMGgMH57lVDt8aUhDH2OgYj2gvvK6TWGL+iZfXpGpdsPchvkLY1jv1zNU7UptaRhjjF9ccQ2n4ji2ofvYlSTccT2kzw6Z6ueqIjHNge19Zj9kpBdPSJT9CjgaqSxE5Rl92Op0ZbVtlKVAPwHqqudQL6E6tMggeYvMJM4xMtDjI9LIOiBT7b6LEKIKFqhDn55Hbrpsow1KdRstNiHquCvqlui8RKYacMBIwv02kF02yGhOhUw1VrwP2SiJbXxqfI+oz6+MTCq+hPC9QaaSTWScf87+fN8akYlClkfXWH7b2HkUQJTgsEadIGLMfD8Lk9Qvgt87iZUQEm0J5BAjU8V80djIKDKQ7beOIE03qKPfzdSQ89JKIXdfUhtNH2SIgDusIK+SicaWij7ovWN127n+a4d3ay+S6pCfkUE/kh0vrlNJTFYjORBaZKrHHRnin/tU+u1wFwK1eKRE0w4WxK59F2Luht97rvYox6/CimbHNOgc5yAQuGk31ImTZYROLVMDpibWaNStfSCZtX6yPMfIXNqX10mjnSjkrfrA8Woz9HHbXoRKAGSqh5ijTn6uLsGCuHdKNU4MiR3mFvr8zWzTbq81ZHnbOHCbYtTZ3J29MxJ/N/RRGXvn1LP7S5cihPOesvsmN10nN+/whop6PKU+K4adP9YPKA4Kjg9voY97fxQFwm/3FsLsgAxz4aMLMnSPPnUT4vy8Wr6GQB4WQry6v0QSSchUU5VjTN8uUZc/9rYDrwRWdoJwazpZi0x1G7iVkOcexrSFyOqxtZEtJJzbYExfM+ZZKagxPs8qJOmvvkI2tQuM2RMydS05FRwFZKoQf41OMrm+APwusk3f3KEhOqU76NIDfi/aGh8nN/65X+ViewyWS6TeYUxv34bd5uECGWNRbkK455FDk8cPOue5to8wTKgF84WFTNV8MAZfu4jloFzVJjn7OxEKecnusBolEI/+Bgje0aKNuaz8kOOFMRglyFRzGzSOpbOY7eB8JEsNY/zOQqZqmwcyVXoPUifwGIOvFELTgb07O7o2Mo3DcW1EfPx+3O7ZPlXK2WGx4TriDNUbgnl8oeaSyo7UrnWBqtvj9xduZRI3WBrwtEpkFuuLTGZlyLTjFpkq5ee37qxLHP+r2VpCkqOFOONtv4cHf7TbDMWa6exewgY6V9Pa2N4gU0mZK0Kc3Tgc/14XyWnrtxCc+p8QcUxjrTVXhnTeKy1NWY7XS89yOUSRTfP6WxNiLAMT2ixAppJN8+lgo7YwhALL/2VzJZGLWYPyeiJ29l3A5ICI47Nu9yxf2wY1xu4RLyF5Uwnt4VY0ZL4r6G+9w6eNJV2XiRv/SjiKnoIM2CJTDantwdk8m0I2yufGST82ge46I0Opd2SqbWKs4NaW+HezRvt8cu81Ml7r2Mljg0x1ujQ+JKnOmMqfn0S13Q7CqUCmSno9JKf+JkIk228a2nOBSJRlGiTNiP4tDHE+Ppk1Qv0tdTvkZm4iN96aIZg8vQ2/Atr3vstVOEm5QVO5nUOyOdYa4FwZdvpF1HK+m/kLdWshU13ZPvlyfQLIoRCE+MmNHllt/SckhIvsMDNQcx9P0QBVeUCN+nbzJ2oq1LRJtr3aaOIc+oMlaqJw8VKFsJ6Qgcvhgt+zUl0IH+qekI/FdxCsRmSqwwntgwtmC4qT8sOfH9Ef3rTZg3JSPsjQhlaSNb1hg0JhsOOkek5kvhxLiDX9SqmbPMFaF68R4mlGBvFDjI9/7/7Y2Z+32RQsQRj+e6qhf4+mg/IkZ/d2D/Tx/bLDMe91QjcHVktnhUy174f07+yPJwIyle+jBjbXHGE5nZGpmtX2Q65EqSDkbugPT7PiEU7pIkB0vNuR1armH1OJxRExP0i2Ialarg0ExR7saMHOAvMrh24vU4fWiw6o2YTxKEOy3UwtlZauR1yHpYt8s33x//A+1fLf5lKwxf9KUCX9T7pP9Tz2GaQGediRziETuIokQLwUB4FW/A5IvJoDKN86MsU/+1RxdU3+dUf9Xbo6MtC8geL5+dpxfMM131nDAwJ+rwnh6Tbhz8hr/P3DD3XHXmb5k5a/F1B9r7K3rBjjLy2HjHRajTTsLWSqXGcJVXx04/TIqxM5RHmCDOL82vhGeZPwZpxDZCgy+jxapWR8qVdIXW3ZRk6ENntO1gsIl73QxnSctqR4IkNksBXtsGI1az/OnUJ6Qp0YNr8SbXjpWVD9lNoO7WvXkcf7dYJo/zy2dLNaPsl3U68h89g+Ub1FXec4Px9OW1OkVBWqLcke3BLKi44x4bbAmB1dTmhD+WNuPZEvPDLR+w59pvGl9CBpHqFcTCDVfzKNT/u9ST7X6YQmHSJTyeYDx3tWXCjm6CzEm33qkZnLKYR7TrBjT2LvFG9uAsfPHn3yHCNDfLaqCZWksTzgc94RdRFbENzijxD3LKenbVlnSFeGKITiZUrJNhoOiBrRrw2XBTKELbzKgK/WdxrIXhISr61XkI7kjv+fnQ2YqoYxa3JXNG8djKHKsSUwKrbG9vkMcOqLYSBjaezve2TM8uc+gNZHljNxOsjEad0T+jB2tlzJiki2bwSqU2OhLs63qNu+p9U50EG626HnEyBhcTfhuMBQGPJTkRLVRV1+5dcYU/kg8Jz0cu9Qx3/YfZJTMDm7hUZhfHIrO99eMSZda3VGBj/wqMN22NFeGW4QJc7E8lPh9z9nxsDcHr+/Jbh+9/brAifeQ5+0oXuPBBZfAXzOGNNdp/oQLVlu4BEUZptG7D6MeDMcuB+3ppBsFoHuWM8HMs6uQaaqO6NxtpO2g7O1R8a5PpFxZC3YwJAfNSFeKC8gvvdDhsv9RUt7FZk6l3YlnMzVROnqrsrkmB8aSOkkY4w58Q2JVRaz4xa/J8es/pvzcOHxYIxnSP5Ejvv3Bp5wt2n22iBDkPaNTGVmDs2m8NM5rHwbXF45L9DhhDFayDcrGEoRGWukL51UcybA8Vi8MAY99C1Z5jxqmrRZ0Hgto0YBbb+C8y032qxenEvHEDYbGL0avz8HuB4Mt9jB4xfj+nhZyCB9tPGhIS2hSfAwwenfD2TKg8jR8LM8p44hJxbcNrMuROEJ/UUg72Y4fVO0H/uu49+LXwOlLC7QP1xLnfy+Lg9HPTNp4kbsLOxM13D9uaad8B7LLXGlHlwOrtVmByUonU2LzHk/t8hU8sfQnTth9Q1dXkPNpxy2RDwypnosuTY0fsiMnVC1QNd79C8nk+Uv2l2XUNdbZIDlIwidA39eQfP72nby6g4mOXEPZLxa4oXQOuD4Bin+/jGJkaneCcuDDrwGWW8gU5V7c/rbp9rtHxyNvZCXSXxwWc3du2RHu99YEm3bCxhDnx9KH0tPJIvwiky1OstC7OMvd17n0YOuPuD6e/PYPykbbRgfNt/GsfkWHd1YrqCDHY/tndg7RXu/huarESFbpx/i+PK0B6ANMlU5zA0h2txCKc6oQSe3DIlqZSKAJL/tqIvQP6fXrwYVJ6J/ix/on08/foD4w3LfdBtkqtE6zVCcDzqNGueA9iO5CkQ0QKYKxBqZvOVVSLk9rq/lGpnqpKw/ADqv2NF0Kxtyf/IBRH0lYIzP0N4W8u0B0SEKhWg8o+ZW1rceIs16YfsO6M/Gt7qF+AQXgd6ufkmqADVR8mhUga5vqIlRm2msBjUy1XqNTLhpUWOf+ITlirn5H9SY8wqCxfIrxKcX+sN6z++Bph9kKu4wsn0e7giBg7MQe+P2Sfwiy5Fhkqv9t0/Vz8h4sfedUDNHKvk7+/urTcNRnL/WlEYos9+Xxped0pG7+O2Dr7jD/7+iO/R/aWwC4txTiDzTTf/O/rg3eQqhUqMGntMIDbR+3Nroc5JR819QCsTg3Wm0f2dbIhtyBEEGyFz+gPFlJR3nQPaHro0fG9Tc4e92CcTtvReotZEbYihZCdG5HKg/sXMQ4bySofSP6P++Ro6aIZcCSN8bbF+32ZX/QaaSl//ujrr9X7tU0v8bFf3/lqkG8Zuibh7vqBv43CTX9PWDhPpDGzVC5hFbWR+A7ldoA7+bNlljMcdQjG1v+/sLxoBZttYQ5eNHiHT2Ds74zHegr0YTIuepA7mV1xRKbo1MtdCQIewhnuBU8KpNOwNj/K065lBd3dGmYZCl5DJLDwAuRY7P2Hl65sQxwDL9tdQNfJ2035zdr8qRSbyWC4kpDFeob09kqu41NWT1yCU4uQ/BjoTvRIhesJrAr6cg0Kbbow7m6hMcZRWZSmJva4XL1sL+7yrUCWLXkOIkHTGmT0c7bu0Ny5ubO5ApaNLhukIftIkWHhSLjcBsmiNkDr5LOMUBxiQtYms+QhvKtNWb7vcdMlS9PWwh0I9fO1TYnejBQqaKOV626YvLZRJs9CPU57mioWguPfJbXJCpEvksRHEnbwnXqhQyIqGOVm5eSgJxgePxcyQ7zq1JJ9J+NuBoZMhU1XVoyK5ar9g7QNS9H5PlHC2REWJKRIzptReSMuR9oEX5o+FdRJ34D1Mpy+AmHJVjAoR7IqOlfXCn4aPV2R1S1MkX64DM8g1QJxsKuw/zS9SW7tdvcBRB5SG5LtU22u+4LSHS4o7zKWt2vHFr1N3L+Ah5unnYdLYzjBln7gchU+oh7+QpkZ+XOuDl3w11ZiNuiVr9DCjKCGPseaWhD2oEAmfjaNI0q89bR075FhJg+wTKL3g6lzo5AQLYyk7UO8Yk3a9fkGx0TqBGYYbOZv/rIBvKEbH1rXwIX/gLoCXq8jjTVJFk7I74MahQp5Yc+vRlvCgB3j0yBavwSB4v1P2dHLP6ZSwHZ+kWBJq2NIX8uMeYPbI75ANfrNpc5ZA5Xldkqlld2jTvKTIVhSWrxbLGmOT/Xjje6aIBupOQGag5mkQcnQKiYjHh1zxsT1v/ahSS16UQWT6fEultb+FOD6aQ5uz+0sZtd9BKV2QMY/SfxA3PG2Qoybaz5Q/bY/sPCtej7NjZ2DU4Xz80p/5S8cjQkhE6iOPICLmBjFWoHOp4MRKgzHnU4YstapBb7D4hIo+FHbvs3a57DlbweiNTJbsJ++dpAo7Ht8bvP3/vxpFOD+yvzN6l7W/n0LllGw/maE/sfNA+nkOfxQZu6p3DGOYh05W8hgGp09kbBpZfLcSphujrvyjNHIy5G3FoIOpgYYePkycT7WhxkLtH086NL/58tkCmnZoKmSqV37Jz1Ow9NIJktQl3QOZa3ZasnAu6k7TOcTzWLOl3E+N6DNclMtVTv/+gMj1knOY6TSTYSleIAxOZ6mVj/48DMk+oawqlhY6aQUxGbK/n2XYasnp+C+lswHQdkWmeOnsDwS/XcL9FhpDYXRUSjqxV9G+s/5L4eTp9vd/DXrax/8VQi2jIwwKimEo29dN9SdD5oMawVhjjew/Xr0frAtJqhZrRLXG+HInV4gk2rL5lg+N/MqgN1zFDhro25w+r6W1C3/g8zleE9ikfcHwe9x9pU45HxlYo7CFtRtPOagMZfXeJW6j1G/rLdzYBedALfv9TvG3qrnA9RtxLgTDnRdTAN9RwvXvtIc8yrQ0d12f3G9G+aKHpdqQKvEjCOJchv3nIUC+LB0Q5S4FqseGF+NjPyJAxeol6AnauIHslMhOr8e5TgcbhbdySy3uFGoy+kKled2YPhtJD7XVo/ztVbYjzvG7gWDkXIXSZhi67mwz1uFPb8LBGBn7HKxXCkr1ByF+oUYSd1ULo3wUhfn2rifwm1GgV3f7smF+gP/xuTnvIbe6N/nunhcR6VvBPAc2W1lzakYsfZZDML3T41/dza1k3aYAKebWlBXXNv7O/f979eV+WD+vHvXoo7Btq5ue8K0nTrh6BHAoTavwFariLezWAvgtkKN9yw799Kq24P9soldWO2J5kQfFa3mjc++mTWLxUQJYPqDGNRU9IGJIQyiK9CZHA9/IfU32nT9dS/ih7f/tUv7zpcTyyFDXqE3/+7z7VM8B4a6xeS8iOt4nV4XC3pMluBzju7ti+6/s/ylSK+u/uqNv/l9xRt/6bmUpTo+Rf+1SvDNfM3bghUxF+oFG+VzzSrV0fEtURKL1ci6flUDWGgOt7+8DpuUhS87cGOnw/bXhm90U+iXuDfOlobSRPqCOe1ZBAfKxe7G3+oBO1XUwQEF4R4oOAMf72i3KIjWa0Y+mhYMyvqzvkkopcv7oNT3LOrAhiZfuj9O36Min8OYVUP6GOX/9Q99PrcIHUq5c03Emoq5zsJ0Kh6MhUyaSbZNf+fDhOrKawoO0b0qTXI9o8kWioEY+Qx0Y0Ieb5qqUnrkObvd4AEn0NQnTebxpy0HkCVZPj71MfJZD4+NtD8aCCELXXyiTLD7eAOv9iTHqEO3Y/AxknmsVZ2F/9Yks2i3gD6QQfVrtHY+8kcxvbo6NOTFJk0rhMA9QxYSnESf3YEu/Z7yA363Mbld2TkMWFMaD6RJ9/ifWQvCgfoe600Cd/OF0klXfhobbY2WlloA/a7q8mBLvvh0bPx9gR8lJLiBcZy5uOzSBKVXsQSs7PDp3Hfkuu7q4IlOF6syErNh6R/YUBkG/RpqGacD4k1P2DvEOm8th9GPe0seEcrpGp3uPZc4byoAOcX8hUY4iMub2pN6D3u4rzJx8+ZL1CBEze6INC/ZahT6t61K1zPAuhZuTIxIZTB5+vemvD8tqZhMgRDxGsXjTimwJIFdk23L4RxoRKeROnkE5XCG9rXohsYjydhURP0OkJMs7z5X1IolwnCM2Qa6PF5wMOzmAL8WiNAvXu+P1AOyJzS8e3HZsRrt8bic5wGhboU9PVnhByxJgGP0ESwsLlnoQLH2u41AXG9Nv6bDpOsyHwSEezzXYnQ3ZCi73L26irNuX3OD5t9t7CLfkiU+kspifOBn8+v2g0/r1fW9J5izNEz25h09PgymTZczmcztkoRNti+JDe4GvIdHNJI4vVnmktxmTkjjE1cbG/62OADBN/TVZD2e+I0RtrZMotxvyXcdYd6SNQONcqERJ/0ZROkGgB3MWCp6HjY4wOsRPQn1S+jb7860MW3+oH+TTi+o2dkpBKmjHGDZGEIuJZdsRxbROa75PdX4uxf9UNv3f1TshU15TlJ9slWzhL35WdGSoySHUTkKn2H4THvG48J6jbNbT3VBeiQXqHTp8iU00p6DQ6Ey4lx+8LmeryeKFGkJHh1xrP7pet8PvJZRJJL1xxfU1rHP9FeE6d7YRM2y0yQ8ga+Swi0yNzdDmxaGoOQeoM78KFh1cyphVZrg1pXMNATGSqW1ET4i7UL9RFz9nU872JnAzuCuWSR/9inbD/4UpFe77sFGSKOgCn+yKDXn+8JeTXAzLVehUYOJ8DT2lOkamGlK6hj8/sjvbqFeKSjBVk8qUtZI9t8/xXfiqd3eleXucPuR1rCcrjThSiL0Wm2j2dH9Q8z2pIn3H9nqUhhzycWG2eVRA6nEdddp8Nx7s+BKUTLwsLHkbN2+GJYzlQzcCEx+bLCVHaIXOVie1A47vIVJscmWr4mS4c2xvaz9XkkZGGxQXiWUR/qdzZWae6+kGQ/GaBDp2rkyKUFAgmQ7RxveJ8FLH1hNx/apSObtWhv0JNnGg1aoRliv35ReslJCI17HTa1KgZ+1qG0H3xjHGQuSrDerOfl9vId/WSCNzsQ6H5yFT8Be2tFPo7RNQK2/B41kziOwp+L3i8Wiq0eUO+JxZfzgYy1e6BGvry8JeQBp1KKbdATdxz2N66u+N6UhSMLyW7j1cKPjJVML2epOtyExlR/LbhYywmEg01u9/avVuaySOQnLuh/z0MPWVF3jsyRVUGkSbi9/5595dExx6OczjRyGdnef8w1XcWboL/iJDJfFNitaauaHaKoqR/TLXYRRMNw2v2IZVYYzzYn59t+NsOQN65cwp+ivekcTxj/7brnQUnw79h+8/bjnDRDplIpuh/765CyP0qUgDzjv4xzJV/MRWXHToaRVvU3EtXuQRKe0CmMpZP/H5yzP+Yyk+0XCesrhYAF6H/W/UDITXtDxiP99if/zBTacK/q/dHlP/z53/SHXWzuSFTOZ+HTeVDz/LR+F849SxH2TPZbUncxR4cWc40GtRaZ/2sewQ1R5/tvolckdzpz/l7Gx89vuhTFHa/qUCboxEdvS0xcj6Gep2g7nBbZIjlZT1CfRdQBw4XHYhBsgyytzAIdHpkQEgq3aGal7gGhV3+JPwjDgHG+WdHZEZdfcotbC/3Qh2/6SqP7YM0kKrXhUAX3ZQSQ70LADuWt3znTqhbvLUHZeoiEyZ9URJ+ewCoCEh2POUlxvAsRYaw7YpG3R1FgeBxAVSPAjDGd0lJsjYnkC5+v5bOX/RBdpu7kOYchpz+4umoa24i1MplEuJ9nYlkMyIT/PPu7xDqqBPa3WINoax/2ugDGiHLkdUo9fQl2nSjioQn6QGq3aFsIzPdEOJP3Bbbp53RJgfZJHbH9nky90dD74ZMtBhPIY7XHX2ysUddixKeg1Izxja6WHlJTo1rQhG9PjY9ilqDOgkZIVwtUXceAvx5U0eddlzBV4if7N2bzl2yQMmkrj3JHTKds0ImrPLlTYg3Ff7//TfYw7QSTSE9bTCmeqphQWsIKg337CxuGbAcq1am2pG/Qsb083sHNOfUNm5/7N3a9xDA8d3c24icemSUQPnAqR7nNoziHJBZnTLQbt2Nht2LyqS67HjUjT+MsY+YnQ2skOFGQUWGOO8N4mgTy3UQhuz+SGt0zmESjhjjLLNNQJ8m8iTqBPn85uzQ3JvgTEZ8BZBmdrZ8w+9XBjJVHHsYQ2ZX/RApUWoo9wH6JNiiTxeCRQ5F/pHQB5tcR9zs7cDQJKad2suDTNweGa8ZRpOmg2KIzmrX7mDyWZ7v54Ax33q3Wxj6Dhln0t+y0/GFA49Dp9nxe3hhDBisGk6Rj8zAsZyG0+hnENz1kUauMUxk8+RLONmLpU33Pcaoe6Wt4b4QTJqd23PnnC1kmGciMaYq/IZoYYHMNj0tIfNiZAjbSU4woiEIWUI/paNP4wHXcszb0bl9g7MpRgO60ONppE3sLEdBe6fPYWK1gTycv611B3pi70Tl5dSQsWH122xWr+88Yf+A1ZcbTQW/X3FvZEiR5YsyCTL3ZcLf/0reyOCabAvJcoatQxaMqc4XZIqzdw6dA2xW8JJqHTXP3kemFncTpHd5EiL5UmKM6k41VNIgtTTuyg9JY0tjZ/nIVKWATGjaLBdDVxpCurgiU8WPwIVLklg0P7J3qNLjvYNnHOD46/QsO+8SGaPV1qoQX4PaJJ1+Z++OWQ7QM2F34jt29rsNfjZtDqjBHvVahHTH7mu+bezPY4EM2nx2OL4c29cr5hMHwXOF40cQjpzFBxmzcw1kqsUaNd5YWzLEp8RuE/PXdM7ls3HBz4je0jbjsT/2LKImktB+lUpLSbLtvxC4+VsIv1dkvMsvztDfZEwzDsio57uNTFX6uN7OKvbPeAkruEjsPpjWGJOzSNhZpPRGDWF4aJ/B3BJ4ujlB5JOQ6Z2xY++WWa6DjvIpodP9AuBKSzt8q/qWiHvny87i5jbuZPTPG66XodqidI8PMs7HI40fkAKuX7o2keFjEo8otizUzEM1T2Q+/hbIODIvhBmHzHpR1CUE84ZHZvCRqVpueEEO7K6Db3op6S3GVAvzJ8TRWJjklfc3SLtNSOO0QiZq9OyBjMTyKa15tSTx97CGE9de2rg0WY7jGjVsrFxUO2blKcnu4SMDwobtm43IhNp4uEAtFqih31n1JOkGNSJdRshUdzJO5Kpcd1CQBJnK6DWPvRFA/7Q0evx+JDdk/16lUF5X+D3ntPWsD4IZFOxtEH1LqJl5z6GBFg+31i+oBuTF+w/IjNNHiJafPvzLT7U02V0M/9dP5EcVHmLv+qRRkA/e3x117ZI/bTqvUAMnP2cFp41ws6PSTjuy9aUcok97E0L+05uEL+AE5cFD5tqIikhsrp+DT5EjUyVkSwgclSaQmje236TIVHce/Ul4OQ22d2Xv5snvIkH4i8c2fhnIVJr78gHXLrbvP8xU+uLf3VEn/5VG3bD/JzGVE39jqCj3sKP5jBxMV9wHdQsgU93sDJmIi/cQqmdklH+YivSHEML93NODOOYfVnsF55WoHxpqgD5ypQ4t6k5fs6Ogm7ZE27oxxHT3aqN2jXPMib8B6mmNTEXYndjXgGs4x+luqW/ukLG21Q0icnm2UXcYOjJL7HtliwxQnSuMgfM9BuBlZBLqvDwS5fUZgggWQqSzfFRjmf8gWWS/NlpvNJ3YgYVMOB8EO8pZboO3pLKjlRX6tPC6Rxu0NQ5Ozr5ERlsTIJxbHSB5LIHGmbJJyXd2rT+mim2pRF1gqTugb0BGW7F6WE2XiVDdpamNnsIOdX/15f7O/rxNjkyVfuc1VJ32ofG3xJgdWzm7U87qDfbl8CFrDGNQJuuSRtM3QR9TVxvILXK2aUtYvcHPCSBa/X52zFHPIz1/pZBtrmIbuS90KrvxpkNiY0wOK3EI0chcA2r5jT76kOwbYhKrgHIhsTcGEvrQ6X3fQ+Xn3zba8dieIlxlwfdddRSUfkkIhmEO0uqGuuir4Px9w8SF635vCjn3ClInnSnGRG+r2vQ+GltnPtcattdRBEpqXSf33bqF4JCrNAZufpKD6voQ86i74jbvO+Lk3xnqw2amYbtSPbKJblXwu6xvdlzPtkgUX9IBlwLG2GinbYkcjxarJ2gIyZVj76YSvgHQR4xpPrvfdW3PRzhTxWxzTygxRr7zEedvw9lR3Jme42wWDZRZPNqhleD3SVkJUH79uaWfyp3QR1clhLXWo0/TWc7ULE6RiUuJRvLAcpguEmSq9Isx/MBycHbi2YaH8WM5MJfGxxnexg5e+bSyM3LA8XlI7Qae49O28yZEppptZLL7LVOFsM9fGLPvQwXgBVIbbS7srG/1RU1RPUabWpH7JEF0KKAKdFzPmVdvkTkea5hZzs10yRuN0/bCBu4HbE9iXLB9n+3oQOcIVpstX8gYl9d4hJskkDaXhk/qCPRxgFErOSFu9LeHjIlMNR9b3qZm4z8J5VfIuKI2tXHMjzJ5bgcW4wyJ0oJnOUALw4C2OrI72RsjdSrr4cBzf0OmilJkqlBONjBfWW6HXkDGjl6CC88hQ+1Res3WWfvYf5b+nGJQQkaJ9Q0yms9rQvhyKiCF66DGknC+4+bI7l8aeQXZK8HxNykyVUAXKiT6xhDyliKTrV/ItI+raLRp4GN/tXm/g+5yteyUivjvUNtb6Pc3284iguMv3ZFpr9xdbaNj6euEn09vOLopMs5tmjqyv/gN1Mv6iwNlIFMeyUGE4/cht9G9MzzH/tom3NTBapN9XImk4u46lOuZE8KRM1Pn1yFjDpvKaBNdYvcrE34JoX6yWQ1vs/u7o24rCHjRYs1PRL+oqPmGq0jD62HsiCYcvxCemncbKwquX6m7plAHO9mO7dUZHMF7ILNXgclyuiJT6btiBe0x59r4oJyf7GwXGfm25yidbrj+9mtKYGw1ZCr+/NadgKBXjfdLZKoHum5yi64N0G2IzO6ZaN/J78vq+bUzpWYyiGS54mQIqcTuO9leSOzydIfT8MH1a7M3QY/JHSB6vjX2Tg7te85dCarTl6fhAAdCpEO9QI16QPvcl8iQs32fgFYR9kcs9JCkEcuL/nujRn0wf8hdkKkKLwxRA2VofxdfQaa3p5cdDSZqRJtcHaAFuaCGMnG93HtpAblkKULsKzhfdbNDBvxxWhuvQowvuob9q7eegAxyQAbUk4xHjXr90qjRcLw/aoyatUP/TBeL/ZZsdq8D1CvS2/S7ShsSL3cJUBIgU1XDlliLQHlCPQyjEK7VXiR+tPrXPpXnb0aPtOnqAWHXoWa+nnog5e51C9T6Mgr06isTOVkSB0l3f9rxK1G3ZN28ToG46x9C9AK3JNpHWkE0hJ0QnbRnSZzxlUHM9u3pdZeZLIf/EaDVbzSmmvIhpqe8AsHxOjuefdTcf/tUi29vx4s4DclWuGV/96k8tC2ZGGsJ1/NiGNH8luy+r6Z4kFo1tu9+3qX/OaZaCsq/uaO+EP6H3lGfnqsIbWZ/F+KiQQ7mtP4N9Of0LW2i3Zb4fexC7cbIFFyxb6zla6BA99lT2FvvfCISX9sQpvHHZufdQMyte4U81FSBbhBZSE3UCOpWfdE4UNFmPRdXXhGtFTtaqh4yl7RLAVL8raHqKh65MhvL1/RJ4/bjok4e6hME2eXbxtfRn0jzHZCp1ACZRF29kBEeeQ1HfblAn0TQZvsLMlVEcmQq/1fIJBvWe0hW8U8ItZ7dSWzjAJLCE7F9E/77QjvrEG5oibpG6LYkp/6BvRsDO5QWCeroVW1BHLU/GompR8iUsJrFCLZ2KLJaC/2U/SAQemSqYJlNpOxZXnWdztSnQa6TDFQHUNh/KD02qKNyVvc92tqoE4duQKF1nDzUQXwhhNJprSNgrTZQHEgtROp6o5Nwg+3N1OErRD2PPrAshhOcug365EHwnmQYJQ0CKo92tN8jUx3ELw8YNNFHi+uiJPohzyC/PYQ2UkT8nGflLoT97kup7SHz1Q8nD/Rj3wpHDJMoa8SIAzjUNxoad/z/C1VD3X/TzTb9rc+pwz/Rp99JrAjRQT4Th9NOCtBsUFr2jkom1/h+hVNJ2D7Wmn+SR45MW63fqLvqOmsIt5deECEr06gO3C25GbcikPtvJ8T0LUzkvnhpgBJ9ohG7w4gxP1nBw1Iwht4zA5lq/TvDSfsiE0SPd+N8ZA27my2RcbgFxkj5xWoQg6kj480Y09vyWgPttwOOb4Hfb3erH1ShM9P4PeRPYnTIVHD4PIX43bsiycU6gSLvRSEOX6iL+5TlfEwKZCrrybO9fJZH268xxqnn98eJo2AL52eKTPUOMaY/9eUabp+Z7RuxZKq2lBB4kqfaUruedCIbixLot5JoKLWoSUThhut/jZNJT+LQkPM8Z0CdZkHp8z2bRBj2DrzCl2mnZXZunLXO8mMte8ZU1Gf3EffYPle1aPKQkPHqb4FMdVAwps4GMpUmLH3ori1HwxfbV4z/qb1iL5GxlEvVEUP231B8lIndF9zLZHDqDo4TqzsgTyX+/giZagypYWfJgP1rXYzZ3U3B7wN7R7j/bjbwEg6mkL17lhP1tnFhXr6RKTaGuXVqgdVgfjxYzdstMlXxNUxk4LMmRLuB84iqXAYoKNMkFwc1Vr5ySwgqWcKYqk5P0qi1AukQGm2++xngfE+aDXOZIMNY3RmZNi2QqTa+ZSfqge1j/dotTN7VEtJyzWp+7wMCzWqt0qhiNZthU7+hVjc6jdes3mdDdg0EV+/bUn5fIHMFJwGO4lOm0Wlx3jpSaRtweytWm2eVj4y3zzVIW4kT6H5ApnIPBYFbVho0c/mKkPGzWGB7I5tmSmM2f3fU9+5Btym/qDsymfMP4kMu2rEZaGi/P+cDUWC92yhOsL/PNE+QafdLIVqNOF+5YyOzdz+c/+6F/SOcYEJfHjgadXnwdBbtlWf1QXF+dzba5903bJjmM7HzrYZMSRKyhWgnGG02uTOQq48aNH35CyEs2pKQ1j5+UCMnaI/bDfrnjbhbQnVBCR1rG5a/b4hvENwdtY1dtt4ub3VATXvT7FDFpUIMMRYhGB1kKNgeTPLeImNF7pnto+2RIYP3CZnqWmB/PoDMvEjqPTJLgv75JQ1oD1XV4c+7oR0rL9QY/hOZKjj2qKkEd0iJu8sJVKvzBZlvXXnkm2cS+rOX0oaVhpqZ31XYXou9QYi0HDVZYzWQI+KjZt1VDanP6A9zJ/rarA5TR+KvtYXS3L7tcNehZpN430d/LaL9Lzx2H0lklxVguNA/psqutwccG4pM1V+RaV5iFv7r7G/dFKh52gwZ8PFF/97seu+PqfSC1XbTvf5J9veXDumVPIRwngdCquXxGGj899FSp8X+nT+VCXH+6NqoC5Cp3memseT01sY3XpZJ7W8BQm682eFV7ae/sz/VDVsh/ugP+e+O+u+6eAq0nVIgt/U3/dc+VdjheDz0rwD1gmPxYZfphEqcB+F4G4X/8D7VUtT+TW2ahfC/iUq0/7/MpSAJ/81MZcIrguy3QqZSFrhmqv1uhvIp9m04Nxkh3eXAcq49/zdTaas1hbjaPelhypGpkp9lA13uP8hIYcVytp0uEHGz2oa4xEziZ2oI4XF82WGqqx/StPkTThOVUReqyCjDW0kAcvbuqqfZltD3qgN0P0873E9qSVolP0GUHNHnFex8XE9+EcByWNK4SVne4Rp1f37fLTBmqBN7C//7IhMufjZdq6NI9nvVhVP1/QmR0WghERR2R7KtxTaULdTlHE001AlKibq97AgJxd6HkucCGn/3m5C8pMOK5YP62eGvK02y3x42bF8Pnc7xgjq6tl4/OLUCxqSlhjb0PdxYTslmbj2fR91lvS3CaqK+hfD6GWTSFicDThd2VnmykKmSusHxDdHBxR65y6T59WuodFK34TrZoE2dfgdgGyVt3D1xvDp9cYSSjOiTQwt1Ld/5GtSwR2Z4uS6Q8brj0EeZ6KO3fBGSJmP5ve62QOks43w0x3kHx0P8tWMvHvS/fSp+hzIweO3uOpmjTIfidbvZ9NdNJnmiKcLr9DVptinY2U2Fun3WW2SosGdMpQ8yxqSPQkNb1EVCGv4K1aiodgTM53I286Eb7ybQlbBLSbA5TnCcfy8htPboY/65T8UvSvQp/MvuCHzZuyM1muwQTGQ+XwpWMHNXjAm+etCJoQw1rqeU7RPo59LZNgUi63LA9pnsXdHjOvcQUUfH/l8+W6fk1xWUEA9taAxZSWIt+kJg3mY7VNIBY4KgFJC0M/qkSnU/5GlYMaQ/H9fHauWH5PNrkVkCCWN4ncwTych5BTf+hbp/2b8nh+81ZIrqhEzxmzDmk/cDmccJLGRAmcX8fGND8/AwpnsSjs9cqDnG5BUyQ+yi/XAFhz48Noc2LqahJF7iphCZwsKOf67PckNgzH68QmSYtEGGWbN3XUMqY3sMXKm4fgobWouz7PQhB5OzoGhO94nlRzog/Dv7PvDgERYcrpfsvXXkfa5DtLS4Ntqv/eaPqeCkTDYNGrSXyJtbOL1dyQ593gtZvUyMSfeWx5jDmEVozwTOjxu2Zw3v1EFzWEOvsneAkogM0hhnFx5XXD6ZfvwQ5/N5ODDLvm7H1vXtOd5IDeivjUbjuqi2JDIYU/njRKm091jedLeA+teg5llqaJBBycsA5If9vSTIZKRiNZUHgdVz3LCa1QEy1esKKyH1hjM4urfcwLVILSG3B/z3U4dMPFsOrkfSvkSi8qcX2vNSt0OPIFO1++MZNdX724Y002RWj/gLxUqT7Xid4HgpJ82AxtQtmotP1HSzf1AhvZRcG/fvJnTi+4blWTcMmupnjpDdYi3BcXOyaW6qZvl39udagiaEB75uyGfI8fffRNEO51PxJB9v94ZIn980Xl6wv7l+iiEIt8s25i0cL2fab6FzHVaT2A9CJ9sjk7apyPZheaNztnbOQfiaUEO09Tt0aJrYMKBYtDNxjUzFHdINxLzKcnBeDx7xp18NSWgxDfrUTVIm3Btjujbb9Jy6LMfxcQn53hcoat7SI81ucYPYfqM//0zsrHbB/HeuoGZ+1HxDhsddgJDveDvmlZdO7uldhOzTI7N/8vlJrLoeIE8JMtVZxt83lrUL5UZBjdru0P/Q+YLrLUkoah4ev39SJMZwCTL2UnKRwcrBhhN4F2RcAf19fH1JQO9flu/qhEwlf7G9ZWAgU3E7ZMK6s86Qdx/UvFbHlQR2Xw6SNPwI0VRoqOk2wwayQkKmIh1qttxHxojeP2Qq8LYpkXkugmCuLnZkevLWWj+QmRDfxjZWF8pEDlT619nffmWPWzKf/RtEtfOxafVVCMm2Uhcsd+GImv6SoXYcew2yO48M9dRd8+8+lfKgD5xf203JQtkZEKbrrg3HFL9/vCITRSHLk74cU5zG5xRAcnI61Igxfv+ffSppIbRt/OM34h9TLWQZ289rGCB+YZ/AccD4vX+8Md4qW/bmTF0MQvxg97EC1dnDMaLYn/9sLoXlQvw37/4W4v8l9f7+u/OoP45cCEV9urfx1u7RpozvDCfj0tO/s79deNpBIK9/lK45ZCpzOhz/9qnQ3lHnt4fTCiqgyAz1EX3kmpsbgPNCpbR7so2q8U5R9y9Rd/gTMsQ6/D2QyRS5DSUdGaXspRhC99wL8XOHDJeaSos+/vQQ4t1bRZ0iI0MASgNK/Z/fEQfHA0Jxv0Qdu/ZN8qtQ18budYG64617JDrWH4Bo+7Mj+Vt8iM4NOwi/e9RFR3cfknDmfTg+PZGGsTZ+SI/xH5LXqhDiZqY68Ra9B7GWBTScuIdHTPFkos0tv0LYso03Pz2tIdmffy31dtNEHtX3A4XWTXbUKn1HwkJRIbwaL8GXS7bvYZxsqOcTMk6ro80XusRDcq7Qp5W2+ySSMLnoQ8vCjqffHWP6OnOgfrq1HaWQiIR/uOz+wR37P2xQV14eOUCWngX00S9WQ5TLFCgRD9pYv7keuYS+DuHA3vHYNvY3rtcJZMkKfaTywfaLR9RpYMDXjqILMt9ikyXB92CjXt1dYpFsK0cFuiZow+Zx1Mlzibr/urOQWfoNxtQkO6NP1zNkqFIwTEeprktkHF3BGNUiY45v/gLFmuX36V2MIRct3kE6X280/nhKSpTRHwG++quN1sfBJFXvFMHCyToaYVgoiZs7CtRKjTpPWqoyMnlgwmi9MCYs61omk15XuF5fqNN1CEqnXG4CePg+6vjHwSuJYMdPSJeeTsOjBVtnC7g+ymAx0Pjd9Ph9QfkAHd2XQO21ij5W3+VQuOy+w/bgTsRY5SGO+4TroyaoEfKjZiOTyBgz/ZHvSOnvsT02u8/zmt9Pp8qRcZ6vLzKFLZ09J7oIDtx3o0XTNYfMpXCtBb3/VoQ4ZPUab98hhyh7ILNNhvokkd6jRpjFwWa5Q3C+DnUMyZXd53rvX6x2xWjDM0KmzC3ZSBHWbAeuqW7QxHB8jxwkZKqu0C07q1mtmKtAAxhTEWOql5rgcGfbg2FNddQ4aUCc8fjT4GR+kLEMrypJgniJ5uJOdvyu9h8it/UV4roS23i1L0MiLw8cZOKOx/mckWmuDxyPsZ+wPfyIjC29Kfb/vDPbvEmNrTOJwQ4uyRqZwrs2piO3BoEhuGlClByQEXbvhwH3bqVRGt9fhCzCI3s3dZlofN5MWyJZeQ7VVxBbuuC9hkx+vIRgreH8k9nwHH+zsZBxzvj3ckaGXLmspjV/XrVZ57H7R+tgA7cystqsjpCpbBeZ9npZKkLIP6oP+dxmZKqRQ6ZarHG9yFyPjLE8ftHeL8iUs+V+Ia3ZvsqBIFOprcsj442WnZdX7onurFagGL6cTXkfmerH6iGOUmbYSV5zqAEutQTB6m7biRHBv5jK0j+aQJ/HuSFpuf5A8l2g/Xb7/ZPUHsslcV1gjLe7qSFhfEB/uDqhZtRKZNTjF5lq1s7IsLcHMuNsoqa5XH4sd0D+7hwhGFADSTJ7R2mjfXqTYcG12tlCcp/PogPncAPlDXC8vg2/JUlqVXDi0gUy3LXQicZnM0A6oT14gjoR/XxbQD3sf0IICw//f8KjxrXZvnMyVUCOe/eBMXmvtrHf8Skhq6sAZSdyQvR7vWRioLqD8JEhs192MzLxJx6Adg9kRBozRtPWqOnuR9S8ypCjBltxLRx/Z4rxp0am2tmvGxTTYmrDCj0jAQf9J6W7C8YTzyfEJ5KIDP5Ff6MlqIlBWi1Qw/WaHZYRMoT2Qc2VrNh92q7xUyJULxyfvYJMVTRjSZb7fA1R0M9C2FsFanKieJCP7K5JjOhFAuMYQW20F/vv3R/3iJDxnNtI443ZT3/7VPL2fvsnp6ZJROXSQUzvbyE+1Tvzj6kEeTPSsM2Uhhzymwp5gwwVrZVM/2Oq5Tt90Hi3GUJC7Q8PJf4QjY0Zv1+OWQKnit7s8LGQRTKcvACoUXRCvJlRs8tFNAac/GrRnrfIVL/BbwJ5VT9bKvLPLZG1W/y3T3X4/VCzCdXqC3FABwwANjKVq0ku1P5vpP/ps7/l8t+8+1uI6v+Bqv9JZ3/9zaEYQ+J7G9qHHTLPun/B8XvqMSZ7yFTaj9U1+61/dnz6FaE12qcjrsHDs91PEep8ZWZ3oqffu40vLa75QFmfIX5ZrK76F3Xfkp3dRbWOuoNzkKl8370DNL1MIxqiTjJfrwh1SNezO7u4Jg9zf4XovEamUplOueUqItLmwfJfDRzqapavqVx8Fm14ZvmZxn5dQHhfSULkaTq211HfkGXjV6AvgkwV5cgQ1Xb1o2FIRyDLSfWglnrRpv0NmeqZ7WU40mdBY1hSbO/I7SE4Jgch3m6QqZ6vGHXE9/tt6feD8s8NrDWUooaMeffKJ/k+d8hwym4UQstDXcKtKhWZyJltX9TRRwgr14KyNt80ui4GFO7ahYPiH59W7d2OTDv0HHVV5C3dXtZPEq4lArmvVG2Ybx4fQp2TB8lQIgM9/MkkQzEEUF+xe6Hios72p5cM0S4caPjiVUJU46JBLJFZiL4zq2cXxzHk1YA+5ibvZXLlhzVkfs/uzLvIfCHLt/Lh4mt7MvaLiWjqF5lm++1aehsLkaz5cQOXdW/aSRJhzBoPFGMiZXXtP9HbdJabeAGnSJGFuBbLifCS26BP9ZQ2epp1SSon3kJUXm523OsZkFeooI/1hBfOP7eT/3X294o7OxbDNiX5JpKR4Z+oo9wcGTQ6sto3UCFDWOca/96fStSRHjLBNUPGGL32ANf7BxnnW5Qp+dk1+nw5ZvsQDhAExHsB2UnH9fXZ9CFJd84b8g/3amMrdNHH3pwMQPw97fjb5R3x9vwJY1wgCNH8wpj/XQYWzLsrxsxNijERm25AE4LRJtwWmcrm9w60hy17B6diDLYijLG3XLLs5JwakxO89xa8fhcFfehBnwht6xTqSRNpFK9x/nVXCeG4+qGmwAkFMkcHDMVSL9EoXb9wPpyW1cjNDJqLmyB1NEcj8LqesT3GDu1ttdYs6Ei7ErL0wN5BFhscDzmwhXxbg+cE3/MeHtFRRwad2HwdeAUCV0XGOqCcItn++EJd/xoF1K4a6mBluEC8lkS0B3sC8htPyK6Kz/IfEZx/v0Omuq3ZO0CM+aEzPZAhO74yad5Y2P9VmWxhzFbIFKqLTOV4iQ1Ts9faMO2QEdaTykHceppNDxMyyMuVnnCEAzLdbsT1fV7xGWSLPY7P+c3yoyXWAv1Fi9/jImRW3n+vYHhYyLibFTLVOWB39r/Wqk0WZ1bjejivobteLJrENxx/+4jjd319kfGFkJuInJ8m1DB3TYjzAZlRJ98askeK9mV9kCmX6+ENEa8hA6xDgziONCBTfqhlp2BWTyLcTzLExZOzo10P4CiJYSMzToadzSP6o0g6CBAboW3nvQDp39kfqb4aDQ/RoSRKvHgD5WSh/ctP5R4uyHgrDe3VZbkL5hk1Y6RzSztUnGDrePtiAy/eRIbNfWTaddXi+nvwektP6rlxLs+1Bvn9hhpikwfgyBKu11uQ2kIqbQPRsQ7EgbQdkamk54ya7HOtIA71hU0zHv3BOXaQ6dYHtAdyH57EP34ljDk9alCt9wjZtXULVFUVIar+qS9q5g8oj2vUzJpah8TTkEHDLOXa+FdVIrlq1x+kZsA0z+nQkPGQPyFSuiWlb2QHAtVvC8U9+wqxFqN9ny3uCvXqQGm0+iHTpe63w2EtJxpekMaIvagtjDfvix0tYtTQhbvC8d0Gih3nDrZfER0JSm1QBZo8kSHi5FTB8Zr/2tB0/ZAsTl8d58NFfyfr+5RsKWriVIznNuyswiQ3R0J/L5tPSqcmBVLcjyFkodD8K5eC7706SLUIGaS3ds//xx31w31WdbLi/RaqoETNnIGsk6TJukC3u9EOt1NWEn3mkMF78qDRT8zkvzvqb508bCql2L9V5OH6yh+dHfqcDMT9OAmEvnuzo/m5/SDDfg7Y3wT9MZWU7o+pNCtpaXT5PSYy7y7/i7t32VoV2da1L8gCIAJSlEOgiAhdglONoyiKHESRq9+dMXKt/Rd2a7MyZ9vr31nJ/HKMT4zT2583iOj96vKneGHCUjCJckjQo737rnbqCvsT+3bC9ovouV9KwpFOWJiK+Q76f5qpBOlf3Pvjuf8hZ9TJv3mfiiaFB6VYNdRfmzhnnqHxBr9sW5YKfEJIFZQHcEeKa6Beb2PtLKDE/WWqXupxzdBZgTTokRmuE2pkfLGuEBNHZKm4wZi89VMPIsd91zS6Wcggwf4JNLkKSx7XE3K7HiBTeXpXhxOLc/JYXm5ApwC5njmhb5dbywVX09BnbA9FhcGDoQDrDV/T9ppjTCZlBq65Qabyduhzi73zgdSKlnse7OlN2pdnwmV6z3pgukuN0Kw8Ycxd8sILbfYmlUk3kP0umR5MR8qRpjqfoLxqTk2NODLJVegY8FfMj4bVFdvzGkoCdP1Fn3VJ8gd5esu7E5UbavqI0Zdw34v4l6ns/oRMVc13FQrl/EXRwFhOtrduBXkR8zoKkVUR9W1aEOdlSmnr7h9kKgsdyldYLPciD/j94v0JPJf8dD/eItPNMu8A6BuWhtFSQ7RdPwXwzFePzHnuCTLCKEG0a1Gjw1VmkpjxAoxRy/kFY4++7uxLyITDbqpDlEeOiH0Ruz/Ru1MPsaIludghoz3h8eee5EQOhw1qutkiU9126JMd/7SDlyILbMC3jkzK0VtDxH4F1t+tkTGPunPFGDUgQ/QX9LH35H6ASOweLN3uxeV9v9pBeRlHPYx0ZCpWfiYuc29qNhB3LJDSOG4gKG7o88waGfT5pQo0Z4xZads6E0kFZKRy52FM8wxkKrVmHeg7dtk3EmQfGVZrwBvkLUsNcVKMoJASQPOJzCKFyHT6/fIB3zJGPejGPibv6zmGhBQv/H5pWpHrT7tAcfixdbhpc5lct7UKV0gZNpA4bM84Ddj+H8aoNFnyWtfMhsC1WWoMt+yXGFr4xRgrTSob8RSZ6zxHKjyHnUj9TH4/iMQg4+b1itNDR0Sms18FRYZtutpn5N4mr4tGIWa/az2Q/fFBiuCrwRBq2H535/rGNOv4+esrw9LdyZbJOsXPr+JSrdOmvT6McajPMKqdXqfCVzGN7r6z4M0vDHF8MDK5lPcNpPYJGUtajTa5ZsEbCkhw/ib68CaFmt4garmF+aIcY6gbIlP5BqNTKu5sYxPXGtx/D2z/WlnOVwE1oLm+kSlhqZndPE8mMqaosbHYfGWjNpDBbjsPmYI7InNt7s0KCqHGGGjul3uiVvCC4jsNbKiP6LGezzAGb9si0+Wr5Z6Y3azBkzhklj2DjOGargp3mUGmLAe3NRhCD9B5a5WmRuTaxvzQ9/CSY42mVwOZa/fG/ruvcD7SMR4xJt75AbKNta2DokSmKv1zCfEvQn0JdGSq6/eOsV9ukamKARn0udEwJn92OJ7loXiQ8mhtgHIbmQ1VVUGGsTMNWrJjWF8q3wIZ7HKGIOax/RJ+sMGe2CMgGG4pnRsnJtK4/0CS3djap5dtTCb+h0xV2R82LHpcz/t+j0z143k22DxcYuwD9DTduNS8loal/0m0g7bjZErjyq2MeSNJkO4v6CEMDZnL+L40uGpHHP/vcJ2MXy4bcCld7D/R+SikAyaHJMzWrB+66Hnz7WoEX/mNNT2cpZZwYcdBrKpzHf60NyHrWEKPm+fIVEKATJUqTQPxZiXRIMkZIGRIJ8iVZEXpai4mMujODIVeoecxQvRUa5NpwT0eNzjfg5yQMPmgHt8ImsIvg3qYRs8bXDyf6kHoIBPtrgYyVWq9db+vJJtsXo0KZapVqDf9WyaKF7BA4yPqTX/YcmR2iiUv/leqg3FOW3L3sX25vrxHWAp+kp6oW4hXZKLBkRl84k8N9sez/+DPV2Si7Rr1PteMVvezewuE4y4UsgPzX0wVVasH5P3y7mx96h7oVc/eP+/+0q8lEKV/3pHRPl/qsy9T+LtPJad7/PvFAZkqOC1n6E0eGSofO+HvPtWqfTYsVQrLJjt1kiHlVfSUD5z5JK9+IdCyR72UMmQqJOMzuFP8QL0/4/Pn+7l350NV03DjYnzo2nXpMsFSo17cmSZpy7WPnrPqqD09cTzZMvli/CM9DU5+MhE9LJY7VvWgB4Mj+v9BppLYf3Hvj1//7/RU/1dzKfy7mepYnC/gRVlDqXRHDp5WN9ScWuh0GiUiIU7xMSDRs/9iKi/eu/8w1YZJc/JsvB3E8xHZSOlwzpc0RSlZc2Id0hjnPK9gjLo4PvqOaamZ++qYB6R1LCCTqMhU4VD4UN7tjlLXNZHzteQG2ZF50VAl6PAmIjngZsnE+lF7zsn2UXoAP4envsfZHBksJ4GUfNZ10K9shUyHO/rug/+rg91r2xLX8A4QNMKPDVQeGSPIe2SUzZ5lw+sX/1y8RDz4YpjWgX2u0SfpogX0TR3qP8jGJGe5WAFV559Oj69hIvt3o4Mv4+f5QWlX5BsWHyiHA8akiy/mxNuNwt93f/b9ZL3JlteWM4jph6Un01pyzq1lKDpjzVKVX2Lq6CNTeZ9UD3ZqUxHkMx0uSZSzfhYekHHOmgVJs+Tw1I6ogftL70BW1aweZDwyxNP58RDcTsgMh7eEMYl2IiTO5UND3hlMMr7R94blbUYNlpCRbg/HAL+eJhqWEn6fP7kUmId+1z3nuF/y4Ccb8O4KrvFvujCnWh/gronLvSEHY9bue9jB/ZYKdcj8PgKhzZ6DFP1THcIemcp/8uj7c03Ug3r38YkTWHsoxvsDY1SWmKTeHlsATV9yTxD0Te/QSF0xvNQ1xXVvEn2T8BAJMOjhJsLvxyvIMEM1Ywy1Xw6Oj8ykAEdNRk1+73zDO37P8C7PuzqKltwPL2b/gBD0bU1zu1KMVVvGUNzYjuIURONdzOsRopcy6r7j9z4ZnS6Ekn+/0FNcJRR9j3chHh7Yv7ZhCyRIXgoMncFQesmwPRz/QV9peBij0j0ylX59EWiZFfbPcMIYWIUY0x48p9ZRsNQK4aKDAq0eIYMm6bsip0MTQHQckNmsVxoTNww8iO20Q4+x7DPuXvwF4sngcD7mRU5u6wMy3dlCptsckWl/u0GDfizx++wynP8PYaPAx3wjU/AX/D7uaWdDt7dw+WpLTeWEbo7w2rFbfN6JEcjB0nhIVtaW9W+fwiS7GzKVdx6QYUm3fRD1uuQmoeghA7HMTdKf9hIEibliA2Iv468gU1XCG5nqU+L3STtK4J18kSm3yo4Yecke4H27aMgghisbD+mkQe0KW2TgOzLnjS75zKYXxsByiwxifccX+IY41AEUS41buYlQf3R8/nfZd9w85jVcln3C9OhdTQMhUIXhq+LPr2Vf7gf6AVqhUmki/RZmex8M6MJW0xNpWs5wk60GT++O85HvkFFvT6sHkN0tDYM4B3LLgmJZc1MdvF2c7w91/kDgHjaU/ggyVUy8LVyGl4qMaJ4rwhgpD9nlvNS7KxTb8Pc4Hq/HmqnDYI/zZfOcZ7jcR61OVBSCf+797cotMgZ1fLLOyxHis8pS/+CccD7N6ggX9vOp/aeGDHnp7hjTnYavg7WF/eXYS/6x/XNHo9a52kYc7xko2FSm4Uf5VsZR8ESI5J2sB8/lnqKVDCr06VenaXPZTUb+ehhAH8jkyfa9kslTkDIoXi/0oDivOWKd0UOnRjZS/EALmVEXOXBtbqaBESDjqoN3g9xXxdrfLTl9IbNwfW2We7/Dw7GJ4n4mKPP3SvdbefUmzGH+QSI4yJxvHRkSncwLXMvlWf9rIKPtqtKEXDJ+GB8qaSKGcb5B6jLIVHzUt0QSgho9p/1Gj8ikJtGWOz3pi6vYMMtkgXCZMUNU7wQ2rAZk4NIMOPRIF4n62mnx7IyVgd8d8PujBwci9+gxM56Z0FNHW5+4zZ5AEkgfne6FQSGf18oCX72/WF9MTGzPVvQgSYyq/nueSmKfNYTVCxnpknXV3/NUHHN/0pMzWsh08+UOSbz+6qin8fR3n0qYo772a7OLSeosZ+iZosH+iFHv/jDVtw+aml43kknsJJcg99Aahps+tkl0OAbg5+qD9VPBfJNpfNhQ6vRBA9bD5//Zp+JGr9ZD0Yrav0y1OoatHixbACRhAvp3n+r0jnA8resKPb9563Uffks9wqW8hJ8csD0d/x9lqi3/r+79rf+7grKk/L+US0Hl1AvkzHXJY12LFVEGsYdESpCpnLJTyKbpDWQuimtA+WxBG9+aA8lHfLEYYZGprsKPgfzCfNjA0WWZ8IJXQNaUIg0+0XZC36kBxrAZmcrRl3ddAoPW9m1sWP+qZwJh1dGHaON2NLSOrUBekVGBz9yQ6zcLx3M/ywHvpU21vzZWMTE55gL+l+VpIFgyxpRnk4BX3td6mLm5Qpy6f0NOyx8ND8PwWOqU78Etml/tj0NGyLv64BracugTwxFjyDAeNhDGcoo+dqyRCbjfEaLROrNBOW8UsmIM9Oks/enhDYMAMd+9Bpf3UjO6DN85qekTNVHqkPunVxITfeo2AJd5rG2J7R+kvt93gHMRNbOIUTOs+LKF8mis6zB8SzHpMx+fp+6TOvjum5gw6xV+/lfJaejSF37/Z3iEhJqo+dFrOe+S9TYAu5lZOtUykA2jrgHNV1eHiKPIpHqHUq6uP6ix4lYhkuxRKPYwo6ZXGDOUjUaQKdtJ99MX+pg/56kYGt5qEA0+JiehQKZptZoNVoesJVlTo6Zvih0bkQZjmvHVGCjjUECmLRzU5KZkIZsuAg2nS/4gclcWEB9PAksNCTV3k3oE0uvtQalcd4ToOsbQ7Hdd9i119E1baiTutmFrSk9rXSG/6ryG6Mr2rH+Qcb7s1iUD/rtGpsh0pyX1e6khPbhy7XMy+vLgvUWGEBT08SHkNgnv/AMSztpSeqivssEf+BAZKO+wvcv5QEFP3lDu1eVd9FFCZjfOAWS780sP+WLJQZrxNmrcETXZWRLt35rl/I+ITEEv59ImNZMiY3hvpqY8f42NJEPGeM8nZLofuSrG/emq8JReyDjikhPT4L476PkZPUSnIyOQ7x4Z190v9RuPyHTwFS9QMuhRAn7uFfLeOS54rLOcYR7OQDx/p0BX/hgd+wP7/xBRBd5NseSJ39otuXCbHbzeuqqnqvXNje2BPcFgbpd3T0ttnIu9PcBHukgsTbrPm3htykGxjbbUF/qzQhgNPVTBLzl3N+y2IvrbKqGQJ5YNrKtNiLHVRGSAdKkBXCGzXPMdxmzjikzT8Bjj4VcTeFZLTtQhwfZX4QEZ/GBobKq2X8F4Pigy4NGTWJ8KS/+s71sIDleJBpz05oi0We5NbdRln/eOnkHZNiEywo9FPVLePkk9ZPZoPuH4f3/IbJVeI6M6A1MHw2f3MCyq7+F6MFUaZ3vXNPh6u+RZ1zQ9Lpd6hI83MumD7kQ9bJuxIvN+uXe8j7A/rhzOl5z7XSE4U/QYRnRqSV/e3wAPdaMHVHIEIpmzBHCLkJF9BvUHkWoNmZnJlIrzZBrDUj+xPlMGxzPKOfK8fn5wWRlanYo+MtWffapDoEjLPUcGSM5YqE+5hcyuKQN6gPNlAO+Wogfan+QlH1TqQXhw+Jr+Shf7c/9dcpaSHY2ZaXm3/EEmzZ5Lzs2zc82N70MTwN2etmyY6Mi8q9+S/4sDZKosWs7zTQL6tPMW+2/ln2WSr9CThF29RoajqM+/tYhMHfSjHpxEqSIxvbDgJu9Z9/P1VibnsakgIx3q+Y0tFGKr6ImB8CJ6wqtjkvu9/EKWMchQL/X8Js7LmSCydGS+sGRwfudzA64TYXsU860Qr5D26KmYHw2keTlPmJ8r8Nqfx9JWwvX+eht39Kz1wPqSYqEHu0gKZEaAjMMvHie3R2S25x715nU5IXOwaxZyS5X0YO6kx3I2I4PSP8968BjPJlHO6DHRY006ffcZkGPH6+CW2/GfPOreZjxCSLXXn9o0Sy2z3wXSXq8oldDSaklwvkN2Y/o6cK7HnJTDzfvnPJX+tSbysZ9LvDp8WD//xW/iX2+1u5KWmsz2rfOJqhw3UG5Q4ej2LU5kjfLmMrdrg+vvhO27lW8B9dmv64DrWpMc34kP5W2LHtRW8fOymbPBU+aH7uuXJP/LVF8xvrP+5bB5kKd5LNypCZEJJdoqJLob9O8+1cnhrIqEdoHxSa871h+mJT8g/gYE2tDX9MuI9n+QqWThX9374/+H5FL4d+dR/5wSAFw0TzYoQjEnr0Hslhyay3kqt5XJp3YIRNIemSL1T7FWTXfnn3t/xxB99lpZMQBW86npedHIg1DmEB0uuAahRgaJa8aFPFi9dV/ucM2ezt4dvMOSX4p4J44cd7clN8MbY95YmRwZhNUVYCtijHuMy5q69WdkBhM1L6SjT/btHXCdxms2FJccj02RRgDPHTKVm2QyeWnhAKm8+un+eswwRpihgT6B/VG/EjOFfI8WriH5zlI6nJC5LP0kQP5dJ2zQX+qKmJFoQijxZ+pvjZdC1sdkC66aTjXlvsgYpJxV8CFHZhs1OSZRvdQtP5rLvQpf9EkwrNcQ6gMyFV3OS8mPBBnk+0Omost+TnQ7LrUr/DX1uRxjajFMJvpwNaH+bWiAlJubCoX/yVh/1W4qchYsE5LhOlH6fP55V+mdID/c5zpcN7JNmvTHYcyzOkr7pyiQ3euCjKhKqBlXppfJLik9KIn4Qw1hti0ygqRDOsVflm5E1KA/TCUx5k2HFeyBZP5tDfGQ4Rq/60v/tZkBbS4vzCBfiXFyZmRMIxD0oG8/E1F5fob8zG3YUI/ziky7OYfMtYU6nNFkE/9w1yGP6oceWAYyelN3DUSV/Kah/Tu2f5lK+mi17lf1LJP20XFQhmyPMctDTWBWqQw5LzCUcqbzwP7axzi/Psu7q/MVjLaObHgFLPr4V7DkQyNljZoeYMwMfjvB6CzGhyKiLUuPoojMcj724LpvZKoIkNmr6uaDq31Q445WCmTdexaE4uWH80F4P4i25B7IbGlFgzPPoMeYLWSMj8WgL51c31inVxWua2+5S98jY+6DTIFrAcg4dx0Zh1bhCsJR3tShqtlAFCFED+PqMxsIjx7Hby26yz5Ai77/kwhkr+xtFF38usHWWSEDzjUyHcp07TOdS4z7csb7uedWOt1d7IqogbeCQrsp2A/izjca9WVBVXkaG8/hTjak47CHp9Wjj3dZpyK+up+X84PYP2ObC8RN0UO5doRM1bxPOdlMTQl+G7B18CToUYbDLEAq6ivq1wSZZbn5C81rg0yVH5Gp9IbVoSnuOzaRFGSAeTjsoY6npVZM8+UM7GgVKpmV6nCz3inGescjo3APCZnRRQa5PccnFE6KnmTVoB4cLC3AGPNkaXhf9pGG0ZtxfM4M/n6A80/8LrkYdImhPtnsKkNcXQ1k6j329zB8EQHzHYGq5FQ2EhtkqqvyUqFjzkId9L8zxsRkqb2j+Mh4z5dtkoOWVBBU70kP/XWG63VVDhCsdZ6lev4RCHPjRfRoNTLV8YBMNQnIeP5Fk3X/vtQobtcU28csuSnCH+qRdp6/6DlTjSZwn8BAgTiCtueRIaU3rgfRdd7gd0uygscus8l5/RzA/Tkf3Z8+b2zvb/Ygize87hePUiZVdl3yX+1xfp2WM/P0sOTYDVdb9Gi3XWwYTogeSI+2dcAutZuah6vAh+GQqVNx1xpzCzpEDMH+035njnhr9CRoCdY4vzLUZ48t8PmZPur+84ceubSSGdeXix5s/Vty0XwlZIZDgUzqmcjgj8uSf05yRRrmx89SM77/QAbL+bz9tsD1MiNj+TUyZ3A4I0O+ROcJ+fbJ18HWW+74lLwBrvhDfX4M6DEB1hWk8eDh+Pa43uPvsu9jOUMdKFeJkJ/f75CJrKr2zVqeyMFbIbPaB0H3NxT1LF+NMyRSLbK+qaGH5RxsXzZVqHeJgkylVzcRAm6pmX40tkCiHj1xyt1QH5nwBOSzVU3w7ORVh+k+RsYha2SqA1+hZ7y+ZE3diXcojgsjXW1kmqsUwD/7VNK2f5PN9Yjzx7192PD9iVuS3i5Pd3LaXqf39Ahkr6NHBdNravqSu/dfplrXd9Qb2bQI8dtWgOxb1TUVvgIh2RmZKLuQB/W/qbl4SNsCKmxrlrrCMf7LVHNm3dlwdY6qv/tU8pV/sUElR/KSm8ODYj51+rlW+4pk698ItDe7Gk1M8iBZVSBTbdX/OFMJ7PZf3fvj5f/+Z/f/0r2/61F1IdPMJ/XbvsMx+xgD0F3cUR9SAX1B2uhwCaufHjTHwdbWn4/9d5/KfqV9TOL3cs8MdshUo4Ua+SFhBtTaCKzP6MgAp7vkQMCcBtQoUcqJqIToQ07MBuesn02k6FR80Idt61Dftxyxf90VLm+1YYPpg3NOjEobfeR1Qt9YL3mKieeCP2jIVK2bv8m8cSII32eO9W+vQSD60+sxZtsTGyjnU0VWyt4AChv0RSwgU7WruwkFV6FPvAZD9XefqnSzpKZbqY4Jez4flndvZx2ZaS8Q1VlLuMaWnG6H3dCSUGdUZCDsD1965D55Z6iJfm/3ta+OIhCXRSb5s091MiQrJ4Z1XCHjFR9K292Sbyv9icsZybXu+6rkk20yHSD4lolOKTQ2eVujApDYWR083puc5GV/wJi3Q81fK8v5sKS0IGrdmYbBG2PC44cMUoh8h0z5TjjyiJdaBI004hrlUoE8C+0CYfj41cFr2bdDedeQeVZLroUImWp+BKHLt8xN90a9Mcm5OXKokXlNl/M1OQlc14B6k+zqWJsxpl/6cguXXNqwtIydNyl96wdhrG+WWhs2avIvXc63lQJFF8wQEgaeBkV/reuwOyOjt8FyjwZpWA+E5Z6k1nWx+3s+0He9PneOMMxzhlhVet1PbOy/5y6UIWBThgbvqczJPpIioONyXopdauOow+EETTRjzGnMnBDXmu8QBxoyg95cBeP+viOzW2a7vPtDprp+ix4utfKmgb3kx7KCwIPoazR6aB0kk+y02YRSitBDdOM7Jor12ULhpujD27IQSDrNPFz6ChmjtFwwDo+vAk2nLGfGZacl2X2pKf34KGy6Z66+kdgaMrS8nCdZSmqT3/ruQsl+Z+yfY2qSr3M5A+zXL+qzYjeRPnWOQNcOMtf6ncvkMi7vylpHZn3BQyZJnhquNyeTa7p72j7JVh8JGc9XaHxvlzPkKj3C89NrNL4armC4x5MBTbwRWSokn5gEHcb8eLVHplkd3xNySddDGkg96+8uWU6+iZYjcz+WWlTsIJNVP28guhgrPQgeyCxhHCnwdF1kqnSFMVz8fDV4v7odG192jkzu3HUPt5lDpugpMtXO11X4dDdkiofIyGTPzMudCl1kw+cJYyQnrx+QrOpB99kS9WA/OD56tpil/iexbfKpkKniXYVMMC5M1q6zHbT3I6PTskameuxxfvbr1VJ/MULmsv0XgT5aqWwqqMhUQ7FVoCeWgDFfQabahPwLUiOWarqhSw7cWLxCUt9xfXX6FufjWUPGLDy+9rUDg+sp2wtANyuVJpONnm61YlhkXnXLBvUNiKF+l/aFzQpjXoR6dHzcv1DEhUZTFBL4Z5/K3ko0PHFLvUEGP59G6syG0v1kkjgZe4hPP2QqLl7uLd+lCzKdwuthHiBTRfPGWGr54PySqx0xyJPfAn1p25rCckfjrDs8BMt+b5j+sP1nFZm+4466nli3b2sYGDchUVmGhgZXIJOAloB7ktHT7Qb0iMyI6yG4jm/W15bcNRwsTOUflksw+61App91Bfe51Osz2bdMvAt64lAZ0TNT7aMQ5ceMEJdXZKgLnB/kcdx/IHVDWQ+jGhlyTz1c7/TJU2ouZxeGg4ce93HBePKeUH+2ETojf+d4td/ayAD8o7tBkS15v78v6c8Zcgb8fVBh+yycLxf2NgEt6uU9R3lqyT49zui5DyIbBBb+vqnzyFQSLO9VojPqz+GM8y0wvrXPuSebdFqp4XrJRpwPZGuSY9uZkI70RUMmNAnhDgF69mdV6X/zU11vxQ3Kx6OnwU1Fpvnz7u83lU9qb0brTXKzuEJpDB+KQalt/+5TfaOs18OdhkzVaMEaLi1p/tRYfv9998fi/9d9dzmrYb3aDY6Ph8hz3uPzA7ZA773hkKmKl/D4y1Sx16PH3R8xPvPeanCZh3pHj86/8r951H+x/arR5iJTXe/d5S9TOd6I43lrVwvDo+f2f4aInl5PDlC2F2zPf/Y8lbDm/tW9P/5/SL2/fzdTRde1C3SSnnq4iUWfuHM3/j1PFcxsO5GbyehQ3LL/Yir12vzDVGdWRaZSuZUMkXz+0PC17BuJz3sK7r4QamoQZBD2ZJ2hdOSlHl2AMdK07jfwXr+lNsIbfRJRV+GSfb+tcY61bxIH5xKyR93gnN/gnBvy+QTlffyyYXxe2eSWpA4ylbzGv396t8TxLPx9u+FqGncZR0B0OigsMtV0SJAJPj+JLL4DYyTjpDLZVh8TorMxs/7KWeqK5y76vKxCpqlb3SdfZim7Gsz2kmd2P5FJvUkQ7nYTDcRgW5GiCHf4vA6ZzX/ZQHr+2IM/Pntc82YHhNxFDi5sOVLHHK2YpPEPY2KTfPQwaNEH+qcfavTVXxhQsYDwa86AhMli6tN3o6APFvHzuW+mhzU5IFO9yj3AYfVlg7eJ/fkrPkfIN/dZD5IvMgTzS1gI0Y6yfpZjTA7NHzKdrI3oC7meI3OOiBVfOdSYq4M+PDhqKiSv9ZdSw0AN+nPvTxqzqr7whFeIz4gzhJFV6wHoQ0zWz+UuPPku+0AGMpXy6CWg3HVThxwtW1IG6MZLF3+me0NGH/9jUsi2poCael/OxJqeAq63Q0bLuJgjp3XwgGCAgQ3PhVj9PaMuJ86iEcP8JlN1mSHNvh1LDzspJprcSFA4gDErOjM5aVwvgjTPMKaB5tqGf6uRqdT1To/1VSYTfcMvtTdOGMPWjx1nbLLwguO7aylFlkWP0P1a8AxhYANhqdXQcj+A8KA+ax9USyEbXzOgVBScP99LDqRUNBEybifrVNXOEwlud2TYwxMZq+l3psE5EgPhZDPIRGemIo3QyDi+V6VOPkvuga/pbCD/CDzFSYTfrykdG5l5hYxbaL1C5OloQ5EEDULMUjvnedkj08+vGTXXwRjSMYwIRbvsiziuI5DLuxcAqh6/z+6GTP37WQL4krRj00T/ImM+rwdo34ymRwl7nYyX89Xhvj1jDNyaDOB4h2+I3Uasab6VH8SM1Q5c1+5Z+jptkbmc5R5tnrI6PTrLPde4x/WhLbVl7jHG7GKiyCjbDzKOFyNTjQSZ6nZe8oj7UsmRTtwZUJkCMt15g8/3TlcFXmMu6cFoIlPFmoPfn7uJOB+fyCD6d/2E8Mbh8+MCPdjZaSiUssnqYVUg8+TzjMwuZMgED/+qGF7OL/my4hUbbIZvbpw/XwJ3YY1MNd+/iiGeXtjeS6XWcdd/K2Nk/9Q3fAi6/9wVOJ81voF82kuLXskK6X8Y0xNwvjjfFPRYZjJ3AJHJ10FvlRN53ZsNhPutqqenCD3dw3BmcH/utg7GSVEM/blTYIy9VU3FMm9J7GkfCBlYznN5lW0I1ssEWzGRYYtbSYjk3DsoQ4pMfdpsFSKIRg+JIoxsyI/Y3uja4OMNAz1jXOJ4NxK27/m7M2z42+P6OzsOrgdD2dKgnpHZ7W3JgffotnrgR8hczwcy/W2damz8XLsPY/zmGqDZYfTwuBnRg369GJK9yrHhZGJ/CxrqV/aI3jU93VGvuj+1cgT/h+uZDhw53MsSvNZHJuUSWyAfsUHmqa+iHrTqKJOafN4Q+K6sBwUUFfl9nQ9EhGzZ8Poql33W9IGMvtwz9G8njqweHwKF9lvyjhNkqkHqSshjxaOBGSADJPC7oX4myz07NUXmOF1WkKlpRenOkt+kPgdfgLHY1P550bOtOP6gXO4gBAn06MGgjMHlVz/qj/FKIce+2wC9fb800EJkWF69qxAfnuM/9/6o9TsA9ZyXHnzfSy0w+eiCuztVehA/BEXjFLHC6XDt0fOaGB//5qeKg6futGGK+teIJYT3HJk4UpGBLugfXO7Kdch4UoceFSMkeOG+0YNOSVpiPwpw1134xPnGijJhp4qH/LqcfXiU+Pwtv/IgToqHHmxO8YPQwjxCQZCpwlV29P85o241d+oHwiH+++5vrmZkQvm1wflyfCITcioyVb3B8RSkYoC8bDrdH7ZdTlgT4xttS2S+Oez+k/tU/OZf3fvb/D+aS2H6FABlsOTGH83OJ1S8vcHVNm0dqgkyTk94XAOZhUz1HTJbM3TtBEHOvVjbrzDmbdrVFi4f86PTg41M1dvog7yzJFAqHND38bln45o7ou94HdOYsBZ/hcg58OiDtsgI4voYwCV0WhpwCj6v7cQCUsIh12fLmirFuwWBuv7WdJxXCPIfDX3967SmYXHBmHDk5gDC38TRUBLR51b7sMWYp041zv8sJp9nqEN0PCMDxe9UICfH2kNyYefat5daNV5/RWtWtHHt31IdyGvCOReXW5v6mblvST2pIlz4FJnO+nP3uVwxgP/Cz1d36KO5PunQh/A4R89yYhK2Qyb5w1R2G0k+sc8J9k98GtlgTrD9n2S9AXR9XO2LHBohORNQ84Qm1v3TaAjoqxQGAttL6+C5jXxy8lIDmeCC7b9zWUWcI29CeNqjj6RLvULzZfwgN544XtmSE27QcA1fZm9En9VYE2mQQsB/DDh+QnlaEifPCq4p+tUpu17yFJMRNaKLKgo39bns9S8+Na2Rcda7AYhWXnUYnBR98vDAmPZd9hniyd/QsJk/Fcl34Rdokm102oDskwvdJ8ucRebaCoVMtO9+BzHZ17qfxcjoHyu5Q2wdUDMvj2P+990f6093Sm/Z/UH20mWCXCo7Gk6JBMRKPBFArVZ1WEiOTxjrHmCM77aUnm+uabyPOwtum3ynpz+CzCJ5XgWZtV3eLbFfHMyRcaF8TS+WjqnAkd09eUEqWDgfH9NRJlN6dCB9nR9s6MtLvca8USF3avS1Pov9e3vxa6DlbatTwq0q4lJkyODFIuPUGsawt+NJ4D5M/H7jHZnF3EkiJNde0WNl/CJz3RwOsuG5Zv3NGedneJkt9AjrCZla7DhS0bUFF2dEza3iY0WuPHoYGm6XfGypjc+z9zxq6ozPd6NPS4Z9j+NbAP68M04yepiGQ8YlS07MbNlHGk4GvOe1Wiervfs2On2nwXOo0OM812eZrHZWD+69wZ8zO88J8yk69O15T+neHHxyHvsUwFjO670D9CjnrllD8hDkmq77HTJNcN3B/dAg4xxQaIyqX3Kg6uaujvMBGaRnDwb0c4hM19rIVKZSI1MNH5ENW4nhiLdL0ZdXo0j9eLknGhdBA1Tp+jqAz6lFaGg8KKRpuXeG04Pkm3AC/3NBpp5vpYzr08H117xWtZ8u9e9ely2BWx8rdeQpOD+vc6bD2+mWe4D9NTe0JNrB03ltcPx7ZKI+9J4Q9IzIBu0BmcpSL8gM1wDX10tY6izITQt0c+WRwSvs78ND4+GSFaqesF5hk1Vz/0HBPJd9IWNSDEfOdtBo6ooGfZc/iDCkb8giSdPjsQHzL1OdBVVk/XpAj3Ha7VEvCCBThbsTIber2kOp1mNN5Y9MSGfsXQiiAT3j5eBw5OhfCbxMFxm2SVxs3+cjQAoFMpSw2/lGmS1533VbYv3HCttPrJ4BL91oS76w6z9Mldbiig3t36oloSJFkOsVMtXRHwRCIxx/32vfNAxFy8fxUCeIqwqZZN4PE3HMJR/cxRZoALzNIbR9KrgcZIENb3OBP0f3AYLjcp5LN4ucFDz/Bljp29qvug96lh1Tw2V4r1m6lbeoRzeMJ97tONXhJVxqJFdFCZfrx8P5dEN9TJCHoSTzgB74gszhX40VXCiuE1pb6KHp7/YF9LUbSu9X1MNVssb5oZXIeKmGnn232UcQNc+liHn6lontjjjfgvqrB9sz9veX3hUo/edI/UpDj+0tjBGJTsP6ld4qxCFr1Mv4fWX/vvvbOTg/3HeKHi9FusG5Vriu4FwerJPoyISCuCoAwwUy1WuKc+KMv8oVTnJXh4eVSEgR/ligzfOJ438WkQHVp+tyAkEPZx87mTDUXC/vbms95KZIxsBy9iC/eTVLb0VbES6XTWT4sEZNyEQgb9FoXYENkKki8eX/ZSq2i186tbWDQMYgcCFbb1rWvvXLeU0b51ds/VqWmlcxJ+fWMADeUcf+p9/9baR/de9v89/Hqbj/q/tU/+4z6tdWvEAQFg9KZybxyUtFpooCc8nXMQo4h//UW7rQH/27T/X7fSzI5e5VO+vdslc8n7fgMg76rM6wkUGsJoY0tQScwxrO+S5zTuAq0UDDscI1m1TSFQL2jD6QbNFnPPinD77FtTgnSduS31vM4TLdm+VdF8a8INsf0YcrXxrenwUhBzu1IX5xa91PjCUPspn6kG4zTg/27wF911p7Qbj1JxqcvJO/5EdRAf97qulsIVM1wZLzzWFmGsRV5hN2t2UhGbpYD+wDRZ9IAgNjHHNC5svDihTdeQNBQlFzP1f08YxTrCA9nSZKX3FuEsa8tRBHfMf62yX3RM8eZyiuMOqnabCAfJsl55tpjXU41Nh+6anykKgup9PNzjJJnD0UiC80quljh0xzrWMZNadMdfqzkamYOCRQWgwykPjJcqI0zAGyOv3VfhcgQ4i3An28d29RA2Vcs+P9xuIa2r9Zym2lN9m+9g6AhUxJNeEUk+mFjFO8pw8bNjFq2Pn1893vuL6y3tEO0Mf24oTMVt0pRv+tSew7xqhxOO30ZL28iygFBjVq80OGMmMnJ1G15K6Iko3+t7ZIvv7EUPBLzsLvUgvkIy25I0b2jj7eRmZmze4GVHygZrpWF/9lqtVvd9f9PTtjED0lX3BP306n9am3if+6C+CS14qGLxWZxeJ4H8IuWmpjyMg03VI7Z7gZGHP6XSYQ0UuvkGoSxrBjiUzlddj+9JS8av+jItMl82qpJ9YONDhGR4HkYXeG6JM9dH/OkUl3K5GBYhV9WL+ZlnuruoeMefMlnF9VAaScSvQceoXPb3pkhGTZx8lPF2QOjnMUQjxkEP96W87MG8g481f7QSaUHGp2iB6j8soDMqaK84ctkjfhuJsJJSc+qf/i0dMYW2cHl7pD5tqUMpBKbGaIzS22Z8eWPpkezRcuq0ZCpiqQQfjPHX37R2bYoLqVAgm+S24HC5ABamuJqRxVYGRG9PXr5jyROpMa8FRhw4bqObfJXAYDpNdHj4xsnIBsik8CPlzRc9yHP3ci7hwE31bG72dhzG7c0w7eP4PRQ7Kcb0qeOxUGMdrR5JwuNbOPA4ExOiBT/WZkOr/b7OBTLTlgK+PDEfab4vyvBVEPpxV6ovVS383tWmS67jc8yOrQXKDIv8hUk22jZ3CZL4T7AZnV3+Lvc4MmQz6HSy2WHzIVPZ10+BwaZKq2QCjh2kyDq8CoNOaSb25YH4kBnxJs71FEJroanweUlw4Z71cPMrmyXYHPF7/IUGdc31eLeeF6cZEBjt0Hv08gLbVQFIWNstuI60FFxosUFpn2Vn1l43zD9g0MJ7NB7aIeZbWD+mnfVTa6Sgox0rtugvVci7XvSegxXpXVAii7WffTpb5kaBs9eDw30mCjvpd8aLyDHs9dU98+IKOWzUaHh8cxum/x2D5hOZOevT2JDc3nF4zq27PLWQkJPfABmWs8f1bgtzutjrmvWxnOaCoQZBL2n0uQqdhrE0KuaRz9m5+Ke6xQv04fZKp6kwLh0uMXSrFDJtkn2zeRXk0OkSmhnu9NmSO9ieuriAVk8rQupuVsRQ9R725rSoTCJ8HBG5DBR/Q8hbySiZzON/D1hRE/X/w8S7xryAyXiYZViQx0WY8FFOfnhaXGiPooR8YVylDvWar/RPTA37OMHnhf6cHFRma9NeOSi+KE+mJF6HEFtZuWOz2i7vs+ekTOd0JIXuxPD0+XfNnXVZFZbBX1c78bCNGhV8ANFPScTipx5HQp9pBmRcNSaXl3dufPDs4v1OFgkjeCtnsFJQTpGxmJ5dAz/82l8Gef6pL26CnFAuPVfjvWwdcRkFmMoHKZd9PR4KFjPPjx5xnj1/xET+OK1V+mkkf7ScOfh+3bHGwWotPqzgZbYSOQNblcwPVuNULUvc0Jcu0B6Mwhc/3Ook2mbt25X7m868F4R6aqXkXucj+mQc++33BEbwrnn32qlYKe/vZadRBtopYNP3s0KSdlZUCSvLraHxsR/oNMJf6f2eP/w1TCf734E9T/047W/2+ZagerC1y69UMPeFaMCQmeA5SrHzLOlZgtifrSWOrhIVMVr62pWQwyzh+msldfjMmi0m0huH9HFqFLbgnTNhEks4e+UOLR9ynx3UIfkQy6v77jmlX2TIlrUEEfGAjbiryTMwXqGC/Wv6otapiCc7T4iU+WrmyMebXLH6GcUtS8QzUqGMNLe7krizEqG+ycyG+Ngi8u95QUtEO4ppkG16w96fTLYYy4x8hU3mMzUb/ZWxz52HsD5/Abmep62PqkaV4/8F/rCH3sixKyPQXIMLA/1cEp5WPSfZ48BM/qS33xhj5ecZ4ypEo06cFDyhXiHc4v9DUJztFSQ1+iheMPaGK9WeeWSDbJwmA5PzWOlJ4abP+vFdcYo1RODwdqIYNd7B1E722E3Hc0JuJtHhKEjzJBn+McgHwaRockOn+ROSXUfM6y0FeRA/pIYdoK5FuOX4hKptWD/tg9yETVGcqb9EYf+E1bYvLMGaC7T7W/FZExeWFkAH7Gp6ZShBr2h6nYj3ell4wPkHFl9IH00SPjzBZqUN9dNXhcY4YNrR5jtubwPIRtxKNVGj4xcapmhFQvedbnbIzRq/0cgb9ykLGaEn0svd9koIN4r8PxgPNJO9wqyBitZ/17gAzxh6nWO/nG+rfDPSab/QoZrbqir9J67J9vbS37GvuVTt9Fif0ZWBRyL8cYEnnLXfPn6QgfcWBoWC73TLlXX0LMixjDOv77NpQdtj8e5dfC3OgRjjA+wS3Zng0FO8EYD+MZ3M8PJYyPjw/y2/22QEMN5/NoDy1pn/OITAfog/1HgTE+lpY80gRj8i4uK/KNmB8k7rylgcad38Tv7+ibr/pOT4Wy5MhT0N7gMzrL0k+B86cpNR2Kw5IjcGfheEn3yx7cmnnU/t4+2kTLj1u4nJVlX3TJiWuW6Qc9DRFqXymWd0cd00HGDwJLdzccz89cDhD9zquaXngH109PVbg9e2SMp41MwX3vDORXAcdH/BUVkeL+DgnP8Wy4z/OlNhR6qMKFXve3cWYTnWFiSMRkuUs/n5Cxdw0HXl3JuF7OjkycMGXgsnuu2ECekbHQPyCz8T22V6o/LdleTwSG30llk9q9vo2AQaYpC1+kPrtG5hpl/DxgO/z+zRoZxGPXLxzPpsf18DxV5CKVAHk74vOrDJnnfpFwPrDYvqBPHI54kYTjk/ErSs8XZKod0jlcjVKhiVx+BGLcdA36/UPVo/6Lf/4tvRWUznHJS84XJimLT40eaBbr8H0ZBPKOkxzyZKn/ZsyoB79uYc5pWrNBu8P+nDc8B9H9rdRx/llywDL7D8SP5R5lNFwFY9Z7BpmDlVm6KVCPmnU4QJze1DrxO2SqYfXFVcwrIg30LXoMbo/MFh+DH0tNRhL+3vvzHRtjfL45yeT34pHxTXeth2a49BfzxfUXC8iwdwM9zV3zNlDYB6kOXocrGLBPf3A5jRL1mYqRiWru0ZMxV42mTfitjIst7wAxEz2JZxUPsg/4APJ4qRcqLTmZq53aQtK6b502ZQ8k2xlf9NgsMv34yNDjrj8ZxMqEej4f7Imc430J2W8l0GDsizcJ57RDxk9w/h/cs08uvNUDLd5bPdiFyJDtRbuBe1eREUsN9fn+Xe5Nbzv0FI/zkh9uhR46f4wXNpT3qEcn51yC97JRH1hRxPWzwfWYJ6srS+vnkrtmEEcI9c9ydmSFHrFt0IOlhYGM577w950e25eO3sQGr7vNEa09o97ymw8y3Xl510cY9JSe+GZDW5ImAuvEQMacGhp4nxeOj3g5Qyi112WfOBK00hQLSL4mMtXV6sy/Z9QZDKP62Qj7nHSMkSGDm8jEmWPGf5mK7+6dHpzzRCHze/2DYEqQqeDa5X+ZSuzbpx7oJbbveMhngK1zZ8OzjUz1Sm44/6djXfvOM0Z9Ncw96oFT6wHtj+ZfphK0+MZS8n7BX6aaXteG9b/pa0JPit8/3Ywta5MdxhvWwvFNHfTc4WFGvTXNjkDCzt1//Iy6tP5X9/6E/yFn1P/d9/7UhwHoi48PnbZ2EhNm9eygPJEXG1zS+EEssyeA5PzDmLI/mRoklgnx5/GiTrLkOc+lToZLEn70wP7hmmv0Twxlo2xq2oY456+Dh0z0OWEMc1e9TdavfQGRVvM6ZS9ZRe524QE9PZCp1DSuyE5dZxCty2cd5CXGvI87m5AQ+6sHK2rLZH+wTgDPmFve1ckxuXihh5qssHUoWUtNUq18QqQ6GJOK9WCT5MmjL7k7yEDarl/yM/EEIERN8/VsC0TXB2SIFCLqDwlVyCEOdGSy9kRDcwh9EnkJD3kqfJccjMvfZy+oWfn9i5q6Rg28pCtkODHvaOhILfqyeal9sjDVyWkkkzxX3bLPwo/Y3gHbz3+7NYRUZdnw9kAj+3u+VqiJTciG9+2zJZsIBKBin+jB0YhsZNpQAzfzP6z/XmEMzZoZNcBJJmTY08CRUEIG8QrA8VK9pCIBef4gDE30nbcufZDmwNv4eSn6wknOgNjGeQUR+/ssuSZwzbXZ0XOFbXxdsuKsUSNWKsbwcn1DX9VLMjGrlwbN/GGoPz8YjghiuUbmzPk64Bxm6R/mjZ8/8zQMzrZJFF4KITr0G52SYYWMU6gSwDlARmMrHN9vq17Bi459HVweC0MsZ9S32wKf18yzTZRoyU3hqagBNzNVSF1JPMCplNnwdPiY5CzcPShaXap9Y/wqRpJsTHhUHYPjw2ZvwqR8gT73JVJa2chU0mO/5El20IfyNc7n9zQu+Wa6vqbIQhOJm/GEGuzc60DycP4rdcFD5nmouT9Ahl2dlzPNzApjsrjkQZeHBkXP3wg0vJwZk1TBPICnHZHh3tEqJv3DGtBXyhjDHPhUOP7eC1yXm9kwgxMh92ePms6SJY9zu+xLdU8dmfNZY39sY4xBu2AD/nH1YQPhjr5+BWG37EMiE20v45vkL+cOqaVsKN2JlkDcIn0s97hkPZy2Hxs1G2P8xdnv2PSMTzLopRehCO11HT7T0SZ0mAug3AGZYfzZyt99qssIHXqU4GSSn7SPAIxu1sM9t9yrsvgZ2xdv2dC0HIEw6mcFWSwj43AnZCpFQaZ64trSY3dABpETiozjbNU6Cl/f1phOPTJN1CCTRh0y17WYWchUARlxZ2KM/PPuL+g/+PxIGtAj6TjcGTfMOq2PmUCusTZCEEUrZICmnMjxGyJzfo2VHsbrq28EDc7PW3RDprJ3yLDviFVhnARVTyG5xgb7Y7ALN2vsr8ZbmeTD8HeI/OXd4y3ackSynymURxfX16vB9dHZnycyB7OuqXl3cuJbPAvu44dMdUHnT4pTit9nVeH8c3RXMFan/QoZWpBr//6wUT9h7iG4OchUuVgphhOcDqBJmqj72nXFkTPpG9Qn8sP+Iz0y4NV4o+dSR90fYCtjvLvbAHuDY0NNLVtCYleDFzMgM/ffD4eMt+fBh0Ki4Sbd2UYxzBPEVJR0n56dpWZ8v0Xmumk0nn/I1POXKJDlL+yvwDtXpFR7/G37wqHeayeOvErs/4tQDmxgtZaNaxb1JOo/Ux2I2qkl8zVFZug61PPkkL/J7lYi9F5ugk6NomhJ/fq0kPv3re6Ly3kz1p47SI4vCee7uxLI0C75zn7PtU5PFn7e93BXIdv+Jt3PT1ZMRveWQ/nQLnWwTiUgqbG8i10rPXqMAPXfGs8SFLl0ZQNo5JzoO2MESlse9c/G+DIvtX0uynLP+PtAJjwb+wDjQzHVNF9jPFqPy73o9++D899EPXvkS4159oXru+wwHnjZkSxHsBrq60YkELstbEh877+Yavycc/SYYkf9qUTP7N67y999qvPqZS36oOL8YSVkqnci+H/f/WGgbpFxWlzPb0CPHZnFk9J1c4z/MtWGLnnS15vjRGhPfqgnh3uNmnLgiJGtXAh5UlPKbvHzmvOSX8yI7ixdBchUr93q5YovZKoAQ4dN8vCXucIPmjpMXps3qd3bGT1R3dbne4SeHk7qC0IlRT31vaNP6uNPR8+O7flPn6faCv/q3p/4v9Oo/9+s9/dvr6FMDmccQzGs2SB5oMbf9VWLmnBdcm7mQkVowevgb7X/Ok+1lbUDavb3VZ9jHtdAwooy+kDvQ//e+2tcVKZokjc16hb6vi3ZH4EqVc8GmoZr1uM/OQRluGbD6LrNSdapF/Au4av2j0TIicFd0qUG8pP6l1icSJ1IB/BV68OG4dMWyKmzLIifFfqsWkENK23rAhGfLDU/X8ODFPbnAdH+9K0DYm9tcrt6CgAsd6WbnfS/uHuXLUSVZl37gmwIKCBNURJFRQnITKDHUZSDgIiHq/+DqvmvtRt77K+zvrHX2rNXo2YJZGa88byQGTGQvdwbgLf9Ffx6hX9vPYwBuKoi00jNXSaL4bYFuBdHgWr7xia9G021Bfy3QT/XP+dG3BVAWeLvi1/0uWZoogbf8s7wRV3WSKFPddX7bjDOt9eRkCaVlhC++ulcTX+0yOZ1FiC/HoWSr1mHMb4wtKkXhk+pp0voi1NrCSnJQ4Fe94FF9u18A4zZY8mTw3Oq8blDxp00j1Xh6kPYCxOie8weJWeegj759H0DWuWB8pmmFuToLU7gna4fyq0XPq80IhMmfD+ixsvIeH/O/SlLdjUw8XNG/KneluMHN+oXDuZsS8Ec9ZCjOaXKc/wQoVhIwM6rBeWxnQMx73gx9oAFpXGcEpKMPQdf26DmXX6zgRjbrwKeGaAGxN8wJVlY5+Dutz2l9Rs14s8e9cXbuqGPb7bIZGmNPt+cagsc55FMmt3UP+1Sa5Q65YUQAaa6/CzGnLI7//kWZVhQS+uZQEGc9vAf8xTiu4k5fD/VfCR9fkBNWzdTXWWrINtMuU+9LHrKNtZhwPV0OGCMPW8lv7foQw/eAX3//ffEnOojA83vxxv6vDPm2OdeA6IfLgjgY7QoafdG3x939xLCs78U/L2kySQLFhWE0nklcNO6WGQ2Xm6QPvbfkq4IajgpDiugJHhR+lU7Qqw220JyON0pvYTyh5z8G17/E7yQkV8JIz/Du0O4lcWp1xAyUTH7RehhJLyftYSaXtvISPnOVg26SrMPGXfTt9lnsjaieurv9xInhrnmIqXyB317EjYhSnghllSUMafqZ7eHVBXQh9+HJyFrLw/AO84wPo465sB92fyQUaNVyToHmaUxjxrAA5mRVVqOHuKVrOF5PUx1zbWpn534NmCMNGSqavauzLpEpqJ6ohj+/D1WRL7h/fj9TKaUb9OUOFRppnZzneAbDurBSt85wFQLr58+J89w814QDPEMPdtyHPDPowruttJwvsKppzfZT3XdU92I6wuuz6fz2MB1f9gY0X3thKb19tADvVZLg2fNmZBy9G6QHAtcH+eJKfJTFkHMf8i42hLjm2V+BTGLJEr3eR6SfdT/gC+mHuLy7qUTcbl4YXw5aunPhbVoHq27BvFuqWE8HIaQmI+mg+TNN2UsDB/dnB2SPexPFV7vAmeRaEJc4+9VX+qn9VEku5eCTGsc0XNZ75NM+u/PxvnpRIGtI2TUyzdBZuxuUy2N3fTt05/290mlavDCRaaiyu6NehAqAhWmb6t3G8cn+863RlxFTmoWynUOUXpFTxIWr5TYyvRef16gpyOb00DM7NtAbA243sUUc7CodyPEVfxBRklQT4XfD+HUv02e4m6j51tvM0hKXzaYfMf1f7w0D2CXFhlqHc1sosp3zB9zjsxZ/PB5f838CsxWkKmqEn8vEPsNuIupp3y76dEzZK8E0lfsYvxPNZ6Xaoe/vzbR8wSr7kOyvaJC4phXgd7XQ0ou/WwAdzbVZrivUA+NfY2eMlzIlGUFMlX5OTJkHNRHf6WiB7LuXITsc8b5VV/IsOSBntJTyFAyZa1+SOOZyLGa3Bis4cg0HrnZkM7bq/GXqbodMlWuZKjv9ybS/+6nkvRzJdiC0DOSo6uGAJ4vg/fXEMhpUK6OZFitQPWZhYy27j4QzM+1QQtJYaQbv2dHWg8V6uMRn0/i4bR/FOOfLZXHhxSN5ECsKKXhO5nFSEFlczpzdBe41yPT/dlP9X6/Ua++0d7++57qi8aE8tcxQM/nTv1q9VVr2LvldK7Z4Q/MTy/U00+poH55poHumXZTv8vO+jcylbb6V+f+lP8ee9T/y5nqc6kvwLdBWbJ8HTHCVlkDLC0bga8kzIGb8/Su1kzRt/z59tfQIzJOisx1Xu+P/zBV2n9Hg2rV8EEmiWNIq35J2b3BnBD7qoW+59mXfNf0mLNOyFz80UkC67IkJOJqA5D/YTjNakOyFVHjostQG/7jHg1k2079mYITMlXy0UT8/eMBoDmK6IsymxF3q7pT/Rhkquf3WZDivavw3/M39WdsZZFKv69RU1YYw2+xx5zrXQyIv4A5rrKeNkGD8IQE3n5JH+/7h9xcZQvZoTyWvpQ0U/2QSIS4UdDnmHf8vYvLUbOaaX/XRUxEUu3PFVB7+lbVTD0vVQ99k0NmQ2m3ekyISbslePF1KP3LMbbIKo1+wMSp7/sw9So4NSsVHGnno8bfzJSU8UcC2F9D1DD3gddf/XTg7DhSRr1pv8swGuCyAX3YOUZNLD7IQBnEyKTPpAvJgU/97HzvKdC3iUxVmP4R/O3zLfifJd5/KGcrSMSpZ2rxxJj7w1TSXckN92uZNimDaACIPjeD9urxQ+BqbKAWHnODf8v5QDqnQY0KHwuDvtdzmyTNpQdG+cLwlff0LXS74BAsmwXm6Pe5nWptLMF5rW8lLX9ySOhcSsEp+96g3Q01wvW7wFF+RSHwXPnppCbStL9n2lM+fyuYc2oPx78AjfrcyTGndT3enlOgL19bl+mcn7CHsWXo46PNqiVbmicQH+eyQJ9Tzcck3+0hzNLGoGHWpoRxfgNW0R7X16hUZHM/7AA+UlHy8BvKZBbcevCo0yOjX5DB5cgPcX1PzD74K2SwW+5Csjkgo7xszLElH9Gn2iEyTmcg48MFfb1fzpWS579ZRR7KAnMSh7dAWasy9KGuCNDen+gRNrhevi7fgr/mN4PLTViQ06nuIbNy1Hzx3GskEXNkqE/1K3l/1lryVHrU3Onx6Pp2EIlb9Azi22YpMOeKOU2W5ujbH2RmsI4jg3zZOCDDXX8Cr3u8v/Cjepiz5Z9Aj0VSkLN2QAawiq7kZ+WkY7z4PuZ8jA+uahhPx/PvA+6Jr0ru2dMe9LTB9cMT/H06fQv+Sc81XLNhLtB+Nk9JHK23MGpkU4Z5h+Nvusgc6S6Z6pW1OTItGX8Q1ZFs8A8OG9kdsxpy+dmVTDiiHuSBf4Eg2X4FbrSnD9keVGT2OTIBv1q4/gZzp0BEEq1k5+cVzI9KN9AIb90IF2I+EPan53Yr6EK8DRxmHvxxhTlUWgi+mON87YrmBn4k4gC+f8+BfJoXMtU2n3qVROg5Tp9jBfwYSgZfpyMjSzp+AcRIpwHdDxqpk2m/VFyrhl8o7495mucrcDpbMyjfDYyoyaUF70s2NOQPRzM/WrmDHTlMdb+Prw+xX+j50ufpS3G9I2P/qU/l5fehpGqHjAeH+wmiIhJx/K/IqIfTcwPtRZjqo9XzD3nFRxGS8Dr135PeltmMON9Umfar3aZzik9Ap+sk0taIRgmZMtiQ9dQTWiv9+JuhPsCcAv/16Ok+HTJOVL4eyKxTH4gLQ30SDQU9VXf8UP/W4vpwFmMEdHihnqsfrSJXdZ6CS1e43i5ZVpAB7TBEVFQFXBNni1xJjM9/jFTKugUyPizGHBm2x+fZWtP+2TfqGduN75IWWjyQ7DfDeF38XIOuWWxPNXkzoDDtr7sCMsf7UCsQFMtr6UeuFpLzuxuAnTbIVM4W80v4mvoiZK1s0MhHz+7wkYIrDh/KhvDPmSlJAOeT4fwGh+O033AzA9c9oed8DceW7MrOALp2G4Mrj/2HpNn5hJ4v/w+mknkCKFqt4L8OB/1/2aN+fpIjI6LkRpAHl0GgJkGm+vOe6if0bcmPpJVJWR/eEB2RofjNxvz65z3VfJ1VJb/6mN8SBd5AT7c75dRffkiZI3sH+anE5/FCzMdFQYDz773kzwD1snTOjSMK+a1kWb60yNwxU0cejcbw42KPelspJwhXUVueXEUl5MbqGsB7PwSfLTubXB1kqqBtO4OL47+TqRRR/Fd71JXNf/y3/b/57e+/+txfW2dn8McWbTz/RTb52R0ygmY2JWffEHNgu0VfsT4hUxnbJ9lu7/MdJBp7GOfDW7X+2U/1tEbDPwOu4SPHGIzt29KgT7ICcut/ewCHIVOd3z0huxBzTLasMQeJl+msPj844Pq7h+HXIXJ5HEuYw7IXcrwcdi2xnnMTc6qLTEPpIJLb+4JMdcXY53VgAznmi+mcBhcMqi+fKYkq9Q6BICLzxDX67uXmPAfeKhjDv/mxIiftuIFwZqJPtOFkkd1odADEwF93si0yyva8gXy2PBps1CSNNG0mAPj2SKm+XyEDLDYKXk9/G/wdrUQih0oJbp62pX/cWCKxs2jaP7MY6JmfjzqJPXcBXk8whksF/wz0iznlmPwEX+um/Tz5SgaWlFxgd0HCGDqEAmRpH2AOKAKdXIPLGvhwGw2MucRGcfa3eD/Nx/DdaY9ydviiz21wPnzz0DHyTL8v9DnzJ1rJ6hiS1ayxII5O75Itfgkhap2hz7fGV0kXHs4fqBJ35mKalZ7nS4TcB6kHVyqRcXYv1DybGTrUmxX65Gw2vWdYYk4MlemsN5Mu+P9vth2Ej58k0LY4acTe7yj62t/CQE/2qgi8vwtg28PN8Hd71AgcemQO/YM5vNBC7S9TvVd2IbCy3qCvc6dzULH5oPzCUFNptPtBvpuvBM7+7M9Y5s7Uu0MpfUVCX65H1x086u/MoLMRGeBrHZFxpB/mcDFdT0x1NyG/fGpklBSZDt5dMe2Rxxx+cA8FMmSNUN8VV8P3xLAir166T3X/MSDMPgbSl/FlWh8fgdXT/rJFvttB/oavwJRgAFLMkQEi28L5tGLM0SxH5oJ4uRB4N6Yaya9bD9Lo/hK4c0cGkjMXffZbRqbcndGz1O5tDUH1vlLWc9km5Jzh9ftZj/9+2YdEmxiKetq7nGpbaKRa+gZC5QqZep0dCHmT/ABhV0kGHXZphTkTPUWWWCqlXYrzoz93JQR76YPr7ficetbi/08V54MMPj519Ou8hZzmHeVxG+N6P6PPd+67L2ViiTlVanL02af3ivrfNzKNSeYqMDXRBGa2uUhwAObA3GhOefWboyd6G1toD9sNDRYHpzKvuacCv/gy9VfLPCVJiIySZulS8LsOPZHa8AqS+1QP7z6gZ9iQ8QzRDZA50gbHU+h/PYSLEBnq7V9a8gn8JbBGRYY5T716wh8yVR/N10JwdvHvnx6u1+vxqZdB+MG/z5+xgkw8wxzc2baG8e0VGD46rg8mIiNXh1cI0RM9C79fE4vQ4/EOmbkSBT7fz3F+3R6ZKh6nfpckxRw5qv1UQ1gRmB4hU32vC2RMt1sJbHXVgBys3wP86x6f/3Z4a3/fU62vX7mkYJ8HQgUV5yPWvwY7TnsR/tSnSprvQP2tjh6tseIjjnckUi7MpvG8LHVob+uZ4T9NZOSmiwWg8gzXvznVYN10vxe4P0Wh/hutKCnsiwzZ+bwRAmSr0DRP1xn45gM9Sd5ljMzO6EET9KAlT71TQcxBQqauz0/qh0/0gN+kHiD1q49Bkx711D3ucHyKJ+r5YjOgfprbBJLd9C3V9LOUtPm2Bvp8T3vkpTMh4u/ywPidamfcH9lAXDvOMF5/ImX8ib9nVahn+fXwLn0H0OPOrUOMTFEjU12nglBcRs9FW6E3+EFWUH9uBwXo2F2pP3eRWf2d8gSoHPR01+lMxW8+GyDfKLieWItMmB2OGG/8+zG4Htqoj+AKqM8F5qf5Bz1iXXINwusF9fhpI1Npl+8WnENQC36QPdCDzDdHyDs7F9hz+RC3StbF4J/u6Jk3T/RcH0yHzrwlVXm6+yrgFEQhJO0ePfPXCG1yJNnV+QXrlrLSaEVS36MRYnLEfHYvD0DC08x21INQUd8dMb+p1+INyWN2N9jwXQ4kTMwzeIvXXWCRjYwmFQzjvV/cKV353VSbBlFdSoYb5VK6J3+//anPAZlw3D5a0q43JwjWZktPd+NICBw3qAdTnXjq6AebKNfNFj1mjYz47/32p0jLf7VHXf3/X1IJ6+X/S++p0t3BBv+hlegr5INF7vKrBBbkDeWnBTJOdtmtwb/NP+h7s1jb+tw3/76nOtkdxiB9b1TIV8uXQMsNrmEl6gMI5BBziuKh75PbLTLYKGIOkZ84x+nJj4CbV4miP19hjKcSMt1u1wi88GQg3+85RKZYViX1pj7cJ3VBIO2CyUfu0g+ZD3dktLsmlP56PiATsC369muJPnypnEKy7uIbuO3+bTBn6ue0Pr5mwLv5m7K5dizI+5FvILBV1DQhWE3fqp6P6RwIF3xBu1fErRUdHHV7EHhjcZnMmIsMhPkac4y70ol3y2TI2WoUqKGeBrI9Hu4QtgLGUEvlD+HZtOd0YqrT5nmQSbHgEubA32DwXoomRvt+kfkY3u97hsyQzE9LCN8hp9yTJZtQLf0CreuAstOwk4l1rOfgt1ccX+OBTPR7TvWl+sNb4Fv7NJ1LynqITX86Cxx3mPzXylSDjz0pt9PpnOVvYUHWGciYpXrSScIjBZkyf1E6F2P9n3N/1yEVvF4TZWIkL2TMuVpQFhVqhb7aWcOtmepot0mOvpXkX/D2P6n0n/KoEzVbPCCL5xKlOymRyXiLkan2B2QqL3sV5FpnIoRahIz2VSybbHfnGHhy6qg/rCwZGevgOx9rwOuFzfdDsvCMPnen4Xo4NlFLvNnuC/EmXZV+o71EwlVkGPDOmEOeX/Tlob7aQfNaagLXbklK7kdcX+7pLE91g53C9LcjQU/wrDFn2y0jJkjom+9OZ/gk6lIiObIC7pmnBrU0CwgNzAjSGWkoHadeEst9s8UcFCETZUscz6uG6z3tF2PJ0qm+2VuPt5AeppqCrxsyibw/muA+DgKuH3WwyXvv4/pP50/Kbkv0LDtWl5hj9EfJNDnQSHeYmpJnbiL4M4wbshjw+kx/dwZrAkUkTFygpgKyj++YT4v8UlxPzqZGJl7f8H4fX1cDX7S/AoIXMsLn85tqorpLg93eZ0aM1T0Ez3uMBlX76b3tIppD9k6Q0TcrZG7nOmvQ9zO8nlqjj3/ZR5y/w+prcPWbhCQWvDfE+mZl+Hk7n3q3/GSIZh4KhvLD8VcCdQZUhbnB4m0ekkp9buA6VzdGcG7fBXqzRoVouMoG58UYkll1/EB4vC1LP7GQQaSvWUKen3E+Im011bxsbPDcAOOz+U51/2deB8x6a5QFZF6RxwKZKmYH7U8de9s0TshQTyqthWgrIvNX0WMNd2mtl3EBbzAXi60C/t1YTOcskYkM0lzRk81wfYzvFTK6fMPxSSocj3mB8WUH+Q1SZycK/iK4YDx+kCmzkupGiFEiEvrzemDlFpkqel4HM7sjM7qvx6rknxDn+5TOG4i178YIr+O03+oPU9mKTNnmnLVka+d3cPXqg/HvHJHpVlkHzugPlHnx6UPK1YjMux1Fg35cHM9XPdUsXRw0gdYwtmQ9/n6QbDyF8rpZE9NBgQM+E6dzlPu8JcdNLAOss40Qnro1M7ss0YCZVxyvMn4BGWHnIiNRgfp7b5USOzz04Hubp8FypdeJMncnZnkiUy0CjKfSGgPwC30h0PM7xfja7GKIh9WS+pv5jJFjsajB9zky/O2d6SSHZqqN8Zje48n4vFM3GvBIKlLqFvh7RnKbg2dx1GNp6iGu2N8IYDBBoP1p6u+X1shsC3k66/9WWiIO2RKi5otMFTkpEJ7UPTgXWxJ44E57N2r0KNlZXaIrFdGz+97RhfDHUR+9+3ROEGbTHvANMtV1j0x1IN8VwOmKesyyGPX+edtA/J3XJX0f9gPRhegIobrN/9lPtdaVGNLHCz1Wu0TP/J/vqWx+6W2SnjeY784RMto2k62/3/5WUdcaVNGsgYz3aKr3KGA+q9B7ES88X5zvaVFRzr2pBqcXIhPP6E1g4OP1Ddk943ye7gIvN8hUxE0NSPbhnfr1JvqHqWa35mbQ4+lB/n77W+6LWuCP87IiZ54d/76nOjsv9PByJ5XgKO2jpLNWschi8dpAVh/bf/cedWWh/Ks96urmPw/+/b/EVIvWPAK6ztJgtakQEkXKHeLfphbYPcc5naWbGaTqF3NGserlbb/HHAWX+GGcdgLmZLFExvAc9ip5vJnOZax3AUxHH0qms5NF2vPWBD4qGCOQIFNtrG2IvqNGH5iQBMhNf51Rs0ZkApR8i2jSzcecvqoMbqRdQaJ3Q8D5TjGx3Q8DGYTLHtLiIpS0nnqRHK7zC4T+1CN4eZ7qyzyaArJrg8yzefcaqdtpD72kvQ3/MNU1L/WLDpHboqa9NGQkmgkNcjvh1D8K25RslXoNjM0PlCZVjT5pcUOf+mteAnpqVSZf77ac/N9Y8rpPMMd86hsyRNka/Dr1Z7pN32784j4YZ8eNRILhJgAb4ClwaDvU9J/7gVzvfpQp8wh9iZssINxZTODjwyTkwsI3+v6nj/fn7z7E3fIZhMLzVbKLhYxYbbc6BMf5u+TmBn1mdjt3EG366b3iVB9rb3VPcMjrafDaRR917hvM6cupxzUUmPNn2wg1Nzq/8O/Vg/ZPfSrlkwhISuKHHMWsBde9Fgbfz9WU1J/9GpprPTPYZcxT4pyaN8BjjQy11TJkRN434BWqhDmOos/+hBcX0BgjczH9lRL6fP0g4yUyEzuj5rwXL2QGpWkFJuxDEZmk485n+70K9HjYtGRKisC8FzI9CEpBarLF8aLdinJtmWEO3zVnYLenYjD/hL7c2+5NaC2GOb7fIlOzbo7r61zIhs8cZCpXuW9QU0+1QT0DGWTmmBkEHvo0lr0ihgxhPcHHKTD4I1rKpOo3F0jnrBT8d4m+znt1IrhqNO3/Ug8F+cH5BX6aoK/f13FBQpiJmBOUwaB7HEwSsQMyd7//GH7YJYy8D19ktrRH5u5YiM9jolImQ1ujL22XIYHN8AT3ukOGVuQ95rij4kDYICPTMsP59JKp/6E2Ts1qtjifa/5q0FOM6FHWy31IAlaPEBYqxofuHzHnDzsL+BxtKR3Xdkq+x8UJ/OjyNHz13DNyqPkX8rWNf877qVcFO9SQ7T0cjzaLcT6suQc02n0E3z0hU33FcQTfiVX88zqviG4hUzm2p1HaFvlAHlGMTJc2s+nbQg5Eu66QqfQbMlWmXFNzpWCOz93rUmC5mTMS0P4N/JIsKc8CzJGnm3SDYMHx+q/t0ybJd3sCN+MYn26EnkHRfx1k4lRTsj7MC3LQjhLQu44Mww/IVPePo0OZpusyiFxk/vl7uYar3+s08pu3bYZ6P/VT+y5QPxxbJPVlkUF47mRkiMHWiZS5AcQ1vATfOqDHMqtfAQ4rxZItviMhFize6JlWayH+Kqg/92zbQvZslelc7lQrYjjK6OG0FTLCLrVJJiFjwMXQhfAxf4t/z/1tAx2vt6nOBVFaHz3feTu9Z4S4JegEW4jYYkAPuEWPtlp6FnhDIQi000dG5PVeh3uz0UomuJeKfKP4Czy8IkOJU//E7L6YettYMuoLm+bnoy7BvWw2ZejtkKmCYLkCNFcrwW+Ks02unofhuRF+03sZnN/ZVF8PXmIv+NJB1QlSyxMSZdor0K8nPV34PoSbO+o5XWlTobkFxm+wWBp+8kJGK3Z9BdlSRIZazzT0CJs7Pv9ypwh+GiJTLcxtCiwORMMPNhifOBnI9BsD9fihqAw95DmCXEqh9MczMpHQzJLp23Qn8PCOTOWRzRISw0Gmmg22TUr49shMjYT5pkKPkMxNvN/PdzqzcUKPf4nRoqTPzVQjusF8RCcPC9I41U3nyLCROvXF2Eiox+tLXxGZdhvw46amPG2XLfGF7gCBk+SYf5zHZ7vQpQhiMp2ZiYJWJPf9zHYkU64M+2j3FsmTzAdWrwfDT+uQkL1R584i6jAA73zqgex0A6TtxFDD1EMef+7sSPO4FNhKQj05u+EA/CreBG7BoyX16mzjfO3vJS9mrYV6IKJ+Rf3d4JcXetB6XzfO73VCj7oMAv3veyopipEJD2NQELI0D3/3U514hx4+qdDz0757YH7MO/TkUadDnE169O/dT6UstX+1R33132OP+n/5ub/CRrcbwsTFxVfWiHW83ZD7rbrkw/Qt4o6RAjgO6Cv+MNVcUo1/6qif9uhr1u/vEjWkxRx9ZHZICu3CIA02C8regBoVeMhUwSfoqa+uMSf4fIHM9XuKJfeviU1mi5kNodI3lBGQEctXEQf/I+Gam/VdOtVdRk7/3FDzqIa+Y5fOTWCZKxiUrFATtyvVBnqJfgYT508g13l/BVznY0mpggy0e25WwA7+KDBpE6fkwLZrSDz/U7IbReZa7k8VBOOGoQ8TtiFJ1tYc3HhvCf75znGNbqaacvz6Kmmp4+/1p0gC/0LQ92fhqiJUPaDv/XqPkkW9XJHXQekgjZOnYC/Ohw+RRfRJQTI8Sy6/FJEI+w5zlFxMdbKlCDVnnUjg/lCxqBlJOtnI1QvC8OlT3gl+RbxRWkGW0Rf61gSZaFH0a8wJOs5HNNXLMs/ZAzI9bSgthm663U0PwTpHjVx1qkVuVW5CIhyRMRUL759qmwWw5XEQfEVGxnu7LnekPUuo86lEvN753IAf3K4Cx8zESFpvZ+CWtib4R3MekrmJORZihkycTf3D9hQ11Dus8c9+80QfuENbmNxUifqakSHjHJQPxKGJjPZ5tTqJ1lII+RhhTB9DZNCCdr6jLpJrSeX6i8ySnVGTP7vGYKMXIZON/QjuPFTxfmbnlqjOwoYobuXSV35jRZpQIPB6u9N+qwbn31n7AbisxhyentapebTUNfjDFX2i/kOmU0FKgNZCS3nTKpjDVTuDLCypwJxxietjMTMgKO839N1TvTTy6x5Av5upB6qP9zt0Ug7B+/rAnCGjJuafWQ0Oahil1w/6wNly0wEXPPStm1oNiRgoPbga1IbvlcFArmJkQ3YrUSMbaVeRpxnmkKbMo2xDloSEz4iAv0wqnC/fSsncej3A+8j476UHMmC5VnyIZb/BnHzd6eQL0hV4HfQG/x0OMtHukQJes3lTqsEJmbitNeD7qceqX3QhWa7MEmCc6i4/LflDnudXCYnoom9NHv2HRIedC7QQPqV/FleATDhiTmCZWvqn47S/59IswLc22rR/JW+JbcQryGUyw/Uf5jaRy5UOt87TheDpIFMZ+W8JUbtclvx1HtFDveIXpPfT0uB3VBYiH+orMkCG1w/XiUXMT3OEDBUAffT2WZD+NrYQphEywXHIQ+Iv5iL488cKny92LHO/X6+h3O3XNHpWYzol5TmAres0NJZXy6ztxQJiuEgCjffah6xZk0F+my8FXucrjQh1HYAXdK/SXxRH9BiidwX6+yADzKYanULVv8A5LNZlvNaRqYpinL5tzRWDV2zdmqG1XULcHVYGNRuNkPF4r8A/rnRkPO/6D1PpwRavN55fBRli9Hzp1vxQvpjek+wJx9877p6Cb3hT76t1Y+F6YlO/xf0FmVN6r2FI5xpFIsfnM7a7DzLyCxlq7zm6+WnHHpxmLpf0pI1Tv0Y0CO4x2NDQfThgbn/XFcDGWZV+V78sAlXuQPbZ/ATm7ZGZ5ObQQnC79QJ/54pGvpyjflyGd+n/4MmI/2g4eFKHen7dpSHpyqlOefBbCOxXvWwiVYsSvOVVESjRU40U7ryC5CsplJavGXrs1zEG79wjI0rNCX9v6mUGZ20U+G6H+tIOsxg99YBMpW7Ro+9ftxhYdOiQEQpk/sKf9g50z6vhR3JqkXs91ai9ulJJWZIQonsTA760pcF+014L5YOW3Cvtd0lv1zQlgZJ9gPPnCz1aMfUXDGoFfLp4lnS+RU/03EU68N0KPc6ifVSk7DsLgrmdlX+//X1l1Cv3YE39OD2Ml0I5XP7uUT+tQSVk2884RMrlKdDFy9L/1lL4fdVHySsH9cOQpx7lil0ZPHgeyN/3VMruV2K8LA8piTuCHhz2N/TM0b4iy6dyAvp63im/nEKLHDVRh3yoUS/eHTJdjyrqSP6sKP1dgQsuWJixI61eyFQ3KUhJf86sf779vVaRTBxlc4PEn2qCHpJIJ+P5u8b5/bb/7jrqiiL9qz3qq/94SyX976jof+x7qiyqd8CaM87hmbUyCWSpgCSvaoOXMXLy3uYKcHuPOTyIVHmrjZ7xt5aCfc0PGvnNNhJ4YjEIfJMNjEjtz4MsiReYM+KnTo4wJ3+//fHuqtqoYTHmhJyJdKoFYBFrhmso0FYN+pYHrkn/7CKT2c+y9OvHYfJRxy2krow+Q9vZFeYMZDRI98hUcYhMdbL8E6SF/cM1rydAvmSeA3e7kdL7BRnCnynq5IOQsR63PiQXMtV0dAgy1evey4S17xLow2Wlf0vuQARFX0FwvVkl3+8lXPMzZCA3OGNM7l/qh+jKTIS8v7wEqjlJQTz2yiHyOOYoo5cLkuqz9i9TXZbOYSBNw78QHMiTMi1ExjoM6O6iFZt69D5QM2ph/wN8BGbQu0Vk0s7EJ0QobQL79H5K2qJGTbwGL4NpWi8SKzrPwKHJ22AZWzGyPSEDuYbTGHR+V6a66jX6+m6BDNuKGPON22CO9syR+nKN9x+fOwnyvB4oE0xF/ltLQd2/4tIN3xWO96OuwR93V8qqqb5JOr9owLQzajoTUeO3h+aFmhOJJW22M5GAqaJPJcjIFMNjIKyLUbM3O8lg8tQfbXFyR3A2whWZMl5q5O11ASRW2Bps74UtMdmZOnONXCnPyy8jy2pW4frwkOmTi8LIsx0xB0dLFTUDM+/0nhI1Z72WS5Ye84KMr7UBZeysBNo+VjY5sgZF1a6WJYuHa2g24XeGjHZCTdM9ZHYYlAjHU5jOwQQHi4jn6oK+zXJwvGiAGn23vsi4kBu+46Pv7Ar0qf5n6sd1D/ZTDcLaheRBK0obyULNn6OmejcJma3Yh0D0NoshCZCxeK5GIXFUnoA3KrfSvwu+SOSUo6Zl2dVgb1Ni5Du0LmRydKb8ZvvIsBJbQLIa7iV7ZI8PqR94ffgeb9QPuzYkQ/vaQRKtSwOZigChiwPmkMhsKD+UskzCq9khM5ZPZNqDmpLdz3wBPF94v+tBTpEZ8H5TQ8TxaPypHs/jXOJ6mRj3fOoH4rY9QPacfTCHp+h5uuo+QKI9VEr76T3l65YvMH5kHO+DnVdEeC9UCLbVjLI6GjEHXJZrqGiOTEW6d2iu+A6fRy6WuN6Oc5t4wvGFjKotBJ/PMEcfdocc2GlsSz6bn3RC3csB+OqHzLEykAmFTYPMYVarkjn8gkzZ+QIk7waZKtojU8mb1RoeVrymwXGWMzI6zQxC864b8a+ZeudoPwmcV4E5uDmkAzFfxwT1ZMT1MT7QA2TqzAe++b6oP78gU7mbbQ7ezhQNVo/ZBElzZEpxty5DjPiWzOVdg8zMFQON/7oy6TDHnD+7IvNX9aCTZZ2XuF63ehmBvP78U/PzYS9L+lxnKbGe4xWi++Jj0NVWrcgs/taQtwHm5CA8VeRsL3Y4PrlAaf7A8byefnNkVnuqlfGevq3SxRsyrUNPcXteNBLn8xZiF2RKvWg6I6AcReAfd4PjcXqDueoEFWLFWVF/EM8ETVd+wfn8/koeTB70kM8acL6fvqSGFWlEK5CpWP95U3+pTGdixh1DD8gWhl8wjZFV4qEntvwF6qebWeRl7u4QkqdS+iloMnluVXz+i4bj85lqN7ACmSoyAwEZoEVGN2s0GO5sNZZsiTSBDMVT4AH6Ft5O71Xc+hBD2Isd5f0yKojdmxIyrpwLbGdpFnm0JjI2Ahr1Zxf07Neco4dN3aVBh2unkY3nOcCrw5tyqmlT/arXB5xd+KLsflBbsnRmCrh7eJY+OfQpqa5fHYL9gPlO3CHTyKtsD8mWZ/Tve6plugkgrxP0UIPSDn+Z6rvE+MEpRQY06ZlDACL+XjTVQf/z7U8dpQflxzvqw+GX9ZDPnVJgR4JMlb1fJ2d5weVAZQXzm+IwHO8ZvVH+kh8FSfazE3gb8U6ZeEO9akdNB5BWd8N361D8+55qKb+Lkl6vjUi+503oSMOxFnz9vE+J8qj/YSr77KPH4sO5ALq1GsHfW52OHi5D/RF5+2/fo67K/6o3jfZ/hpn/sf3+Yr+bcm4+7ZGj1kAsplwhfdSVwH862vQPTgz4u2l/0kU+ituDNe7+MtXZ48jB7RfXPF+VQ+mH6EAIW89d9CUJxqALqkY+y2YLsNpizP7ZT1UICw7+pZp8ID8Rcgg3R0jbVS2w8xtzlnk0KQR6iDkD1A5zuH7f4JpboeZ1mpaSYa0S9DH3HzKX+dTIso+PUz+4b8mOIebUr3HMIKnOU62A8fghw4C+3bWWyFjPUGWkkM0ZxF7zMfjnrmKO8/Y3SN8cmcbxfxZZWIUCU7MRZJihxudppBfmmP5lUCk7DsSnkgBh6L9KzstTOH2byzAH/xqBKnGbko9aN6h5+2d5OgZKRdJX9AbXzNEHnvxuIHu+GYDPhmkPcHsoyN0PPhBbGaV+aYgfIt5FZDKJcYOnKGfE30sKsFs4oO8Z4w/GnKSh5syREb/C0ya3O6/RJ4XIIPPM0sjq+m0Bb6o36MLFmD+BagC8dBwPulDx/kNkwnC3GQy2cbsPqWTTdRa3X1R6S7eyyf0olZgzppz/85DJ8u18Ben8uxJ8OI14PW96b6HXIuUNnQ1EWaCm+su1iMzdJi3ZuL8LhJ9SFNjwndkkPeLzBmWAzFRUgUiG7YZD2B4fJZNVXG92//KcuUHxes5uY5O3wKfaBD/0jZ9vZ5OX5w0QNz/VYEp8nvoDzhEiIi4b/r6coya5TwNqUUQf/npO70V/PQcn99G3rggy1VPKVuDn15L6arif3ktk6Du74lH6VYm+7XS3tsiY66PAz80uJapjY86ly1BgzYAat4k3J/CzyxVl/BnoRMxfW2BVWwi4KJctmXWowf5vWQg+fS4ZqVb8hB7iW1F2uSHDyNbMBkcuM7ze2QRyP7QPcP1lZNC+E3WiG+Iemci3UGMj3uL6Yvj8UV6U/BYtLTJuvydAs5mipzgGk6+2P+CXOj7Q2tlWZJFEG8j1+73k3cSst2YWAQ0xPmkx1U3eMTMDXzrg/W6e+Dx2e9uBv9EKZMLrQydu+cWcuL6gxl6exymnHy+4Pm9vgR5viUXWb+8Jrhjh+C+O03hPtTS4GOJ4z+BSkKLwFYjP2xnGqzcnZLdFpqrrg14GztEJzauiIsMfdkvD36kjIdyeamJa4nQWPtQK8j1MdbTDGV6fTN/qx0e8x/mY6r/p07nhIz9izs/XK8rV0xyIrE1nJMZMFfxttCbm+6LOpj3eayMOtshUq9lxBd52WAuBJDnE7BcLEeJhK1FmWkOLOXgRA307y+m93KpFZLpxyJcVxrc9ogdTlzscr8ITBGY7Z0xqt98Tx6tf09DRUxzvaf9Q4AtySe+7dzX1NJbQUxhqyZ896tE3Ge/A55JO49F0PmblPHdgPS/IlDvzHBI5nuo7BTnqz+yJOf1bdhU4g/os2bw6FYTe1R0EwhaZKjGRqernFhnxfVwJLNTw+c6/3QjZ7S1TpvbjVIf994DAlGSDPr4jMnrQCBAdfhsjXvhX20yDK+pfiYDqf6Zzjz/5d4b0s/pRf7Oe6nFFUQXhZt5T1rjosUr0o0CTCzKJI6KeXq4xA2hFSeDL7QBE830fPdN2QfkGn5tsV2MBwXOq6epvNZHcqX8HtnjIyEDqKyT6sAsBNubUk/uOv7cypBXw6w71S0qONrFVZKrIrcCYikDJZG6hhwhls0NB5KiPpJxqdoq/XPBnc/TQYeo+INQf6NmuDnp2Nf12+PcDrqfEVjRkuu0FUs97IwM+bYbMd35DPiMvXN8U17cw9VR2ygA9rv09huSnm2uIIKsEug+nb2eluUfPmmWGb7GluK1ACiDdvB8ljxZy+3c/1Z896vb4xeul5Mwg+KyelAu7h/b329/S2CFTfVz02M4QteCs0lLwIwOZ5u3dbOenYDqkxqxj5CrYHYDwvKHn2OwLouCCB69DhuKnPeZfPUh1YGR+L31orM9fppJJVVAmbdGjUR5Fzq+zGtSHYhni+CuoJxZ9lLauRR/yuLhX8IUDMpV2w/zgPtkcQAwfwr/7299q9S+Z6j9bKP/vvhL+j2WqTbjZQnLlOIfLHrl6ZSMjOB9eUV+pkLu3n3oJnn0bhb9MpWVH8++5v8s7OYgkuGKOztrvYHBXT22iyHcAnt8WAnsMR5mkh8UGYifEmH1P72Z39fRt8PESDf4F9KVX/j0Asw1kgl7fiyQqOg9cY4amXhsONjLeRYd0e8GYECT0HVo5NyCNTz9cU99EJMJ5e4Bkc/lSehWmmopenEK4uLyQ0c7qhyiVIkPymU17UNExEAbIJMHFegss6PsP4eVz2j+h06mGpIe+QxyWwMZiT+kv5xYZbvXU1xuQGavpnEjhZz/wTvKL0nDycaRxE2B3Ddf0Yi2HJBLRd/55T3VqCvRZ5SZ7A728MIj876EiBY+eEByir8GlrKsIez8w5n+qJ9CyIBVxIsAcAjIrqTBvLHK+vWTgl92032ITD0Q2lBUqgDOi5qWY8xR5VkImH2tKj3079at7IdOVUSdwY6rV4Bu/DUT5+oXMuUBfnC1fAriA98fbIBr+MtW8H8LSNXE6SbvP7kD3Wm74ywx93zUYFUgW6HPp3s4togZejzk9xvlrpXNFriy/Qbi38c83+1mRjsdncJZXsfQvwxnvP5J6cJJHXlJxFQxEtCWKz7t+GDzOkKmS4OU67+CD16vjG66PM79BHJVVSW8D+rpw5feQ9ndF8Ek8Q19JRgsoKZcCvSvjtL/oTy+SqVfMkK90/H/6qf4OWQh8bb+ZeRokGaA+lcjw5kMmyv477df7PnA8RWQq5eYs0FP4O4HXxxoZXZaRObQPFehluSfkTC3M2Wsnnmrmmai5tT6Au0sSwRe2fkWeApEgXe9Sg40PE8frZGmokSdkLOOOGh1twmk/nBtQH0YDfa7XAiSKRzHHePcPyaLHHKKRGwI7fDkh2ralEDIFfbkuLGyy3Kca+IbMKas/PpD6o1P0ACRCphI2yISztIXYLDHnOOxByEnIjsDWWVn662uYkrsRXSDxV0nJRsW3iS4wAbzSTKhvPOup3+IZ529nYM6g6dRTOzmewW3m75I9r8io+z06G9f0lZJ9/Asjy/wiQDrsV+hxPpeQ2IWP8ZVYmkAN76Ijgy/mENwDnQZZ4TDTrXciMO2B8/HI8O/fwaVHz2EtKKMCxvP4nphPvT0EfrBimbjst0NmkPD6qznGV2/Ma4h31sqgY5nbxFeaL8TjgAxzt5CploOPHqMiayP4uBNzsWlPvHxZC+HVuxLz8VEFyOaRZHC/QCbiOy8Gzn7IeEp1QkaqMg7xLR4E+kl6kZySJsX10wqYc0+ZiD5/2wN4L2S2pWkXRJ5620RjJFO6Cq+FaZymWh96p1L/tF5pxDwtbuB9KDIVf60HcyPTHRzL/dLgGKpADskWPdhcfaMntI8p8XP0EKn2emJ8rZ4p+bG7CY5X/wTqz3Kd9HmuQe6sVqgHBo7/QvRfqJ8r9BS/0yiS8HZ8QH7ZYDywRQ7Er+4/4ONPFwJBWVum3l1l8J4EGVQQNI34x9gGsIqf4evyyiJk/pq+3Qk9Xm46l3qMzy2OX/A2qGonNpG8C8bTCiSB/qb9TNvZyCHlF/TM7xoZrbhvC2DvQDF8udTQo336GwQrVS6ZM+1h3/NtCB7VhanPwfR77m0F4emJ+nXTkal+2i3BePg6AltG035T14xQn9ad4b9iJSWxIU3j2+Ql2019BTrffIBDXFGgYoEMXp4UDKgRFtQnNv77KtnawMzViPp3RqbSD98RktlyEHypUAsS9NES8jt9Gn411V3XNzgr7jesSv8WLFMSsQyZVtqn5d/3VKJz9oHuFg/qJ8+2Il9d+uc91eX2nO5X+lJAE/Q06Hf2QAHdvjJH3g6NwG9L9FSliePpjiHK/2dimj9M9Wls1KPu2k3150K8f9m9IcMFQUoMYXME9366CdS0QsyPj2oD6StAplK+4UCimpeO+JIKw7fD5vP325+aHhrqXzf7kOx7vgM61Ss80b2CHjzb5JDFh6bku6SVyfGBesY/FXrK1SLS/31MpQrivzr3p23/s0DV/02mIv/F3/5eToY5t+tvJedtGxKpilJI3kKJvtYKZDLEkQRJEY7l329/j8/uH6Y67zvk4Po+E8BXbk+MCZZaZCvMHYi77aL0H8VRJNd4rqOPzzuBbo64BhO/jyC4ntEHLtMYfWmy2QN1WI2c3z+mvvQ1oAYjb/Nu2nOdDt0cfeYGNa8YtKlejLoF5ks/5PgLMlUt+hbkyhIZJRoSnXyvd2ScLTKEfzgdB9K2yhIgfr3QZ3QxxvSOr8Af4V3SSlUxBzrXHPxD4glMM74aideDBO672xv+Y16hBrX1EzLhz9nbBnPOks1Q0+/tIHB4oEbgz6LvdbqG0v7bAmlvt+rve6rLctmFJIkPL/Arv6c0eyFj1cOhR5+cfwSqgNKSxF4OyDCtVzL9wlISSm0F8WGggh9+dzqZFe4Sfbw7GFT7os9iw0yBVDiOBpvPkEnHb3cH70IqgVVTj+KwVGrw51VHOWqSSA6r+xoob6Z+YnO8//MdmRBM/iypbEft329/n3sdGhDNDZGw+QY18qZmlN0S/Pcuw5wZ2APmUDEbdfKQ7h3Epz3OnzL1oa/fXgHx8iYI/mKNPntrzG1IfwfRYHgpQoyZhD4avKyk5PtoScZnHnj1qinpPGpbcp9PCPbcZtRHGJaJ6kkF5LpaGSyoQo0Ii3kHTmAqyGj3FyMqv6OP7L9Lyjm/IHN3yw3c/Jla0qQ5amS99in492qBTFC+wawfygJoYKImqWGAml/MOGTuHK9fGYpFInM/TL2CDMq4XxdEz0sR3Ct3Sv+ZIDO9hKqCdHZiBr3GRCfBR2QQDj5HBiuYTOwIcL01Hz71mBUZudXkDsGgJSVdvneMXIhVAoO7S2mCK5eY8kkB+jUvBjvVm4qUzhLH8TzTDe714kCkuDKBPTbpxJQ1I/KyKCFaHRyDc70aiD0/yeDGFjXouly3xKLEgeBhhNTXdzwlp8OgQMTiq8A3yhLnI/6ukcmBU//NGa4fX0RX/loxgbnbUiOH7aEAeno8Snap+pSMrLchEm/TfqxiOhPBvQ7o3FXQE83nNhnj5gfM2q8M/2YjU43BbzHVDtBKrixmMmFNMwNY/5ApDMUB00kxx3v9FXPevptp5GbF6MsVAXOymGCO/p1nCUTf6VxSd0CmgXpuIpNM58JUfQUkbHJkmA6QCdTiYpEPVz/gn0/Tt0hrrZsz67cCan3mgm+NyPz7Y6xAYAAy1bG76ib7xj8IZU2c4g2Z6PWeRxCuiwUy4AnXq3FwcT5f4VCiwY9FMrA8gaxDBmCJkSHzdr+pVshz6jWUpimhp/kdsp8jG+zYOql5c3cC8G6vGjz4PUVyUxa4ftWDbgT+/N3+Zaptix6TFu+zTUTYZZgjR2QqJT+GRDdMnF8aI1Mp0jMkr9WRQKz+fiWH5Vkjm3RcQaAz9DQkxfGX2W4Ajx2QoeQs/xB2QeaE5xr/3F0wHub8/gV3KHQhXtO3Ze5ejyUE7VYt/cUnlclq8TtBoI5fgfEIPZmPyg/u6t0b9LztRNQj/gC//o0CHaKTRZ6L3gO6RSfE14jC5N3/GID4kwSfvzWZfFfxFdJq6pVEqnQgJ/4rIG2ITNlujgy5uN8D1M9IMPzWeOLvRV/Ur2+KHve7Vy0yHmYxOMclxts8iEQiitO571vYCr74VkJy3JkCBOMCPVc47X9TxLqB5JCKJUOPqxHHRNX1ZILra/fG+3/dcf1mD3cU2J3aQIyLhPobazi/nobru36eF9N3kh5/X1JxfQW6BvF1gx7uuNmnZEDrBc5GTKlfDMtha9UdB1/PH5RbrVyQTVuf/2EqdsP7zS3Jg9QKeoHm8f4fptLum0bw1zHm072O+uc9XiWuVzOUMf+4R0ecne8Cv3QHIMtXgR4454XA7OwRkm03O0wdLTAfy06gEeoVBsT7772kw6kdSNaYlbNaTL16TkOgk2HggbO8Q436a+0ZkUrlH6Y6w+rQogAjU7mb6Rx/1MuYD6rPDMfDwueZXf6tTCX+y1oK6/8me9T/q+tTVUOBvvLLb9RX0PESJigJuLJVUl7e9h/U/EiEJFiM/+xR531v4Bp3GsEOq6l+CJmhxqbGE3MeGQjZFfEFgm6DmsnWqJHxrllDWqsd+hQXfRBVmgic91Eo6eyJDDRKhx2wU14JnC/3mMMeMwfYJpnOlsYdIcka3Sfv1hgTR44xIpy2Ovr471eg7+8KGUzZ7SAWpv5O1w/G2Go9+dA8fmEOG1XMId5tAeG3xD83PMaYrhQVfbeNOeMPU72MNzLkFa27rzy+HyKHFvraI91Rmj5EkTjb6T3L+ENmdPdxStqT+0bNx/vxdeVEyJBF4dR/sBbY7WohY3n8DtFDfdLLLFEYMXYd5uzlrjd8NT+kxEKQAbedTf2uhqgimGyfECSZZ7APZYxkvnwD+rpRymalJJPQnEngdTcc31eOTPS5KzLQWf0q2WnE563mSgEZcNSE5SJs/z/u3qRbWWbb1v1BFAQUlaJJDBQVZEAAUiMVRckERX/9GXxz3btvbVX2ave0VXnba3POSRaj96cHkVBOIY129tgwTx/o+bx36QTtouuZv5LbAL7zfsDQer+4330OD8g2gmXNoqkv2vOc1ZTDtStiaSTcS6HpoDTOU7w8XgvSjD154mU1jhl+u+Nc7DgNoGh2GdX8SyQmbsgTjNvkhMl2LoredNqRBh6J8YJqkoj8MK1ykNsUMYyckrn6Ss//+qkmSZ0UrlPk1ICEMENPhKIgZtDHd7O7Gj193G9vfAsCP/2sYfo9z0ij6ze1t1hcYx98F9wNf+SJsP/ZaOvnKaewbhnaO9mImM36O+PVhpg9zQ4Oeum1ZFxaNmtQ9dmDPPW4Et3P0iPmPlyfGAXtSfTC3iemkDoDvVdwJk3fOzUs39US3eudcvXgcISvHWyRd6pFGrx3JAhP9QEtc+6KXha7HXxWwRGTzjoVfucNKshL/sDL5qiL7umLCbjNa9zzulhwy+ncAOByWmJUL6PCb0piqJeWH4mJbrroTTxRh2Z6zdHSOpOY6mN27KK+phh7ol143OAK+EspQycoQvK4PTHdaqUQY2eZRYxksTWE5TiPSOFn0TWlH+VoUbgSTa8r5q11ah+JNT1hxsZ5ombcKmDRRVM9iHPml5+3Do5Anh2+zsQ4B6p0iC4/GS+apjI6+VSB+6dUMfSPxBSrnJjqRLWD8csf19kPibl+M/p7/iuXRV6tyKO/ehOjpcwrzp2+pefzbQE9Nv8w4tGlDnI5LchjD8TMd34GqAT/g/EkWpC+GBMV2v5MTLpMJ8TAVQZUL5GCXndfFZeJ9llr3+v7i1ZRkwcLRzUBeX0PkBtvYu42iBPY3J4uMX/bFW4kUAb73c4RRu2TGKAQ0hrc1Bn7bb4T0d1ZRgDC+3fDyPIV5sXaOAeCb38YDepc9Lfz1wBys7iiLZVrFt3aa/235ufJelLGfOx6A45HP0bfdT5Uf1HkQkt2iRlqL+YZi6ULoTJhxHRHYipj3B8Q5/4Cg8tmyfjBIqa8/XzSi9tnVrjH87sDS/1RBiudGefDi5iSkH4gxv+si7AoVqBpzX6KVqcsSN8VQ4KkL49Uv8q38FYR6ddtublTJloTUx0mVO/x6lkR46zeo77EAOLOt/HyK2TmHesEQPpsXfTHfitvN6e/N5lT/du1rxRelic1eTwxFhZPhXtVkCLs8+iCbs9+oi9GSwA3v83Rk1e96FXxgv6e/gyRryWrcHHWDGC25oXal0JMtT+FATzOzY8Yf8iYJyYval/2rUReHKTCv74WEpzrlM7X3E8Zn3/p990uOiHWFp3/UBOz78Y1TMNqS3rt2ccEDkZD7fU8aSnD2kcE7LsFEu4/uP9cE9OoywO1vyPJyh9T8cPcRdtjFfOzffD/ZSrDHN+tbX+kJ+G7pcz8ec7oc2sn1nA+loWX5roLv9WBzve5LZj7GmrpbzzVr/nc6f7XDWWK57rEoFnnxPynfQB1P44x92a3woUtMdUx1intbhnplxjr47vr9GEJqk9MZYTV+m88ldrqT+5uwxnCzbYpk0FVicYip8xuyU2K/rEmvZtZpKfS8N2gxUKqNyVr4D/IVPL83837W63+Z4Gq/yam2l2kJSbL/Mb81NUBZguTmOe5o2f+ES9UI3JKmhG6b/bHVF2ekYckx1I8XcqmhnUoDOicJ6QJLKYc8bzcyYOqF+WYRUDM5G3NCaKwrEWu2ocBVu/2gllgiYz3m6UB3Wkz7ul4elBNPasEznZ4xmRwbtx9VIEKp4upkvXsOs7rH2mwfpisMHDgy33ujXtnaFsNk19AQHJcUo05bOxr7gNiiOMQ5dBuNjIGn75n3u1CNbw7ywr9/ejDuFaRZ2whjsZ5OnbBr/tbDUNrDGg/URM9YyI94DX3aozy3avw+ufCheD7fKPnXDvGA/O0BrftfbSiCbXpB8UuyIVNjrFZtqLhy1QzeSu0GOKnKTxPOLggBuM8LkMYmDd7Njlw41STBuU29ytRIs8SO2IUZUKM15heDS/0JMrpzxfjt548736YU87q6Xr4SSFmzRbEIPbcfzD/ua/pfI+bG7revC7c+45qaigblSBmR55RZ0cXLu/DGwPBakWvnBJzrZY3y/pcvz6zWFkkMK6Xj+5niMc1+sIcvtu7TJ6yWRTuK00luC+PT7SFjfiv9Y9kc5rgZWf9RHdxj11IGueA0fonFt5BNBTIkXJwsJJJo76rWQLmdWMhn9fPgp+C2oX5presYRjiwt+U6xyCOk3GeUUF8y9GQBrvZ6Q5v3FeU6IJBv38hDTvPY6fEBLK8S89XmHpn8nT7r+og+LdWujtdGp/3/XH0PKE2ic/Pqk93c3qAYfSRLSH/kmM0wXEQJ/VFdPitKSkYD+JObrXBf3vXS88fUv3f2GIP8yuF5350eJLMfQbF3hRzQPl5IddQ5IUNfJmSswTzm4GKOqLPP9qEoNdb+IaPmAN6O0Fak+T7+cBx9nLwiQ/MmLOyKLneRWHcT9GqcDBlQwITrPfuAdsyLz+/DBAjD5f9EmURXeWbXJY9bM9Jt5qP66lcEKWHHmKCXdP3Ls3W/JscaBcG/wcam+3B7X/3fqATn07cO/wswPomz2154ND5/thdD2P6zzDpB/fVcRihHCnBoKWNK6/VU6OEuzTaYm4+swZPV9i2HsaEZNfngvuzcd+EdB+Elr5Yyl6upgOEEj3BWbT+0oMn3Ni2tnhNxBzfYmh+MIcIBH9CmNYyYW3uKmkD4kXor+ekWddk5bupzLZoi8k78Lfq6QfwNo7XoyWmOAg9CoIh+MbI7uZi662nijwbY9Uz240Yfycv9cwvJwpura04lFhv1XYKucP8pUqcbf9di6YC8cnTx8ZbzWuZ1cqGkcyzo6508mRMsX6HWJs3H6iF7XCA9KkrDCRuwmFHN+gzPPa5Wh/+pnoCqdPoOW3xRejzp4X/mHy6iCSF1S/3nj9nvR5/PVT7fUpHe94TEm/zHFN2rT+MJ8JdL/ltr/R/WOtyHWTmMropluMl8OPe/ulIMHnsJsjrmXKNO8HMWUkty0mL29W8H/WQHXlOzEns2bcazkxpTlrP3i5jOPZvOMHtPZTzJAORwxKt28gvaXnG00/X2ov8rh+3yK9I/7apvBdj5hqpQv0vF/2u/ACg5hrnviIaXuTRG8zzrO+dUcH7ZlBz+95GffNCP0UQ1dXKHOf1BrM6pihtXvPRG9IiCHj5dnDuB5+he+PGVp53/5Z66Enxukjer4USohJ35RJjD0x0coMfczW6T/rJzXEnOLth7Z5SUU/aJekd7fnE93sLjG316h9/tSmxHRTU/taFOM86+PIjM7+zXl+NXQI9bBD32467oO3CCB6pDLd/01b+HF1NGDK9Tm6lfUY16urXDhtNEC7c+OCT46XblvNPY52Ns773XyU4I+pFEt9cGP1O3Qw+2k24lVquevMZh2Q3STWYlkRU21/NcIw9R7oxfJd9F97Ypp/3v19Ju87d7O20SEW1HE82zwv+JrT8f3fQcewl29Ur0xZg4/GFqNNO661MCiPP6YS98tr4R+LkphS6gNryZ5PxtPmYgAbx0d7u28lmuxGmb2bPhMMUvFJjDrXu7+1FPC2oHr/D/dTTf/tWgortl4q0j//wH/Tuz8LkinyySovvKVTKdD1hwu1EeXOXCOdPYBo4YOWPBvXRxrHUz3G8U3WWSsLswubB1wO8gejyb0V/W5DOSKMsiM67kzmPNssVGoztopZ/iSP/5ypZm1t66E76X4F343rFiMXGCbvTyH6y/JCgN1oBl4eq1z0pQnd64k4X2KmXV6iJxNiwawa98B0zC/luiHOqWYd+n1xSYzS5dEA+oeYLZ1oxBCBcgwgyxsJPWr9dPxvo8K8oppO8P4WPW1NTCK/WIDeIrKZ/7nbCbwj6U1//qQxd32GBNrMLvHylEam+SwMOFRzqtFN9CJNWB8VSK2GNGOCD9GPmpo0Z3e4/vVTGe3kQAznyQ3a7b5hlAtChN+7f2Ji5J/CKw4HOt5SLMccjaKn7KQ1vCBPEL2VLfq2/szBG8wfecCPchWDce7xW5bQDr2u8GbvduzXuSXonyy6f2cc90tMmys6t2VNuaZoEihabYFcexEDRlvKZd7u2WPQDi33PCRNuD0ptgi7zOP2r+cGqOozQsdrI+5f1fF9f56JeAnCBeXYvO8oN56JKRqJNPKUEuNsnWOMTvKiz9ruhXD5HXXS4EhkXuRSjnUqM8esdaPCG3DvwlO8mRgHtyejM1H0P6ZS6ioSXZPMEK7ROO8n35LmPLI6hypzCtL8SmHucmauYX36bTHZz6fcr5/9OO/Qn6DbRnPu+8cFabrSntEJOGl+Zl91zXX6N9rjmHJ+q/YJXBrtjLE2G5/XWalhKRFTp/5dFh0iHAUOJ9Gg489Gpr7LLqz5ia5PoqTIN6tPB/U0pswQzxkxY4YAH7IwjKPvtvDL4dpBvz5RZhCSPfc+2jeAY3YlDy/MNfePmtAxxyynuHeMCbelt5mwW/bp0dnBp0CrdcnjwlOH8csJmKvumARmKAaYKIclc1wV11BufgWaO7YhprIOOpPNpYbZTQNilftADM7FGh0IT4WbUQICvmBvTGZvRu3/tFKgcSwbfW2/FfnytapBColho1ItuRt3FApm1pZy8hXelFnGPWank/MTvQcnps21jJjz8KMLFp8LqjfjrEM5Of/QXTlLYtAs7SAXj3O63x9iCmV1NbTF3flgujyNezaTZMA1uT/RSq4yPa99sob8Q0yVsJA03nMXD/j6U2qQlzsdXxv1Y7Ka3tD//IgJ4rOggi/feySbn1PmG94D/LzdjJgjFERvb6YqLF6RjHGbrCiKy2cJVj/njdwjHXQFriKUxWQcDzSj83nfTy7ktyfHIDqQvhjHqIbV8UdMfYt/5ImnPgdbnZTk4bsJPY+ngaAr0RWzc0QMs4+urqZ+x717dIvaX3Y/dZRpypQyUrsSAyG5PjQOqx2e9vmU+eebACAF415DpydlOn0WGZDaMmWg5N0WXNSofjZptCHmtn7M23yIUT+/UkH7cqdMU70na1C531DmWs+YJ/OM9Pns0P3pwikxBxvfzXfj9QazNQ9vz+taszbFFAPKIiJfqx15fvLT6fz5l/lV16qwsW93Yp6MMt/nc6jBy4QnXmbszd2dQZnxdT5aGFt3iZjeJAbm8t2h9rQnfRfO9PdY9k6o/blUn6SMOeTLd4r2dEHMN2GmDuvJ2UXE6sdds6HnCdOUGG+5JD9Z4HGch6ZRJlUSi7tVRHr0Cjyf9KesCcEnB4Tn7/nF4CmkhduylwTp1B73CXhKzLtGxwFe+02JcX6len+JIdXniX4rDqQ388KKkF9dHF542W46YtgPZcrVnvwgQpkYSBYiHahN0Pnoh0J05eFCmWIwGTqxFvM/ptqEc4fSll0WlNsC0kOrMazl9VWIhrwIa7jHc8pIp1/LfHm5r//6qWZtVDLvGSsGZWK5QH823As/OwXDXz/VVB3unDcf8oewzen7l0b+K5LzwuNu7zEotRvj26DWwQrycexMRZkwqfR8XM/rZs2H9srdGZsOdL2Nb6nx+1F46mZPF3xK2d8YddNtKbP/iiZGuwqfopv1dQfdXl4hqtp/nqmUf7uWwvr/ffM3W/7/uj7V//IYdQiSL2Zxn3M/+lw6ePqCN85Fp2cYDORBjrHpMVawpxqS2mE76VMBM/NTspNXhAkostBjGozcr7HlAD2nHOTtLUnkw5GY5czDJdW0SDWyCucPGIapg6hYP+5LJ6rZFf9uyIPn4z7cYxH4u+ZIHD3Pmesf6gGWzWGODn+8CncmvVRYmp6K7lkbKOdarwSWbrtB3ozzVCbbRQfDMnPRxbbjXlVGLrx94YfjWwXKsbu5AoOvTRH9FWnGoBOTrHZLH8NJi9zfB18Xjlx9YVrIQB6USwZ84+8DQ/1GmqdGLcVyOW0xNs8v5t4F+v0hExxMRe1RcMG7KND3lAusGzHYaSbXKnSWTLm8zCl39XjQYVtsHphsdh/maRNiLMmePTDzV8h85S6Oe7oOAQbzBEVfbmSEw2ozoMcdYqBoS0zXt88fBuuONEJO2gfwTRihtxnHPDJLcSG+ktXz+zhPxZmFxDCaoKAvKS/Kfb8I4D4VXmgnest4uzs8/vqp1Ce43Cpfjgo560MMKH5y32GhAfnLGTDu2zlp3otyu+v6dwySkjSfTfs1zPmUfn7j0Wfbf1EurCc7tF32E904VomhPTklzbqHhW8jPd+9+T1iqo5zILbXmfrHVAv1HYpuehp0OD4OAY6bGxX8ZwQBzOXzHZPyMis845EogMfFOGdBkrnXeeTR7faoomcIisjv+2MO82FrYmY0MvOXtgXa9rhpMejG9vTyiemWOO6RyqoHd9denUDwevnoK/wrYmhI5NGaxTDIBFbwoNXWsGuuDN1NORftk2HWTOWTDk9kL6JVOmeDzU9bEVfZalFYz51QM0gWE9TS+YY0/3EdiGH4Cr13MxWt5z52WcymFsLKlRnmi5PL+iV/YTyLOmYdTK6A7M8qzA7PC+NHUcxhYCJ5rLIeCtxc6HjLmbfAneIo3FrN9i47636OuswnohWnVx2UhJnIdR3IA73vGsSD6GL8nND5GkdBHY86xaNQLkXL78brcc0YU3lRMn+zOQL8fvcdWjbvRT4T2xr06E45m0kKd7uboEB8LnvKQQ9imoRCB9jG+4vheRxDHr7MBzxO7Qyj2l4VlzZd6drk+OvRfcnEUL3aj++6j+P4qLlEmcY6EePN+pFBoeR+6C7Gdb2PK4w3Ch2fU4aDD/5ydJ81HS+ITQmE+PdC57Uihllg1oEg3gnF27PAfX1K30fJWcR03a3YJdpPBpBPZ8pA771InrzodOilu4uRVpEHK/oSYcqpfpPD61V41yvV09xziNgeT9Kn5mwm0Ae7J9X3TxD9y1M1oJbaDEMxHNeGKCzU1un7TUy6HDdgjE81ZJcdZaJOpOv/DFauXfPZHreTrVz44TRRITkeA8ymj3fhH0+tAZUs5Gjf9uTxIpwMOK6PGwzj5iu66osYdZdPiRmLw4LzVE0pw313NaYfYSq6fZ5RRtgeb+iFu2nhzVVTgdnZ7zA9/NYskOWMMm0oSsQsZxJYLVZrSLDV6fwbYip2JKaazDxiMrAb7i52xAjptyGmsp0348ImUinTLM6YnlZSwedsqcKlfNvofiSqr6aiv9cIixizvTDuN5kaCUybe4J2MdbrkBNDnulOYraRf4zfFcqg92w+RRuknnuHy1yF01Jwx/X0LOauvodxP0vZQ6d1a+aH1zlCV6XDuBZPyv1LHXdQmrcCvV0pFn61jEhfFMqoWVAT46Xjen/tbzvuib7tRXdXEwPewm+L4W5cc9ml/4GhpCL61bXlfGYfdXg+UMBEM4vCg1OFoArNBlHKItGLq6revme9jdz5lpxrp9qFbRWe/pjq3BvzGh6td0ZkeiPyF69q0F6H1FITu2T8eiAmWuUe6eUlvFOmivXub2+a7+l0Z65bHdag1TndfzYh/7VK0sdPNN/R+Yg35pLc6GDrpwmmybj/am0q+d94Kjk8XOnzevf411oKe5H0bO7OdNjfPPav8VTncZ8I69FQZuTFs+Dtoq7/xlOl0qP8j49Rn//btRTW/6Vj1P1v0CHuqmvhxvMqh6tqOmhVG+Jm+7tHcN4NeZLSdtRmvsduO0s3yz+mMrf7eQArUe4wSoOWPGRHmnKWtnvKbYXE+GI3zlMrhDleym8lcn2cG+vsduOY2slX9LWsVca9KVbUpsxxXpZ8WcOl7ilHOfcr9457vQYlC2eUQ4QX896PWII6+y4w2e8H7rcu5cygnK4ws8u36KdkyJBbb44X2XqJbuJQDV07cyBG+FFNRb+Gcs3zJlGOknuqMbnNYf+2HMpZiVW4+vFLng9KjfgLWeHnB1iDcrDJ05cV5ZA7NRNAfhvfBY79RmZJGtxvNuNyWVIh+o9F1REDbCJMPk5bnORQkSDIRiZ7jushbRRFhekmvaNVjOuzNMsGwIouN0y6mcW5tOI1dL7rYeYlyLzfxKPcqdzIk573pnCle7SG39QbEGWTPOA8aQNw0/CC0bS+c3ffkpXal3mMkXipmBsGxER+/p3ixSUG9C4zOn8/1BqMj7tmZKZDAmoQnq3ZL+cMr/mWPOpDHhetJgHzVG2+huCcvckzt4roHnfkMXuHPDyR7W/hpwUxThK19PPh51t4srJcw5ktNOSL9Mf5/Jo8QImJ+YJm7HfZsRnAOn8e0MnEovDLTzX8jaeaWmEgeqVqKTAv58S41XLce0GmnJfMy9FzKDnz0y8hZvfSCXmiIzMvOqc5ZO59gcFSUbjvKwsXJkp2opqJJcrd+metPZRvhdFmeiUPHvdxHw6HAwZCSxp6KgKE7WfpYlbwd+FcNamG9SZb4u4lbbn7jiQJnp93hisRBm5Phdhg/nGi4fpt/Apku2XNpvH7hPugGAqrX8U6W0LpoUbUJVrHedqxSMg4biZFX9hvuUEW3IU3mi10ouU2TcCCVGzQHqYNs1Oh6CDdnQp6/ugX7urNKDeHbYj6d1Fxa7051cy8NQGe15N3Ya0sUJkq9nM0s5XEnKBPanY7EcNs3/KEUcuyEqjn7RJXk/evsGR5GbC1fDTxpEpf0bnPli7jahMSY5+eIq+8cX2fdQkY1seeu81vkcNRehd4+aQK45kvSPCWFx3GgjjnnuaYKtz84wcv+3IhcoEJOeycdmQcc8XDZ74CbaHsyOOnP0l0112fg7TeFuM8UPJoFcf9B2vBx/jmlcz9BVEA7+E2QevbUYaTjYiYaHu+UmYIiaE2pjCAU7UtprY5ztUfsgfAcJcxGQqBuenTHACHiYiUDSei51yycd3s9oVcfIjc+8jjeKDbjmMq5MR43+3SAMMPbfSG8d2+mkU5XKZ08wNpS+23mfcu5OXigXy2FQr/ee/GfrwoRd/ZT8lzlZWh8W7Xo4WOInq/cPmAJjzH6GbTFb9su0/yt5bCWXTkgh9mqgIUjwIkEHpzz6siHaxeu2KWAWWcohn3nfj+1pgpIdXXrO9rKLtIpozXLJh72RMzXZNfiW7YTQse3iYBOJ9JTplpMeU8X9Dz+bpb0mNrvmah+TorcEuX436lzznjO8Oo4bOb7tGbwSC6OUYK/IrvDbnZNsyLa8q8eW8+KGOMezGd96TPc/NuojvYEudHI1YgAoqkmVRLot8A1XdotlTfV2VW8LIf14OKxzlCVkHMiSfKXJuVw9Fpuq/orZKFAhfhJqP7Xo3zuHmogH37ukjGfRb95zgvelU1pH8SElPd24MBs3H8ahDtU/p56UX+0qYFuqItFp4lLmq4S9oTQ8eQmQsOMVm39XWMa7cnf6FQB45IJJVpHen/TSGGFQdZRJ77pOdToIx8r4cJ3f++4O7kdyH9l+UNWgNE/5r3JzMBkV8+xPybs4JgD7ZpKV5VFMbjEj7ofhzOGLTPhnsQ7x9//VQ/VX2KXnepARbRNx/3ArozH7hS/41Rn8ntTeTBKVBJD9c3yqxlTnrrkj7Z6VxDK4Sb6M/SACBvl0u8CDwXueYoyd+8P2H/yciP2S75e/cniLMH49O6okw0l7eY8bZipI5NALetQJnb6Z/c4x5lfOGOS/Rvcsm9VRmo/0GmWiz/3R7Km3+9+Bv/+W8aT3WSkxJ5fCCGMRcXF05rj2rmc74WXL9UOiTnTYVofjryfGcxbPl27DeK6ZmcqpByxPtlN3i5f5qCr+RXAl5Tapgt9qRh3pw0KrvJM8pFVVX4b58YLJF2VKOR/aUcGJJmHn/SEsOZcOe8Z+UAj8zT0OUd2dxLDBIg06Ea1E5twfPqNK71T8dPNPlT+NI5NuAeaypawpk0aiMtAtBPJdWAJry4t7fbsV/IfmN2SumzPaNcsZ03P3SrSV94ZXcc9whldL24tMiz1VwF20kol2rmVnSdLSHstbTJ060vMc0qHNf7ENInej5rxPGFRABtaJqUC92C8cPjQjWWbi6kIUbLDX9Xd/D9yAVGIFTk4VxXoBWaK/qqQDnKr3QVrrfqirF5PVOOWLMEXl1iY1TZxFhZDcO4ZuMLPXp0IndWxETTYN7j5XxviQnrcW0IiXJdLPVUg18MiIE2hxCj1qdcFQjNGjInpNxuvFruXcRxTKV1qNB7H2rRZacDgiJ7pvVbqg6zb8I9AaU0XbSvgS96JMkD5fJ7h/ZvozC/r1OEp9+myE9s3C9RMTp4rn4eed7ty7xEJQ3W9fGGbhTSUP2hUs0X2oU8N78QI553CryW3g7t9+Iu8nsze/z1U83776XwOtPqgE96jkH2yJn/fCprGBa7FC8neVq4w4E84ewfVEzis1S41lwY1xV3ZujZy1nh386RAY/9e5w3E0rMc6/kKSwd15qIE2pPsUFMtz/dKAdGr7voH9JxTT1tNu5xPO+4JQ2PHD5y9EU9/W0YfzYu5c6Pt0DjrFWilZghMlCaB+5Mq2V2DIecDVLzwo3Na45TIVyzg6oNeNA2b+Zc3dhlU+fwRe2rlwydR/VgK8GzUZfos1Mb1cBaMhEMF2rF7HUn1sDiOMfssfQZF7NCh4VhysjKV86d6nV4MDwmS9y375JbqysDlr/sELf76atwhGKRsMtxscPDLRVFTLLUYMGLmG7HhpZjCHNkHwg7NJVdU+AsOwSsX/UB1av+5P42OlBm+UVbxDjpRA8Cqo9J97theuPkmfKDmMWY/FqMCZVEVwLy+NXy2GPYqwvOhbcQwKQtJUybz4pF980VtPf+Tj9/I4byM8EMYG875OHSTiJmlamep5lATGs+nvS9Tu35onpLdNNrJ7pns60h7YhhokSfM3dbpjV5/KLG4NMphSfezzl0zkLE4KarBf/e6HtpdfxidGom3JPC8wOseNegyzKR+QtU18C2jo2JeiMPfuQngN1qbqNf/rNXj9VS/W1bF1PH+oqukveUKaUjtR/jLTDfTInJcPglmCw8Ypp1SEx12Y9rgla+UviArxwmeRYTk47run+5lWi72V7DzfUjc6+6dxLsAp8yw8J7M98OFwCKI1yJyK6USeG3BFD5ZEWZrfpydzibD6i8hYSXrJoX7ran+69fd6TXG3vK/Vd1dqlenAyjy3rK3eX4fcC2L3Ts40q87D8TCQyloPvT7YipTlKSw3y729H9kIbCt8+tBFZ+yNF51Q1znXiegxeM6+oLel/40TMi/RsiE7NkkMa1ck4SyEfKxNw1iInvcpKAbkYhYjiZkd5MExfqVRljZtxmzDOTToVg+bYxniMxYuzT8Tb9XKLnLVFGvyqNBDflyylA8HPhfzJiukO9cfGi95U4fqb2vzE/6GlRIvJ8+qIM21AmTSWX/MXZEVM9XGLA5OhJosdPDTHh574n/9r0hfupllT/H6FFPh/n+LzgaEC/lX+Y2E1DP79YrCHnAelJIJN+W/e9Tixjr0nfD6HoiavqsYVfaKF1N4mRzkFtQLH7Hi15XxBT+ebhn/G6JjHTrmF88ZjR81/PY0t19Ccd/1OpcHqYpO8rlRgqTpQHGMn8YC3K663gs5L8wJx1lBlu6VUkPyO/rVYHDYPp7CZ6G6New/F+WiBxeD7OAdAD8KTn3fpxNyPmE6fuH1PNlk4h8sNpD9DG6eZfTHWxGhc6RUjR6r2RCSeBAr2sK6THYcndLX3+DzKV+m/XUtj8XzJGHf6X3/2tmzrDSyhmlMB7alNTSh6YWcdU5FI5VUHZzR8Yhd7rX/1UG+VGjLRsS2Zsb6EOn+WzIk0wGuZ7SexCus0Y/b7wE93JonVByckTknVaMV+oRwYbx1tZ9YVy0tcYc8ZblTGYjO96Nt/ShUPYMLRXRiL6j6dCn31TJE1NSXNORvwAtfWmmGzG8Qjr92kNaSbPMbZaYqTOXSCkrnPGzGlb0RUu414FrtZRLhnXCW4kqoFh1w8Yr6Fnbt5GLgWBD6VM8X2mnOEMZBNicMd4m2+Zv9EL0uSXTG2yXtWiX87H9aS8eYGI74a7xYE8wG7tI9oOMaE33VwSMCqNcu5VI6a6W3oOpZvmyNtPSTn+p3Qg9PbYxvc9968/XQKCgATd/c8U+eciGrA5Siby/efM/TZ7PODd3mrMbnnN+Tw8dLDzzBdpdt3S91fS5DscHHST/MbcjVBRrtdMHy+f/VPk6VpRKAeP/XRvi5gXh3F9rEv6QPdZ1twfDgf466eaHC4oOof8p4OqHmzMqq1HNezVxDxR2aAFE/JUM051aGzSTC8c5y1Of11OnrTlmMXzofDeYTtACscNenP1y73Fu3Ph9U45egvbE/1+UuZw8Q+ArvO+M55jRR47+ZqWOD35hW+9PgmsnYaO3xLjU3uYSRBqdDy/38iUY99GAn1MTH3xC1Hkz97UAdJWGvfDIw331xGA/M+7jZctiq6rvQfQiibHQNZS5n9CX4L2JwBmpUbHV2czYsCeEDC6HV/M9s1HAsty8aII4awLb6sTYylLLUFTlW/c6vm+ZpNYO9DnWcFQ3u4V9n19Efev462wZvolYIstMan5jUqO7iN0WfWcc1yv9Jyhdx9XLw7XU2T37Co6P68ENt+JFRLtEnMNF2pv+rLKMBtKjxhQZutxj/IQj9Xhwh3pTsf7TNFD83fLmbWyNh17b+cbZK38KJz1TOnYLBSeeJ5lL2590uWaNYfNF1m+LgrLuF5qdqXIgKvgfhctTd5LLDzMfUx79SHy7Xw+rh+WrdEx9Y675rhn9KzdUfu9vWfccwdilqoiRnE2rVK4t5Y8/DndEXMfj3ORMIMY17vtRMoM+ooF7nW11r75tkFcv4mhBJO+D1/lFbPNuJ8dtK8auCjTnTq/nowb9kKHh6gtMCnPHff1etzzfF8mGEoSMZQRj4whnyvywC0x/kyYBIASZQm7KFWqjx19L3fnD4apJIhctN455MW9RscNfoXvzsljE2uCmLpzYrxjTzpgnA9U/79PK/oFRAmors/x4oXfwtODcYy1mN3Ruk5V0Y8jgxi/30boz4CY6vf56JrTUXvxl53C3Uu6TGDwfiG174GuX5A/wV8/1T67EMO9FskA8+Pdw2j9eDN3PZCnl46Q0f0Z97e7l6Rne55OiFl3lFn6zswhOpciZbrbvPA8oPvtnJwH8utzyvgjeSPM221Kx3Nl0o+i7yCZLBrk4XxVhM5rQu3/syS6pvMT+XlCDHSbUuZNcE/1W/uLAcT9d9zLS6HMZgxzYsp3f0f+HvsJ3XGvoiFuDeQVRfk/prrNzme0lozuX/g2AgitI2U4WZlRfe1UF3b2LkJU3lOqv3GtBe/6s5EEm+7npDoOwL/9/8NUOG0GuEehg3ZcUqbUFk0O8PVc0vOsEj3j1OjgHuQ3huY5KVzttqTnO4znZ85Fxmdd9IBhH5Iep5OR2Qf6/c3lvUM/WfTcVdUlZQTrRvcj2r64Oy4yTO3F/hJDm6SHIDYqNJqioJUUBZ3/gjKXwm4r9NeLsPh792d9erreLRIjRfdAB+ejnf76qc5WRfcrKHsDw3lO/pDW++RvjPpnYj+pfuS9ApvfJsPEeNwK9/uscyiK9GAp1ob8bjuuJ4jdQP5bP66U4d8XAG3zBGrv55voGvNKgcF8KZj+Fjn3caG7f+Opfu0kFb1d4iNooudbn/u3KLz6PltDchTW/1rzUyopMx+mZorx1aCMPXkEHZTXYUYZXCzZf5ipluL03+2hvP2fbir5v2nNT30aXMbxJInoVmwnwdnsD+ifJnHhDpPpA3Yp5Zh4cn8xrrfHx/a5Osj/eve3PDRriKB5YhZtyPO/w4s8Tt6u0Vo5P859aA3IPPuHtm6U5OlXqpGcnXX0gx3V9KulHLyIgRjnY91IUzNZgYqZG9LETUQattB1WH3lLwah1XCvDF4BaDeBPHRSv7kb7SPi7sAmxnr9qEaVgRijN3/jmodRy3kkzsmTU6/BNK0a8gzK5TB1mjfltk1XeJuCzm+2nRlosZXJ/e9qqMG5BxkG5nVDGkg0B7fVN0b8jvuM/5b0+/eAPJpabF1wS2jXUFzMPV7OVCN0fheE7CM4mLmTlp1eZe2CLISUs7umJOba1uP6QJsYnceNjn8z6g7c5SXEdAuGyIfPT4G7sj7Q+ezpfIoQEPo6fWLcvyrS1JA0o043FXpX3hRuHIYKCKu5hZE9rotdxTPK8dCM6zPJD9E130oN08Dr0b4g5dBq0gRQKfMbumFbFb7wqhWI3nPTGrqrVeDB/kpw0cIzpvcFF92lTzV8DBcl2vNRI2eQqKDfFgE9r/eHGOlEmuqlpYWe8aXPPj/WkHzfK7q+CTHzpEgM8IPeQpwvXe7brm9AIH4pRxWfG/ckfW+A5dmm9RPHPayzjUUaUJtndINTxry3MHvA4kvH84KNzHxt6BAsWZuin/qkqexO54OGP6DtV+QxskC5t8Joh8ntKDJ/KpCnNs9Ngpk/j7l3F8oEtpq3Qdv1bpxn+30HD/lCOXTyaUQnPAJdz4U8e3UXVqL3HVwXPoq8xfOcBYX1qJ8Bk828RgMOcYH99ykxs9CneLzyQLSt90NlsgpTPH8pdzpsWdVMQUPB3UL2C7uYiA+2sAMHd7/dRXSuCqxZ0l7p+b7cJ3cg46TRI2PbK8vj7ju/q2D8zDUemtlZdIKTprLXbDXDQ/rxRWu1WtdM/RkxbgoxE+3InyEjaj+iYUEhWnoWElNdehe12EkYasrzwd6czve0uMbMSXe7NUuXxIDe1Hhwrl2JuX/ifELP7z7uMTuNDMgnZYbhppmK/k/tKZN0iwrtw1dhrj6YNWz0ssVYXM0LvmqJQZJhQZ41X0/IQ6Q3eQpMK0ybWhT97i4YYLA2QytdiNzzxzVi20a2kX+u1F4rnRjD22gKRo74Kjx7egwgwnOM8SxWuPfq0wTm+uSJlyicFb4oElOo47w+63hcFi4L+gQU3++R7pRQ+E46vhvbv0tqEvmP6nfc41udnE20DVGietdaFeoLtTonjompJvs2ACsvHYzrJzHATCdmX0rTG15+TOVeezupcCqcEC9lRO1NE6+gGbNxDdzZRmHe4hjT+Up+gLx2VixK51f3r5/qlG4k0RebroPV8e6ib5S96N8/oQo/qU8xua7GPealdhzD/RXQfd8HynAGXe+vLsf1vagFcmcndPBal5SJcpEY6n6akH6p47vGZpxHma7GPYuLezPuqb0qgmJ3HscbnQj6F5XCOS87at9FCThugsfcZ9124H/SK9r2nfSs/YYBvG4CMeSqJ6YilieGk8sTRnovFrx/LTuosztl7rkrMdd3iKHegn+hTOJMRb6IVQQ/z0IMsoqYU8tUCQTJR4yXCWUsLkfUOvWQmNv9kv7Fz5Ay2HVDeqlqlCEPKjEKV0Ji2upH+gSfBuAUCj16yi3hbsNPOTh+eiMmYj/RuzBiKmv4FuhUP6nguxVl5vLVaqRXn57xdvIaYDE1a+TD+cW52BwBFvb8S35BTOX3QEx1NB8iplF7LzxtHJuw1wNq/7AM6frul8f23XoG2kvlWfjVuLfV//RTmWtO98tt5RN6zZXun7Ou/sVU02w5ZoRdJYHxsRNMHzXp3VwL8r8x6ss4JP0pt8EA1xJzjK6Ta+GzGzGR86WQ54SHG3et5jLAbMZmxEgt6fsTSY//6acSRJYSw4Wl8bc+lSSEBfes95TqbROu0T4fKn7e9gfj790frqbEhBnXx/UBaxmD6PYU/8Pv/pbSv11LYft/xxj1//X9/qJPTpqyMGPu+oudC3112+FlFoScvw3ywHQQxn4Uvy24fVrU282g/f76qc7lR5Ggyyg3hIVWie7JiVRirLmA8SUgTfq5pJFs4X0wup+fo8fW5IH38d2gpnwKXqTjXOIltJg9vznzWkkO4GYPAtq7T8j4zQgoF7LvmzSnrEV33pwMqDfEaHzRjPNGMtKEt03kkxzH/bLmW9Ko3I10TM0Z1UztNh2kok0eYDFisjAibn939gtTS32J7o9TjTmvWMfsphrMX67WAfSvIUR7H6yppmryNPHXBJh1YsX99WduwGkmkwZOxzUKo/QgwVU8AHl8loueIlBNfMEmxoFvI562Y65ZTMwIA8+lNp2Pfbdf8RBgko/zGM+KnkMYWSQ6dWswD+c/YpIpMAzXD4NybF6o0JXhHVNhUoq82jQu+KfbA2N81IX7VMIaLtXhhKi+qSaFkHLStyfGsrXgwTzLDRKYxs8WE0mqmZ8vqcbepkmetnBL0asOVNP/vPubPYYzd5yXTZ7ppCd0PopTeM/VuDaEfy9I0w5T5p1X6gCBfaSc7X4+zL+cDMptiyMxqTauJxRPKeevDo2K8Ukbc/AhASgL+ntcmDqil/jEzA6XKIcTmXBXf5fKH1N9cO0yF8qJyg4/k35+XSbM+6R70iy59BAngcT48WUAbHxNxEjY/Li7/SQdVMtdTx67ljlfd00NAToMkU1+hXvRJgn4x8MFreASFn7xIA2auXR8CzU6/mxxSUA9z0yMilPDsJhIBnz2WYEbv1qRhp0eYyZQM4SUdNnacVFnxgF2qH06R7QPE7FmtrN2cbPMkSEUP4ml3LBxFcY+t7Of/GB5qNt4EsqzaAG76yzPYxHNkmPhGNF9zeR4/6D7O3kUdmUWAWy8OMJ4e3EL925vJdAEI0BzGukFLtRCYqL6ueNmdz0X1uq6klinfVQ87nWfOVv+pFYEdYusPCaifZ3PAkaYP8Hd/cC5HZx4zYyH4uCmuzmFlapcZY/KdNA9vgvRdzl5mlyGS4yy9MW8Y0D1sUkmlHOz95T7s62QgNW9n+gWykzkr9rMwZPv9TivUxG95twDfB/OhxiomzCuXt/kaZrzxHC1I09OTAHg6k6Jcdc1MXGhx/R8DM+ie/t8cH8/MrGReDLGTfti7up0RLDfW6pH/zQTXX3WuyA4vweG5Ti+7jPulWQ4LTGUqy2ZdzjS98ry/EI3lgXm37wzPZOKGCTpz9+Cr69xB6ydGujnB1Hkx/Hd1m24WRg4AWWwU9u64G6nNl6SiBjA6s016MEiRz/cqsxV6pMC5q8kZjqFxFTHjQVad2kbdK7XGXmUcnIh1e8XJJyciHxaEFMFW1HD3e0jUYYziKkE0+GYWX1Px8eDCt7tm2Ja3CgjtepRATmdq+h496Hwb2AGMN9Pvxj5miL69VR4wGP5uxMDNTJlqs1Zh8e7jNB6JtT+7WP6AOVAmcA/8xWPtpeshv3JGsa9kYipXJeYaqgyRp7if0T38FrUUG4OGTpLqAvffc4D2MeUuQKz7Zm/txaU+fTJEZ0vyY/r8rgG//0mxijHPZG/Qkf15J8veHmO70IrWzWgWk3HNTsVai+nL+nFqXQsvKS/L+mZSsc7/xpxHA/aUf1p43pUTWOj363PzD8yan/LpHHQmnsV54MZAnjCt8PEOSaM55dTAs153L/uK/wKD47HHGJODBgVd2LkYhSct3knPe6inrm9eRpAeJH+Z7ZD7em9o8ydB0/KYO6k4XwlNgp4QT6g957euR94pN/yflDRUvcB+V26z7d6IZww23lP5s7H/WjZ1DxYX+Fa8JNkhZSZdfNIemPX3O/9KoDZ5xBaixMjphIOswHW+w09n8Vp3BsK6wQWi41uTYzzjbkzOahB2NeUqawX/cG69lVQ5e8WE7fNRd++UeYro5VMmRBzqhdU8I+pFvsh5X7e7OBf8/6GqGD+Qt1JYC7S1d+7v5Nnkl9MNjdqr5fhybz8pD8gMnQJQ39GfvSf3ZtmKav/bt7fFv5nc5r/pjHqWhXs0VtUoejPqqcCb0ujmpPSC3OXmTaAVz8vxEhKQ1y8OSbbvWq/iVmiZ2GkArWJsDpc0T2T53vTdTvAfaMtyANj0oRlFUoQSF6H/sV5cr9hugT6dbtFN1gPpAllu4Y2zR9I/HblXv9yVfi2Y99kE164v1UuEjQTu0UuV5Xole1RBekdkod+eCfyWiUP92baB53u9GJEG/MOQp9yWHzOasoxyyaBbkgfOL55Z/wtNetxnkuNNhvHVz23cwWCM2me43XHcU9Y1GHa1B6mz/dEdNT6/oDmN6fPU7ukc3wd1nBl84iu3yORaYfwATuYr9HS+6vofwW/g7zZnP6Y6qzsLioUoUYaCx7lcMlVDAjbg4f8uB7Xnhj7cp31hyMPLDp+fti60BavCXL1eSQPIgqAyXNO9/dalIwvjs3YN+3dMNz6xHQbK0zgTKaNPE0z7ie3iwH6ji4D2bifFAklQvw+lJgciop7dkTXPy83MWYKL5m7WQePv36qSboxGS75V4ds2u8xXb5QdO8y1bQbOVe0joIkupGR5LAWFjZp3OTNvDUjj/GH44GY7f3mvq4uEPJkPkd/1RAz99ZLgWdu7zBjU5u7N10mD7ZAodybXTlXBD+AZ/A9WbNy5nDvMXsHbGLQ8e2IhaLX7i86pPSrmKIpct+exhIUH2HARHh9ub+kE4Jc/pGnTVAiT+nIE+rGp5wWsK/oH7SzAes2dTBhyUX0pLMsgb/Tp2hVu3H/wd9Mh2MkGhhPiFGd48XVQbkubrirghX3rh4A2NllguZWPhSWH95I2bTrCwm4TwUW6m/NXt5+gefl/FDY1nfjsvB7klAXL2fRPiJ/sOwlSngQwgPH1vrSz6/245uX5YmjPMsDFjdxgX7gPxieyPZgXcTE8D53mc8Vp4PJg6mUT0sibe/hGMy6Mo6a6ejcWq1WAavMuMSDWVnMsQeeM8l86HjYnjl31E52WWQ8IjyE3KDz320Nhko8wzXfnQqLX38us8ZXc/5NKLh/mR/G52cqmKXHlnvHcf808XKPiVkXsuhr9x5B0KICs6YkpjED8vz7afLERPkq3JMW6rge2bbHdPIVOP8+JzXEFf18eg9+ou+zToVln4Xo/8If9x1r6cLiKpwpQ1yKwq1Cql9m9pTZHIuOn3UtwGreXtA+1jPmzxzBgHh9pwwnyOThqyZbw1rathjGh0Xhvya9Dq9Z1KD9C1RiJGECcBD8G/pvmzxdm7xysGcjI4zdQm5aETPwpWyit2yIqapXi8D0zMIQd1/G/SpRQXEm4/plw1L0unIpwWox9TGxS7ngV2e11j4iMWV65jPu3x8vhK1799Fb7yYF34kr1JrsCrgFnTw/BZUYp5w4GE/HfqC6CRW4ibcEo8nQMG+yiRSYV/YSk7YYqJ4hHefu/waMh59SeN6yzykj3G94CVKZ+4vyvAap9kPMHF1m3lxKE8DXtMTotFvxy+XzzuEZsgH9siYGDnTDhWT326L9KT6ipwntA15NmBLzvmvuCgp58Bu/N8TvrBO9IohqeKaLA2Y9FxlZ9+sBRuMQY7x7sRi3utdBdBY+Wt64tsmj7XQoxcUF/UMxZT76BjHBwz+jMz8Pot/DsQZc3X6YnM8d8xbSvIYibca9zMYCTx+HAMKtNtarXXG3t0lvPZeYyrpsR6Z6vQLAj5yjvZlR+1H9RQKHpX1Dp+Bjv1lLvy9fI8A0J3/wn96pg+953KvrK5Le+i75jc+fH7zcJg3j03F8qn7CD2ancW2DYXNZQ/Ia1wCFMCAGo8y1nbbyAZGPjDRtK/Wvn+qfd39mGzYUWNov3Z/lUFMmjvYuzC/P0FLvi0fBL/qM/EAlprGfYV5QdKZM/c+7P7mRcpEvw/oB1l55oH9XqazXO1+C5yBv0J90+ZgRZzX8rkxC63e4iq6Z6Mbfuz85fiUiV8xyDdH8yS05ud4pczvEVMMnn/yLqYbNIYdfdPAxZmM/MFwpw5/ujx9GUUl+/J+d97ecyf9u3h/7v2SM+v/2WgpJWa/QM1lACVfRXAh3AeX4QnFFfxLKLvipTDni3FGO+YepcK290I7zp2guo//D3bl0K4sEa/oHORBUVIYiGSrKLSC5zbiKgoiKCv76Duqrc04Peq2anFrdfb5B1dpr6xYzI+N9XsiMkDK4p3GKXEHSaFckxrk5jzlx8IE09bY/EnPFcUu+sayrIFKIwb7MnGK8jb6U85bLHrAWiRlEo2Cesa1L6Pt6wOgz8bnna2EHVTTckQe8EbzF49TBV3FemHYkVb62SxBW8+GJ6exGzDd/EkO91UJB/ju15CubJcI29kv04pEpjitiuqNo3jCS4yf3XmN9ppXwUtGdfY6VP+Rn0uxPjZj0J5m5l7dqgKu+HUThfKv4UopojczNAL1ufhOCtUU+5SNrS8xWm0Lwc3mPgOZwGPspPSpLvxKTFM7goZ19KoHfPrQmn2POiGrryYJfommgH2wbA78+VsFKcGSwHpWEYecdmZeTEsKNjf2wdgda03IqiaBOJhm9ftdU3v4eayAGPsPEDjPyWRH5nGBlapTTx3OAQr+Q4fAcrqQJVcN9iMb6KP02Ip+/JN/VvIjp/pz7c3TS+DArOwibC0O+3VjExPEigoz/dY6HiSx4nzMDfp+TQb7Qe/NA9CjHesUeMPJ+4/6w4QRg9+/FeO7xI5BPTDvIH76CpOY2D54pQUpRZeS7X2XOffc+66H7Orot3CdY8TLLe/b55Axx/gg5N+ymheydGOjN1B8Ldo+UNGCgHOu2PmnObuxTX8Gqxjickkaa455Wh90m6P8yyuHf/i3Dxz2SZs5av+Lmxad4fYofjC6rTPDbeC6Cd1joY6+NltmuXQOM9ZlRC6UN81tBoPez+x23wwwE5+cpBqvn3wB1ElPBveoKXW+b3vDkZVC56wvZ2OIoFHiY2JqAAqgKe2+FM1rmBQTbnvXjbnNbR01pDtz5aWePraQFMcJ0W1Vut2EGFHIYYIgaF4L4dCVNI0uMbJdtmSMPisTSy4KYqdfYeJ/KklU40sxZd/vE3WLz09jGeL1RO9YGt1ufGEsbOgXVn3kQXFHbamx2OFxRMfp9ZW/BQXZqYhPD0/L6V/02gIXiE3Mq7qMKNuF4puHcxIj76Yz70+A9Pou3SNP3N9LQbkmM0ynETEETLCp+fGc9GNLnia7IZFqfEmn6NUpKdJUPaWD1yDo4py55NC0bBI81ugFX96KjbzcV4/s5aUCum1/kn+pRcWtxlGB3fgaYH/S5wDXxrUD/2RfoH9bjfdN6IsL2mNwx2tRLIZA1U4HdKmkwlJ31uB80Jw+2IU+QXGOKl8uwjuAXWBq6xeFXBe95UsNXfJsYDN+H4HnjHubQWRHjhQeKn3lrUHyM5z5jSNf0/turBzae67Qv/ox7m+lHArcu7ujstwvmvRQdod7tyTN9T1NiRn+sI08eHNmhGM9BT8iTeOaPPEJxfLNAth9/1Wyk/NmfHszbRyvyoNGENL0vehYEsmmA9FW/GA+ixPmcEzPZj185tpeb0fpdT2Tw2TNCjmzsf5e9I6C33whmxA2Lr69PBtJj/SVGcmh+MlE2YKe7W8x/ky/3+2lSQrZ+Z8jTS8sCZew/15ALwuSTd5W/KVc1OJO9htgOxMTDdF3CMghO6AcxrbfvqlNg0dP3tfdADOWMbRD4oRjrS91ngodR1kIvNibG80VPjJnT31sG5oAFZV0hEH5xCw+WIzHpyaz8xZzyqZfGlG+j5M64ppEH/HHK9wQ5aeX/Zi/So/e4/+vY/pgnVqsIaiMuMdCasf7YnjzVOr2qND/XrvLyPG1hVyxv5JnyZ+Xfw6MMt8Xyg3GVElOdx74ek2X2xkA3r/T3Dg15xN+4h/uyDvmfZ39CsSWPuU9Jv+YOeeT/uk9l5nZswFvJjxiX9r3ydtUCYR6MNThfb3p9kBxq+HxnIZKWldy7Q+T9YarlzS0rL3S0cT7LK/Ld9sx8Qd53sLm+yaOfQmKoBMMWLurmh65anavAkCPKb8LsYn/vm6wKmstOgnPiePbELq8Vl2ry9KdtN/nz7M9YLo4eSM7OR98Xx1oLizaDQ9ANGB7e/z5TSdI/nftj2//893+1loL633yfyiBnR0whBZwfgnq8r5TNyAcwl3s78CR4dDcd3e1w/5upur3TYLT2b5Wx6YibiygOEZ9CLfjp2BNzGx4H9DavT8Xn45ySuSLNcxj50EXeRmD67xX5SuXDfNlY1pCc5RhJYDPm31wuA/3JJ0aPgjz7bHHP4JE8rlj4GjHM8XaKIDBiypm1/az4FslHG9GjxnwztJV/OSwpxtfmGgO2ozV54EsFCv2WYTb7jb1QFK0Fhe8uGB2NB/cWTpxB/y4mCImosWC23ZTwynryYYoiCbZiXXqonhcDQ6mlmIQdxWQt3RwMQ7uuvPOW/n7dGT3m/thzUyGlh1dATPLXfSqDaXT9+maH6EbdldZIQ4yYakuLctCpFbzpLJRgq+kn8klTjXL03alBu99/6Cf+gfHs9Oth9xvrCu+1SvAuQD6jHHs3hIpCa+KyIkZSt/UUs9s2YX7nkbVtrYFhHsCFeSeLPm9IyIc6P2IyX5iP9ZiEscbhYUHfx1GI6WZXx7CXontirvvpDdiXEv29ydfg3ja6K5DmpCFRpP4qr9m9JOis6QELZ0o5UecvAy4BMaydmh33r89YhO9p7NHcFW+BP7w0g9cbZpieXZPzWVPXsJGjFiORJVVw+voarDvnaM/ZwxL4RTENdvLNDbrl2av8b0g+LDjMKaeJImlcnpJmFcmMfGdQfwR/KxCz7SfXAt2TPgjBRYxEuHukSWHm9cx/s0kH13bYk4Z+OOc3c6fACbvxHKuQ8KCsAw3yen3C4Ly9C+gZoMC2eKZo5MWU26+M9zR/Lw/VyKIVYVQbjQlytcPj+retnMXj2zFpvfDQ6kCp3Gx/RhZVZwNZMgBznEah37OXg9sroZXbeF8i0+9TtpfrArhbt1NQLeAlYqNU3LU/nJiOxJniYcN5sL2oJXSs4riLtKmgB9uvxBa3jYKnYaswe7OxNLWP1js81MtdZZ+Ei8KuySZGWG8PlZ0WxHQPt3rj8dkBt3+ukrH3dGGjOWnUyllf0WCD5J8oZ88u5Fm0SALChR969ZQ81IUfa5iGKmmkNhcFf/BlGYYhKNC2s5kQwHKiwC0kBk3l7VwINm5HGrx/3jE8L2XmJ88peY5VkY91tweBR2u5hNt5SmLrrAYWPIS1Qgy81DBZWaRpvy1p6mUxnikRwlbgeUuep92rHB0c9y9FgUHr5WURgwTljPFT8G6hu5MJyiRfEoLe7kTQj7+KmH+2Jo9ovntw2TRDCsCv4NWvsYev+tthKFQ/5t/34570ODeQq8SQXr87acD3U1rvwbXn/sQhRoTHnDzMaew3GOzW5BGUwEPfSWeUvybTHu7R74aesqPvvy5TDZ7w9DA+1hOB/2Lb2K2eOuARl0Ll2XaXQbFIED136CieR08ZpuPeAAnp+06mNE26MVsixiu6XnwTw+7Pqw8x6EVivieYHgw8OVN++9J8FIMpQXotQkwiW6y8bUi/L03yGJ6+mArBgn0imO3uX4zyZMF5KXekydtAwSz+fRm/yKsM1FOeYhH7d8FPwiOCsD6eMVejjnuhQgzEsdAofz+IQcOxn+dVdU+Y2zuBB2auy9B85x5mp/1M8I93Q4HpVx3PAQszYnRFbqG5kScqijeN5+26ImaunR6TTnsJfL2g/E/2jjwlgW3l38YzTLuxfWHUzRuB1rgmQfPOn+jlUsq91qL1705mBXICLMaT38oDl79LTC2yrMEnJL2xsVHRaXrKR01AHix4jDVMXzHpxfseS7AXd2/k4njmyPBp/KuP/MLInlL8d5M5jb855iucBcIfphqLUGM6qWoeFHCQ/uxR/4upDNTJ0+6Xo4d+tHfmD8Pd+HOfak5MxX3/Rfn/OPaT9GXpTPmpifDPs7/59VNyvhr3R32GqCSGD8iTn7uG9NCkfF6E87Pgu/ww9vFg5DHU05nzyUQy/tSnWu78VODT4ib+YapFsr6y4MP2xLCXbv2HqfTBPmogWW+OQVLVjNfrKIKNJX/Jczxv7F/uTbNerv/p3B/817G/xf+kZ3/3p/7GZPL1mG+saw2uafckhljZlR8r4njO4EYa/VQbipkoQXUSkY/JzN2NGWp6l+CdTRx0sriqePV69LC/PMhXnC3yYcwnn6EM8Rk9zSKOTpxWg/BtiphQduL+jj8oxljvYmGLMfnESYUw5MTtKJPL9+5j/6LC3FJOXD5q0kSJGOo4rqEwWrWkqQP52i695Jg+sqbilw1panCezTBrkhtpwrJtwZe25IsppiovyimGr9UkwySHlnmuRgyWw1PAk/HaV/zq2gBOle0wfogz5iSCY0C/jPeYeEdiolXSKnAfBh1TY6Cf9alUwjsqKaeOz065a90M8G7thHIyPpj+NhYanKXZCb0quVR+nt0jCE3zSGv0cK/44nEnH9K8dugLw14IvrWjgaEyGn8Rdyy4rH8GBN8Z+biiuXLP6lqAHi8OugkNtz8VyffUqfLDQEbyVXq06yFLvSnmzuks8OG2IJ+STEL0pa6qfGMSAXyvF2t8lkrXPzFCkXL6zLAn+/YguPbe7sB4g0C+fnWsvFkzN0Bdk2932k0v+A/nlQH3Twrm39uTB/Im6UBrtkv0K/Up8EMS03zItw+G2zv5RNa+NNI0o8VCfJ8ET30Ss7wPJcVDGYXcT8Q6AqbOjvbqtTAE/vx0GdsdjBm6b3Qq/xjtEM6HpzLet/wQw431cvYy5fygH97M2+akkWEwpe83BfL1xrulnD+70ftvx4/gvUKTGP542aCtiljxnnklzN9RTp4gDXmwaXfki+ffI83f5M7c4FhJ4DRFgtpyP6ncZcNrUKcc8PDdTLghU6ZUTwtrZg+iKVe6I1iyOtXDHRptK1MOyz6gTprP1F7vDsRg17ndsdBkKrLnsKmc+9qOmC7syWdKscrwHsuS2hchadhSvgp2uPzJIO6Yi7mkuIL3VtQMKDfu0Gzea6Z/91+NSdvPzBZXy3WlbzZmq65WT8kerg+V0RrqDbbbcR0tWDCONigi+wWvHI/QqMy5nM8y6yZcQfCUjWBPkm/J6uKyJ83OL8z3o6iFdTa80bUvFJ+fxdIDtf5wTHRNZF46lTuoIxofu3uSpgdnWYRM/qWYRjVpanyTPdCloCKmcIlp7vePRuO/SkiDJWKoq915sPqsEO1L2/NAH3usp8plh8HyeOHBd7cEEKaPOwZRcq98dj2Sh1mOJXrlYtwv1Iz95FI3Qru9idy7zWl+bzu1xKTdL4TANowaGBakUd5p7AcoTkqYGfT6dDajeAjDsTfKJlAxtGS6npPxRPjKuY6ZEz24z8UTMeJtpRMzjb2jbj+jheXplGK06VaVd/uQRqee6pJnONL39+2iA0yI6ZJMnVN8xSnAldN4ZXI/qfi6tLU/TLWbksUIwimNT7aybHSW4x7tjfSg8VwPMbo8IE8Y7k8dzFc3iZhg8608/T0BkBqrI80fv9/ikSPoWZOj9/LEyp9rJnmY5ulT/luOz74+EwMcvh8r8o+1JNTNdDxLf36jXRoUEPWrA1jtfrQehpDGo7CeGbxFYqp8we9C0BWxAX5mFpjO5x15ut2phFU33WMeeT8eSFvySJenq2GkbwXmb9SxVwzuCbuyxbi/65bKEF73HoZHf8b9diCGtk8qja81pfEcVqcMjPnkSwycvIgB+aME8byz0ZvuTO4Vk4cB9txEzIQ7MdXTlCSQrd0DnaOeMq8ddAOOmwkx1SIkRj8sx3PXDelLvCHG475ITNhuky2GxapjvvhKS1gfLzXyzH9yntGswfv07ggTrzTeZRR3EIj9A4NiduH89Z23MJt2Ao3nxBf8vRtGFCs78sjiq2been3o/9ynkkK3YvohpHgdJj6tn3zaVL7+vGt/mEo4TGvSvzaM4H72XYySzZl7fTP2gx3vU/X+WI9qviZP+0zKHPl0VXAvb+nzfy9iIveUnbmvlIsSfl76xvzanZkn+G30pz7Vgjcpjd9n14F0MbndP/iF1qMSlORhcIlZGDSCCbuW9LK+uWh7X/LkEZciGO7dm/T1Xf/re9TXwj+d+4P1f26o+j9R0f+3THVo2AXtxCcN+6xYBE2qkA897A0WqLeKcti+I83W8pr5q9UJVZ764R+mMvf7Qwb9/HIin7W4VLxYE6NMluYVs29MGpvFEWlS7UcYp954zmpx7yGPbuQThmrc875tJYAlnBD1DWmcf7jW0M2UGINm9C2UPmQ4TB4c41l65b7mxhF87maIXOuIocxBk8EztrSm6x/5CGUhIWz6WYeUHimGFvPIgEHbIvK5Sgxxj0IZ3s4uwPAg0fvzr9TDNpne8TT9QOXlrw8wVwin6H+rXnB/A7bgNg7loNmlpBiM7iX4zGfo97wUvL1wkCFv5RDj6SGofMoYGVSXssdimLWVtTWbDOJJzjBqv2dixu6uwK+h99u79CYEwvuOMPPvG8ohOjGU29Dnxb5wwcAK1cp/dkML2ulywCQ4lzxgUljDbvbWED/2hQWzIuzhGY/P4/WGmPhoeDK87uWAbnXPKz8wGxFWpm+jK+JF4MltQd+nJl/lCdGF+8VvEf25TzXN93vustkGIFGVFvM2OND8WzMPos8J0D0/P1WgXhIR5p/bAkNcEJPa+ASYoz+M5xJH33daaqBvbg/0vdOL5qt79hBzMUa++WkVnye8hKaWffQsmQv+ZyO0f+5TCaRcnG+NdcuacY8155bFvLdHDJRMzDm6eUkalMwph/6cHcVfc30So3bPElTTNbFIlm8haFmkwVSmnO2f929iTk+WoT71NB6CbjH+fHAJbNVw0TdlGq/zSyzBiDY0vjejEWz5ynsI5X2E2iKZMJQtIYJt+Znb8vskCVaZG50aeNPaXg/yojInw1tSn2drSXRiLQQ9HkxNzRarpy2t5tNKX9W2wlLtI9rzVpxUer04G2zjfAwKp7PCcTu8JFV+rnMsDONaIT9eyaMoC8R0k7jcdyyVPM1tvrbF/rQUrHT60dTyqH7s9W+gz9ucDVmd/IrOHvyzwlzONy3bH9MNmsVZqVyxQIUtXO6gflEUAX/qt2NWq/b24rSQmfmxLEmd2fRNo25XMm/ykojBX48W8Tg0LMgS0ozTSrXRz1akoVMnK4Hbe4r35CtUXnaQa1B+H/Is1l6sgiWFP0SwOpMmr5dCsH69JajGZ3dR8yJNnf06BY7200Q/fn25rysJ+eryuMWY/sf5ztJ64OM5Lv9hNDwoj0cD3mFCr08TYqhLZpAngY+HHByBexvnrUFVBxmmx+m8CgwpQ5gaQUoeQloyz0hNBCVaeWNfhw8LGvdEmuhdpujKn577W+GpwJAuT5iVw4P5SZ0o4L2uR3S2v6/ARS2rwW+ICXkZrhjf3vQS+seH8ok+1tsiAavBvDUV5sl+zvjZ0hWI9cZBNM8TFnQTG3afnDM8zBuBBe1Ya2B1uZKnCabkKW/ZowX77MdoV6eW+/L6WYOjLikAWv3LAzhOyMN50xcW02zBfdBzA8TnL0NnOojEqBezg2KScMovrch4YU00YM/ggkWxngj8LHwMWp9ryrfhfi7wh0PjL9weU0wu8KH5004RvBI/wexj3blnt0cNypCYKtt8xr4TziqDYb3fYaiJP+bthNQDK0wOGLjGr/Ie8rqFV3NyMBK3Mx701loipimIKbVmxvxykDNw7+oJ/aL6CkH9ps972vEX7ZtC+YHDsoTz1CeIuk9M5rspMd3imVO8xVLDfSMhj+x8hhajR5eyYN2RR9NqIstiow2Vx98rAxTzXVC+0QTG0xcxmX4mD5Zz6FjAT+QB8+2yRvx6T8Zf8VKER0VMFcvB2PvmQ+MfHsQ7jZdD+XR3oSmdl+34bPLp/72f6ljHCuJmWwm8lcIOxLdzsNe3oGKmxI4KrO2x7nm7bJgnHQ5/M9VyfSL9+cZjr5nJ28Iol4rKO+xa7c99qgVviam6BXn09NcmGNfXgvu701yEWAAJEY0z5afJgvTj/HpihnVB+XJKHvoPU92RGBMmtxqq58S3F2fnMp5Z2Gcga5r0h6ms2ZnWk3S4ISYLgzx1otP6fopdhwHJQPUv96ZZy/N/OPe3EP6zivrq/4Q+/98yVXQ+U87xB4sHy4NLOeOu2JiohcZ8Q7vKsEwhwvwsXMhHCSdNfZ0mxh+msoZ63sERJ9txj+aZ8XAZUUyuhhBzPW0Z94WFDNOtSZqevInT8/pAaxL8GqPLpOWBKNEcNzpuMH68OXH00mlhwzuKwe/uxD38zD2K4d0ReX04C/yaSi1c1djERGAUs+1DQ/iAT4xw5MQIHzi05Ivzcjw3Qwwn38MWJrlzwFzVSmIwm2JUWi9NdK7jfa+tSAw2mf1iNH9LlQfROQd2xmpGjOZ3zNl9egWaAT6Yx6+CfJYVEKP43QzdQ5QLwUMPPZjl2R55c3er4BrzGlCNLpjkbctNJfFpPA+1REwnZxXf5A1AF9RLTG81xfikIV/iVnsB2XnKmG+teoCM8xD9SaEw77VGGW5NNkHHodQcfC97GeKilNHR1nQ9jRASAz01YsrTxxYC+eop0HcZ5dTEiXnwVG8iBJt4j+HyfK7IJy0AdreSNGWyHrc6HwMZuDTodn8VmeC8M1NmnlmShtxiJvi49jx4KZMlxsWVfOWenzQYQmJWe+rduH+vyRcGr0mD9rEdGdWn+dka+QXz6vWovLf99ODwko6YShUZSdl0JfiZPWmW4SP5xFYV/zDVRM0OQvASVj27CmJGzBucquBlVB10uvNCT389BL/0ljVs9oMx9t+6U84KyWd2q/kWfX394t7tRPMvt+8WbSmmnG0fDaLciXGhnPrRmZ/eGcJiaVC8JA1W3sbmLRiLdE8imTWV4xhCN+5pDpCVE7myNwuuwWRrPe3p9bWoLE3IQHWEZ2LPw0Hk1qufeOqjWX3tdcbmzHw+u1ZdvOaFLVQJMUvZfOj3tdXa86hcC4bz2ABbXH3Z/mrtpsL5KS3V69LOsPC9K3dN9dfDeXU2MbV3BA2mfTVgqV1/dr/IJWYKktmprXJ92gvtPfuLqUoVfkltT8V4w9yGljK7buaiLS47+jkONiXbVCE5oediI7hZamfsNQ8qexb3S2ZshUJTzd4Ze5K/C4Fvx5qx5sKpMFTEWvDm36gHt6UVyovpIHini2GQ7766WAT1j+J0KyMYs71DGhUKYw9nnV4f/hJ0pbck8MvZbCFdzx3M1i4xAp+nHUSvn4bBfPvh/KA9IzCVdo1FCJQfjqBlILyXOYZXiXz09xdJcNCfRwzyGTHJY6yDfr5ebQx10vjABlkEP9kHmN0z0vRWNRSIPIsYr1wvBC/e/HVub2+ThoidEHjbVQmPu79Cb/6g6yky0tjUcU4Ye1vyBDv2kMHJ5wfMZs23IpdETJBspjGmv3pZBelKz+B0o8/3XjtivJ9mZXD4Tq/oXuSZEFysFeXLeoro9a5M8Xo4/81U2jb+CR5ssrHWyo88gIsd86XPo4b1WBc/MrWWBcmHrm8n5HNM6/HZ3HSdSVB2qwemSrkgprNMDfbjmQG+NAXBW5VvYpq16tB60QW6fokYTJeTEsmeTKrATwoNnNO5Q2fvzjl/H1+03m1zQgyw/nD/oK1IY0MnpvzxvRPTjM+Kqv02x5yYh8Zr7Dn8SeeAGd/T/DuTNcJKLPYk6I9fxZHpNXxX9H3xEcwYX1VrERSR4sM73EWBn2w5glIb97jX7Cv4r+WJmOC3+2BaeC/GF/dHBr4/+ZupeBzHGtSWaWF+T4ipYUrxh9lwR1dxk8pj4Zo83DfPMXmNZ1QW/GSAX00KTA/2eAbiS+83zmPN1Ff4ovjtXhFc+rjCwJAfxERGTIzRUD5x9ZwYNpZi8vwOEnS4XikExxMxyfNVf9C2BY//qfmpbGCCee1W3Esb8qT/dZ/KfEmSND6rJc95n9zG3mOUX/8697d4dVUVsN1CI+YbdLQTMye9oXQCrvLQbLG9n4U/TFVvxQgzdUv5/TVvWlj0hojBMit4YB/DDH5HocHC/hWcZ9vo71oKv+GUcW//u5UQREvXnp7OdP1eG3hwjYz530zV7ygfs8/WwrDbV8y/vyKEc02e1dY/9b9dR10Wlv9w7m8hLP/r3/+kmp/J/jUWEmenytulF8ppq42MmUy2hwvTiwyTRl9jEpu54MnmCtRU2m2I68uaWcJ8hqCVSofR9R1XvIzvHXiz4YQ2RHXltVvi9GjjU8z9rmkVTO2ghr4dIlpDh1vlTWVinsP7LFIO+SLzlF9PTNW3CmaTYc94MhCHX5tujeFXTCpuSfceGn5TKIfp5Gvfd2Ikb0UO3PGPGTFX0XTwfQ4uZkVFzGOYewngNj5fDu2s8q46MaCWOAyzaUiMWCxojRyUgsgs9hQW4CKV2L1YvDA2s0ZwPXHjQVGJlFMvelQFh3AXwfYjFxjnv3A8i91ocOq5iNHiZXF+nhKTdqFs/WEqQ//WlJN+2Q0dKw6FsQSkDIEDlCP67sL4/Ter4fD7VHhUFKXyVp6dgX6xDYxxta7ct9IjhFl/R0+9h2PdYWK0syTesDjqEfOzz62F0uo3mF9MfewnRczimT0x6SnxhCDqvRq2ZSahZ4mJwPn+r1oGtKbcfJNwLxFvlLP898n+lspWwEUpl2xy6HWktyiUk4lbwPWWL0ynxMjBN3jQmtzszpjd5CsPSk+KSGOcBO2rXBGzRRr5rlMeYdiElKNz/UjzJbwk9LcSY4GxJUb4zkIZ7efPEPxWpPgqu9neloRux32JL0W2/xqkOcVszzlsXQr3mz+O96Lhntu2HWwe2w26Q0dM3K3pZ3E3CJjcgrvA1fSgADvMzhjitxV82OgiTFbGWFe/JY9wUX81CJvDmpjvaDLP8H8dVMN5fLZ7aZht2Yw0bnr1cMdVmeNtRuNJw3S1v8vZrDIvDz1Tk1/j2rNv9xOMR5+Jaho87/aMrpyb4U1Gtd9aob36ZCtm5W3eqaG3L205CFfMnIHVq3tvMrMnq8W00tcT3VDN9Dv2a+RX5gb1tYXKupPGp4JD8/u7AhSp+7AFnS2Y7n4nmiptpjd73j1Frm82uqQ+Xbewv5OnLBiDcQYmA71+MDX6ee8Qw110QUUrOW6404VnZDvxmtjTz2ZeWZfbu1P7aUvxO/Ez0pD76EnUSY7pta2YF7cRQczyREx+3fXj2fKXCPp8rmPkOL0QbCv6WXsWJ2LU71B5upVGpIOWh5kXLzifvd8IbfUxkL/zDwt2jR7BdT1V0Y+eb8bVAzH6Zxb1GB3OOeOXDS3XyfkSoZ3uKZ5melRDc3F36BwG0vS9/Gqhv1pHjJ5BP+6XMSJYzKyRsSKh8me23kJwchFtMySGcPyMmPlK11e091flqzJ9XuAOM/Ta8jP2FCdGt0TniC4X27HfYCzB7e4SM+jyl3tVn3lgj/XRouCzZDwvSKO7/ZM82foqCL46FKNGjf0ID9KsCiaLhOJ1eSIP+f3K4312W/lz7o9Vv18VSLdOg0Kj8fNPEjHLdhmXcNruQnRai+K3/K6ykalmiNZ83I8adyJM5WeL0XY7F/zq9lagzfcxBi4K3OP6hOJV/BEStDkxrRnJMnSDSvF/u08YXz8tBYb28MIiGuaMDyKtB3E3kTG+TT80v2tiktfUJ89svRohcH9HBarjWE9JO9B4MZ+YSzldGQabZqiC9yM1oIDTDuOTOO5HC8Z6XPOnjel+KwreJV33oGRPRMIBka4/6zyYto02avy38reHxIPUmnTobeun4EvPOII5I48efjeGEAz9EQAv4zlQSWwYXzZRB+H2cUd7nic8CKZrBYrLLqN4mA7ML640n9OKGND15z+K32isEbqdTTHt568qGB5rDwI7vxIzjvvlquexAxAeT8xKhfJZJdD4lyZ5YC+dl6QP6zlCcpTIM+4/nPHH7BDR+s5mGG9nV6Ks86KG2r9p9sy0roKVlpoIv49P+vkLyQOcP3MZBH9G6z/YEcNoT/KsP8EZe5IfMxa8r8RQj7t5sIWFfyYPuhvrrB88n+JBz5lXS3vSlyQTMenPOfdezwXF2yBUaKtWXvkOUeHftRTuo56dZrfo73N/SlFW/qKm64d3PcPcL4mprGObQef7BuarzbUKHlVkQKh3FE8Q1owTj/2LNT9l8Z9qKSyE/6hORf/5n8RU58/+hsrtt2deyRSEj1Y1mEfRlDsO72nO72lGvuwZMk/sTopaPaQKEyOtmWFEQk8aKrqYrK+ce5Q0S5BiQ8JgltIcVxO/h8dJJO4nd0w5qvANMKodaQYeryxQedNDn9sPdPCqV97hYLcgrNMei0etsmCu1SIs0q7EfHhxgSuTgDRnrTTomy6tMUsLNNioho/8ufUrvkl2CiyXA8NIEsMqUB1iPmvtXTHDTTCeA6TP9yXpixEfW7y1RiDC0onnI1OtBXsSnWpaaekFEzQugj0rLWBPGhYsViuXmEpkIuwt6UCaPHcEf0MrErQ8JM0X30cWKNYlAq9MV+R7hTs3v18yJlKl2MjZkt5v7HgLoYcu5tuQfAsRige4IRFQbUOubEf6ZCzqminq82HGnYl1jqA4ypSj12+X+daaFNOyexMDfe8IAa04BcSX8MBI4HvyUY7TAj8tljg+diDf1HMDlvu2IJ9XU4a0PIhg6XYextOfV/H13Mv+Zqr3bCPYX09XWM8Y+XhVXjM33bgG5dRJiqma1TzgK6LPdZ8j+ufxnEqxOETjuT3SzCsruVc741li7WKhf/Xqyr+NObJuOc1XPlO4F5kD+cA+/WJmXzUhEA5b+MNU84KpPNjFbc9myWaFBR/vGz6yiwjg+TYmZ5FygueENF+pd8Pw5FMOTNfE8INwq9C73GuK32rXgTp9++hpY05+WjoAWcMNBsMGBO5ut8SQc3t89vw8Mq74lxbW6QYwjOEm2POmKsEIEo5GLK0rWy7cFqThV9jDPRArI9y/PHV2nBv2yr71grHsjVbdTIvSnqeCwM2ayZq6OLiOvZL3y8psV2akojLPbfE3SIIZs0+miv5usOVzMeG6dF1JauauY3RBuwgI12sJd1nYY75kyH04qgp8pd9tbIM4rwxV7yQVD/PK/rn3X6VvzsR4zcmKbXlzk5lh+dNezV9FY6+z21ow8GS1qtOzDZ7c3VQwjioxlv1KYlvKnBnTE/0dqT/onugbQlx5j+/dAIzfAbrH4UJMtGk1eOrqBh3OvizIS92D6jElDRHG/Un+5eVBPXdV9DyZNLPonhJIl4+J9mk9Y/4xyiQoFsEes8epE4JyeMowi44jU29elWfYjx4O2N+IgS60nsOKNGv/G8992cnYmwNIQ26z3waz9bNnnmutDUjDhjxXP/1wb5kTI9w+c2JioRwofsY94u9irE+3X4mcr6cGaS586HqX9ZPxyWLZE6ebX2LAsKs8NV8aICaDhnF1Jo2Vdw9ixOQDGKyHLzFXYhjwWBcBMYEmCUEnvxCeSaBjkbVCxU+/qQZp/DljPmEzFmykpIddfbIwFQ2ZmPg4leGv+lSK+vkxzysMWg/a74Tue+xp7qweGUjONsBC2t6rIN2eIlhVExGz6+PD+VfoOmiO8zv6h2ZOnndC4/m7nCJiGlNg/tN6Z+PmRwuLVBIonzaZCG4+zTGsiam9uTWRQXuHT4yqZCbwWaePzDPWuhGfb8EbnisNwjaO0H+tiamQvB3A0x97Ircv7uvNCmE+XdH87q8DMU5K43s/NgztX0mMC/HLgMn2Z6HbuWIVKP66A+5YNH1pQeOfRRnlCzc4YJYWX84/Fv29y/T4Qsf+PQXPvRwp/1UxmZ7Dz6iC44HyRfK4kafy+E3gh6vWQe+YDbqLOGFem1P8ROEspfE494J/3CQUn90yQ/4rifHcegngu8cJeeLja+xXqSMcd7vLeJ/zwQPpvmzBFfMH2psX+cXtJM7AX7dnjOaHkvJZO9fg3GYPTIadywI9vGfqKus/mK28K/dvyaL835kKm6iHuNmpNL4fyo/bfSD9Ofe3bCRisOV73tKaHgAdJiW0noOF/Gc/1bw7nen1u5DydVDysd9nJnivQ0D6mHczyskRMVP5XXgQJt8Cc10l5prRcgTU89JenNOUe6Zz8/4wFU3SWeDVkzz+X0xlO7M7M85TzYDFNye9NdmVcVQ1DUyM7pRf2a36l+uoy/N/qqWwEP8f2aP+311LodPmDHeL55bx2dGSmKTeLQyLXqyc6rLp4crvm7GvODL+KY69OmXtAf0pQb7B8yvNWaJLmHa5UfmRVNcQzCHBLH9TDLUrTwGJ1AHzeUIaoTm8g3OXLSiG3LzyxPimQHm6FxiqSEwwzT8Gs1V97JnKJxVurFqByVzZkS+OTc7lqdhDC6WOXsE58+fgESVcNxJ9XmPxoBUZwu5DayL/LsnnH1ximNfQHjGUuc0990SfP5TkCxL1S8xFdk0Dpdpdccu1WeXO+NJgj+8mwPC5Srg9eXURC9rqhbGq0prfO6oH2/Deo/9rdM6t/CpCfF1TTmY7VvHdoySfdKsqxD5uBPMVD8Scs7OEPPQMgb8exChkgCcYTZ1A4JeDKsOqzWUSv7Gzpzo3enLDzQVNVfxU5PUmIrtuvgsM26vBgm6vZqRhXMDAudDn61eXGKn4uhidXUXwirJH+C1SYt74fBT8eUBM8m1r0ohlaAne70XXm70PMqYXZgnccTn8zVTnThYsqI8e23yIgZLzUxAwChUZfCWnnDfIxExhfPfg8ZkpiHEeMS85zGSwn/Uavd81Ebyo2muUs46Uc/3wyny+jzL4/XQPE/aUmQN7rKF7pWfMplfgfr+l8YoD/2AvleWGfJxwqImHhdt4zmjCUXP7Dj7FljSVxUXlD+G8BwLtEzH4OWX+rNxnEFkzB50uLLl/LMcanc6N4uOmVIwHp5MHqyjtsJi/t9xrlkjxfL5TfB0/IARS3Nd0vRXDZCHdKjdVWATZx3Lw9HDWDCfs6oE7X431ZgSBmY2SyGruJEd7WFc9s+7fzlPL+SmiHPf+cRMuuqTeJh/DHmjSuX7YvRW1l4vIlvdMonB5Tw31YRw7WxB+cmXBNenU0HyF6JevS2WftioxdEfX4yc3uwq+Lc3fbvYhZvtkM269Hkan2ovkbE+keviLqUAd3FNg999sxfT8R8xWLn8Xe9hvVpUxP1uR+pHnK3vNqmll1G0hEsMVvj0pVuN9tTqTVdnJcvLJl4DzLh/3YzxiC51JcubeU7i3QKG8oPUSdxWPz6cOLvVsiZFqdyw4bpMOrMdtgSiFb+Y9XycEVwloDlf+T+ALvYtA2jpT5Pb7xflqrCc0tuVEt3k9Kt/QSVPFMAsxEpfk2W6/hQJBeztiLJ9JIzbqgua7uM0xc29j/zb1WcMMzDnGAxCTYb7WwP/4awxe7w9psp6Qy7mtNsRYV2KYvFvXoHwv9PtuaMkTZLE31o+70/UunwJ/MkmEp7g8YHyu7xUvf48OFmPNWH+mfirPuXUw1j7wMHO+EuW/i27AV0iO6P+1P2pznCrwuhLD+NZm7D8ZrTowFysDPem5rihtf0TIt3dA2EbEIOffS4Yda44YeRvSfPN9jGDf5z5G1+udGG6z8uCqxT904P1h/PHKWvD27g3TiTJnxDCGCEaRUOLqLjS+qvOm19/HmruP6ld5k5XRgWNfM4xnjcy9w8MUYX7/PjAmqOB82Y6b1L18Scw00HiaGjGV5U5CzF9aU/nxLqL1nuUJRmC/GF81KwPaVbLFNFOJYVJYA8zWxNBEdUPlH/YpebqraqI3dUXmfRdpDU08J6jyO0Hww1VGzHNe7dG/E5MTExIDLUXnhcn3/qy863jOL9tsdcxbx+A8/4yf/1sSUwnRreLupaVsz/Mb5tkQC17rnySKt0mCQWOP9ymHpwKrFXk+hM8g8MeXmPCjTmTMj7MX83cZzdfrZZInv5QP5n2qRw2GZLYY2fq98ppkmYFhyCkG7nCu/L6bK9DMpAaLyQGroP7ePVXKe/KEqnsR+HUXZn+Y6rc5XQV9sok6OAyTLbp6UlXBRWn6P0w1nQjkAde7uQe581YwdVcReUTtLv25T7WYF4XgxS150GcvOug+vhn3J9VNAlDhi3GZppWvAf3exzTB2L1mzF9cDjKcXP9sLw/kQTxH2xl/nv0JT+fMfavfKzCsvSWmsdFUurImhrPV+IB47i5VcJ22CkznfY1ZA7XwbzPV4p9qKSzE/yhOJbLt/6T9VM7Vv6JyWkkVdpGRMVn+vPGAZsfQ3UyBmW2h42aaHsl3JI9OvRxfHeJLrriZlSWt4ZN9RnopMdEZXRGK8jzFYj3jzFOqXwSHupIQ1+qp4vvzjzQXjXjs7RKwYK+T1wn2oY8hfLbMH45ZxLjztTGV5HmFW61COKTjvWvZOTA+3TAFZs5rwPTzNBgfvLF+z3gfja/uB2K2sRZBX/UGxkV6qrx5d1WgE19fDFpfIx8lqABKb8sYGiuHBQdgxBv+zUaQgi+z7clCZF3xHc8BGSi4TF917PFbjNe33FOO/JEmG/45xqh57zih4gWBSasGt7fThNuH7NMx9Xu2aM27TWXNfMxgulhfEMsXXb81oAgHNbyjG4VYeffHUIPs3lo8xKcvd4JLCqyRA8DjkLQc1/uXxEKbnYlK/T3zo6qU4XlIUwyP2x3llC1KkEW/FW5rV+K2uSpEJvrMRJsvyADdOiQGSr8v9A6iJvCfv/VgWAp/9bo5Mn6tLy0cz5QjFuZWEqz6emiZZa0dYjjWMWd5+ZLGnJUVptsu4Xyodz3ocXvD4K45FYcBANZiWWDclh73527dQvboBszF1bkKnBlpouOEW/R9fSbY82hTQyIfLPTWZ4U0wtz8fZ9q3K8k2GXm92z3DG1ibm/GnP3dzqC7RcSodz0kzbnUMsTKYUDPYlzwlK4uwXodt5gtjFjgdnetKQ0ttyS2j5Jz87GsofzpMSbmVRact0weQVwsbIzTGTGo/aG/fzvbKhZFd2O2NtbchLdrIzsvVwLu7YsMSe4GtkChy40sX/WqqDTMlvXzlxnBN1PUuFE9W4g/P269lZdEjKSe7FmoLCr9I8mdGutJSL8PFoJ+PH9A/Vbbzl5ru7WgR99TrV4VYirb2124jUfVgNUh3aAtRzbzJjoxOcqn3P66wYwZBRiRulnsM3vWVf24n4re/1idfHsZB5Kgf4dppD7KprDXfras9GpRGCrZGdFetN6ksvA+LVV1qrr2bzx7br77rlXFg2ZTvK9cwT9LPsKJHfeI1TIlRqF1Ar3hdJh6l4dAvngpQ6NPOvIE49n/3I4l0Br/iam6fwiBd1mWEHCfGOzw+wr+pko72C2PM4zn6YP7ZnYUQc/GenLB6879jSj1MHvUB8yUDRd85ToT4SbS/AXJkNF8P+nzf7h9Y/w9EAPBJ6bXa9sHFvuSGMlpieHUn/nBeHIjDV3tlz1kK/OH9kv6Mt9fPkWQKnNA1z40zDue6PPk+4x8//3XVrw7Rh7MLhPS/EggppkMcQu59FHo88eatlG3JgY6Fpzi5b2ovBNLNajwSp6ySn+C37+JWSLll2Kc6SIPpGPSgsDnlD/y5ZoF674gTzDup9K/y4E8WfuS4Dc7EcOt0xcLvq+HB9/G9zD+nBvBS6aJARcpHtApdu/KL1ddCcIwJw20jRkxYNsRwwZjrYJp/uNBKr8NiH+/Eya714/x17ZrYeU2xBj301rws63Zw/JQtZjVmxnzNlNiTHY3JfRO/Zv57mbs5UWxg0lVNjx4Ga1EjEhM5Zf8KQT8Sgyke4GC3nXe8+A+f8pwl58KOoo5cN/4nnrYnn8GOjLpTHAq1iVU0cck5uqEKrjbnQa5vd+RBzU/lb/7PQHyH8VLYh2ezH99jgZs2/yE4aIzuKfdIglSNjMwmUg3yieVVsM98msszp+Yxls5kYdNLpR/t5ueBdtVLMOiN1NimjcxXrKJibGUxxrT+52uf/kh5ra+xFSReqN45WP9s/16csewH+u036wHwWNaRhTvH/IQt86XIBSgRmeX2tWfc3/5gXQtmZYX8oCzhUeMvfz7PpXx/UiUv4clecw7/cybZ1DDMIkDewKLK+eyQozGft4C/XwSVIEfheKfPerDIyCPePPuALaDNl3PPBU8V5l1sMq9O45bhnmg7BcI46EoDDd7Wo/l+yD+qfk59OuY+0/uw59zf1LQFcSoJ/K4/ok+769nf6Za3HtYVDfAUN5emO/9iMkEUkVMklVNernXxH+RqaR/qqWwmP0/skf9v7vfXyETZ7NL8eGu/j3KLLAKBdmzqyp03mnGvt/4jBS2rOLqLK7V0gpd5JOOOD1gtgeWZ2vka22lovzgjLX/X1d0XsxggWwpIiyETYGhlIDgSRZ2cCyZjMnZswQ/crcduLOK1uCzlAT7kiU9EyO2ITRPe44X8deC8VhQTrNcYq4sukTgLBcRpmy7oxy0uyigOWcV816j3x+hB2ju5x5d7wCCX6/6Ekx3E2J88FRaQ++yBb5bV2hvg5PAX45D3L+GCZ7SruX2SZwDi7kw+lSmcWd1k3r2mOobzApREbif2RE0b0a/l42NEHwE0ujtZDlFy3z9BDxOMo+tLOuHarBruBk2tgbKlY059r6teL3/ltBNUgej+/rEvfageGDMHojq2muZPbSxx7i2vKP+CS8C3g6xxH7ai8a3fCuVH/nnEob7AjDqbpsqOMzOEaTbxkFjAZ/KvZn0+Yv8M6DxEKeCo2+JWeqw4ohzWRW8YfuV4EKSgIFJ8+m9OgXB+D2O9nQaiIK1ivyIHWV3iQf3emPuW8ol9iyBfO/x4wr8vq8ViD/yEdPrQmfB5axGMBi9isn6bAp8YQgIWlEX47keygGH5cIA0vACzYf55Zj6U43J1WeNlnCSKtucvYFNgxnYy0rrBWJKnrHNshBQJ7YVXPWcZ6wS2gN63cIWglohxuYnmv94N+6HinK3gyGUasrRX5dy/rBVwJmJxHTTNOPB19dkkOLvDu2pOGOuw6clM57NFDVZWwrutTJ71lgv0ojJpRYcy+AGXJO9iZv1ZcWcz2QoQWcqtxeJMwiGNUk6NSr3G3tiZh9mva11r/azuW3TMA2CrsnrUi3X04MtyZd5Zam/jJjnYfn2YrtZVFbUmKJ6nN4edp9Hq8p4r5+Zev+kpKl6cWFOL/7IR2bBAo3+Z7GgfZFHuMbP2J6MVs44lbKmHqZNaA/B5TvepzqhWpz2aK8HZyGY8btQVCzd3JZyfcmMyf0tqdbz2dtTP5UF/fCZUmTqP4cY2vgJlirLnrpJxQ0G9swiZtqKGpzUfone2yQN8C57D+wDrf+oOzT08/ShgMniAqMf3pjnMhrfYLNN0ftVDQvYWLskV4h5wve+Y77dPyXozs6TfPiGmGVdxgD9beyF0jZ1xQuuadDrwgzJStkCn/kw9uPsvphvg3A8oxIgZJNdSRrJicHcWJLg1N4SYiROPtvvYgRxOzljEVzuLOj3xAQPhzQ4aKQX96X2IcOvO9bIm7ZiPHdbyg/nGeWTShifLS3Dlpgh3mHkeg2th+P/4u5supbFtXX9g2wYUFCaIgnIdyYEkB6IioKKioL++jOtt87eq3HGWJ1V4+yx31ZZ+kASknlfd0hmkMHlmzMFONgv7M9Lb2TfscR4twvnNLlpC4116pVBUtnINEUXdOw0eRSQqjdkivKIgyV8vB04bIoFMqL+7v7MU1mX4UNFPCx/8/5TCypVfvwOaFOBnT4XHBnm/NqI2c61WRfuB9hedy+RFrlWsRW7niE/JrJIXprfsm5uCOCV8zu/cPWy2edT2hCz+Yckt76qGHPLHLKCLEU2Fli+d3m7AZfPUpOYMTKPMH/Ma757krELMvLWSVN8fvGFJIOCzNk9HPQgn8VDiGmKDBRjFwE+YiQUb1pqbPxaK4jd20iyu4v13Z2R6Yr9CcNj/ttnd65/Z/9sPESYpVPpTIlnFMSpfiMDNKXOZoZ5h/ISIKO7C9Vmmiw7wI0B/XVS2hLLUtWDbdVcaBoechx/7Qc91eldiEytfmnW1lEBexoOJLNmqsKC6wn7Q0ixfUen0xjP1ipEmfFoUsl8Yvwrf2vY42fXJLvfvNT6s7/h8z5jf9FbZNrOGhNISYmMM0Wvwq4LBftb4OH4+2ueClqWQ3KKa5LFhw0yjrze/D1PVap5xao96se2ME8keYpZxcZkkvHl+dcgl3nasWYNA8AkS5pkPZ33TJ+gh1xahz3GMxziLN5qPmzDdCcSc3LJMb4mNUSLe0GTXYee4vBGDyjmdonPd79BT+++jlyBZd6k7yzR2Pp8T9HjtfsmIXtTYmw1kj/zVOHlsK3Zk7zWsAvDWmSTZoPjYyMhY76WDUm8gz3+g0y1+He5FOby4r+h6v8nU+n/YaZqECsgFNOWxC//JtETmBn4JrJFLHxVp9OPNgKdq0sS37haG6VrSGBMtmcRlnnV0605Q6WzrzMSyRlq/FU7bpDz38g0n+fRZ/qdMzio3xVNLBc/w3v4nS8lNiR1xlFne3Ow0KfxgcYHes+pfjxcwP/4Txodi7PNlPI9g9X0qtBIGo+/vddbHNNbeyUSrxgSZpxiAet7PhPx1A5t2sJKQLa2kSnmjOusa24rKNhcRWZM8f7L5OZCal6ZEOflmDCp0HZgzkvUNLdpcjqZXRWwn+2aRpN+q1N6nm7BMh9zEieNptEzexzAaBuZwGoXdDQTQQ7+6XCn8OAPRt1j6ILHs0sTGEMv0SuNe1hpNd5/m7wSWlynSzB3GhNJlUw12qUVATqldROZ4tbRVVz4EFbrHH9fbBTa08cFaDqdEU6rPaKQUR7A2pYyBTOd6NT/njp8PtML5dvSkegwmzqwHh2piTa7vqb1fTqHVbFaNtz1kJFicZbBLoOJAIWHCn0Wps2XvTmK8JUbLcJqGILXkH0DaY8orV9uGDP6q9eIzvraDO7zHnZz9lufpIwtKyfkAlV22NAku0YSMyXdg+IybGk6lFnOQu20gDXUnQDbW440hMMWnOvrNy9nPPW/mapld8qJcrLpVbw3YJbXC43KYSHRB+EP1DjJbpKMrCsWmDcd4otuCfGdjCMzyprC7v1FxqtLXrNh8Gv04Qe8/6frEqaJRwPGx3s1kfrUbDp8jR34nvkRUewtW/owLSSNWmkFhB79vcs5e7AxtqrgaR/ZLC5KlBRnNpJQXri10R0dhY/P4kXD5P2sDZY+bD5Jm7Hx0nKZG7tHaPCvtJFJuNU1MMLwHPOlPMyaQEOoNx7j5MY/jq42obpEJjoXHmr8e1aLiLuRwlrz8QKdILtk7mKds7v+zvns+CUkJNOdZsyn6GJkdnz/NU/lG6uFFfKlF86Fb3rIUHr2zfmwpgoJr4egN8rIGPiCvTXhD/XBNqxDiL/XJGTAvYbX2/bHHgq/cWk6642OLW+/fav+JcKY3qQ6U40PQM60cyOsp6KzA10HULHtiSafcK4w/flyoHpVJ5IN203H4FLkEG13vzXXMWrehq8r2OXzFsfbIbdZfcbrIa6faGZx9P309awBat1D0305j6yf1zkc0JaRbHKWFJbCOkbPJCGChNVcwiFduJAscbxkr+9vfcjgBJCdF+cmGdf4/SQPBMQBu9HEsFBj348ohdhpjiTzbjef0WdkQnFdnUW2WVkKi853BmkyudL0YjoVO7aXJeyvv7NjZsPyl3NxxiH1ohlNIFwoLPesNRyAIcOcaFCxZVduIdqXRCQ3Uf7OVnmgaTHogqaH9F0x4m8M8J/uSJK79OxYwmMG2/kWmWVJkCnk5/q3L/I3T2RUD519J+oLYl/uSeoTH1imxUcQj6XUZI8SmYlsjQh2n89HZPvR19ixzBjWN/8IwZmG8Sz4rf9a24smTbygZoXMkSHupUQTP/RytuCRjOPF6IWIjEJBzY1+7+bVS5OtDnbP8vUHPevm8aDZ8exoP0aYwOF2H5osU8uRtdlpAuIbjiJLJg+bTWaxjUy7+ZJki5ENGertomeUvkQsg6fC3kW2htwr31QslsVvHqq44cNt700C2Z2xRldt2G5PHkm1tBuZ6r5cqAytbbLp9ccsbH+CQgsLmqndo2Xv5R09cl0N2F+Wd4kpZF1AUUgjdlapk1h/viuwV375qHyBDJzFnwNEFXrmzFirORv9e/vLvYIM/XDuwCJX4tje671IwZRrpowYZYvi6CMDBWjFX7znsN/aNcbr59b+k0thKptoyKiaoycO2gVU2xTHgyFb8IepBvI4NdncumD/XiYNHORpTDHQzTs2lBOTK4q0FwmbyArzXp2NHsIpSTZTU8b29xEZbumjzRj8G95vv3KhNNSiyfxo0/9ZTzV7rnOafok0sslaTfikQDeasiHtmX+xRyh3xo+pJOzvbcE0yKfusUlP1W1kuVrvIWPXpvmnmWr5b3MpyP9D1qj/p+epLKspQN8ZBeEbLmmUdW2Dz03xaexUWUXt3fAB3xEjjZmt5kboWBTCZ3QW3rdaMOo/zRmsUx3HpvTya3qxpxX4tNAIvw5VTi9yVoB59iQamyZqfKcvDdjVrd6kyhBINPdua0gdCdlj0ig2zTczAOtDrg3U8npkbho6QK1zT2CrvnTqWAsO7OB9CaTLqqY9pBdw7N2jicRq6dNsGn9gMx4Jje9PDKHfvQXgnOavJu6IllPL/7ZAvXgiotMY1tRshQZ0w9Pf7rFao4vb9wXebDEjgf0kHQ2VaIBwen0JbrNFgh0gmEEYjk8KxtNV6KywX7Chek35etxodK5fLrB24CLC2F50tDwc1rDO+jeJGu0hUaUoU7D6dNLwzwzbx14iE2xOI4685Tm10Z3BA5ja+k3MaAq0X96X4ChjT+Jh7rZ0sSgI+NfZo4mPOpbntSgo6Pdd2URJikx2qqMLBP770fARHjal+dcD97IZm4g+n4xuvNAHtJ7Yfpez72N7nCyu7KVnE/7yqFOHY3v6l1ckoodlKzR7bg6QJBtGxcmuE9Yelhy2+WNK+WP7RkbjvzHvHvRGLNY6+srDTgXoNgI19GVW7HdgBKztZ03gragJvQXmCNZyd22i1e/6SVkYfDahpyb2FO7TZLhXQK/nSsDs3SV4fx5A0atrIbL7sWfa5RvBmlurJrWng85OO68Fcbwymnju3qa/JbeQTkmMmumgxopgvwCLrC4iSsNipNZSnoF+e3VNtE7UivKdhc9fiVoaHRaGwm4yMqnbbFUaY8dVWH84eHy5fY5NmKtuZZyG9ZwTnvckbN+7xBgmZ/MPU4XyfGkbkjNbc23oZRpEr6VkHPoM+Gx8yiTw+j3SeGne+PC5KdT7vEvfMLV5BOIK2H/q07pjh9X1DJZxR4bdYs9hz7zc8pFjf/bSg4dMNfkCV43D+7fvz0WkNAyfzyN3JvyFs++NfrrIufSo5o3nkX1lTFr3wRcLf0k8nk9Go3hOAz4uDx/hp2evMwrtmYM4fVmT3MiHMdWTLED8cElWKKJmtTpZoa9V0VdffWSQGSoDpOqk/M1DW/i93A2Qvp+7RqAbRxvvnEyAYH4mYkJRIxevtQtZdjzRdEk3NkvjzwrKqbYTgh7RV19nT/Q4empRcRtOvzz3yPAAD6x/FBFgWloYONLjI01mWwuZR+gfZJwMNXZRzzR2XtQy+nixp+krzn775k5r4PffvlQ3Ql/fXszfvJKWk4zbZsuMs/KCyOIHkUzbC2ODOzGg2CrIFOH1njChvhSIpx9kGsl4IkxeFwHsrl8ZNd1wR2Zv1lMoz/qHJs5kYjNzfKeQ+tWXZMemBDZ9X02IO6E24tVPkTHc5RqCbTcK8Wq8mi3o28D28e8k6Y8OY17sAOy831lXK3bXWKr83q3Kj15go2g2Wz7jPaTRKNFMmmrAwuOUQ35NRiI2Sj8iLCOzlJ8cme15qWz2vn4T2LuNSrLDfZKw2bS5wPa1Jk0SZ8g85+xEYNe1PU29izqy67AWwN/nC02om3cs9V8ZDqDfPjkvRQaiwW+92s4caGYzt2fqFj1S/p0OJD3+9vVifSzIj8MXGUn2bJZ/zjZEVPuKlG+8kd0+v7PC+sWrEbNLIbHT93IF0TR3kX75XWc2cTaQtqrXpCnpOiZdTsjo53Urkk9h54zL99+8yi5v0rF1K5bQyRZ2PHyTbPrB8t9vyIDi+Dt7iB+xv4339QzKw/1OMiq7yNjO7xwNoXU0PX0dQKaVW2S+PTJV9JsnqxQJGXD6rNAjbE1gQq+Q0fIpejRtcwPDLBMTEgeOTSZPb/qvfSwux+oZlU/OfSZyZQ5ZvqspQp6l4/M4pZysNshYDyZpzPkx0k67cJIl+bz+w1REcaomu4AM7PVoTahuUklFeEhGVll+BHzlZyTNDzfGqmLJ4LC/5k3SvzctC6lZ84/l/s7uKqTuD1Mp8gOhPhhl9KYf7f2HqXwzvqIH+OVWyNP7kWajhJ5nc+vQJG5xuP7T+/60f5tLYfbfRyj/r8qlIM3CFx/aMRD8Lhkdre1jB4Y4UQrn32eCQwN0oBcSPZo7GHpzL8HyNmca6MtbT/kvr7eZrs8NrGqnp7NfUjwnfI7ovk/4OeTpG9b55YHqZT90Gm8WMWAklwXfvZY6Lfh8Bfv78Si4mN586kalAW6sYEgNV+sK46FTw8q2Gxo/wwfQ2gkuQKHsaCy9VInywVzB5jCtG/CPeUfNZLYGQzt1DZwNp6bPVr1BeLg0BBZrFZnn8FnA+tF9CF9WXk9v9faIzGM7hM/ig2Qs5+8rrF/XVxMoFEa6OkTIIGnTClihraBmZeJ/WfeziO6PvKbhfDdHBrjFDXfLtKVqtDbBeGstGtSDLdHXVd0jo+mXJhosLJ9yWhPUdO/bwO6+0OmxR6Z13oXdQCqfW2RKhYGJCErhM5yRQdboy2zqNCT+PhVU/8OdQ1g4JxLrJ0WnacBCMKfvgMYpZS317+i7feNyFjCgBaIfqv7maeKbiI93u6fgOh221HDHWnwcrJ9VMD5v5VvjW9HBNsTd0cHcsY2A/nz16eaCJSnUYYl+9jnFlj88XsjQc2Qyovs61d/hGYKJP2vi7XaVoEasniCkEwgxrVnPPndtBt5tk5D4EyGZEf0egLe87Rtu8GzE/pKa/HNm2yaOukoxYrdFhp8UvIFRmDm2d/kAXbnMBSzUIKHp9d7BanpBRn/HPT4P6jlQxI0m+GH26KnhtxT2JzVskuYz/y22RY0IT2olol2/QeafvmLw90qNz3szr+hmGSrgfZa/d91WPDIznm3Ano2KAK8d2z9MtZiIoQlWMxcMmL0kvlimPfV24c43dumB8plzHMgfppoonymf3WJJeJfbs//DVOO1/uViuAS+sW+Cjo/Y62lYbkrdSCQKsMcB8GPudc4CHqbYPyuHpLUaMbYKHjGfpfaXBtPlczQ2kzfn43f/+uvdn254huHx2bBBZntvgtoIr1bGZxWfC+9jI8O9u/LKP02yFL7i7jujV98+H/v9SILJb54t3GwMEF67otk+4C3TlM0DyuTIhHDjs86ehn+EaiGnIvXGtmeGqLFCrRc1or5L6G52mgfpZB+jZmypxp6T8QbR9L6nWbyet+x5kgjkLq9Itv/Ne5mOtoc8SJC591sMZ7dz1oG1OupNRn77XD34rT9Un4xkF+VUM1m1L7CX8wwZpWAJW19bDulrDo2guYS+PZYi2GqGIOmnZcBm2/4IPJhXItmU2S8HMVyhMi8RzRKPtCz3tAD4aZ01qX9ogE1WzhqgubdEuEfVZx9JleFQPnuREHvnM9i4HgiTSCJxm7JlZi4v4FCwsUmY1ivsuDvEsI/TL0154dpsM5QU4uVbpckmmdp/mMp77Icm26XLnI3KewW7RLsLse06jZ2KXz4m53gRmfZERqlW6wck2edJEnnt68yQrB0kpEEm2t96mxWraQCHUUaG6Ae/Y7tVMIXYskaavfOlxu5gxVDOiEpTZ/vymfZ9XoCfZ1+S7MYdY9E0GOEwfTxFVt+Kjq2j6K9zGdoms5K8ZpvqngLPujtNY0Bm0fK9ih2YvkVyui1qdunvczjky0Fk1f4OjC/RY+/t3z7Al+0xVp8yC4rqd4Z5rP3O5yzkCURt+qLp85c33s+CFiJ73pHEt3KNFc+Picx98NBNRV3L7Fa2EemsBplW69BTnJ0D5Pc6F8k1chO2ifYZbLvqLQQpnZ5N69cWkkUxoCfwlZ65j0ACEa7v2J8ODwwQ9LMDjoLXZKVR+Mwi8hm4pFypOO8LxqD95ZOZ38smzY6mzshOSSB6/c5f/YupGpsuYVe4hwbbI1P+vPtTqslZ+L5tM5ZO6y+keXak6WqBHuGVmCn/DLxukve2rdlNSnwo5DAQGUbN/M+7P2k23zXZey61bLbL1xAf7oUQN8oq9pAUF3ZSkaInDeY6u+tXDVaL/e9duHGr/8xTfa+77JerCH8fKUHEp8azoIL/zjNdlvUT21+5isCfYP+XI32AsvT3TZbpyGTS197CXkfPk1nvf3A91ZwQ7d/t+5v9L12jvvRiyudmyURkpGubtg1qqGHvtcYr17pO9/rhwBfzrPqbqfavisB6YpyIX5wTjU4myhU1ersVsdijRj2ikwvu+nMVsaxsK2Sqlwe2Yp4pn/hbhd7ARE18bZ80Rqns6I0ZSzCoyERsLLOcBoWsgnl/ngR/fU42Cy/3FRjjKxfxfD5X6GvqYPmK5NhwLs/b3+4eCyjvExoXJf79dnRK2JyKmsZessnpvpggo6CKoSZvNyNtf+s/An7tRJwizVBNezLQKV038S8/lRHF1xNY1RQZg+/elXF+VA1Q1yuR0R6Xll4k7QObb7BtQLhWTs/uFhmnPmxI/PSITlc3VDLXPbXCP0R4/7TTJmCF0V7Au7t2VDqctuDHw70BdZ8z+vyGMv/eGqRNi+sjRoDbE3Rno5JgOYGcokuVwVD3JeVhnWr02vQdeI6SEeiTS03nT34G3zNoE/vrSKKjKh0gHLW8gWJmVVT2HQM2pYftRR+zjg4o7GCH3klE0vqm0HpQTa46dkuDeuGNhlrmNujfy5T4OY8lGqpZAW4ojU20J8ua3qsDBeos7iTetPeWrq6FAvY37UncJL99ivx5hAN3AyKmT4YxZ45xy3AdW8RmT2tkqu4I5vYENGqxTeluVA0u53lIIUyezDA3QoVwY5siPqzPjMJxpoOejj3hdO729Jy/LAg059Hwna62dHBmeBXmfyk4jxxRdJwvYNs7XpPIK/R5p1k+4PPOuIiqS5tTtO43dKtWKkD9sorO3qEM68prkDlnccua1cOEdX+ek/h9q4F1/dnmytYYqHcjLjOotf+ixCTPJmjeHjO2crnms3s1CPStD80YbFPjE64TEty0XWXQ9SPkY+bj52pfSYbpn1o+rGdy84eplNszhG1K8fmM6pqxJjM2P8bbkMwpaoW5zIJ/ZSouhx5Xzrv+9+7PUYzwNN3wWcBk6k+biW9MqzPGWFWdNd7ZCGxjMyyuXIHdogl6GrSGvjl7XH5ao/DoaVkZ8uG6A7a4EBKNeoAMO8PypK+FRqLB1Fs2ZpoO6WcboCZvvyPzJnQGu3OJzGeZcc52qXgCPyQuSapnpDFa9xvICEnQCJ9Tie1rFkHRxlsqtlqsMG3CNdQY2WuyfG2gD6f3KRj5bU4j7HJYRHNlAXhiKuL3diWxaSI5EGVhiExWfHOmRscP8M3OoWnTfTtGJ2KE+P6b1yuQeJEJkPxhVSZUzNfMZqrz24dy504j5vW6Y8bUG2B72nKaUnVdMyu5/M6QjzCSWL93URtj8oFyrJ7IWMRFE2V/bdheO0KT8neWS5JdZsDv+UCSSa217P1wOUS7+adJp0qBTGN+dUiWtSIyJwoU5mTPNThqPND0yLClr9v9BJns0pFs/VEkVrxSH/jKuVBx8ZyOLWr0DCl0yDwdPCWmyYccuP76koz/mOnyfDiwXwdDk3aRX7H16bKAZPJGpthKXs/WLOYQfywFmx+1kz0mmwZiqn/RYzwfGlPlYoAsyJ5UrLV7zRpZxt9vJr+zVy45epDzJYFYF12TBr8845evOYeKy68mkaRFwlafiQSH5+lNEPTsnl0ev/oevA9N5hG2V6VkFJJ2+6GpVu0q5kiTJfDt2DepS/BZJPb9DLvVtxPZjHUSM6s7/c0TuSSbZzn+fmVi/3EQoZOqU3zG8k8FYPwi6XBBZk0zZL5sgZ4iq5YqMvJHzSBh44D1eSKTfcPPB/bG/E6zR4EM3L0nBWTn3Y1m1zM+39n3VENSri5NFhiOztQlmQAMs4KmFpoo9rzWHFAANk3ymWyYQdgwQj7kFRFWb7XMorLJp4vxRILP/Kaw+qkMAOOmIml1Nlv2EEHCp1w5kuT7SBjbUmUNWxU7U8qwZsw6XVCNXnFJkpI3CvtmmwmkjZw32bSRbEb3aLKitydIxuCqsEZkT/Ssbkaz8bjNmRVdDly1dikRxSj5LMBQyon32jbZ5rfHBEW7g23dXqkfNnLL/CS5wX66qHD87ZHpzn4voDwvz+Kfffc3J7Is/b9WSf0LU81n//3vf9MZyqH36TDKXVeUq0sd6PCNEz6/sTn13H7vG7mqTjg557yJ0MLYhvKBNQRv7dQE0+lHoZqynIHlTTwSJYIl9BNUJdhxtqc8T5OcujocwJWu2yaSpqlP39aegdVezzSK1ZlP/cqdQ7DbcMLbx6Wn79lahrA1ayxPjJqyILoDjut6hGc7k9HMzAFY9opQw9dtjXwlKuR4xRb8ElKbbk42AStdCxqdb4lN1VIToBeej0wxXnQ6be05+D0cSdQfNz6dNrMj/yT2nIRzFDDjNrEqMFHifu/+lp2hBMs5uGUfkkhl8UiXJjCwW47Xy/c0p3K/6LmiVCsSE+Nk08trucBfdG3jOZI50q8DLqz5OxJIeqKl+ioyIHTmWP8vMyW6LL4bPj+NUhOY4tjRSdfswdqrHxGifDAaKLYNbmCElLMV8fH3An3LA9sjek+Mlk6kIwN/yBeN94hXyFTaTgP/7mN5gwrbfxdWArw+FCRSzk1LWd2+wRF1RrgHZkLbeGLxjxqj76rmD9tYqrsDbOqSNMHrMwIt3MsAq413o9wgzm/5S4Tlu9xOJG4nmw4ZHGvmx7xtuGFVPn3ZTQo775dvLJyQ35rY7QHorV4J6NyxpdF+9QJzEpoiyulY02ZbrLk80TcEZm9khPg+xBCWpkY8WK566mlpAWw/bZChvbyii6RKIchm2H4aILN7kroE3zLvTdRm25qy2+0DibuzSfbVrzWTfmd2rY5vExl7derowyMSeoKph/fXTmiQ3PALK2lzJjGNjJx9J28d1o/ZnMbL66CwpRdaXJY+bxH2o6oZmhV9+HyIHsQ/vxaSMTMznc+D4k18VTwko94WC04WA6EB+6JbuF0XHpfWMkFGb3r4w1TfZIO0Sqx7Z8Snpf/L/XCkMMIosfhyX8BGyS0qQB67P0y1DKefxjdV7I+DNHW4Upa9+DFVbxT3BY4UakgkOJ33zHhI75iPw2smQl76mtFP3g2XZF9tvFSa5P/CVOEs+c2zNS8JNme4k+h0dTX6EdYTjNnq0/CtdwS2QxsCRVdtaHZUa40d5WUJKdkZJFOrsWYlHZDBji/aZMWkttnINx3s9Kkv0uOBjuzrrD4QTWlExFisdaZfxQH4V2NNcrL0nG2mrx8LjS8ab/qHTd/H33o3sf2i7ab7Gp9P84ZDnG6IYBG2Rwskhdz5GDSbn0BiLFsKqKYto0KKx4qtrvi/98r+twpgZfjMsOYXOHyYgUwwHBU21FsBKQ2wmx7vK43pWreE3Jg3NHUmnfLLAfoCnj6fNLUNt2OnZWmiaF2/NImlh8/Gx28f4X2JGt7df3nl5cyHfbofGzEN7hL7Xk8TyLznvBE2D3oG7UDBvn/fItmvdljcCzJQ9Hh1NJU+Xc/kSeRCKeatSGFd1EyhkwvsX/ajybaa17LP2k0hWQdfmjnqsmcP42shI1yRaRQZ7/8+v2QoVjp+Dr/PilWHqw/xeJ8LUW01idW6h0x1Mz4k6Z2HxJpH0CNDCbz+ZChylqRmgEyybAS6nxwYORcxcHrA8k0vas10KkvAnyEykZo9bIa4jgxxrv7Kb9XpbN+qWF+6GoUIM7dnweysQ7QcR5GeK2TI5zxVgF/Zk6R042D53ukRqvdv3uiQYf1Pv3gYiQMy1TjpgJ2Djwlb/XomyYjIzHYvHP/V/YDMIISqMcAACOXi2ZMk+2J7Xc0ggWwD2L7ztVKzebpHZpwcukaU1K1YXas5x
[truncated: 12,001,427 more chars]
