# Supplementary material for: Innate, translation‐dependent silencing of an invasive transposon in Arabidopsis
Source: EMBO Rep. 2021 Dec 21;23(3):e53400. doi: 10.15252/embr.202153400 (PMC8892269; doi:10.15252/embr.202153400)
Supplement: Supplementary file 5 — Source Data for Figure 3 [file EMBR-23-e53400-s002.zip › Figure 3 (1:2)/3D/All to ACT - Attachment Legend.txt]

Experiment: EVD spl muts @ EVD Active filter: SYBR Green I / HRM Dye (465-510)
Chart	Pairing	Sample Name	Targets	References	Mean Cp	Mean Cp	Target/Ref	Normalized	Status
True	A1/M1	Col-0 #1	GAG	ACT2	32.1130937231481	19.7855565356683	1.95E-4
True	A2/M2	Col-0 #2	GAG	ACT2	30.8988005348335	19.269583148556	3.16E-4
True	A3/M3	Col-0 #3	GAG	ACT2	32.669628255378	19.042769076819	7.91E-5
True	A4/M4	rdr6-12 #1	GAG	ACT2	29.414889741705	19.6939684372953	1.18E-3
True	A5/M5	rdr6-12 #2	GAG	ACT2	31.3169151742528	19.5637719591679	2.90E-4
True	A6/M6	rdr6-12 #3	GAG	ACT2	30.5051791565838	20.328530370649	8.64E-4
True	A7/M7	EVDwt(Col-0)#1	GAG	ACT2	16.5953870310884	18.5391867224392	3.847
True	A8/M8	EVDwt(Col-0)#2	GAG	ACT2	16.8707135528172	18.4606968042688	3.010
True	A10/M10	EVDwt(rdr6)#1	GAG	ACT2	16.4974541850711	18.513446771388	4.045
True	A12/M12	EVDwt(rdr6)#3	GAG	ACT2	16.3947564095401	18.9863269982527	6.028
True	A13/M13	EVDmU1(Col)#1	GAG	ACT2	18.8181021541787	18.6726991268167	0.9041
True	A14/M14	EVDmU1(Col)#2	GAG	ACT2	18.831414505835	18.6736007116912	0.8964
True	A15/M15	EVDmU1(Col)#3	GAG	ACT2	18.7248646596109	18.8446132667673	1.087
True	A16/M16	EVDmU1(rdr6)#1	GAG	ACT2	17.0074150696999	18.5784366433434	2.971
True	A17/M17	EVDmU1(rdr6)#2	GAG	ACT2	16.6158097518158	18.6680471669805	4.147
True	A18/M18	EVDmU1(rdr6)#3	GAG	ACT2	16.789892855942	19.0910739936598	4.929
True	A19/M19	EVD-i(Col-0)#1	GAG	ACT2	19.0353948567176	18.4165284444489	0.6512
True	A20/M20	EVD-i(Col-0)#2	GAG	ACT2	19.3800417489432	18.4587601608383	0.5280
True	A21/M21	EVD-i(Col-0)#3	GAG	ACT2	20.0327292573954	18.6513240337523	0.3838
True	A22/M22	EVD-i(rdr6)#1	GAG	ACT2	18.0712365817027	19.1275077406306	2.080
True	A23/M23	EVD-i(rdr6)#2	GAG	ACT2	16.996289011241	18.5824731364494	3.003
True	A24/M24	EVD-i(rdr6)#3	GAG	ACT2	16.9214821870932	18.3883568690669	2.764
True	B9/M9	EVDwt(Col-0)#3	GAG	ACT2	16.7912757779347	19.1422121917378	5.102
True	B11/M11	EVDwt(rdr6)#2	GAG	ACT2	16.3395874296058	18.6054711351655	4.809
True	C1/M1	Col-0 #1	spl GAG	ACT2	34.7322198191762	19.7855565356683	3.17E-5
True	C2/M2	Col-0 #2	spl GAG	ACT2	33.1424750967666	19.269583148556	6.67E-5
True	C3/M3	Col-0 #3	spl GAG	ACT2	33.9333363899882	19.042769076819	3.29E-5
True	C4/M4	rdr6-12 #1	spl GAG	ACT2	31.8058784325685	19.6939684372953	2.26E-4
True	C5/M5	rdr6-12 #2	spl GAG	ACT2	33.1562590039156	19.5637719591679	8.10E-5
True	C6/M6	rdr6-12 #3	spl GAG	ACT2	32.735306481291	20.328530370649	1.84E-4
True	C7/M7	EVDwt(Col-0)#1	spl GAG	ACT2	18.6240768462762	18.5391867224392	0.9429
True	C8/M8	EVDwt(Col-0)#2	spl GAG	ACT2	18.9772653428818	18.4606968042688	0.6990
True	C9/M9	EVDwt(Col-0)#3	spl GAG	ACT2	18.8467445120981	19.1422121917378	1.227
True	C10/M10	EVDwt(rdr6)#1	spl GAG	ACT2	17.7479231126744	18.513446771388	1.700
True	C11/M11	EVDwt(rdr6)#2	spl GAG	ACT2	18.0366993899818	18.6054711351655	1.483
True	C12/M12	EVDwt(rdr6)#3	spl GAG	ACT2	17.8575304036758	18.9863269982527	2.187
True	C13/M13	EVDmU1(Col)#1	spl GAG	ACT2	26.6827984350811	18.6726991268167	3.88E-3
True	C14/M14	EVDmU1(Col)#2	spl GAG	ACT2	26.7458861465696	18.6736007116912	3.72E-3
True	C15/M15	EVDmU1(Col)#3	spl GAG	ACT2	26.7459053656955	18.8446132667673	4.18E-3
True	C16/M16	EVDmU1(rdr6)#1	spl GAG	ACT2	24.9088907881453	18.5784366433434	1.24E-2
True	C18/M18	EVDmU1(rdr6)#3	spl GAG	ACT2	24.5392666784752	19.0910739936598	2.29E-2
True	C19/M19	EVD-i(Col-0)#1	spl GAG	ACT2	19.047445888434	18.4165284444489	0.6458
True	C20/M20	EVD-i(Col-0)#2	spl GAG	ACT2	19.4304550622922	18.4587601608383	0.5099
True	C21/M21	EVD-i(Col-0)#3	spl GAG	ACT2	20.0538259726304	18.6513240337523	0.3783
True	C22/M22	EVD-i(rdr6)#1	spl GAG	ACT2	18.1435971677339	19.1275077406306	1.978
True	C23/M23	EVD-i(rdr6)#2	spl GAG	ACT2	17.0992577819385	18.5824731364494	2.796
True	C24/M24	EVD-i(rdr6)#3	spl GAG	ACT2	17.0633438896506	18.3883568690669	2.505
True	D17/M17	EVDmU1(rdr6)#2	spl GAG	ACT2	24.6044323082832	18.6680471669805	1.63E-2
True	E1/M1	Col-0 #1	uspl GAG	ACT2	0	19.7855565356683	0
True	E2/M2	Col-0 #2	uspl GAG	ACT2	30.2888859470181	19.269583148556	4.82E-4
True	E3/M3	Col-0 #3	uspl GAG	ACT2	32.1117897444617	19.042769076819	1.16E-4
True	E4/M4	rdr6-12 #1	uspl GAG	ACT2	30.8325304848678	19.6939684372953	4.44E-4
True	E5/M5	rdr6-12 #2	uspl GAG	ACT2	31.4509088929374	19.5637719591679	2.64E-4
True	E6/M6	rdr6-12 #3	uspl GAG	ACT2	31.2533940405799	20.328530370649	5.14E-4
True	E7/M7	EVDwt(Col-0)#1	uspl GAG	ACT2	17.0261845864388	18.5391867224392	2.854
True	E8/M8	EVDwt(Col-0)#2	uspl GAG	ACT2	17.7011354437908	18.4606968042688	1.693
True	E9/M9	EVDwt(Col-0)#3	uspl GAG	ACT2	17.5680967065067	19.1422121917378	2.978
True	E10/M10	EVDwt(rdr6)#1	uspl GAG	ACT2	17.3083370229988	18.513446771388	2.306
True	E11/M11	EVDwt(rdr6)#2	uspl GAG	ACT2	17.485471798307	18.6054711351655	2.173
True	E12/M12	EVDwt(rdr6)#3	uspl GAG	ACT2	17.4498374483197	18.9863269982527	2.901
True	E13/M13	EVDmU1(Col)#1	uspl GAG	ACT2	19.0514733465575	18.6726991268167	0.7691
True	E14/M14	EVDmU1(Col)#2	uspl GAG	ACT2	19.1331897334522	18.6736007116912	0.7272
True	E15/M15	EVDmU1(Col)#3	uspl GAG	ACT2	19.030618989488	18.8446132667673	0.8790
True	E16/M16	EVDmU1(rdr6)#1	uspl GAG	ACT2	17.2532060701649	18.5784366433434	2.506
True	E17/M17	EVDmU1(rdr6)#2	uspl GAG	ACT2	16.8642120420335	18.6680471669805	3.491
True	E18/M18	EVDmU1(rdr6)#3	uspl GAG	ACT2	17.0084307180119	19.0910739936598	4.236
True	E19/M19	EVD-i(Col-0)#1	uspl GAG	ACT2	30.7788069931506	18.4165284444489	1.90E-4
True	E20/M20	EVD-i(Col-0)#2	uspl GAG	ACT2	30.7678669864449	18.4587601608383	1.97E-4
True	E21/M21	EVD-i(Col-0)#3	uspl GAG	ACT2	31.861210869631	18.6513240337523	1.06E-4
True	E22/M22	EVD-i(rdr6)#1	uspl GAG	ACT2	30.5814946088665	19.1275077406306	3.56E-4
True	E23/M23	EVD-i(rdr6)#2	uspl GAG	ACT2	29.5597225421735	18.5824731364494	4.96E-4
True	E24/M24	EVD-i(rdr6)#3	uspl GAG	ACT2	29.3680605110923	18.3883568690669	4.95E-4
True	G1/M1	Col-0 #1	IN	ACT2	31.9565538580789	19.7855565356683	2.17E-4
True	G2/M2	Col-0 #2	IN	ACT2	30.4637814029136	19.269583148556	4.27E-4
True	G3/M3	Col-0 #3	IN	ACT2	31.7307478380097	19.042769076819	1.52E-4
True	G4/M4	rdr6-12 #1	IN	ACT2	29.4995488169728	19.6939684372953	1.12E-3
True	G5/M5	rdr6-12 #2	IN	ACT2	30.439974322681	19.5637719591679	5.32E-4
True	G6/M6	rdr6-12 #3	IN	ACT2	29.9314371770046	20.328530370649	1.29E-3
True	G7/M7	EVDwt(Col-0)#1	IN	ACT2	15.835088016094	18.5391867224392	6.517
True	G8/M8	EVDwt(Col-0)#2	IN	ACT2	16.2629793424218	18.4606968042688	4.588
True	G9/M9	EVDwt(Col-0)#3	IN	ACT2	16.2361297542798	19.1422121917378	7.496
True	G10/M10	EVDwt(rdr6)#1	IN	ACT2	15.990760813987	18.513446771388	5.747
True	G11/M11	EVDwt(rdr6)#2	IN	ACT2	16.1591944599922	18.6054711351655	5.450
True	G12/M12	EVDwt(rdr6)#3	IN	ACT2	16.0408883425607	18.9863269982527	7.703
True	G13/M13	EVDmU1(Col)#1	IN	ACT2	19.2572701245917	18.6726991268167	0.6668
True	G14/M14	EVDmU1(Col)#2	IN	ACT2	19.6169886501444	18.6736007116912	0.5200
True	G15/M15	EVDmU1(Col)#3	IN	ACT2	19.7339585130279	18.8446132667673	0.5399
True	G16/M16	EVDmU1(rdr6)#1	IN	ACT2	18.2307877378588	18.5784366433434	1.272
True	G17/M17	EVDmU1(rdr6)#2	IN	ACT2	17.7136336538527	18.6680471669805	1.938
True	G18/M18	EVDmU1(rdr6)#3	IN	ACT2	17.4497886675732	19.0910739936598	3.119
True	G19/M19	EVD-i(Col-0)#1	IN	ACT2	23.2630869227168	18.4165284444489	3.48E-2
True	G20/M20	EVD-i(Col-0)#2	IN	ACT2	23.4711235837419	18.4587601608383	3.10E-2
True	G21/M21	EVD-i(Col-0)#3	IN	ACT2	24.7381664852932	18.6513240337523	1.47E-2
True	G22/M22	EVD-i(rdr6)#1	IN	ACT2	22.62419436558	19.1275077406306	8.86E-2
True	G23/M23	EVD-i(rdr6)#2	IN	ACT2	22.7666108277513	18.5824731364494	5.50E-2
True	G24/M24	EVD-i(rdr6)#3	IN	ACT2	22.7148485357659	18.3883568690669	4.98E-2
True	I1/M1	Col-0 #1	RT	ACT2	31.3985965387925	19.7855565356683	3.19E-4
True	I2/M2	Col-0 #2	RT	ACT2	30.7487455009263	19.269583148556	3.50E-4
True	I3/M3	Col-0 #3	RT	ACT2	31.3539989598685	19.042769076819	1.97E-4
True	I4/M4	rdr6-12 #1	RT	ACT2	29.7420090442855	19.6939684372953	9.45E-4
True	I5/M5	rdr6-12 #2	RT	ACT2	29.8887478076833	19.5637719591679	7.80E-4
True	I6/M6	rdr6-12 #3	RT	ACT2	30.6362437710291	20.328530370649	7.89E-4
True	I7/M7	EVDwt(Col-0)#1	RT	ACT2	16.6173504988014	18.5391867224392	3.789
True	I8/M8	EVDwt(Col-0)#2	RT	ACT2	16.8279055368512	18.4606968042688	3.101
True	I9/M9	EVDwt(Col-0)#3	RT	ACT2	16.7915389836534	19.1422121917378	5.101
True	I10/M10	EVDwt(rdr6)#1	RT	ACT2	16.5075303555863	18.513446771388	4.016
True	I11/M11	EVDwt(rdr6)#2	RT	ACT2	16.7627330183888	18.6054711351655	3.587
True	I12/M12	EVDwt(rdr6)#3	RT	ACT2	16.6132161982295	18.9863269982527	5.181
True	I13/M13	EVDmU1(Col)#1	RT	ACT2	19.8819069815974	18.6726991268167	0.4325
True	I14/M14	EVDmU1(Col)#2	RT	ACT2	20.1040890861886	18.6736007116912	0.3710
True	I15/M15	EVDmU1(Col)#3	RT	ACT2	20.3808905306425	18.8446132667673	0.3448
True	I16/M16	EVDmU1(rdr6)#1	RT	ACT2	18.7663395228693	18.5784366433434	0.8779
True	I17/M17	EVDmU1(rdr6)#2	RT	ACT2	18.2795591720787	18.6680471669805	1.309
True	I18/M18	EVDmU1(rdr6)#3	RT	ACT2	17.9982770805622	19.0910739936598	2.133
True	I19/M19	EVD-i(Col-0)#1	RT	ACT2	23.840405093782	18.4165284444489	2.33E-2
True	I20/M20	EVD-i(Col-0)#2	RT	ACT2	24.0380790719835	18.4587601608383	2.09E-2
True	I21/M21	EVD-i(Col-0)#3	RT	ACT2	25.2283597159886	18.6513240337523	1.05E-2
True	I22/M22	EVD-i(rdr6)#1	RT	ACT2	23.0395004112644	19.1275077406306	6.64E-2
True	I23/M23	EVD-i(rdr6)#2	RT	ACT2	22.3649196743401	18.5824731364494	7.27E-2
True	I24/M24	EVD-i(rdr6)#3	RT	ACT2	22.2901641979339	18.3883568690669	6.69E-2
True	K1/M1	Col-0 #1	GAPC	ACT2	17.9288421664303	19.7855565356683	3.622
True	K2/M2	Col-0 #2	GAPC	ACT2	19.0719770073213	19.269583148556	1.147
True	K3/M3	Col-0 #3	GAPC	ACT2	17.6256256229073	19.042769076819	2.671
True	K4/M4	rdr6-12 #1	GAPC	ACT2	18.2412061977745	19.6939684372953	2.737
True	K5/M5	rdr6-12 #2	GAPC	ACT2	17.1751565874217	19.5637719591679	5.237
True	K6/M6	rdr6-12 #3	GAPC	ACT2	19.0651430408981	20.328530370649	2.401
True	K7/M7	EVDwt(Col-0)#1	GAPC	ACT2	16.5926291615437	18.5391867224392	3.855
True	K8/M8	EVDwt(Col-0)#2	GAPC	ACT2	17.3991854508809	18.4606968042688	2.087
True	K9/M9	EVDwt(Col-0)#3	GAPC	ACT2	17.1011510959288	19.1422121917378	4.115
True	K10/M10	EVDwt(rdr6)#1	GAPC	ACT2	17.4111660301167	18.513446771388	2.147
True	K11/M11	EVDwt(rdr6)#2	GAPC	ACT2	16.5969420423616	18.6054711351655	4.024
True	K12/M12	EVDwt(rdr6)#3	GAPC	ACT2	17.4689463312835	18.9863269982527	2.863
True	K13/M13	EVDmU1(Col)#1	GAPC	ACT2	17.5954541974207	18.6726991268167	2.110
True	K14/M14	EVDmU1(Col)#2	GAPC	ACT2	16.7208440285283	18.6736007116912	3.871
True	K15/M15	EVDmU1(Col)#3	GAPC	ACT2	17.7140574522177	18.8446132667673	2.189
True	K16/M16	EVDmU1(rdr6)#1	GAPC	ACT2	16.5772500965981	18.5784366433434	4.003
True	K17/M17	EVDmU1(rdr6)#2	GAPC	ACT2	16.9562908745727	18.6680471669805	3.276
True	K18/M18	EVDmU1(rdr6)#3	GAPC	ACT2	17.0608548572151	19.0910739936598	4.085
True	K20/M20	EVD-i(Col-0)#2	GAPC	ACT2	16.4314462390769	18.4587601608383	4.076
True	K21/M21	EVD-i(Col-0)#3	GAPC	ACT2	16.9502840207056	18.6513240337523	3.251
True	K22/M22	EVD-i(rdr6)#1	GAPC	ACT2	17.4668888717688	19.1275077406306	3.162
True	K23/M23	EVD-i(rdr6)#2	GAPC	ACT2	16.7132798892841	18.5824731364494	3.653
True	K24/M24	EVD-i(rdr6)#3	GAPC	ACT2	16.5252506019472	18.3883568690669	3.638
True	O1/M1	Col-0 #1	ACT2 (RT-)	ACT2	33.1524637197122	19.7855565356683	9.47E-5
True	O2/M2	Col-0 #2	ACT2 (RT-)	ACT2	32.7928249627676	19.269583148556	8.49E-5
True	O3/M3	Col-0 #3	ACT2 (RT-)	ACT2	32.6041390029213	19.042769076819	8.27E-5
True	O4/M4	rdr6-12 #1	ACT2 (RT-)	ACT2	32.4984771287692	19.6939684372953	1.40E-4
True	O5/M5	rdr6-12 #2	ACT2 (RT-)	ACT2	31.2332357193386	19.5637719591679	3.07E-4
True	O6/M6	rdr6-12 #3	ACT2 (RT-)	ACT2	0	20.328530370649	Invalid
True	O7/M7	EVDwt(Col-0)#1	ACT2 (RT-)	ACT2	29.9791955144572	18.5391867224392	3.60E-4
True	O8/M8	EVDwt(Col-0)#2	ACT2 (RT-)	ACT2	28.9202912687591	18.4606968042688	7.10E-4
True	O9/M9	EVDwt(Col-0)#3	ACT2 (RT-)	ACT2	33.6160824537292	19.1422121917378	4.39E-5
True	O10/M10	EVDwt(rdr6)#1	ACT2 (RT-)	ACT2	0	18.513446771388	0
True	O11/M11	EVDwt(rdr6)#2	ACT2 (RT-)	ACT2	0	18.6054711351655	Invalid
True	O12/M12	EVDwt(rdr6)#3	ACT2 (RT-)	ACT2	33.2433100831246	18.9863269982527	5.11E-5
True	O13/M13	EVDmU1(Col)#1	ACT2 (RT-)	ACT2	0	18.6726991268167	Invalid
True	O14/M14	EVDmU1(Col)#2	ACT2 (RT-)	ACT2	31.7103381928472	18.6736007116912	1.19E-4
True	O15/M15	EVDmU1(Col)#3	ACT2 (RT-)	ACT2	34.4751838526836	18.8446132667673	1.97E-5
True	O16/M16	EVDmU1(rdr6)#1	ACT2 (RT-)	ACT2	0	18.5784366433434	Invalid
True	O17/M17	EVDmU1(rdr6)#2	ACT2 (RT-)	ACT2	0	18.6680471669805	Invalid
True	O18/M18	EVDmU1(rdr6)#3	ACT2 (RT-)	ACT2	32.5315247810814	19.0910739936598	9.00E-5
True	O19/M19	EVD-i(Col-0)#1	ACT2 (RT-)	ACT2	32.3927494323126	18.4165284444489	6.20E-5
True	O20/M20	EVD-i(Col-0)#2	ACT2 (RT-)	ACT2	33.2268646267142	18.4587601608383	3.58E-5
True	O21/M21	EVD-i(Col-0)#3	ACT2 (RT-)	ACT2	32.4146129056437	18.6513240337523	7.19E-5
True	O22/M22	EVD-i(rdr6)#1	ACT2 (RT-)	ACT2	0	19.1275077406306	Invalid
True	O23/M23	EVD-i(rdr6)#2	ACT2 (RT-)	ACT2	33.2858747013385	18.5824731364494	3.75E-5
True	O24/M24	EVD-i(rdr6)#3	ACT2 (RT-)	ACT2	0	18.3883568690669	Invalid
