# Supplementary material for: Innate, translation‐dependent silencing of an invasive transposon in Arabidopsis
Source: EMBO Rep. 2021 Dec 21;23(3):e53400. doi: 10.15252/embr.202153400 (PMC8892269; doi:10.15252/embr.202153400)
Supplement: Supplementary file 5 — Source Data for Figure 3 [file EMBR-23-e53400-s002.zip › Figure 3 (1:2)/3D/RT- cntrl - Attachment Legend.txt]

Experiment: EVD spl muts @ EVD Active filter: SYBR Green I / HRM Dye (465-510)
Chart	Pairing	Sample Name	Targets	References	Mean Cp	Mean Cp	Target/Ref	Normalized	Status
True	M1/K1	Col-0 #1	ACT2	GAPC	19.7855565356683	17.9288421664303	0.2761
True	M2/K2	Col-0 #2	ACT2	GAPC	19.269583148556	19.0719770073213	0.8720
True	M3/K3	Col-0 #3	ACT2	GAPC	19.042769076819	17.6256256229073	0.3745
True	M4/K4	rdr6-12 #1	ACT2	GAPC	19.6939684372953	18.2412061977745	0.3653
True	M5/K5	rdr6-12 #2	ACT2	GAPC	19.5637719591679	17.1751565874217	0.1910
True	M6/K6	rdr6-12 #3	ACT2	GAPC	20.328530370649	19.0651430408981	0.4166
True	M7/K7	EVDwt(Col-0)#1	ACT2	GAPC	18.5391867224392	16.5926291615437	0.2594
True	M8/K8	EVDwt(Col-0)#2	ACT2	GAPC	18.4606968042688	17.3991854508809	0.4791
True	M9/K9	EVDwt(Col-0)#3	ACT2	GAPC	19.1422121917378	17.1011510959288	0.2430
True	M10/K10	EVDwt(rdr6)#1	ACT2	GAPC	18.513446771388	17.4111660301167	0.4658
True	M11/K11	EVDwt(rdr6)#2	ACT2	GAPC	18.6054711351655	16.5969420423616	0.2485
True	M12/K12	EVDwt(rdr6)#3	ACT2	GAPC	18.9863269982527	17.4689463312835	0.3493
True	M13/K13	EVDmU1(Col)#1	ACT2	GAPC	18.6726991268167	17.5954541974207	0.4739
True	M14/K14	EVDmU1(Col)#2	ACT2	GAPC	18.6736007116912	16.7208440285283	0.2583
True	M15/K15	EVDmU1(Col)#3	ACT2	GAPC	18.8446132667673	17.7140574522177	0.4567
True	M16/K16	EVDmU1(rdr6)#1	ACT2	GAPC	18.5784366433434	16.5772500965981	0.2498
True	M17/K17	EVDmU1(rdr6)#2	ACT2	GAPC	18.6680471669805	16.9562908745727	0.3053
True	M18/K18	EVDmU1(rdr6)#3	ACT2	GAPC	19.0910739936598	17.0608548572151	0.2448
True	M20/K20	EVD-i(Col-0)#2	ACT2	GAPC	18.4587601608383	16.4314462390769	0.2453
True	M21/K21	EVD-i(Col-0)#3	ACT2	GAPC	18.6513240337523	16.9502840207056	0.3076
True	M22/K22	EVD-i(rdr6)#1	ACT2	GAPC	19.1275077406306	17.4668888717688	0.3163
True	M23/K23	EVD-i(rdr6)#2	ACT2	GAPC	18.5824731364494	16.7132798892841	0.2737
True	M24/K24	EVD-i(rdr6)#3	ACT2	GAPC	18.3883568690669	16.5252506019472	0.2749
True	O1/K1	Col-0 #1	ACT2 (RT-)	GAPC	33.1524637197122	17.9288421664303	2.61E-5
True	O2/K2	Col-0 #2	ACT2 (RT-)	GAPC	32.7928249627676	19.0719770073213	7.41E-5
True	O3/K3	Col-0 #3	ACT2 (RT-)	GAPC	32.6041390029213	17.6256256229073	3.10E-5
True	O4/K4	rdr6-12 #1	ACT2 (RT-)	GAPC	32.4984771287692	18.2412061977745	5.11E-5
True	O5/K5	rdr6-12 #2	ACT2 (RT-)	GAPC	31.2332357193386	17.1751565874217	5.86E-5
True	O6/K6	rdr6-12 #3	ACT2 (RT-)	GAPC	0	19.0651430408981	Invalid
True	O7/K7	EVDwt(Col-0)#1	ACT2 (RT-)	GAPC	29.9791955144572	16.5926291615437	9.34E-5
True	O8/K8	EVDwt(Col-0)#2	ACT2 (RT-)	GAPC	28.9202912687591	17.3991854508809	3.40E-4
True	O9/K9	EVDwt(Col-0)#3	ACT2 (RT-)	GAPC	33.6160824537292	17.1011510959288	1.07E-5
True	O10/K10	EVDwt(rdr6)#1	ACT2 (RT-)	GAPC	0	17.4111660301167	0
True	O11/K11	EVDwt(rdr6)#2	ACT2 (RT-)	GAPC	0	16.5969420423616	Invalid
True	O12/K12	EVDwt(rdr6)#3	ACT2 (RT-)	GAPC	33.2433100831246	17.4689463312835	1.78E-5
True	O13/K13	EVDmU1(Col)#1	ACT2 (RT-)	GAPC	0	17.5954541974207	Invalid
True	O14/K14	EVDmU1(Col)#2	ACT2 (RT-)	GAPC	31.7103381928472	16.7208440285283	3.07E-5
True	O15/K15	EVDmU1(Col)#3	ACT2 (RT-)	GAPC	34.4751838526836	17.7140574522177	9.00E-6
True	O16/K16	EVDmU1(rdr6)#1	ACT2 (RT-)	GAPC	0	16.5772500965981	Invalid
True	O17/K17	EVDmU1(rdr6)#2	ACT2 (RT-)	GAPC	0	16.9562908745727	Invalid
True	O18/K18	EVDmU1(rdr6)#3	ACT2 (RT-)	GAPC	32.5315247810814	17.0608548572151	2.20E-5
True	O20/K20	EVD-i(Col-0)#2	ACT2 (RT-)	GAPC	33.2268646267142	16.4314462390769	8.79E-6
True	O21/K21	EVD-i(Col-0)#3	ACT2 (RT-)	GAPC	32.4146129056437	16.9502840207056	2.21E-5
True	O22/K22	EVD-i(rdr6)#1	ACT2 (RT-)	GAPC	0	17.4668888717688	Invalid
True	O23/K23	EVD-i(rdr6)#2	ACT2 (RT-)	GAPC	33.2858747013385	16.7132798892841	1.03E-5
True	O24/K24	EVD-i(rdr6)#3	ACT2 (RT-)	GAPC	0	16.5252506019472	Invalid
