# Supplementary material for: Innate, translation‐dependent silencing of an invasive transposon in Arabidopsis
Source: EMBO Rep. 2021 Dec 21;23(3):e53400. doi: 10.15252/embr.202153400 (PMC8892269; doi:10.15252/embr.202153400)
Supplement: Supplementary file 6 — Source Data for Figure 5 [file EMBR-23-e53400-s003.zip]

Archive with 48 entries (43 files):
- Figure 5/
- __MACOSX/._Figure 5
- Figure 5/5A/
- __MACOSX/Figure 5/._5A
- Figure 5/.DS_Store
- __MACOSX/Figure 5/._.DS_Store
- Figure 5/5C/
- __MACOSX/Figure 5/._5C
- Figure 5/5D/
- __MACOSX/Figure 5/._5D
- Figure 5/5B/
- __MACOSX/Figure 5/._5B
- Figure 5/5A/HMW-NB EtBr.tif
- __MACOSX/Figure 5/5A/._HMW-NB EtBr.tif
- Figure 5/5A/LMW-NB @ GFP.tif
- __MACOSX/Figure 5/5A/._LMW-NB @ GFP.tif
- Figure 5/5A/HMW-NB@GFP.tif
- __MACOSX/Figure 5/5A/._HMW-NB@GFP.tif
- Figure 5/5A/LMW-NB @ GUS.tif
- __MACOSX/Figure 5/5A/._LMW-NB @ GUS.tif
- Figure 5/5A/LMW-NB @ miR171.tif
- __MACOSX/Figure 5/5A/._LMW-NB @ miR171.tif
- Figure 5/5C/GEGrdr6_Maxima_Input.txt
- __MACOSX/Figure 5/5C/._GEGrdr6_Maxima_Input.txt
- Figure 5/5C/GEGrdr6_Maxima_Output.txt
- __MACOSX/Figure 5/5C/._GEGrdr6_Maxima_Output.txt
- Figure 5/5C/GEGrdr6_Maxima.eds
- __MACOSX/Figure 5/5C/._GEGrdr6_Maxima.eds
- Figure 5/5C/EVDrdr6_Maxima_Ouput.txt
- __MACOSX/Figure 5/5C/._EVDrdr6_Maxima_Ouput.txt
- Figure 5/5C/EVDrdr6_Maxima_Input.txt
- __MACOSX/Figure 5/5C/._EVDrdr6_Maxima_Input.txt
- Figure 5/5C/PlatePlanII_GEGcDNA.pdf
- __MACOSX/Figure 5/5C/._PlatePlanII_GEGcDNA.pdf
- Figure 5/5C/PlatePlanI_EVDcDNA.pdf
- __MACOSX/Figure 5/5C/._PlatePlanI_EVDcDNA.pdf
- Figure 5/5D/EVDGEGrdr6_PolyA_Output.txt
- __MACOSX/Figure 5/5D/._EVDGEGrdr6_PolyA_Output.txt
- Figure 5/5D/EVDGEGrdr6_PolyA_Input.txt
- __MACOSX/Figure 5/5D/._EVDGEGrdr6_PolyA_Input.txt
- Figure 5/5D/PlatePlanIII_EVD-GEG-rdr6_PolyAcDNA.pdf
- __MACOSX/Figure 5/5D/._PlatePlanIII_EVD-GEG-rdr6_PolyAcDNA.pdf
- Figure 5/5D/EVDGEGrdr6_PolyA.eds
- __MACOSX/Figure 5/5D/._EVDGEGrdr6_PolyA.eds
- Figure 5/5B/WB @ GAG.tif
- __MACOSX/Figure 5/5B/._WB @ GAG.tif
- Figure 5/5B/GAG WB Coom.tiff
- __MACOSX/Figure 5/5B/._GAG WB Coom.tiff
