# Supplementary material for: Innate, translation‐dependent silencing of an invasive transposon in Arabidopsis
Source: EMBO Rep. 2021 Dec 21;23(3):e53400. doi: 10.15252/embr.202153400 (PMC8892269; doi:10.15252/embr.202153400)
Supplement: Supplementary file 6 — Source Data for Figure 5 [file EMBR-23-e53400-s003.zip › Figure 5/5C/GEGrdr6_Maxima_Input.txt]

Well	Well Position	Sample	Target	Task	CT
1	A1	GEG_rdr6_Total1	Act	cDNA	20.875
2	A2	GEG_rdr6_Total1	Act	cDNA	20.835
3	A3	GEG_rdr6_Total1	Act	noRT	35.618
4	A4	GEG_rdr6_Total1	Act	noRT	29.715
5	A5	GEG_rdr6_Total1	Act_unspl	cDNA	28.995
6	A6	GEG_rdr6_Total1	Act_unspl	cDNA	28.885
7	A7	GEG_rdr6_Total1	U5	cDNA	17.328
8	A8	GEG_rdr6_Total1	U5	cDNA	17.322
9	A9	GEG_rdr6_Total1	U1	cDNA	25.078
10	A10	GEG_rdr6_Total1	U1	cDNA	24.829
11	A11	GEG_rdr6_Total1	Amp1	cDNA	22.446
12	A12	GEG_rdr6_Total1	Amp1	cDNA	22.277
13	A13	GEG_rdr6_Total1	Amp3	cDNA	23.025
14	A14	GEG_rdr6_Total1	Amp3	cDNA	22.986
15	A15	GEG_rdr6_Total1	GEG_spl	cDNA	21.998
16	A16	GEG_rdr6_Total1	GEG_spl	cDNA	NA
17	A17	GEG_rdr6_Total1	GEG_uspl	cDNA	23.714
18	A18	GEG_rdr6_Total1	GEG_uspl	cDNA	23.670
19	A19	GEG_rdr6_Total1	GEG_total_GUS	cDNA	22.621
20	A20	GEG_rdr6_Total1	GEG_total_GUS	cDNA	22.683
21	A21	GEG_rdr6_Nuc3	Act	cDNA	24.340
22	A22	GEG_rdr6_Nuc3	Act	cDNA	24.512
23	A23	GEG_rdr6_Nuc3	Amp1	cDNA	22.819
24	A24	GEG_rdr6_Nuc3	Amp1	cDNA	22.849
25	B1	rdr6_Total1	Act	cDNA	21.283
26	B2	rdr6_Total1	Act	cDNA	21.245
27	B3	rdr6_Total1	Act	noRT	33.340
28	B4	rdr6_Total1	Act	noRT	34.416
29	B5	rdr6_Total1	Act_unspl	cDNA	30.644
30	B6	rdr6_Total1	Act_unspl	cDNA	30.007
31	B7	rdr6_Total1	U5	cDNA	17.259
32	B8	rdr6_Total1	U5	cDNA	17.268
33	B9	rdr6_Total1	U1	cDNA	25.599
34	B10	rdr6_Total1	U1	cDNA	25.305
35	B11	rdr6_Total1	Amp1	cDNA	22.895
36	B12	rdr6_Total1	Amp1	cDNA	22.781
37	B13	rdr6_Total1	Amp3	cDNA	23.516
38	B14	rdr6_Total1	Amp3	cDNA	23.557
39	B15	rdr6_Total1	GEG_spl	cDNA	NA
40	B16	rdr6_Total1	GEG_spl	cDNA	NA
41	B17	rdr6_Total1	GEG_uspl	cDNA	NA
42	B18	rdr6_Total1	GEG_uspl	cDNA	NA
43	B19	rdr6_Total1	GEG_total_GUS	cDNA	25.659
44	B20	rdr6_Total1	GEG_total_GUS	cDNA	25.676
45	B21	rdr6_Nuc3	Act	cDNA	29.324
46	B22	rdr6_Nuc3	Act	cDNA	26.548
47	B23	rdr6_Nuc3	Amp1	cDNA	24.172
48	B24	rdr6_Nuc3	Amp1	cDNA	23.924
49	C1	GEG_rdr6_Total2	Act	cDNA	21.284
50	C2	GEG_rdr6_Total2	Act	cDNA	21.251
51	C3	GEG_rdr6_Total2	Act	noRT	NA
52	C4	GEG_rdr6_Total2	Act	noRT	30.353
53	C5	GEG_rdr6_Total2	Act_unspl	cDNA	29.821
54	C6	GEG_rdr6_Total2	Act_unspl	cDNA	29.721
55	C7	GEG_rdr6_Total2	U5	cDNA	17.417
56	C8	GEG_rdr6_Total2	U5	cDNA	17.604
57	C9	GEG_rdr6_Total2	U1	cDNA	24.898
58	C10	GEG_rdr6_Total2	U1	cDNA	24.818
59	C11	GEG_rdr6_Total2	Amp1	cDNA	23.637
60	C12	GEG_rdr6_Total2	Amp1	cDNA	23.491
61	C13	GEG_rdr6_Total2	Amp3	cDNA	24.372
62	C14	GEG_rdr6_Total2	Amp3	cDNA	24.278
63	C15	GEG_rdr6_Total2	GEG_spl	cDNA	22.325
64	C16	GEG_rdr6_Total2	GEG_spl	cDNA	22.473
65	C17	GEG_rdr6_Total2	GEG_uspl	cDNA	23.999
66	C18	GEG_rdr6_Total2	GEG_uspl	cDNA	23.804
67	C19	GEG_rdr6_Total2	GEG_total_GUS	cDNA	22.790
68	C20	GEG_rdr6_Total2	GEG_total_GUS	cDNA	22.830
69	C21	water	Act	cDNA	30.780
70	C22	water	Act	cDNA	32.410
71	C23	water	Amp1	cDNA	25.965
72	C24	water	Amp1	cDNA	26.137
73	D1	rdr6_Total2	Act	cDNA	20.303
74	D2	rdr6_Total2	Act	cDNA	20.257
75	D3	rdr6_Total2	Act	noRT	31.695
76	D4	rdr6_Total2	Act	noRT	31.922
77	D5	rdr6_Total2	Act_unspl	cDNA	29.769
78	D6	rdr6_Total2	Act_unspl	cDNA	29.506
79	D7	rdr6_Total2	U5	cDNA	17.511
80	D8	rdr6_Total2	U5	cDNA	17.466
81	D9	rdr6_Total2	U1	cDNA	24.446
82	D10	rdr6_Total2	U1	cDNA	24.301
83	D11	rdr6_Total2	Amp1	cDNA	23.134
84	D12	rdr6_Total2	Amp1	cDNA	23.186
85	D13	rdr6_Total2	Amp3	cDNA	23.955
86	D14	rdr6_Total2	Amp3	cDNA	23.983
87	D15	rdr6_Total2	GEG_spl	cDNA	NA
88	D16	rdr6_Total2	GEG_spl	cDNA	NA
89	D17	rdr6_Total2	GEG_uspl	cDNA	NA
90	D18	rdr6_Total2	GEG_uspl	cDNA	NA
91	D19	rdr6_Total2	GEG_total_GUS	cDNA	24.874
92	D20	rdr6_Total2	GEG_total_GUS	cDNA	25.412
93	D21	-RT GEG_rdr6_Nuc3	Act	noRT	32.955
94	D22	-RT GEG_rdr6_Nuc3	Act	noRT	35.357
95	D23	GEG_rdr6_Nuc3	Amp3	cDNA	23.567
96	D24	GEG_rdr6_Nuc3	Amp3	cDNA	23.507
97	E1	GEG_rdr6_Total3	Act	cDNA	21.371
98	E2	GEG_rdr6_Total3	Act	cDNA	21.256
99	E3	GEG_rdr6_Total3	Act	noRT	32.746
100	E4	GEG_rdr6_Total3	Act	noRT	30.880
101	E5	GEG_rdr6_Total3	Act_unspl	cDNA	29.404
102	E6	GEG_rdr6_Total3	Act_unspl	cDNA	30.102
103	E7	GEG_rdr6_Total3	U5	cDNA	17.136
104	E8	GEG_rdr6_Total3	U5	cDNA	17.256
105	E9	GEG_rdr6_Total3	U1	cDNA	25.270
106	E10	GEG_rdr6_Total3	U1	cDNA	25.153
107	E11	GEG_rdr6_Total3	Amp1	cDNA	23.344
108	E12	GEG_rdr6_Total3	Amp1	cDNA	22.925
109	E13	GEG_rdr6_Total3	Amp3	cDNA	23.952
110	E14	GEG_rdr6_Total3	Amp3	cDNA	23.887
111	E15	GEG_rdr6_Total3	GEG_spl	cDNA	22.468
112	E16	GEG_rdr6_Total3	GEG_spl	cDNA	22.448
113	E17	GEG_rdr6_Total3	GEG_uspl	cDNA	24.078
114	E18	GEG_rdr6_Total3	GEG_uspl	cDNA	24.076
115	E19	GEG_rdr6_Total3	GEG_total_GUS	cDNA	22.600
116	E20	GEG_rdr6_Total3	GEG_total_GUS	cDNA	22.808
117	E21	-RT rdr6_Nuc3	Act	noRT	33.063
118	E22	-RT rdr6_Nuc3	Act	noRT	33.928
119	E23	rdr6_Nuc3	Amp3	cDNA	24.508
120	E24	rdr6_Nuc3	Amp3	cDNA	24.622
121	F1	rdr6_Total3	Act	cDNA	20.364
122	F2	rdr6_Total3	Act	cDNA	20.344
123	F3	rdr6_Total3	Act	noRT	31.219
124	F4	rdr6_Total3	Act	noRT	32.752
125	F5	rdr6_Total3	Act_unspl	cDNA	29.640
126	F6	rdr6_Total3	Act_unspl	cDNA	29.813
127	F7	rdr6_Total3	U5	cDNA	17.570
128	F8	rdr6_Total3	U5	cDNA	17.480
129	F9	rdr6_Total3	U1	cDNA	24.592
130	F10	rdr6_Total3	U1	cDNA	24.529
131	F11	rdr6_Total3	Amp1	cDNA	22.948
132	F12	rdr6_Total3	Amp1	cDNA	22.811
133	F13	rdr6_Total3	Amp3	cDNA	23.510
134	F14	rdr6_Total3	Amp3	cDNA	23.477
135	F15	rdr6_Total3	GEG_spl	cDNA	NA
136	F16	rdr6_Total3	GEG_spl	cDNA	NA
137	F17	rdr6_Total3	GEG_uspl	cDNA	NA
138	F18	rdr6_Total3	GEG_uspl	cDNA	NA
139	F19	rdr6_Total3	GEG_total_GUS	cDNA	24.865
140	F20	rdr6_Total3	GEG_total_GUS	cDNA	25.228
141	F21	water	Act	noRT	31.138
142	F22	water	Act	noRT	31.711
143	F23	water	Amp3	cDNA	26.886
144	F24	water	Amp3	cDNA	26.734
145	G1	GEG_rdr6_Cyto1	Act	cDNA	21.955
146	G2	GEG_rdr6_Cyto1	Act	cDNA	21.981
147	G3	GEG_rdr6_Cyto1	Act	noRT	34.592
148	G4	GEG_rdr6_Cyto1	Act	noRT	30.347
149	G5	GEG_rdr6_Cyto1	Act_unspl	cDNA	30.415
150	G6	GEG_rdr6_Cyto1	Act_unspl	cDNA	30.576
151	G7	GEG_rdr6_Cyto1	U5	cDNA	17.270
152	G8	GEG_rdr6_Cyto1	U5	cDNA	17.307
153	G9	GEG_rdr6_Cyto1	U1	cDNA	26.319
154	G10	GEG_rdr6_Cyto1	U1	cDNA	26.366
155	G11	GEG_rdr6_Cyto1	Amp1	cDNA	22.286
156	G12	GEG_rdr6_Cyto1	Amp1	cDNA	22.127
157	G13	GEG_rdr6_Cyto1	Amp3	cDNA	22.951
158	G14	GEG_rdr6_Cyto1	Amp3	cDNA	22.917
159	G15	GEG_rdr6_Cyto1	GEG_spl	cDNA	23.383
160	G16	GEG_rdr6_Cyto1	GEG_spl	cDNA	23.402
161	G17	GEG_rdr6_Cyto1	GEG_uspl	cDNA	24.991
162	G18	GEG_rdr6_Cyto1	GEG_uspl	cDNA	24.946
163	G19	GEG_rdr6_Cyto1	GEG_total_GUS	cDNA	23.477
164	G20	GEG_rdr6_Cyto1	GEG_total_GUS	cDNA	23.352
165	G21	GEG_rdr6_Nuc3	Act_unspl	cDNA	30.217
166	G22	GEG_rdr6_Nuc3	Act_unspl	cDNA	29.828
167	G23	GEG_rdr6_Nuc3	GEG_spl	cDNA	27.190
168	G24	GEG_rdr6_Nuc3	GEG_spl	cDNA	26.902
169	H1	rdr6_Cyto1	Act	cDNA	22.345
170	H2	rdr6_Cyto1	Act	cDNA	22.234
171	H3	rdr6_Cyto1	Act	noRT	31.490
172	H4	rdr6_Cyto1	Act	noRT	NA
173	H5	rdr6_Cyto1	Act_unspl	cDNA	30.402
174	H6	rdr6_Cyto1	Act_unspl	cDNA	31.125
175	H7	rdr6_Cyto1	U5	cDNA	17.720
176	H8	rdr6_Cyto1	U5	cDNA	17.682
177	H9	rdr6_Cyto1	U1	cDNA	26.895
178	H10	rdr6_Cyto1	U1	cDNA	26.872
179	H11	rdr6_Cyto1	Amp1	cDNA	22.406
180	H12	rdr6_Cyto1	Amp1	cDNA	22.563
181	H13	rdr6_Cyto1	Amp3	cDNA	23.303
182	H14	rdr6_Cyto1	Amp3	cDNA	23.253
183	H15	rdr6_Cyto1	GEG_spl	cDNA	NA
184	H16	rdr6_Cyto1	GEG_spl	cDNA	NA
185	H17	rdr6_Cyto1	GEG_uspl	cDNA	NA
186	H18	rdr6_Cyto1	GEG_uspl	cDNA	NA
187	H19	rdr6_Cyto1	GEG_total_GUS	cDNA	24.901
188	H20	rdr6_Cyto1	GEG_total_GUS	cDNA	24.946
189	H21	rdr6_Nuc3	Act_unspl	cDNA	29.777
190	H22	rdr6_Nuc3	Act_unspl	cDNA	30.335
191	H23	rdr6_Nuc3	GEG_spl	cDNA	39.513
192	H24	rdr6_Nuc3	GEG_spl	cDNA	NA
193	I1	GEG_rdr6_Cyto2	Act	cDNA	22.383
194	I2	GEG_rdr6_Cyto2	Act	cDNA	22.424
195	I3	GEG_rdr6_Cyto2	Act	noRT	28.230
196	I4	GEG_rdr6_Cyto2	Act	noRT	29.632
197	I5	GEG_rdr6_Cyto2	Act_unspl	cDNA	30.321
198	I6	GEG_rdr6_Cyto2	Act_unspl	cDNA	31.362
199	I7	GEG_rdr6_Cyto2	U5	cDNA	17.349
200	I8	GEG_rdr6_Cyto2	U5	cDNA	17.392
201	I9	GEG_rdr6_Cyto2	U1	cDNA	26.332
202	I10	GEG_rdr6_Cyto2	U1	cDNA	26.264
203	I11	GEG_rdr6_Cyto2	Amp1	cDNA	22.823
204	I12	GEG_rdr6_Cyto2	Amp1	cDNA	22.518
205	I13	GEG_rdr6_Cyto2	Amp3	cDNA	23.490
206	I14	GEG_rdr6_Cyto2	Amp3	cDNA	23.349
207	I15	GEG_rdr6_Cyto2	GEG_spl	cDNA	23.549
208	I16	GEG_rdr6_Cyto2	GEG_spl	cDNA	23.501
209	I17	GEG_rdr6_Cyto2	GEG_uspl	cDNA	25.183
210	I18	GEG_rdr6_Cyto2	GEG_uspl	cDNA	25.172
211	I19	GEG_rdr6_Cyto2	GEG_total_GUS	cDNA	23.292
212	I20	GEG_rdr6_Cyto2	GEG_total_GUS	cDNA	23.252
213	I21	water	Act_unspl	cDNA	34.485
214	I22	water	Act_unspl	cDNA	39.919
215	I23	water	GEG_spl	cDNA	NA
216	I24	water	GEG_spl	cDNA	NA
217	J1	rdr6_Cyto2	Act	cDNA	21.313
218	J2	rdr6_Cyto2	Act	cDNA	21.311
219	J3	rdr6_Cyto2	Act	noRT	31.561
220	J4	rdr6_Cyto2	Act	noRT	32.768
221	J5	rdr6_Cyto2	Act_unspl	cDNA	31.168
222	J6	rdr6_Cyto2	Act_unspl	cDNA	30.718
223	J7	rdr6_Cyto2	U5	cDNA	17.624
224	J8	rdr6_Cyto2	U5	cDNA	17.610
225	J9	rdr6_Cyto2	U1	cDNA	25.474
226	J10	rdr6_Cyto2	U1	cDNA	25.457
227	J11	rdr6_Cyto2	Amp1	cDNA	22.660
228	J12	rdr6_Cyto2	Amp1	cDNA	22.656
229	J13	rdr6_Cyto2	Amp3	cDNA	23.291
230	J14	rdr6_Cyto2	Amp3	cDNA	23.236
231	J15	rdr6_Cyto2	GEG_spl	cDNA	NA
232	J16	rdr6_Cyto2	GEG_spl	cDNA	NA
233	J17	rdr6_Cyto2	GEG_uspl	cDNA	NA
234	J18	rdr6_Cyto2	GEG_uspl	cDNA	NA
235	J19	rdr6_Cyto2	GEG_total_GUS	cDNA	24.899
236	J20	rdr6_Cyto2	GEG_total_GUS	cDNA	24.846
237	J21	GEG_rdr6_Nuc3	U5	cDNA	17.331
238	J22	GEG_rdr6_Nuc3	U5	cDNA	17.478
239	J23	GEG_rdr6_Nuc3	GEG_uspl	cDNA	25.294
240	J24	GEG_rdr6_Nuc3	GEG_uspl	cDNA	25.220
241	K1	GEG_rdr6_Cyto3	Act	cDNA	22.783
242	K2	GEG_rdr6_Cyto3	Act	cDNA	22.866
243	K3	GEG_rdr6_Cyto3	Act	noRT	33.667
244	K4	GEG_rdr6_Cyto3	Act	noRT	29.574
245	K5	GEG_rdr6_Cyto3	Act_unspl	cDNA	30.883
246	K6	GEG_rdr6_Cyto3	Act_unspl	cDNA	30.711
247	K7	GEG_rdr6_Cyto3	U5	cDNA	17.984
248	K8	GEG_rdr6_Cyto3	U5	cDNA	17.678
249	K9	GEG_rdr6_Cyto3	U1	cDNA	26.809
250	K10	GEG_rdr6_Cyto3	U1	cDNA	26.920
251	K11	GEG_rdr6_Cyto3	Amp1	cDNA	22.614
252	K12	GEG_rdr6_Cyto3	Amp1	cDNA	22.562
253	K13	GEG_rdr6_Cyto3	Amp3	cDNA	23.347
254	K14	GEG_rdr6_Cyto3	Amp3	cDNA	23.367
255	K15	GEG_rdr6_Cyto3	GEG_spl	cDNA	23.893
256	K16	GEG_rdr6_Cyto3	GEG_spl	cDNA	23.939
257	K17	GEG_rdr6_Cyto3	GEG_uspl	cDNA	25.591
258	K18	GEG_rdr6_Cyto3	GEG_uspl	cDNA	25.621
259	K19	GEG_rdr6_Cyto3	GEG_total_GUS	cDNA	23.749
260	K20	GEG_rdr6_Cyto3	GEG_total_GUS	cDNA	23.631
261	K21	rdr6_Nuc3	U5	cDNA	19.776
262	K22	rdr6_Nuc3	U5	cDNA	19.882
263	K23	rdr6_Nuc3	GEG_uspl	cDNA	38.456
264	K24	rdr6_Nuc3	GEG_uspl	cDNA	39.966
265	L1	rdr6_Cyto3	Act	cDNA	21.465
266	L2	rdr6_Cyto3	Act	cDNA	21.431
267	L3	rdr6_Cyto3	Act	noRT	32.135
268	L4	rdr6_Cyto3	Act	noRT	NA
269	L5	rdr6_Cyto3	Act_unspl	cDNA	30.680
270	L6	rdr6_Cyto3	Act_unspl	cDNA	30.260
271	L7	rdr6_Cyto3	U5	cDNA	17.495
272	L8	rdr6_Cyto3	U5	cDNA	17.521
273	L9	rdr6_Cyto3	U1	cDNA	25.984
274	L10	rdr6_Cyto3	U1	cDNA	25.908
275	L11	rdr6_Cyto3	Amp1	cDNA	22.066
276	L12	rdr6_Cyto3	Amp1	cDNA	21.992
277	L13	rdr6_Cyto3	Amp3	cDNA	22.803
278	L14	rdr6_Cyto3	Amp3	cDNA	22.733
279	L15	rdr6_Cyto3	GEG_spl	cDNA	NA
280	L16	rdr6_Cyto3	GEG_spl	cDNA	NA
281	L17	rdr6_Cyto3	GEG_uspl	cDNA	NA
282	L18	rdr6_Cyto3	GEG_uspl	cDNA	NA
283	L19	rdr6_Cyto3	GEG_total_GUS	cDNA	25.030
284	L20	rdr6_Cyto3	GEG_total_GUS	cDNA	25.048
285	L21	water	U5	cDNA	32.794
286	L22	water	U5	cDNA	29.043
287	L23	water	GEG_uspl	cDNA	36.802
288	L24	water	GEG_uspl	cDNA	NA
289	M1	GEG_rdr6_Nuc1	Act	cDNA	24.649
290	M2	GEG_rdr6_Nuc1	Act	cDNA	24.453
291	M3	GEG_rdr6_Nuc1	Act	noRT	33.093
292	M4	GEG_rdr6_Nuc1	Act	noRT	30.839
293	M5	GEG_rdr6_Nuc1	Act_unspl	cDNA	30.552
294	M6	GEG_rdr6_Nuc1	Act_unspl	cDNA	29.517
295	M7	GEG_rdr6_Nuc1	U5	cDNA	18.873
296	M8	GEG_rdr6_Nuc1	U5	cDNA	18.996
297	M9	GEG_rdr6_Nuc1	U1	cDNA	29.418
298	M10	GEG_rdr6_Nuc1	U1	cDNA	29.074
299	M11	GEG_rdr6_Nuc1	Amp1	cDNA	22.585
300	M12	GEG_rdr6_Nuc1	Amp1	cDNA	22.632
301	M13	GEG_rdr6_Nuc1	Amp3	cDNA	23.389
302	M14	GEG_rdr6_Nuc1	Amp3	cDNA	23.459
303	M15	GEG_rdr6_Nuc1	GEG_spl	cDNA	26.912
304	M16	GEG_rdr6_Nuc1	GEG_spl	cDNA	26.784
305	M17	GEG_rdr6_Nuc1	GEG_uspl	cDNA	26.205
306	M18	GEG_rdr6_Nuc1	GEG_uspl	cDNA	26.155
307	M19	GEG_rdr6_Nuc1	GEG_total_GUS	cDNA	25.441
308	M20	GEG_rdr6_Nuc1	GEG_total_GUS	cDNA	25.173
309	M21	GEG_rdr6_Nuc3	U1	cDNA	28.744
310	M22	GEG_rdr6_Nuc3	U1	cDNA	29.008
311	M23	GEG_rdr6_Nuc3	GEG_total_GUS	cDNA	24.294
312	M24	GEG_rdr6_Nuc3	GEG_total_GUS	cDNA	24.218
313	N1	rdr6_Nuc1	Act	cDNA	25.124
314	N2	rdr6_Nuc1	Act	cDNA	24.993
315	N3	rdr6_Nuc1	Act	noRT	32.502
316	N4	rdr6_Nuc1	Act	noRT	31.931
317	N5	rdr6_Nuc1	Act_unspl	cDNA	29.684
318	N6	rdr6_Nuc1	Act_unspl	cDNA	28.725
319	N7	rdr6_Nuc1	U5	cDNA	17.576
320	N8	rdr6_Nuc1	U5	cDNA	17.601
321	N9	rdr6_Nuc1	U1	cDNA	29.039
322	N10	rdr6_Nuc1	U1	cDNA	29.071
323	N11	rdr6_Nuc1	Amp1	cDNA	21.962
324	N12	rdr6_Nuc1	Amp1	cDNA	21.749
325	N13	rdr6_Nuc1	Amp3	cDNA	22.194
326	N14	rdr6_Nuc1	Amp3	cDNA	22.655
327	N15	rdr6_Nuc1	GEG_spl	cDNA	NA
328	N16	rdr6_Nuc1	GEG_spl	cDNA	NA
329	N17	rdr6_Nuc1	GEG_uspl	cDNA	NA
330	N18	rdr6_Nuc1	GEG_uspl	cDNA	NA
331	N19	rdr6_Nuc1	GEG_total_GUS	cDNA	29.607
332	N20	rdr6_Nuc1	GEG_total_GUS	cDNA	29.415
333	N21	rdr6_Nuc3	U1	cDNA	30.310
334	N22	rdr6_Nuc3	U1	cDNA	30.062
335	N23	rdr6_Nuc3	GEG_total_GUS	cDNA	30.140
336	N24	rdr6_Nuc3	GEG_total_GUS	cDNA	29.795
337	O1	GEG_rdr6_Nuc2	Act	cDNA	25.579
338	O2	GEG_rdr6_Nuc2	Act	cDNA	25.730
339	O3	GEG_rdr6_Nuc2	Act	noRT	30.812
340	O4	GEG_rdr6_Nuc2	Act	noRT	29.705
341	O5	GEG_rdr6_Nuc2	Act_unspl	cDNA	30.278
342	O6	GEG_rdr6_Nuc2	Act_unspl	cDNA	31.001
343	O7	GEG_rdr6_Nuc2	U5	cDNA	17.990
344	O8	GEG_rdr6_Nuc2	U5	cDNA	18.134
345	O9	GEG_rdr6_Nuc2	U1	cDNA	30.004
346	O10	GEG_rdr6_Nuc2	U1	cDNA	29.337
347	O11	GEG_rdr6_Nuc2	Amp1	cDNA	22.240
348	O12	GEG_rdr6_Nuc2	Amp1	cDNA	22.120
349	O13	GEG_rdr6_Nuc2	Amp3	cDNA	23.319
350	O14	GEG_rdr6_Nuc2	Amp3	cDNA	22.934
351	O15	GEG_rdr6_Nuc2	GEG_spl	cDNA	27.925
352	O16	GEG_rdr6_Nuc2	GEG_spl	cDNA	27.734
353	O17	GEG_rdr6_Nuc2	GEG_uspl	cDNA	26.271
354	O18	GEG_rdr6_Nuc2	GEG_uspl	cDNA	26.147
355	O19	GEG_rdr6_Nuc2	GEG_total_GUS	cDNA	25.134
356	O20	GEG_rdr6_Nuc2	GEG_total_GUS	cDNA	25.244
357	O21	water	U1	cDNA	36.739
358	O22	water	U1	cDNA	36.877
359	O23	water	GEG_total_GUS	cDNA	30.705
360	O24	water	GEG_total_GUS	cDNA	31.081
361	P1	rdr6_Nuc2	Act	cDNA	26.302
362	P2	rdr6_Nuc2	Act	cDNA	26.234
363	P3	rdr6_Nuc2	Act	noRT	33.438
364	P4	rdr6_Nuc2	Act	noRT	31.354
365	P5	rdr6_Nuc2	Act_unspl	cDNA	31.437
366	P6	rdr6_Nuc2	Act_unspl	cDNA	30.770
367	P7	rdr6_Nuc2	U5	cDNA	18.534
368	P8	rdr6_Nuc2	U5	cDNA	18.557
369	P9	rdr6_Nuc2	U1	cDNA	30.475
370	P10	rdr6_Nuc2	U1	cDNA	30.026
371	P11	rdr6_Nuc2	Amp1	cDNA	22.116
372	P12	rdr6_Nuc2	Amp1	cDNA	22.239
373	P13	rdr6_Nuc2	Amp3	cDNA	22.940
374	P14	rdr6_Nuc2	Amp3	cDNA	22.841
375	P15	rdr6_Nuc2	GEG_spl	cDNA	NA
376	P16	rdr6_Nuc2	GEG_spl	cDNA	NA
377	P17	rdr6_Nuc2	GEG_uspl	cDNA	NA
378	P18	rdr6_Nuc2	GEG_uspl	cDNA	NA
379	P19	rdr6_Nuc2	GEG_total_GUS	cDNA	30.563
380	P20	rdr6_Nuc2	GEG_total_GUS	cDNA	31.017
