# Supplementary material for: Innate, translation‐dependent silencing of an invasive transposon in Arabidopsis
Source: EMBO Rep. 2021 Dec 21;23(3):e53400. doi: 10.15252/embr.202153400 (PMC8892269; doi:10.15252/embr.202153400)
Supplement: Supplementary file 6 — Source Data for Figure 5 [file EMBR-23-e53400-s003.zip › Figure 5/5C/GEGrdr6_Maxima_Output.txt]

	Target	Content	Sample	Name	Fraction	BioRep	Mean Control	Mean	dCT	Fold Change
0	Act_unspl	cDNA	GEG_rdr6_Total1	GEG	Total	1	20.855	28.94	8.085	0.003682752
1	U5	cDNA	GEG_rdr6_Total1	GEG	Total	1	20.855	17.325	-3.53	11.55143356
2	U1	cDNA	GEG_rdr6_Total1	GEG	Total	1	20.855	24.9535	4.0985	0.058375224
3	Amp1	cDNA	GEG_rdr6_Total1	GEG	Total	1	20.855	22.3615	1.5065	0.351964054
4	Amp3	cDNA	GEG_rdr6_Total1	GEG	Total	1	20.855	23.0055	2.1505	0.225234542
5	GEG_spl	cDNA	GEG_rdr6_Total1	GEG	Total	1	20.855	21.998	1.143	0.452816992
6	GEG_uspl	cDNA	GEG_rdr6_Total1	GEG	Total	1	20.855	23.692	2.837	0.139951611
7	GEG_total_GUS	cDNA	GEG_rdr6_Total1	GEG	Total	1	20.855	22.652	1.797	0.287772373
8	Act_unspl	cDNA	GEG_rdr6_Nuc3	GEG	Nuclear	3	24.426	30.0225	5.5965	0.02066739
9	U5	cDNA	GEG_rdr6_Nuc3	GEG	Nuclear	3	24.426	17.4045	-7.0215	129.9218256
10	U1	cDNA	GEG_rdr6_Nuc3	GEG	Nuclear	3	24.426	28.876	4.45	0.045752678
11	Amp1	cDNA	GEG_rdr6_Nuc3	GEG	Nuclear	3	24.426	22.834	-1.592	3.014669819
12	Amp3	cDNA	GEG_rdr6_Nuc3	GEG	Nuclear	3	24.426	23.537	-0.889	1.851892045
13	GEG_spl	cDNA	GEG_rdr6_Nuc3	GEG	Nuclear	3	24.426	27.046	2.62	0.162667732
14	GEG_uspl	cDNA	GEG_rdr6_Nuc3	GEG	Nuclear	3	24.426	25.257	0.831	0.562139462
15	GEG_total_GUS	cDNA	GEG_rdr6_Nuc3	GEG	Nuclear	3	24.426	24.256	-0.17	1.125058485
16	Act_unspl	cDNA	rdr6_Total1	rdr6-12	Total	1	21.264	30.3255	9.0615	0.001871616
17	U5	cDNA	rdr6_Total1	rdr6-12	Total	1	21.264	17.2635	-4.0005	16.00554614
18	U1	cDNA	rdr6_Total1	rdr6-12	Total	1	21.264	25.452	4.188	0.054863862
19	Amp1	cDNA	rdr6_Total1	rdr6-12	Total	1	21.264	22.838	1.574	0.335875856
20	Amp3	cDNA	rdr6_Total1	rdr6-12	Total	1	21.264	23.5365	2.2725	0.206970922
21	GEG_spl	cDNA	rdr6_Total1	rdr6-12	Total	1	21.264			
22	GEG_uspl	cDNA	rdr6_Total1	rdr6-12	Total	1	21.264			
23	GEG_total_GUS	cDNA	rdr6_Total1	rdr6-12	Total	1	21.264	25.6675	4.4035	0.047251371
24	Act_unspl	cDNA	rdr6_Nuc3	rdr6-12	Nuclear	3	27.936	30.056	2.12	0.230046913
25	U5	cDNA	rdr6_Nuc3	rdr6-12	Nuclear	3	27.936	19.829	-8.107	275.7085123
26	U1	cDNA	rdr6_Nuc3	rdr6-12	Nuclear	3	27.936	30.186	2.25	0.210224104
27	Amp1	cDNA	rdr6_Nuc3	rdr6-12	Nuclear	3	27.936	24.048	-3.888	14.80487085
28	Amp3	cDNA	rdr6_Nuc3	rdr6-12	Nuclear	3	27.936	24.565	-3.371	10.34599146
29	GEG_spl	cDNA	rdr6_Nuc3	rdr6-12	Nuclear	3	27.936	39.513	11.577	0.000327322
30	GEG_uspl	cDNA	rdr6_Nuc3	rdr6-12	Nuclear	3	27.936	39.211	11.275	0.00040354
31	GEG_total_GUS	cDNA	rdr6_Nuc3	rdr6-12	Nuclear	3	27.936	29.9675	2.0315	0.244600626
32	Act_unspl	cDNA	GEG_rdr6_Total2	GEG	Total	2	21.2675	29.771	8.5035	0.002755443
33	U5	cDNA	GEG_rdr6_Total2	GEG	Total	2	21.2675	17.5105	-3.757	13.51978215
34	U1	cDNA	GEG_rdr6_Total2	GEG	Total	2	21.2675	24.858	3.5905	0.083014088
35	Amp1	cDNA	GEG_rdr6_Total2	GEG	Total	2	21.2675	23.564	2.2965	0.203556331
36	Amp3	cDNA	GEG_rdr6_Total2	GEG	Total	2	21.2675	24.325	3.0575	0.12011598
37	GEG_spl	cDNA	GEG_rdr6_Total2	GEG	Total	2	21.2675	22.399	1.1315	0.456440907
38	GEG_uspl	cDNA	GEG_rdr6_Total2	GEG	Total	2	21.2675	23.9015	2.634	0.161096829
39	GEG_total_GUS	cDNA	GEG_rdr6_Total2	GEG	Total	2	21.2675	22.81	1.5425	0.343290062
40	Act_unspl	cDNA	water				31.595	37.202	5.607	0.020517518
41	U5	cDNA	water				31.595	30.9185	-0.6765	1.598257651
42	U1	cDNA	water				31.595	36.808	5.213	0.026960667
43	Amp1	cDNA	water				31.595	26.051	-5.544	46.65630012
44	Amp3	cDNA	water				31.595	26.81	-4.785	27.56947711
45	GEG_spl	cDNA	water				31.595			
46	GEG_uspl	cDNA	water				31.595	36.802	5.207	0.027073027
47	GEG_total_GUS	cDNA	water				31.595	30.893	-0.702	1.626758396
48	Act_unspl	cDNA	rdr6_Total2	rdr6-12	Total	2	20.28	29.6375	9.3575	0.001524445
49	U5	cDNA	rdr6_Total2	rdr6-12	Total	2	20.28	17.4885	-2.7915	6.923492609
50	U1	cDNA	rdr6_Total2	rdr6-12	Total	2	20.28	24.3735	4.0935	0.058577888
51	Amp1	cDNA	rdr6_Total2	rdr6-12	Total	2	20.28	23.16	2.88	0.135841858
52	Amp3	cDNA	rdr6_Total2	rdr6-12	Total	2	20.28	23.969	3.689	0.077535456
53	GEG_spl	cDNA	rdr6_Total2	rdr6-12	Total	2	20.28			
54	GEG_uspl	cDNA	rdr6_Total2	rdr6-12	Total	2	20.28			
55	GEG_total_GUS	cDNA	rdr6_Total2	rdr6-12	Total	2	20.28	25.143	4.863	0.034363005
56	Act_unspl	cDNA	GEG_rdr6_Total3	GEG	Total	3	21.3135	29.753	8.4395	0.00288043
57	U5	cDNA	GEG_rdr6_Total3	GEG	Total	3	21.3135	17.196	-4.1175	17.3576532
58	U1	cDNA	GEG_rdr6_Total3	GEG	Total	3	21.3135	25.2115	3.898	0.067078768
59	Amp1	cDNA	GEG_rdr6_Total3	GEG	Total	3	21.3135	23.1345	1.821	0.283024726
60	Amp3	cDNA	GEG_rdr6_Total3	GEG	Total	3	21.3135	23.9195	2.606	0.164253953
61	GEG_spl	cDNA	GEG_rdr6_Total3	GEG	Total	3	21.3135	22.458	1.1445	0.452346433
62	GEG_uspl	cDNA	GEG_rdr6_Total3	GEG	Total	3	21.3135	24.077	2.7635	0.147266378
63	GEG_total_GUS	cDNA	GEG_rdr6_Total3	GEG	Total	3	21.3135	22.704	1.3905	0.381432585
64	Act_unspl	cDNA	rdr6_Total3	rdr6-12	Total	3	20.354	29.7265	9.3725	0.001508677
65	U5	cDNA	rdr6_Total3	rdr6-12	Total	3	20.354	17.525	-2.829	7.105814367
66	U1	cDNA	rdr6_Total3	rdr6-12	Total	3	20.354	24.5605	4.2065	0.054164822
67	Amp1	cDNA	rdr6_Total3	rdr6-12	Total	3	20.354	22.8795	2.5255	0.173679574
68	Amp3	cDNA	rdr6_Total3	rdr6-12	Total	3	20.354	23.4935	3.1395	0.113479216
69	GEG_spl	cDNA	rdr6_Total3	rdr6-12	Total	3	20.354			
70	GEG_uspl	cDNA	rdr6_Total3	rdr6-12	Total	3	20.354			
71	GEG_total_GUS	cDNA	rdr6_Total3	rdr6-12	Total	3	20.354	25.0465	4.6925	0.038673791
72	Act_unspl	cDNA	GEG_rdr6_Cyto1	GEG	Cytoplasmic	1	21.968	30.4955	8.5275	0.002709984
73	U5	cDNA	GEG_rdr6_Cyto1	GEG	Cytoplasmic	1	21.968	17.2885	-4.6795	25.62535347
74	U1	cDNA	GEG_rdr6_Cyto1	GEG	Cytoplasmic	1	21.968	26.3425	4.3745	0.048210794
75	Amp1	cDNA	GEG_rdr6_Cyto1	GEG	Cytoplasmic	1	21.968	22.2065	0.2385	0.847626149
76	Amp3	cDNA	GEG_rdr6_Cyto1	GEG	Cytoplasmic	1	21.968	22.934	0.966	0.51192345
77	GEG_spl	cDNA	GEG_rdr6_Cyto1	GEG	Cytoplasmic	1	21.968	23.3925	1.4245	0.372548459
78	GEG_uspl	cDNA	GEG_rdr6_Cyto1	GEG	Cytoplasmic	1	21.968	24.9685	3.0005	0.124956686
79	GEG_total_GUS	cDNA	GEG_rdr6_Cyto1	GEG	Cytoplasmic	1	21.968	23.4145	1.4465	0.366910475
80	Act_unspl	cDNA	rdr6_Cyto1	rdr6-12	Cytoplasmic	1	22.2895	30.7635	8.474	0.002812366
81	U5	cDNA	rdr6_Cyto1	rdr6-12	Cytoplasmic	1	22.2895	17.701	-4.5885	24.05892039
82	U1	cDNA	rdr6_Cyto1	rdr6-12	Cytoplasmic	1	22.2895	26.8835	4.594	0.041406469
83	Amp1	cDNA	rdr6_Cyto1	rdr6-12	Cytoplasmic	1	22.2895	22.4845	0.195	0.873572896
84	Amp3	cDNA	rdr6_Cyto1	rdr6-12	Cytoplasmic	1	22.2895	23.278	0.9885	0.504001524
85	GEG_spl	cDNA	rdr6_Cyto1	rdr6-12	Cytoplasmic	1	22.2895			
86	GEG_uspl	cDNA	rdr6_Cyto1	rdr6-12	Cytoplasmic	1	22.2895			
87	GEG_total_GUS	cDNA	rdr6_Cyto1	rdr6-12	Cytoplasmic	1	22.2895	24.9235	2.634	0.161096829
88	Act_unspl	cDNA	GEG_rdr6_Cyto2	GEG	Cytoplasmic	2	22.4035	30.8415	8.438	0.002883427
89	U5	cDNA	GEG_rdr6_Cyto2	GEG	Cytoplasmic	2	22.4035	17.3705	-5.033	32.74039903
90	U1	cDNA	GEG_rdr6_Cyto2	GEG	Cytoplasmic	2	22.4035	26.298	3.8945	0.0672417
91	Amp1	cDNA	GEG_rdr6_Cyto2	GEG	Cytoplasmic	2	22.4035	22.6705	0.267	0.831045862
92	Amp3	cDNA	GEG_rdr6_Cyto2	GEG	Cytoplasmic	2	22.4035	23.4195	1.016	0.494485458
93	GEG_spl	cDNA	GEG_rdr6_Cyto2	GEG	Cytoplasmic	2	22.4035	23.525	1.1215	0.459615705
94	GEG_uspl	cDNA	GEG_rdr6_Cyto2	GEG	Cytoplasmic	2	22.4035	25.1775	2.774	0.146198458
95	GEG_total_GUS	cDNA	GEG_rdr6_Cyto2	GEG	Cytoplasmic	2	22.4035	23.272	0.8685	0.547716026
96	Act_unspl	cDNA	rdr6_Cyto2	rdr6-12	Cytoplasmic	2	21.312	30.943	9.631	0.001261189
97	U5	cDNA	rdr6_Cyto2	rdr6-12	Cytoplasmic	2	21.312	17.617	-3.695	12.95107546
98	U1	cDNA	rdr6_Cyto2	rdr6-12	Cytoplasmic	2	21.312	25.4655	4.1535	0.056191667
99	Amp1	cDNA	rdr6_Cyto2	rdr6-12	Cytoplasmic	2	21.312	22.658	1.346	0.393381223
100	Amp3	cDNA	rdr6_Cyto2	rdr6-12	Cytoplasmic	2	21.312	23.2635	1.9515	0.258547274
101	GEG_spl	cDNA	rdr6_Cyto2	rdr6-12	Cytoplasmic	2	21.312			
102	GEG_uspl	cDNA	rdr6_Cyto2	rdr6-12	Cytoplasmic	2	21.312			
103	GEG_total_GUS	cDNA	rdr6_Cyto2	rdr6-12	Cytoplasmic	2	21.312	24.8725	3.5605	0.08475839
104	Act_unspl	cDNA	GEG_rdr6_Cyto3	GEG	Cytoplasmic	3	22.8245	30.797	7.9725	0.003981423
105	U5	cDNA	GEG_rdr6_Cyto3	GEG	Cytoplasmic	3	22.8245	17.831	-4.9935	31.85614969
106	U1	cDNA	GEG_rdr6_Cyto3	GEG	Cytoplasmic	3	22.8245	26.8645	4.04	0.060790934
107	Amp1	cDNA	GEG_rdr6_Cyto3	GEG	Cytoplasmic	3	22.8245	22.588	-0.2365	1.178131028
108	Amp3	cDNA	GEG_rdr6_Cyto3	GEG	Cytoplasmic	3	22.8245	23.357	0.5325	0.691355667
109	GEG_spl	cDNA	GEG_rdr6_Cyto3	GEG	Cytoplasmic	3	22.8245	23.916	1.0915	0.469273208
110	GEG_uspl	cDNA	GEG_rdr6_Cyto3	GEG	Cytoplasmic	3	22.8245	25.606	2.7815	0.145440402
111	GEG_total_GUS	cDNA	GEG_rdr6_Cyto3	GEG	Cytoplasmic	3	22.8245	23.69	0.8655	0.548856155
112	Act_unspl	cDNA	rdr6_Cyto3	rdr6-12	Cytoplasmic	3	21.448	30.47	9.022	0.001923567
113	U5	cDNA	rdr6_Cyto3	rdr6-12	Cytoplasmic	3	21.448	17.508	-3.94	15.34822591
114	U1	cDNA	rdr6_Cyto3	rdr6-12	Cytoplasmic	3	21.448	25.946	4.498	0.044255482
115	Amp1	cDNA	rdr6_Cyto3	rdr6-12	Cytoplasmic	3	21.448	22.029	0.581	0.668500248
116	Amp3	cDNA	rdr6_Cyto3	rdr6-12	Cytoplasmic	3	21.448	22.768	1.32	0.400534939
117	GEG_spl	cDNA	rdr6_Cyto3	rdr6-12	Cytoplasmic	3	21.448			
118	GEG_uspl	cDNA	rdr6_Cyto3	rdr6-12	Cytoplasmic	3	21.448			
119	GEG_total_GUS	cDNA	rdr6_Cyto3	rdr6-12	Cytoplasmic	3	21.448	25.039	3.591	0.082985322
120	Act_unspl	cDNA	GEG_rdr6_Nuc1	GEG	Nuclear	1	24.551	30.0345	5.4835	0.02235126
121	U5	cDNA	GEG_rdr6_Nuc1	GEG	Nuclear	1	24.551	18.9345	-5.6165	49.06083897
122	U1	cDNA	GEG_rdr6_Nuc1	GEG	Nuclear	1	24.551	29.246	4.695	0.038606832
123	Amp1	cDNA	GEG_rdr6_Nuc1	GEG	Nuclear	1	24.551	22.6085	-1.9425	3.843711354
124	Amp3	cDNA	GEG_rdr6_Nuc1	GEG	Nuclear	1	24.551	23.424	-1.127	2.184041091
125	GEG_spl	cDNA	GEG_rdr6_Nuc1	GEG	Nuclear	1	24.551	26.848	2.297	0.203485796
126	GEG_uspl	cDNA	GEG_rdr6_Nuc1	GEG	Nuclear	1	24.551	26.18	1.629	0.323312233
127	GEG_total_GUS	cDNA	GEG_rdr6_Nuc1	GEG	Nuclear	1	24.551	25.307	0.756	0.592135806
128	Act_unspl	cDNA	rdr6_Nuc1	rdr6-12	Nuclear	1	25.0585	29.2045	4.146	0.056484545
129	U5	cDNA	rdr6_Nuc1	rdr6-12	Nuclear	1	25.0585	17.5885	-7.47	177.2940119
130	U1	cDNA	rdr6_Nuc1	rdr6-12	Nuclear	1	25.0585	29.055	3.9965	0.06265181
131	Amp1	cDNA	rdr6_Nuc1	rdr6-12	Nuclear	1	25.0585	21.8555	-3.203	9.208715931
132	Amp3	cDNA	rdr6_Nuc1	rdr6-12	Nuclear	1	25.0585	22.4245	-2.634	6.207446834
133	GEG_spl	cDNA	rdr6_Nuc1	rdr6-12	Nuclear	1	25.0585			
134	GEG_uspl	cDNA	rdr6_Nuc1	rdr6-12	Nuclear	1	25.0585			
135	GEG_total_GUS	cDNA	rdr6_Nuc1	rdr6-12	Nuclear	1	25.0585	29.511	4.4525	0.045673463
136	Act_unspl	cDNA	GEG_rdr6_Nuc2	GEG	Nuclear	2	25.6545	30.6395	4.985	0.031576608
137	U5	cDNA	GEG_rdr6_Nuc2	GEG	Nuclear	2	25.6545	18.062	-7.5925	193.0057475
138	U1	cDNA	GEG_rdr6_Nuc2	GEG	Nuclear	2	25.6545	29.6705	4.016	0.061810682
139	Amp1	cDNA	GEG_rdr6_Nuc2	GEG	Nuclear	2	25.6545	22.18	-3.4745	11.11549275
140	Amp3	cDNA	GEG_rdr6_Nuc2	GEG	Nuclear	2	25.6545	23.1265	-2.528	5.767715486
141	GEG_spl	cDNA	GEG_rdr6_Nuc2	GEG	Nuclear	2	25.6545	27.8295	2.175	0.22144188
142	GEG_uspl	cDNA	GEG_rdr6_Nuc2	GEG	Nuclear	2	25.6545	26.209	0.5545	0.680892997
143	GEG_total_GUS	cDNA	GEG_rdr6_Nuc2	GEG	Nuclear	2	25.6545	25.189	-0.4655	1.380795818
144	Act_unspl	cDNA	rdr6_Nuc2	rdr6-12	Nuclear	2	26.268	31.1035	4.8355	0.035024299
145	U5	cDNA	rdr6_Nuc2	rdr6-12	Nuclear	2	26.268	18.5455	-7.7225	211.2049738
146	U1	cDNA	rdr6_Nuc2	rdr6-12	Nuclear	2	26.268	30.2505	3.9825	0.063262746
147	Amp1	cDNA	rdr6_Nuc2	rdr6-12	Nuclear	2	26.268	22.1775	-4.0905	17.03582606
148	Amp3	cDNA	rdr6_Nuc2	rdr6-12	Nuclear	2	26.268	22.8905	-3.3775	10.39271004
149	GEG_spl	cDNA	rdr6_Nuc2	rdr6-12	Nuclear	2	26.268			
150	GEG_uspl	cDNA	rdr6_Nuc2	rdr6-12	Nuclear	2	26.268			
151	GEG_total_GUS	cDNA	rdr6_Nuc2	rdr6-12	Nuclear	2	26.268	30.79	4.522	0.043525359
