# Supplementary material for: Innate, translation‐dependent silencing of an invasive transposon in Arabidopsis
Source: EMBO Rep. 2021 Dec 21;23(3):e53400. doi: 10.15252/embr.202153400 (PMC8892269; doi:10.15252/embr.202153400)
Supplement: Supplementary file 6 — Source Data for Figure 5 [file EMBR-23-e53400-s003.zip › Figure 5/5C/EVDrdr6_Maxima_Ouput.txt]

	Target	Content	Sample	Name	Fraction	BioRep	Mean Control	Mean	dCT	Fold Change
0	Act_unspl	cDNA	EVD_rdr6_Total1	EVD	Total	1	23.858	31.6295	7.7715	0.004576626
1	U5	cDNA	EVD_rdr6_Total1	EVD	Total	1	23.858	17.7455	-6.1125	69.19040114
2	U1	cDNA	EVD_rdr6_Total1	EVD	Total	1	23.858	26.973	3.115	0.115422789
3	Amp1	cDNA	EVD_rdr6_Total1	EVD	Total	1	23.858	23.393	-0.465	1.380317353
4	Amp3	cDNA	EVD_rdr6_Total1	EVD	Total	1	23.858	24.244	0.386	0.765248385
5	EVD_spl	cDNA	EVD_rdr6_Total1	EVD	Total	1	23.858	20.725	-3.133	8.772572709
6	EVD_uspl	cDNA	EVD_rdr6_Total1	EVD	Total	1	23.858	21.994	-1.864	3.640155296
7	EVD_total_IN	cDNA	EVD_rdr6_Total1	EVD	Total	1	23.858	18.624	-5.234	37.63492001
8	Act_unspl	cDNA	EVD_rdr6_Nuc3	EVD	Nuclear	3	25.8725	29.903	4.0305	0.061192557
9	U5	cDNA	EVD_rdr6_Nuc3	EVD	Nuclear	3	25.8725	18.1915	-7.681	205.2160843
10	U1	cDNA	EVD_rdr6_Nuc3	EVD	Nuclear	3	25.8725	29.467	3.5945	0.082784243
11	Amp1	cDNA	EVD_rdr6_Nuc3	EVD	Nuclear	3	25.8725	21.8375	-4.035	16.39290917
12	Amp3	cDNA	EVD_rdr6_Nuc3	EVD	Nuclear	3	25.8725	22.6285	-3.244	9.474172895
13	EVD_spl	cDNA	EVD_rdr6_Nuc3	EVD	Nuclear	3	25.8725	24.601	-1.2715	2.414124366
14	EVD_uspl	cDNA	EVD_rdr6_Nuc3	EVD	Nuclear	3	25.8725	22.7755	-3.097	8.556376703
15	EVD_total_IN	cDNA	EVD_rdr6_Nuc3	EVD	Nuclear	3	25.8725	19.3475	-6.525	92.09174912
16	Act_unspl	cDNA	rdr6_Total1	rdr6-12	Total	1	21.9075	30.9005	8.993	0.001962625
17	U5	cDNA	rdr6_Total1	rdr6-12	Total	1	21.9075	17.5495	-4.358	20.50636679
18	U1	cDNA	rdr6_Total1	rdr6-12	Total	1	21.9075	25.727	3.8195	0.070829786
19	Amp1	cDNA	rdr6_Total1	rdr6-12	Total	1	21.9075	22.674	0.7665	0.587841859
20	Amp3	cDNA	rdr6_Total1	rdr6-12	Total	1	21.9075	23.363	1.4555	0.364628693
21	EVD_spl	cDNA	rdr6_Total1	rdr6-12	Total	1	21.9075			
22	EVD_uspl	cDNA	rdr6_Total1	rdr6-12	Total	1	21.9075	37.006	15.0985	2.85E-05
23	EVD_total_IN	cDNA	rdr6_Total1	rdr6-12	Total	1	21.9075	31.4475	9.54	0.001343303
24	Act_unspl	cDNA	rdr6_Nuc3	rdr6-12	Nuclear	3	27.251	31.5725	4.3215	0.050014839
25	U5	cDNA	rdr6_Nuc3	rdr6-12	Nuclear	3	27.251	20.078	-7.173	144.3072528
26	U1	cDNA	rdr6_Nuc3	rdr6-12	Nuclear	3	27.251	30.7165	3.4655	0.090527505
27	Amp1	cDNA	rdr6_Nuc3	rdr6-12	Nuclear	3	27.251	23.594	-3.657	12.61440278
28	Amp3	cDNA	rdr6_Nuc3	rdr6-12	Nuclear	3	27.251	24.529	-2.722	6.597868389
29	EVD_spl	cDNA	rdr6_Nuc3	rdr6-12	Nuclear	3	27.251			
30	EVD_uspl	cDNA	rdr6_Nuc3	rdr6-12	Nuclear	3	27.251	36.976	9.725	0.001181635
31	EVD_total_IN	cDNA	rdr6_Nuc3	rdr6-12	Nuclear	3	27.251	30.561	3.31	0.10083022
32	Act_unspl	cDNA	EVD_rdr6_Total2	EVD	Total	2	22.2375	30.427	8.1895	0.003425428
33	U5	cDNA	EVD_rdr6_Total2	EVD	Total	2	22.2375	17.6995	-4.538	23.23133248
34	U1	cDNA	EVD_rdr6_Total2	EVD	Total	2	22.2375	25.1955	2.958	0.12869251
35	Amp1	cDNA	EVD_rdr6_Total2	EVD	Total	2	22.2375	23.2795	1.042	0.485653748
36	Amp3	cDNA	EVD_rdr6_Total2	EVD	Total	2	22.2375	24.099	1.8615	0.275190009
37	EVD_spl	cDNA	EVD_rdr6_Total2	EVD	Total	2	22.2375	20.0255	-2.212	4.633171225
38	EVD_uspl	cDNA	EVD_rdr6_Total2	EVD	Total	2	22.2375	21.239	-0.9985	1.997921639
39	EVD_total_IN	cDNA	EVD_rdr6_Total2	EVD	Total	2	22.2375	17.8215	-4.416	21.34757071
40	Act_unspl	cDNA	water	water			32.036	34.569	2.533	0.172779026
41	U5	cDNA	water	water			32.036	38.111	6.075	0.014833471
42	U1	cDNA	water	water			32.036	38.789	6.753	0.009271381
43	Amp1	cDNA	water	water			32.036	25.695	-6.341	81.06459224
44	Amp3	cDNA	water	water			32.036	26.631	-5.405	42.37084513
45	EVD_spl	cDNA	water	water			32.036			
46	EVD_uspl	cDNA	water	water			32.036	35.598	3.562	0.084670311
47	EVD_total_IN	cDNA	water	water			32.036	32.1825	0.1465	0.903439564
48	Act_unspl	cDNA	rdr6_Total2	rdr6-12	Total	2	20.885	30.0995	9.2145	0.001683291
49	U5	cDNA	rdr6_Total2	rdr6-12	Total	2	20.885	17.718	-3.167	8.981771377
50	U1	cDNA	rdr6_Total2	rdr6-12	Total	2	20.885	24.751	3.866	0.068583246
51	Amp1	cDNA	rdr6_Total2	rdr6-12	Total	2	20.885	22.932	2.047	0.241986757
52	Amp3	cDNA	rdr6_Total2	rdr6-12	Total	2	20.885	23.9085	3.0235	0.122980374
53	EVD_spl	cDNA	rdr6_Total2	rdr6-12	Total	2	20.885			
54	EVD_uspl	cDNA	rdr6_Total2	rdr6-12	Total	2	20.885			
55	EVD_total_IN	cDNA	rdr6_Total2	rdr6-12	Total	2	20.885	32.0265	11.1415	0.000442664
56	Act_unspl	cDNA	EVD_rdr6_Total3	EVD	Total	3	22.281	30.3665	8.0855	0.003681476
57	U5	cDNA	EVD_rdr6_Total3	EVD	Total	3	22.281	17.674	-4.607	24.36941984
58	U1	cDNA	EVD_rdr6_Total3	EVD	Total	3	22.281	24.856	2.575	0.167821563
59	Amp1	cDNA	EVD_rdr6_Total3	EVD	Total	3	22.281	23.254	0.973	0.509445598
60	Amp3	cDNA	EVD_rdr6_Total3	EVD	Total	3	22.281	24.2015	1.9205	0.264162942
61	EVD_spl	cDNA	EVD_rdr6_Total3	EVD	Total	3	22.281	19.7475	-2.5335	5.789745769
62	EVD_uspl	cDNA	EVD_rdr6_Total3	EVD	Total	3	22.281	20.986	-1.295	2.453769955
63	EVD_total_IN	cDNA	EVD_rdr6_Total3	EVD	Total	3	22.281	17.752	-4.529	23.08685899
64	Act_unspl	cDNA	rdr6_Total3	rdr6-12	Total	3	20.9835	29.983	8.9995	0.001953802
65	U5	cDNA	rdr6_Total3	rdr6-12	Total	3	20.9835	17.6685	-3.315	9.952093226
66	U1	cDNA	rdr6_Total3	rdr6-12	Total	3	20.9835	24.898	3.9145	0.066315963
67	Amp1	cDNA	rdr6_Total3	rdr6-12	Total	3	20.9835	22.6195	1.636	0.321747312
68	Amp3	cDNA	rdr6_Total3	rdr6-12	Total	3	20.9835	23.4675	2.484	0.178748123
69	EVD_spl	cDNA	rdr6_Total3	rdr6-12	Total	3	20.9835	35.0345	14.051	5.89E-05
70	EVD_uspl	cDNA	rdr6_Total3	rdr6-12	Total	3	20.9835			
71	EVD_total_IN	cDNA	rdr6_Total3	rdr6-12	Total	3	20.9835	32.223	11.2395	0.000413593
72	Act_unspl	cDNA	EVD_rdr6_Cyto1	EVD	Cytoplasmic	1	23.9065	31.814	7.9075	0.004164907
73	U5	cDNA	EVD_rdr6_Cyto1	EVD	Cytoplasmic	1	23.9065	17.663	-6.2435	75.76711973
74	U1	cDNA	EVD_rdr6_Cyto1	EVD	Cytoplasmic	1	23.9065	26.4475	2.541	0.171823587
75	Amp1	cDNA	EVD_rdr6_Cyto1	EVD	Cytoplasmic	1	23.9065	21.7535	-2.153	4.44751663
76	Amp3	cDNA	EVD_rdr6_Cyto1	EVD	Cytoplasmic	1	23.9065	22.65	-1.2565	2.389154248
77	EVD_spl	cDNA	EVD_rdr6_Cyto1	EVD	Cytoplasmic	1	23.9065	20.947	-2.9595	7.778543274
78	EVD_uspl	cDNA	EVD_rdr6_Cyto1	EVD	Cytoplasmic	1	23.9065	22.1695	-1.737	3.333412829
79	EVD_total_IN	cDNA	EVD_rdr6_Cyto1	EVD	Cytoplasmic	1	23.9065	18.806	-5.1005	34.30863921
80	Act_unspl	cDNA	rdr6_Cyto1	rdr6-12	Cytoplasmic	1	22.934	30.619	7.685	0.004859421
81	U5	cDNA	rdr6_Cyto1	rdr6-12	Cytoplasmic	1	22.934	17.866	-5.068	33.54439922
82	U1	cDNA	rdr6_Cyto1	rdr6-12	Cytoplasmic	1	22.934	27.1155	4.1815	0.055111607
83	Amp1	cDNA	rdr6_Cyto1	rdr6-12	Cytoplasmic	1	22.934	22.286	-0.648	1.566994374
84	Amp3	cDNA	rdr6_Cyto1	rdr6-12	Cytoplasmic	1	22.934	23.1445	0.2105	0.864237657
85	EVD_spl	cDNA	rdr6_Cyto1	rdr6-12	Cytoplasmic	1	22.934			
86	EVD_uspl	cDNA	rdr6_Cyto1	rdr6-12	Cytoplasmic	1	22.934			
87	EVD_total_IN	cDNA	rdr6_Cyto1	rdr6-12	Cytoplasmic	1	22.934	32.7385	9.8045	0.001118282
88	Act_unspl	cDNA	EVD_rdr6_Cyto2	EVD	Cytoplasmic	2	23.636	32.321	8.685	0.00242971
89	U5	cDNA	EVD_rdr6_Cyto2	EVD	Cytoplasmic	2	23.636	17.804	-5.832	56.96484693
90	U1	cDNA	EVD_rdr6_Cyto2	EVD	Cytoplasmic	2	23.636	26.4495	2.8135	0.142249945
91	Amp1	cDNA	EVD_rdr6_Cyto2	EVD	Cytoplasmic	2	23.636	22.8665	-0.7695	1.704678884
92	Amp3	cDNA	EVD_rdr6_Cyto2	EVD	Cytoplasmic	2	23.636	23.8005	0.1645	0.892237692
93	EVD_spl	cDNA	EVD_rdr6_Cyto2	EVD	Cytoplasmic	2	23.636	20.994	-2.642	6.241963841
94	EVD_uspl	cDNA	EVD_rdr6_Cyto2	EVD	Cytoplasmic	2	23.636	21.9765	-1.6595	3.159070207
95	EVD_total_IN	cDNA	EVD_rdr6_Cyto2	EVD	Cytoplasmic	2	23.636	18.6625	-4.9735	31.41757666
96	Act_unspl	cDNA	rdr6_Cyto2	rdr6-12	Cytoplasmic	2	21.847	31.952	10.105	0.000908013
97	U5	cDNA	rdr6_Cyto2	rdr6-12	Cytoplasmic	2	21.847	17.862	-3.985	15.8345065
98	U1	cDNA	rdr6_Cyto2	rdr6-12	Cytoplasmic	2	21.847	25.821	3.974	0.063636575
99	Amp1	cDNA	rdr6_Cyto2	rdr6-12	Cytoplasmic	2	21.847	22.355	0.508	0.7031966
100	Amp3	cDNA	rdr6_Cyto2	rdr6-12	Cytoplasmic	2	21.847	23.314	1.467	0.361733721
101	EVD_spl	cDNA	rdr6_Cyto2	rdr6-12	Cytoplasmic	2	21.847	35.467	13.62	7.94E-05
102	EVD_uspl	cDNA	rdr6_Cyto2	rdr6-12	Cytoplasmic	2	21.847	36.13	14.283	5.02E-05
103	EVD_total_IN	cDNA	rdr6_Cyto2	rdr6-12	Cytoplasmic	2	21.847	32.397	10.55	0.000667012
104	Act_unspl	cDNA	EVD_rdr6_Cyto3	EVD	Cytoplasmic	3	23.6025	31.979	8.3765	0.003009
105	U5	cDNA	EVD_rdr6_Cyto3	EVD	Cytoplasmic	3	23.6025	17.841	-5.7615	54.24807353
106	U1	cDNA	EVD_rdr6_Cyto3	EVD	Cytoplasmic	3	23.6025	26.393	2.7905	0.144535922
107	Amp1	cDNA	EVD_rdr6_Cyto3	EVD	Cytoplasmic	3	23.6025	26.877	3.2745	0.103342099
108	Amp3	cDNA	EVD_rdr6_Cyto3	EVD	Cytoplasmic	3	23.6025	23.636	0.0335	0.977047089
109	EVD_spl	cDNA	EVD_rdr6_Cyto3	EVD	Cytoplasmic	3	23.6025	20.9415	-2.661	6.324712933
110	EVD_uspl	cDNA	EVD_rdr6_Cyto3	EVD	Cytoplasmic	3	23.6025	22.064	-1.5385	2.904923155
111	EVD_total_IN	cDNA	EVD_rdr6_Cyto3	EVD	Cytoplasmic	3	23.6025	18.661	-4.9415	30.72838415
112	Act_unspl	cDNA	rdr6_Cyto3	rdr6-12	Cytoplasmic	3	22.026	31.998	9.972	0.000995701
113	U5	cDNA	rdr6_Cyto3	rdr6-12	Cytoplasmic	3	22.026	17.7605	-4.2655	19.23284123
114	U1	cDNA	rdr6_Cyto3	rdr6-12	Cytoplasmic	3	22.026	26.3055	4.2795	0.051492281
115	Amp1	cDNA	rdr6_Cyto3	rdr6-12	Cytoplasmic	3	22.026	21.841	-0.185	1.136816973
116	Amp3	cDNA	rdr6_Cyto3	rdr6-12	Cytoplasmic	3	22.026	22.693	0.667	0.62981499
117	EVD_spl	cDNA	rdr6_Cyto3	rdr6-12	Cytoplasmic	3	22.026			
118	EVD_uspl	cDNA	rdr6_Cyto3	rdr6-12	Cytoplasmic	3	22.026	36.958	14.932	3.20E-05
119	EVD_total_IN	cDNA	rdr6_Cyto3	rdr6-12	Cytoplasmic	3	22.026	31.8955	9.8695	0.001069017
120	Act_unspl	cDNA	EVD_rdr6_Nuc1	EVD	Nuclear	1	28.5255	31.6365	3.111	0.115743253
121	U5	cDNA	EVD_rdr6_Nuc1	EVD	Nuclear	1	28.5255	20.009	-8.5165	366.2030508
122	U1	cDNA	EVD_rdr6_Nuc1	EVD	Nuclear	1	28.5255	31.8675	3.342	0.098618355
123	Amp1	cDNA	EVD_rdr6_Nuc1	EVD	Nuclear	1	28.5255	22.6075	-5.918	60.46381062
124	Amp3	cDNA	EVD_rdr6_Nuc1	EVD	Nuclear	1	28.5255	23.526	-4.9995	31.98891157
125	EVD_spl	cDNA	EVD_rdr6_Nuc1	EVD	Nuclear	1	28.5255	27.271	-1.2545	2.385844472
126	EVD_uspl	cDNA	EVD_rdr6_Nuc1	EVD	Nuclear	1	28.5255	24.8355	-3.69	12.90626815
127	EVD_total_IN	cDNA	EVD_rdr6_Nuc1	EVD	Nuclear	1	28.5255	21.1445	-7.381	166.6872563
128	Act_unspl	cDNA	rdr6_Nuc1	rdr6-12	Nuclear	1	25.7995	29.5005	3.701	0.076893209
129	U5	cDNA	rdr6_Nuc1	rdr6-12	Nuclear	1	25.7995	17.8915	-7.908	240.1846263
130	U1	cDNA	rdr6_Nuc1	rdr6-12	Nuclear	1	25.7995	29.4495	3.65	0.079660039
131	Amp1	cDNA	rdr6_Nuc1	rdr6-12	Nuclear	1	25.7995	21.6855	-4.114	17.31559431
132	Amp3	cDNA	rdr6_Nuc1	rdr6-12	Nuclear	1	25.7995	22.5855	-3.214	9.279197236
133	EVD_spl	cDNA	rdr6_Nuc1	rdr6-12	Nuclear	1	25.7995			
134	EVD_uspl	cDNA	rdr6_Nuc1	rdr6-12	Nuclear	1	25.7995	34.041	8.2415	0.003304162
135	EVD_total_IN	cDNA	rdr6_Nuc1	rdr6-12	Nuclear	1	25.7995	32.4855	6.686	0.009712107
136	Act_unspl	cDNA	EVD_rdr6_Nuc2	EVD	Nuclear	2	26.646	30.4995	3.8535	0.069180056
137	U5	cDNA	EVD_rdr6_Nuc2	EVD	Nuclear	2	26.646	18.25	-8.396	336.8587584
138	U1	cDNA	EVD_rdr6_Nuc2	EVD	Nuclear	2	26.646	28.919	2.273	0.206899204
139	Amp1	cDNA	EVD_rdr6_Nuc2	EVD	Nuclear	2	26.646	22.6845	-3.9615	15.57866821
140	Amp3	cDNA	EVD_rdr6_Nuc2	EVD	Nuclear	2	26.646	23.5535	-3.0925	8.529729555
141	EVD_spl	cDNA	EVD_rdr6_Nuc2	EVD	Nuclear	2	26.646	24.7115	-1.9345	3.822456278
142	EVD_uspl	cDNA	EVD_rdr6_Nuc2	EVD	Nuclear	2	26.646	22.7225	-3.9235	15.17368933
143	EVD_total_IN	cDNA	EVD_rdr6_Nuc2	EVD	Nuclear	2	26.646	19.2475	-7.3985	168.7214981
144	Act_unspl	cDNA	rdr6_Nuc2	rdr6-12	Nuclear	2	26.643	30.462	3.819	0.070854338
145	U5	cDNA	rdr6_Nuc2	rdr6-12	Nuclear	2	26.643	18.885	-7.758	216.4665056
146	U1	cDNA	rdr6_Nuc2	rdr6-12	Nuclear	2	26.643	31.0725	4.4295	0.046407442
147	Amp1	cDNA	rdr6_Nuc2	rdr6-12	Nuclear	2	26.643	21.9365	-4.7065	26.10944706
148	Amp3	cDNA	rdr6_Nuc2	rdr6-12	Nuclear	2	26.643	22.814	-3.829	14.21162873
149	EVD_spl	cDNA	rdr6_Nuc2	rdr6-12	Nuclear	2	26.643			
150	EVD_uspl	cDNA	rdr6_Nuc2	rdr6-12	Nuclear	2	26.643	36.906	10.263	0.000813821
151	EVD_total_IN	cDNA	rdr6_Nuc2	rdr6-12	Nuclear	2	26.643	32.017	5.374	0.024113753
