# Supplementary material for: Innate, translation‐dependent silencing of an invasive transposon in Arabidopsis
Source: EMBO Rep. 2021 Dec 21;23(3):e53400. doi: 10.15252/embr.202153400 (PMC8892269; doi:10.15252/embr.202153400)
Supplement: Supplementary file 6 — Source Data for Figure 5 [file EMBR-23-e53400-s003.zip › Figure 5/5C/EVDrdr6_Maxima_Input.txt]

Well	Well Position	Sample	Target	Content	CT
1	A1	EVD_rdr6_Total1	Act	cDNA	23.729
2	A2	EVD_rdr6_Total1	Act	cDNA	23.987
3	A3	EVD_rdr6_Total1	Act	noRT	29.452
4	A4	EVD_rdr6_Total1	Act	noRT	32.442
5	A5	EVD_rdr6_Total1	Act_unspl	cDNA	32.451
6	A6	EVD_rdr6_Total1	Act_unspl	cDNA	30.808
7	A7	EVD_rdr6_Total1	U5	cDNA	17.728
8	A8	EVD_rdr6_Total1	U5	cDNA	17.763
9	A9	EVD_rdr6_Total1	U1	cDNA	26.802
10	A10	EVD_rdr6_Total1	U1	cDNA	27.144
11	A11	EVD_rdr6_Total1	Amp1	cDNA	23.304
12	A12	EVD_rdr6_Total1	Amp1	cDNA	23.482
13	A13	EVD_rdr6_Total1	Amp3	cDNA	24.208
14	A14	EVD_rdr6_Total1	Amp3	cDNA	24.280
15	A15	EVD_rdr6_Total1	EVD_spl	cDNA	20.737
16	A16	EVD_rdr6_Total1	EVD_spl	cDNA	20.713
17	A17	EVD_rdr6_Total1	EVD_uspl	cDNA	21.987
18	A18	EVD_rdr6_Total1	EVD_uspl	cDNA	22.001
19	A19	EVD_rdr6_Total1	EVD_total_IN	cDNA	18.620
20	A20	EVD_rdr6_Total1	EVD_total_IN	cDNA	18.628
21	A21	EVD_rdr6_Nuc3	Act	cDNA	25.830
22	A22	EVD_rdr6_Nuc3	Act	cDNA	25.915
23	A23	EVD_rdr6_Nuc3	Amp1	cDNA	21.865
24	A24	EVD_rdr6_Nuc3	Amp1	cDNA	21.810
25	B1	rdr6_Total1	Act	cDNA	21.796
26	B2	rdr6_Total1	Act	cDNA	22.019
27	B3	rdr6_Total1	Act	noRT	30.312
28	B4	rdr6_Total1	Act	noRT	33.298
29	B5	rdr6_Total1	Act_unspl	cDNA	31.003
30	B6	rdr6_Total1	Act_unspl	cDNA	30.798
31	B7	rdr6_Total1	U5	cDNA	17.509
32	B8	rdr6_Total1	U5	cDNA	17.590
33	B9	rdr6_Total1	U1	cDNA	25.819
34	B10	rdr6_Total1	U1	cDNA	25.635
35	B11	rdr6_Total1	Amp1	cDNA	22.758
36	B12	rdr6_Total1	Amp1	cDNA	22.590
37	B13	rdr6_Total1	Amp3	cDNA	23.481
38	B14	rdr6_Total1	Amp3	cDNA	23.245
39	B15	rdr6_Total1	EVD_spl	cDNA	NA
40	B16	rdr6_Total1	EVD_spl	cDNA	NA
41	B17	rdr6_Total1	EVD_uspl	cDNA	NA
42	B18	rdr6_Total1	EVD_uspl	cDNA	37.006
43	B19	rdr6_Total1	EVD_total_IN	cDNA	30.958
44	B20	rdr6_Total1	EVD_total_IN	cDNA	31.937
45	B21	rdr6_Nuc3	Act	cDNA	27.283
46	B22	rdr6_Nuc3	Act	cDNA	27.219
47	B23	rdr6_Nuc3	Amp1	cDNA	23.498
48	B24	rdr6_Nuc3	Amp1	cDNA	23.690
49	C1	EVD_rdr6_Total2	Act	cDNA	22.232
50	C2	EVD_rdr6_Total2	Act	cDNA	22.243
51	C3	EVD_rdr6_Total2	Act	noRT	34.228
52	C4	EVD_rdr6_Total2	Act	noRT	32.599
53	C5	EVD_rdr6_Total2	Act_unspl	cDNA	30.924
54	C6	EVD_rdr6_Total2	Act_unspl	cDNA	29.930
55	C7	EVD_rdr6_Total2	U5	cDNA	17.702
56	C8	EVD_rdr6_Total2	U5	cDNA	17.697
57	C9	EVD_rdr6_Total2	U1	cDNA	25.205
58	C10	EVD_rdr6_Total2	U1	cDNA	25.186
59	C11	EVD_rdr6_Total2	Amp1	cDNA	23.415
60	C12	EVD_rdr6_Total2	Amp1	cDNA	23.144
61	C13	EVD_rdr6_Total2	Amp3	cDNA	24.094
62	C14	EVD_rdr6_Total2	Amp3	cDNA	24.104
63	C15	EVD_rdr6_Total2	EVD_spl	cDNA	19.998
64	C16	EVD_rdr6_Total2	EVD_spl	cDNA	20.053
65	C17	EVD_rdr6_Total2	EVD_uspl	cDNA	21.087
66	C18	EVD_rdr6_Total2	EVD_uspl	cDNA	21.391
67	C19	EVD_rdr6_Total2	EVD_total_IN	cDNA	17.856
68	C20	EVD_rdr6_Total2	EVD_total_IN	cDNA	17.787
69	C21	water	Act	cDNA	31.694
70	C22	water	Act	cDNA	32.378
71	C23	water	Amp1	cDNA	25.673
72	C24	water	Amp1	cDNA	25.717
73	D1	rdr6_Total2	Act	cDNA	20.964
74	D2	rdr6_Total2	Act	cDNA	20.806
75	D3	rdr6_Total2	Act	noRT	30.445
76	D4	rdr6_Total2	Act	noRT	35.499
77	D5	rdr6_Total2	Act_unspl	cDNA	30.120
78	D6	rdr6_Total2	Act_unspl	cDNA	30.079
79	D7	rdr6_Total2	U5	cDNA	17.714
80	D8	rdr6_Total2	U5	cDNA	17.722
81	D9	rdr6_Total2	U1	cDNA	24.783
82	D10	rdr6_Total2	U1	cDNA	24.719
83	D11	rdr6_Total2	Amp1	cDNA	22.933
84	D12	rdr6_Total2	Amp1	cDNA	22.931
85	D13	rdr6_Total2	Amp3	cDNA	23.974
86	D14	rdr6_Total2	Amp3	cDNA	23.843
87	D15	rdr6_Total2	EVD_spl	cDNA	NA
88	D16	rdr6_Total2	EVD_spl	cDNA	NA
89	D17	rdr6_Total2	EVD_uspl	cDNA	NA
90	D18	rdr6_Total2	EVD_uspl	cDNA	NA
91	D19	rdr6_Total2	EVD_total_IN	cDNA	32.105
92	D20	EVD_rdr6_Nuc3	EVD_total_IN	cDNA	31.948
95	D23	EVD_rdr6_Nuc3	Amp3	cDNA	22.645
96	D24	EVD_rdr6_Nuc3	Amp3	cDNA	22.612
97	E1	EVD_rdr6_Total3	Act	cDNA	22.322
98	E2	EVD_rdr6_Total3	Act	cDNA	22.240
99	E3	EVD_rdr6_Total3	Act	noRT	30.470
100	E4	EVD_rdr6_Total3	Act	noRT	33.407
101	E5	EVD_rdr6_Total3	Act_unspl	cDNA	30.356
102	E6	EVD_rdr6_Total3	Act_unspl	cDNA	30.377
103	E7	EVD_rdr6_Total3	U5	cDNA	17.626
104	E8	EVD_rdr6_Total3	U5	cDNA	17.722
105	E9	EVD_rdr6_Total3	U1	cDNA	24.911
106	E10	EVD_rdr6_Total3	U1	cDNA	24.801
107	E11	EVD_rdr6_Total3	Amp1	cDNA	23.351
108	E12	EVD_rdr6_Total3	Amp1	cDNA	23.157
109	E13	EVD_rdr6_Total3	Amp3	cDNA	24.231
110	E14	EVD_rdr6_Total3	Amp3	cDNA	24.172
111	E15	EVD_rdr6_Total3	EVD_spl	cDNA	19.740
112	E16	EVD_rdr6_Total3	EVD_spl	cDNA	19.755
113	E17	EVD_rdr6_Total3	EVD_uspl	cDNA	20.974
114	E18	EVD_rdr6_Total3	EVD_uspl	cDNA	20.998
115	E19	EVD_rdr6_Total3	EVD_total_IN	cDNA	17.806
116	E20	EVD_rdr6_Total3	EVD_total_IN	cDNA	17.698
119	E23	rdr6_Nuc3	Amp3	cDNA	24.484
120	E24	rdr6_Nuc3	Amp3	cDNA	24.574
121	F1	rdr6_Total3	Act	cDNA	21.018
122	F2	rdr6_Total3	Act	cDNA	20.949
123	F3	rdr6_Total3	Act	noRT	30.183
124	F4	rdr6_Total3	Act	noRT	NA
125	F5	rdr6_Total3	Act_unspl	cDNA	29.884
126	F6	rdr6_Total3	Act_unspl	cDNA	30.082
127	F7	rdr6_Total3	U5	cDNA	17.727
128	F8	rdr6_Total3	U5	cDNA	17.610
129	F9	rdr6_Total3	U1	cDNA	24.924
130	F10	rdr6_Total3	U1	cDNA	24.872
131	F11	rdr6_Total3	Amp1	cDNA	22.698
132	F12	rdr6_Total3	Amp1	cDNA	22.541
133	F13	rdr6_Total3	Amp3	cDNA	23.489
134	F14	rdr6_Total3	Amp3	cDNA	23.446
135	F15	rdr6_Total3	EVD_spl	cDNA	35.088
136	F16	rdr6_Total3	EVD_spl	cDNA	34.981
137	F17	rdr6_Total3	EVD_uspl	cDNA	NA
138	F18	rdr6_Total3	EVD_uspl	cDNA	NA
139	F19	rdr6_Total3	EVD_total_IN	cDNA	NA
140	F20	rdr6_Total3	EVD_total_IN	cDNA	33.112
143	F23	water	Amp3	noRT	26.715
144	F24	water	Amp3	noRT	26.547
145	G1	EVD_rdr6_Cyto1	Act	cDNA	23.987
146	G2	EVD_rdr6_Cyto1	Act	cDNA	23.826
147	G3	EVD_rdr6_Cyto1	Act	noRT	33.064
148	G4	EVD_rdr6_Cyto1	Act	noRT	31.915
149	G5	EVD_rdr6_Cyto1	Act_unspl	cDNA	31.559
150	G6	EVD_rdr6_Cyto1	Act_unspl	cDNA	32.069
151	G7	EVD_rdr6_Cyto1	U5	cDNA	17.682
152	G8	EVD_rdr6_Cyto1	U5	cDNA	17.644
153	G9	EVD_rdr6_Cyto1	U1	cDNA	26.524
154	G10	EVD_rdr6_Cyto1	U1	cDNA	26.371
155	G11	EVD_rdr6_Cyto1	Amp1	cDNA	21.802
156	G12	EVD_rdr6_Cyto1	Amp1	cDNA	21.705
157	G13	EVD_rdr6_Cyto1	Amp3	cDNA	22.651
158	G14	EVD_rdr6_Cyto1	Amp3	cDNA	22.649
159	G15	EVD_rdr6_Cyto1	EVD_spl	cDNA	20.972
160	G16	EVD_rdr6_Cyto1	EVD_spl	cDNA	20.922
161	G17	EVD_rdr6_Nuc3	EVD_uspl	cDNA	22.214
162	G18	EVD_rdr6_Nuc3	EVD_uspl	cDNA	22.125
163	G19	EVD_rdr6_Nuc3	EVD_total_IN	cDNA	18.818
164	G20	EVD_rdr6_Nuc3	EVD_total_IN	cDNA	18.794
165	G21	EVD_rdr6_Nuc3	Act_unspl	cDNA	29.648
166	G22	EVD_rdr6_Nuc3	Act_unspl	cDNA	30.158
167	G23	EVD_rdr6_Nuc3	EVD_spl	cDNA	24.634
168	G24	EVD_rdr6_Nuc3	EVD_spl	cDNA	24.568
169	H1	rdr6_Cyto1	Act	cDNA	23.021
170	H2	rdr6_Cyto1	Act	cDNA	22.847
171	H3	rdr6_Cyto1	Act	noRT	30.945
172	H4	rdr6_Cyto1	Act	noRT	33.840
173	H5	rdr6_Cyto1	Act_unspl	cDNA	30.940
174	H6	rdr6_Cyto1	Act_unspl	cDNA	30.298
175	H7	rdr6_Cyto1	U5	cDNA	17.880
176	H8	rdr6_Cyto1	U5	cDNA	17.852
177	H9	rdr6_Cyto1	U1	cDNA	27.134
178	H10	rdr6_Cyto1	U1	cDNA	27.097
179	H11	rdr6_Cyto1	Amp1	cDNA	22.278
180	H12	rdr6_Cyto1	Amp1	cDNA	22.294
181	H13	rdr6_Cyto1	Amp3	cDNA	23.203
182	H14	rdr6_Cyto1	Amp3	cDNA	23.086
183	H15	rdr6_Cyto1	EVD_spl	cDNA	NA
184	H16	rdr6_Cyto1	EVD_spl	cDNA	NA
185	H17	rdr6_Cyto1	EVD_uspl	cDNA	NA
186	H18	rdr6_Cyto1	EVD_uspl	cDNA	NA
187	H19	rdr6_Cyto1	EVD_total_IN	cDNA	32.014
188	H20	rdr6_Cyto1	EVD_total_IN	cDNA	33.463
189	H21	rdr6_Nuc3	Act_unspl	cDNA	31.006
190	H22	rdr6_Nuc3	Act_unspl	cDNA	32.139
191	H23	rdr6_Nuc3	EVD_spl	cDNA	NA
192	H24	rdr6_Nuc3	EVD_spl	cDNA	NA
193	I1	EVD_rdr6_Cyto2	Act	cDNA	23.662
194	I2	EVD_rdr6_Cyto2	Act	cDNA	23.610
195	I3	EVD_rdr6_Cyto2	Act	noRT	32.128
196	I4	EVD_rdr6_Cyto2	Act	noRT	31.078
197	I5	EVD_rdr6_Cyto2	Act_unspl	cDNA	32.743
198	I6	EVD_rdr6_Cyto2	Act_unspl	cDNA	31.899
199	I7	EVD_rdr6_Cyto2	U5	cDNA	17.802
200	I8	EVD_rdr6_Cyto2	U5	cDNA	17.806
201	I9	EVD_rdr6_Cyto2	U1	cDNA	26.433
202	I10	EVD_rdr6_Cyto2	U1	cDNA	26.466
203	I11	EVD_rdr6_Cyto2	Amp1	cDNA	22.859
204	I12	EVD_rdr6_Cyto2	Amp1	cDNA	22.874
205	I13	EVD_rdr6_Cyto2	Amp3	cDNA	23.826
206	I14	EVD_rdr6_Cyto2	Amp3	cDNA	23.775
207	I15	EVD_rdr6_Cyto2	EVD_spl	cDNA	21.014
208	I16	EVD_rdr6_Cyto2	EVD_spl	cDNA	20.974
209	I17	EVD_rdr6_Cyto2	EVD_uspl	cDNA	22.010
210	I18	EVD_rdr6_Cyto2	EVD_uspl	cDNA	21.943
211	I19	EVD_rdr6_Cyto2	EVD_total_IN	cDNA	18.722
212	I20	EVD_rdr6_Cyto2	EVD_total_IN	cDNA	18.603
213	I21	water	Act_unspl	cDNA	35.790
214	I22	water	Act_unspl	cDNA	33.348
215	I23	water	EVD_spl	cDNA	NA
216	I24	water	EVD_spl	cDNA	NA
217	J1	rdr6_Cyto2	Act	cDNA	21.887
218	J2	rdr6_Cyto2	Act	cDNA	21.807
219	J3	rdr6_Cyto2	Act	noRT	30.539
220	J4	rdr6_Cyto2	Act	noRT	33.880
221	J5	rdr6_Cyto2	Act_unspl	cDNA	32.156
222	J6	rdr6_Cyto2	Act_unspl	cDNA	31.748
223	J7	rdr6_Cyto2	U5	cDNA	17.825
224	J8	rdr6_Cyto2	U5	cDNA	17.899
225	J9	rdr6_Cyto2	U1	cDNA	25.804
226	J10	rdr6_Cyto2	U1	cDNA	25.838
227	J11	rdr6_Cyto2	Amp1	cDNA	22.347
228	J12	rdr6_Cyto2	Amp1	cDNA	22.363
229	J13	rdr6_Cyto2	Amp3	cDNA	23.387
230	J14	rdr6_Cyto2	Amp3	cDNA	23.241
231	J15	rdr6_Cyto2	EVD_spl	cDNA	35.467
232	J16	rdr6_Cyto2	EVD_spl	cDNA	NA
233	J17	rdr6_Cyto2	EVD_uspl	cDNA	36.837
234	J18	rdr6_Cyto2	EVD_uspl	cDNA	35.423
235	J19	rdr6_Cyto2	EVD_total_IN	cDNA	32.247
236	J20	rdr6_Cyto2	EVD_total_IN	cDNA	32.547
237	J21	EVD_rdr6_Nuc3	U5	cDNA	18.172
238	J22	EVD_rdr6_Nuc3	U5	cDNA	18.211
239	J23	EVD_rdr6_Nuc3	EVD_uspl	cDNA	22.800
240	J24	EVD_rdr6_Nuc3	EVD_uspl	cDNA	22.751
241	K1	EVD_rdr6_Cyto3	Act	cDNA	23.564
242	K2	EVD_rdr6_Cyto3	Act	cDNA	23.641
243	K3	EVD_rdr6_Cyto3	Act	noRT	32.326
244	K4	EVD_rdr6_Cyto3	Act	noRT	31.219
245	K5	EVD_rdr6_Cyto3	Act_unspl	cDNA	32.422
246	K6	EVD_rdr6_Cyto3	Act_unspl	cDNA	31.536
247	K7	EVD_rdr6_Cyto3	U5	cDNA	17.849
248	K8	EVD_rdr6_Cyto3	U5	cDNA	17.833
249	K9	EVD_rdr6_Cyto3	U1	cDNA	26.395
250	K10	EVD_rdr6_Cyto3	U1	cDNA	26.391
251	K11	EVD_rdr6_Cyto3	Amp1	cDNA	22.779
252	K12	EVD_rdr6_Cyto3	Amp1	cDNA	30.975
253	K13	EVD_rdr6_Cyto3	Amp3	cDNA	23.744
254	K14	EVD_rdr6_Cyto3	Amp3	cDNA	23.528
255	K15	EVD_rdr6_Cyto3	EVD_spl	cDNA	20.976
256	K16	EVD_rdr6_Cyto3	EVD_spl	cDNA	20.907
257	K17	EVD_rdr6_Cyto3	EVD_uspl	cDNA	22.112
258	K18	EVD_rdr6_Cyto3	EVD_uspl	cDNA	22.016
259	K19	EVD_rdr6_Cyto3	EVD_total_IN	cDNA	18.700
260	K20	EVD_rdr6_Cyto3	EVD_total_IN	cDNA	18.622
261	K21	rdr6_Nuc3	U5	cDNA	20.053
262	K22	rdr6_Nuc3	U5	cDNA	20.103
263	K23	rdr6_Nuc3	EVD_uspl	cDNA	36.976
264	K24	rdr6_Nuc3	EVD_uspl	cDNA	NA
265	L1	rdr6_Cyto3	Act	cDNA	22.023
266	L2	rdr6_Cyto3	Act	cDNA	22.029
267	L3	rdr6_Cyto3	Act	noRT	30.555
268	L4	rdr6_Cyto3	Act	noRT	34.080
269	L5	rdr6_Cyto3	Act_unspl	cDNA	32.632
270	L6	rdr6_Cyto3	Act_unspl	cDNA	31.364
271	L7	rdr6_Cyto3	U5	cDNA	17.786
272	L8	rdr6_Cyto3	U5	cDNA	17.735
273	L9	rdr6_Cyto3	U1	cDNA	26.366
274	L10	rdr6_Cyto3	U1	cDNA	26.245
275	L11	rdr6_Cyto3	Amp1	cDNA	21.836
276	L12	rdr6_Cyto3	Amp1	cDNA	21.846
277	L13	rdr6_Cyto3	Amp3	cDNA	22.727
278	L14	rdr6_Cyto3	Amp3	cDNA	22.659
279	L15	rdr6_Cyto3	EVD_spl	cDNA	NA
280	L16	rdr6_Cyto3	EVD_spl	cDNA	NA
281	L17	rdr6_Cyto3	EVD_uspl	cDNA	NA
282	L18	rdr6_Cyto3	EVD_uspl	cDNA	36.958
283	L19	rdr6_Cyto3	EVD_total_IN	cDNA	31.963
284	L20	rdr6_Cyto3	EVD_total_IN	cDNA	31.828
285	L21	water	U5	cDNA	NA
286	L22	water	U5	cDNA	38.111
287	L23	water	EVD_uspl	cDNA	NA
288	L24	water	EVD_uspl	cDNA	35.598
289	M1	EVD_rdr6_Nuc1	Act	cDNA	28.445
290	M2	EVD_rdr6_Nuc1	Act	cDNA	28.606
291	M3	EVD_rdr6_Nuc1	Act	noRT	32.047
292	M4	EVD_rdr6_Nuc1	Act	noRT	33.679
293	M5	EVD_rdr6_Nuc1	Act_unspl	cDNA	30.883
294	M6	EVD_rdr6_Nuc1	Act_unspl	cDNA	32.390
295	M7	EVD_rdr6_Nuc1	U5	cDNA	20.031
296	M8	EVD_rdr6_Nuc1	U5	cDNA	19.987
297	M9	EVD_rdr6_Nuc1	U1	cDNA	32.029
298	M10	EVD_rdr6_Nuc1	U1	cDNA	31.706
299	M11	EVD_rdr6_Nuc1	Amp1	cDNA	22.624
300	M12	EVD_rdr6_Nuc1	Amp1	cDNA	22.591
301	M13	EVD_rdr6_Nuc1	Amp3	cDNA	23.553
302	M14	EVD_rdr6_Nuc1	Amp3	cDNA	23.499
303	M15	EVD_rdr6_Nuc1	EVD_spl	cDNA	27.336
304	M16	EVD_rdr6_Nuc1	EVD_spl	cDNA	27.206
305	M17	EVD_rdr6_Nuc1	EVD_uspl	cDNA	24.896
306	M18	EVD_rdr6_Nuc1	EVD_uspl	cDNA	24.775
307	M19	EVD_rdr6_Nuc1	EVD_total_IN	cDNA	21.133
308	M20	EVD_rdr6_Nuc1	EVD_total_IN	cDNA	21.156
309	M21	EVD_rdr6_Nuc3	U1	cDNA	29.413
310	M22	EVD_rdr6_Nuc3	U1	cDNA	29.521
311	M23	EVD_rdr6_Nuc3	EVD_total_IN	cDNA	19.359
312	M24	EVD_rdr6_Nuc3	EVD_total_IN	cDNA	19.336
313	N1	rdr6_Nuc1	Act	cDNA	25.762
314	N2	rdr6_Nuc1	Act	cDNA	25.837
315	N3	rdr6_Nuc1	Act	noRT	31.583
316	N4	rdr6_Nuc1	Act	noRT	33.929
317	N5	rdr6_Nuc1	Act_unspl	cDNA	29.548
318	N6	rdr6_Nuc1	Act_unspl	cDNA	29.453
319	N7	rdr6_Nuc1	U5	cDNA	17.900
320	N8	rdr6_Nuc1	U5	cDNA	17.883
321	N9	rdr6_Nuc1	U1	cDNA	29.569
322	N10	rdr6_Nuc1	U1	cDNA	29.330
323	N11	rdr6_Nuc1	Amp1	cDNA	21.612
324	N12	rdr6_Nuc1	Amp1	cDNA	21.759
325	N13	rdr6_Nuc1	Amp3	cDNA	22.628
326	N14	rdr6_Nuc1	Amp3	cDNA	22.543
327	N15	rdr6_Nuc1	EVD_spl	cDNA	NA
328	N16	rdr6_Nuc1	EVD_spl	cDNA	NA
329	N17	rdr6_Nuc1	EVD_uspl	cDNA	34.041
330	N18	rdr6_Nuc1	EVD_uspl	cDNA	NA
331	N19	rdr6_Nuc1	EVD_total_IN	cDNA	33.550
332	N20	rdr6_Nuc1	EVD_total_IN	cDNA	31.421
333	N21	rdr6_Nuc3	U1	cDNA	30.715
334	N22	rdr6_Nuc3	U1	cDNA	30.718
335	N23	rdr6_Nuc3	EVD_total_IN	cDNA	30.389
336	N24	rdr6_Nuc3	EVD_total_IN	cDNA	30.733
337	O1	EVD_rdr6_Nuc2	Act	cDNA	25.940
338	O2	EVD_rdr6_Nuc2	Act	cDNA	27.352
339	O3	EVD_rdr6_Nuc2	Act	noRT	33.526
340	O4	EVD_rdr6_Nuc2	Act	noRT	31.054
341	O5	EVD_rdr6_Nuc2	Act_unspl	cDNA	30.653
342	O6	EVD_rdr6_Nuc2	Act_unspl	cDNA	30.346
343	O7	EVD_rdr6_Nuc2	U5	cDNA	18.248
344	O8	EVD_rdr6_Nuc2	U5	cDNA	18.252
345	O9	EVD_rdr6_Nuc2	U1	cDNA	28.900
346	O10	EVD_rdr6_Nuc2	U1	cDNA	28.938
347	O11	EVD_rdr6_Nuc2	Amp1	cDNA	22.673
348	O12	EVD_rdr6_Nuc2	Amp1	cDNA	22.696
349	O13	EVD_rdr6_Nuc2	Amp3	cDNA	23.542
350	O14	EVD_rdr6_Nuc2	Amp3	cDNA	23.565
351	O15	EVD_rdr6_Nuc2	EVD_spl	cDNA	24.702
352	O16	EVD_rdr6_Nuc2	EVD_spl	cDNA	24.721
353	O17	EVD_rdr6_Nuc2	EVD_uspl	cDNA	22.744
354	O18	EVD_rdr6_Nuc2	EVD_uspl	cDNA	22.701
355	O19	EVD_rdr6_Nuc2	EVD_total_IN	cDNA	19.273
356	O20	EVD_rdr6_Nuc2	EVD_total_IN	cDNA	19.222
357	O21	water	U1	cDNA	38.789
358	O22	water	U1	cDNA	NA
359	O23	water	EVD_total_IN	cDNA	32.811
360	O24	water	EVD_total_IN	cDNA	31.554
361	P1	rdr6_Nuc2	Act	cDNA	26.643
362	P2	rdr6_Nuc2	Act	cDNA	NA
363	P3	rdr6_Nuc2	Act	noRT	33.434
364	P4	rdr6_Nuc2	Act	noRT	NA
365	P5	rdr6_Nuc2	Act_unspl	cDNA	29.800
366	P6	rdr6_Nuc2	Act_unspl	cDNA	31.124
367	P7	rdr6_Nuc2	U5	cDNA	18.836
368	P8	rdr6_Nuc2	U5	cDNA	18.934
369	P9	rdr6_Nuc2	U1	cDNA	31.071
370	P10	rdr6_Nuc2	U1	cDNA	31.074
371	P11	rdr6_Nuc2	Amp1	cDNA	21.822
372	P12	rdr6_Nuc2	Amp1	cDNA	22.051
373	P13	rdr6_Nuc2	Amp3	cDNA	22.847
374	P14	rdr6_Nuc2	Amp3	cDNA	22.781
375	P15	rdr6_Nuc2	EVD_spl	cDNA	NA
376	P16	rdr6_Nuc2	EVD_spl	cDNA	NA
377	P17	rdr6_Nuc2	EVD_uspl	cDNA	NA
378	P18	rdr6_Nuc2	EVD_uspl	cDNA	36.906
379	P19	rdr6_Nuc2	EVD_total_IN	cDNA	31.454
380	P20	rdr6_Nuc2	EVD_total_IN	cDNA	32.580
381	P21	EVD_rdr6_Nuc3	Act	noRT	32.018
382	P22	EVD_rdr6_Nuc3	Act	noRT	NA
383	P23	rdr6_Nuc3	Act	noRT	32.447
384	P24	rdr6_Nuc3	Act	noRT	33.149
