# Supplementary material for: Innate, translation‐dependent silencing of an invasive transposon in Arabidopsis
Source: EMBO Rep. 2021 Dec 21;23(3):e53400. doi: 10.15252/embr.202153400 (PMC8892269; doi:10.15252/embr.202153400)
Supplement: Supplementary file 6 — Source Data for Figure 5 [file EMBR-23-e53400-s003.zip › Figure 5/5D/EVDGEGrdr6_PolyA_Output.txt]

	Target	Content	Sample	Name	Fraction	BioRep	Mean Control	Mean	dCT	Fold Change
0	Act_unspl	cDNA	EVD_rdr6_Total1	EVD	Total	1	28.27	38.745	10.475	0.000702604
1	Amp1	cDNA	EVD_rdr6_Total1	EVD	Total	1	28.27	20.514	-7.756	216.1666272
2	EVD_spl	cDNA	EVD_rdr6_Total1	EVD	Total	1	28.27	22.7645	-5.5055	45.42768871
3	EVD_unspl	cDNA	EVD_rdr6_Total1	EVD	Total	1	28.27	27.6965	-0.5735	1.488129419
4	Act_unspl	cDNA	rdr6_Total1	rdr6-12	Total	1	26.4555	32.742	6.2865	0.012810761
5	Amp1	cDNA	rdr6_Total1	rdr6-12	Total	1	26.4555	20.6665	-5.789	55.29204399
6	EVD_spl	cDNA	rdr6_Total1	rdr6-12	Total	1	26.4555			
7	EVD_unspl	cDNA	rdr6_Total1	rdr6-12	Total	1	26.4555	33.619	7.1635	0.00697544
8	Act_unspl	cDNA	EVD_rdr6_Nuc3	EVD	Nuclear	3	25.7085	29.6765	3.968	0.063901783
9	Amp1	cDNA	EVD_rdr6_Nuc3	EVD	Nuclear	3	25.7085	20.758	-4.9505	30.92067696
10	EVD_spl	cDNA	EVD_rdr6_Nuc3	EVD	Nuclear	3	25.7085	21.846	-3.8625	14.54549007
11	EVD_unspl	cDNA	EVD_rdr6_Nuc3	EVD	Nuclear	3	25.7085	21.94	-3.7685	13.6279816
12	Act_unspl	cDNA	EVD_rdr6_Total2	EVD	Total	2	27.6275	32.421	4.7935	0.03605892
13	Amp1	cDNA	EVD_rdr6_Total2	EVD	Total	2	27.6275	20.7445	-6.883	118.0291991
14	EVD_spl	cDNA	EVD_rdr6_Total2	EVD	Total	2	27.6275	22.2115	-5.416	42.69514143
15	EVD_unspl	cDNA	EVD_rdr6_Total2	EVD	Total	2	27.6275	26.8035	-0.824	1.770307529
16	Act_unspl	cDNA	rdr6_Total2	rdr6-12	Total	2	25.014	31.535	6.521	0.010888885
17	Amp1	cDNA	rdr6_Total2	rdr6-12	Total	2	25.014	20.766	-4.248	19.00095466
18	EVD_spl	cDNA	rdr6_Total2	rdr6-12	Total	2	25.014			
19	EVD_unspl	cDNA	rdr6_Total2	rdr6-12	Total	2	25.014	34.649	9.635	0.001257697
20	Act_unspl	cDNA	rdr6_Nuc3	rdr6-12	Nuclear	3	23.8995	28.042	4.1425	0.056621744
21	Amp1	cDNA	rdr6_Nuc3	rdr6-12	Nuclear	3	23.8995	20.6675	-3.232	9.39569577
22	EVD_spl	cDNA	rdr6_Nuc3	rdr6-12	Nuclear	3	23.8995			
23	EVD_unspl	cDNA	rdr6_Nuc3	rdr6-12	Nuclear	3	23.8995	34.834	10.9345	0.000510961
24	Act_unspl	cDNA	EVD_rdr6_Total3	EVD	Total	3	27.9865	35.262	7.2755	0.006454406
25	Amp1	cDNA	EVD_rdr6_Total3	EVD	Total	3	27.9865	20.4465	-7.54	186.1084822
26	EVD_spl	cDNA	EVD_rdr6_Total3	EVD	Total	3	27.9865	22.492	-5.4945	45.08263701
27	EVD_unspl	cDNA	EVD_rdr6_Total3	EVD	Total	3	27.9865	27.2315	-0.755	1.687631592
28	Act_unspl	cDNA	rdr6_Total3	rdr6-12	Total	3	25.2455	31.441	6.1955	0.013644847
29	Amp1	cDNA	rdr6_Total3	rdr6-12	Total	3	25.2455	20.7895	-4.456	21.94773262
30	EVD_spl	cDNA	rdr6_Total3	rdr6-12	Total	3	25.2455			
31	EVD_unspl	cDNA	rdr6_Total3	rdr6-12	Total	3	25.2455	36.721	11.4755	0.00035118
32	Act_unspl	cDNA	water				32.9915	32.836	-0.1555	1.113807568
33	Amp1	cDNA	water				32.9915	25.165	-7.8265	226.9923709
34	EVD_spl	cDNA	water				32.9915		-32.9915	8539473634
35	EVD_unspl	cDNA	water				32.9915	39.323	6.3315	0.01241734
36	Act_unspl	cDNA	EVD_rdr6_Cyto1	EVD	Cytoplasmic	1	28.148			
37	Amp1	cDNA	EVD_rdr6_Cyto1	EVD	Cytoplasmic	1	28.148	21.8215	-6.3265	80.25392238
38	EVD_spl	cDNA	EVD_rdr6_Cyto1	EVD	Cytoplasmic	1	28.148	22.6145	-5.5335	46.31796615
39	EVD_unspl	cDNA	EVD_rdr6_Cyto1	EVD	Cytoplasmic	1	28.148	27.8435	-0.3045	1.234990548
40	Act_unspl	cDNA	rdr6_Cyto1	rdr6-12	Cytoplasmic	1	27.1415	33.022	5.8805	0.016974348
41	Amp1	cDNA	rdr6_Cyto1	rdr6-12	Cytoplasmic	1	27.1415	26.4125	-0.729	1.657489809
42	EVD_spl	cDNA	rdr6_Cyto1	rdr6-12	Cytoplasmic	1	27.1415			
43	EVD_unspl	cDNA	rdr6_Cyto1	rdr6-12	Cytoplasmic	1	27.1415			
44	Act_unspl	cDNA	EVD_rdr6_Cyto2	EVD	Cytoplasmic	2	28.424	38.264	9.84	0.001091101
45	Amp1	cDNA	EVD_rdr6_Cyto2	EVD	Cytoplasmic	2	28.424	20.7555	-7.6685	203.4457031
46	EVD_spl	cDNA	EVD_rdr6_Cyto2	EVD	Cytoplasmic	2	28.424	23.1735	-5.2505	38.06781869
47	EVD_unspl	cDNA	EVD_rdr6_Cyto2	EVD	Cytoplasmic	2	28.424	27.9805	-0.4435	1.359899465
48	Act_unspl	cDNA	rdr6_Cyto2	rdr6-12	Cytoplasmic	2	25.9415	33.696	7.7545	0.004630873
49	Amp1	cDNA	rdr6_Cyto2	rdr6-12	Cytoplasmic	2	25.9415	20.861	-5.0805	33.83630203
50	EVD_spl	cDNA	rdr6_Cyto2	rdr6-12	Cytoplasmic	2	25.9415			
51	EVD_unspl	cDNA	rdr6_Cyto2	rdr6-12	Cytoplasmic	2	25.9415			
52	Act_unspl	cDNA	EVD_rdr6_Cyto3	EVD	Cytoplasmic	3	27.9995	35.086	7.0865	0.00735785
53	Amp1	cDNA	EVD_rdr6_Cyto3	EVD	Cytoplasmic	3	27.9995	20.739	-7.2605	153.3304053
54	EVD_spl	cDNA	EVD_rdr6_Cyto3	EVD	Cytoplasmic	3	27.9995	22.9945	-5.005	32.11109595
55	EVD_unspl	cDNA	EVD_rdr6_Cyto3	EVD	Cytoplasmic	3	27.9995	28.191	0.1915	0.87569477
56	Act_unspl	cDNA	rdr6_Cyto3	rdr6-12	Cytoplasmic	3	26.06	35.839	9.779	0.001138224
57	Amp1	cDNA	rdr6_Cyto3	rdr6-12	Cytoplasmic	3	26.06	20.774	-5.286	39.01616301
58	EVD_spl	cDNA	rdr6_Cyto3	rdr6-12	Cytoplasmic	3	26.06			
59	EVD_unspl	cDNA	rdr6_Cyto3	rdr6-12	Cytoplasmic	3	26.06			
60	Act_unspl	cDNA	EVD_rdr6_Nuc1	EVD	Nuclear	1	26.4665	29.061	2.5945	0.165568486
61	Amp1	cDNA	EVD_rdr6_Nuc1	EVD	Nuclear	1	26.4665	21.1395	-5.327	40.14087054
62	EVD_spl	cDNA	EVD_rdr6_Nuc1	EVD	Nuclear	1	26.4665	22.2835	-4.183	18.16387363
63	EVD_unspl	cDNA	EVD_rdr6_Nuc1	EVD	Nuclear	1	26.4665	21.544	-4.9225	30.32635075
64	Act_unspl	cDNA	rdr6_Nuc1	rdr6-12	Nuclear	1	26.028	29.457	3.429	0.092847058
65	Amp1	cDNA	rdr6_Nuc1	rdr6-12	Nuclear	1	26.028	20.7675	-5.2605	38.33260131
66	EVD_spl	cDNA	rdr6_Nuc1	rdr6-12	Nuclear	1	26.028			
67	EVD_unspl	cDNA	rdr6_Nuc1	rdr6-12	Nuclear	1	26.028	32.8735	6.8455	0.008695592
68	Act_unspl	cDNA	EVD_rdr6_Nuc2	EVD	Nuclear	2	26.385	30.208	3.823	0.07065816
69	Amp1	cDNA	EVD_rdr6_Nuc2	EVD	Nuclear	2	26.385	20.7915	-5.5935	48.28489382
70	EVD_spl	cDNA	EVD_rdr6_Nuc2	EVD	Nuclear	2	26.385	22.27	-4.115	17.32760073
71	EVD_unspl	cDNA	EVD_rdr6_Nuc2	EVD	Nuclear	2	26.385	22.5255	-3.8595	14.515275
72	Act_unspl	cDNA	rdr6_Nuc2	rdr6-12	Nuclear	2	24.076	28.231	4.155	0.056133273
73	Amp1	cDNA	rdr6_Nuc2	rdr6-12	Nuclear	2	24.076	20.797	-3.279	9.706828482
74	EVD_spl	cDNA	rdr6_Nuc2	rdr6-12	Nuclear	2	24.076	34.121	10.045	0.000946572
75	EVD_unspl	cDNA	rdr6_Nuc2	rdr6-12	Nuclear	2	24.076	35.407	11.331	0.000388176
0	Act_unspl	cDNA	GEG_rdr6_Total1	GEG	Total	1	26.185	31.8475	5.6625	0.019743205
1	Amp1	cDNA	GEG_rdr6_Total1	GEG	Total	1	26.185	20.761	-5.424	42.9325512
2	GEG_spl	cDNA	GEG_rdr6_Total1	GEG	Total	1	26.185	24.576	-1.609	3.050403307
3	GEG_uspl	cDNA	GEG_rdr6_Total1	GEG	Total	1	26.185	28.7185	2.5335	0.172719156
4	Act_unspl	cDNA	rdr6_Total1	rdr6-12	Total	1	26.4555	32.742	6.2865	0.012810761
5	Amp1	cDNA	rdr6_Total1	rdr6-12	Total	1	26.4555	20.6665	-5.789	55.29204399
6	GEG_spl	cDNA	rdr6_Total1	rdr6-12	Total	1	26.4555			
7	GEG_uspl	cDNA	rdr6_Total1	rdr6-12	Total	1	26.4555			
8	Act_unspl	cDNA	GEG_rdr6_Nuc3	GEG	Nuclear	3	25.4495	30.487	5.0375	0.030448184
9	Amp1	cDNA	GEG_rdr6_Nuc3	GEG	Nuclear	3	25.4495	20.8765	-4.573	23.8018202
10	GEG_spl	cDNA	GEG_rdr6_Nuc3	GEG	Nuclear	3	25.4495	25.02	-0.4295	1.346766742
11	GEG_uspl	cDNA	GEG_rdr6_Nuc3	GEG	Nuclear	3	25.4495	25.182	-0.2675	1.203720131
12	Act_unspl	cDNA	GEG_rdr6_Total2	GEG	Total	2	26.988	32.6275	5.6395	0.020060481
13	Amp1	cDNA	GEG_rdr6_Total2	GEG	Total	2	26.988	21.47	-5.518	45.82299972
14	GEG_spl	cDNA	GEG_rdr6_Total2	GEG	Total	2	26.988	25.493	-1.495	2.81864151
15	GEG_uspl	cDNA	GEG_rdr6_Total2	GEG	Total	2	26.988	29.6035	2.6155	0.163175911
16	Act_unspl	cDNA	rdr6_Total2	rdr6-12	Total	2	25.014	31.535	6.521	0.010888885
17	Amp1	cDNA	rdr6_Total2	rdr6-12	Total	2	25.014	20.766	-4.248	19.00095466
18	GEG_spl	cDNA	rdr6_Total2	rdr6-12	Total	2	25.014			
19	GEG_uspl	cDNA	rdr6_Total2	rdr6-12	Total	2	25.014			
20	Act_unspl	cDNA	rdr6_Nuc3	rdr6-12	Nuclear	3	23.8995	28.042	4.1425	0.056621744
21	Amp1	cDNA	rdr6_Nuc3	rdr6-12	Nuclear	3	23.8995	20.6675	-3.232	9.39569577
22	GEG_spl	cDNA	rdr6_Nuc3	rdr6-12	Nuclear	3	23.8995			
23	GEG_uspl	cDNA	rdr6_Nuc3	rdr6-12	Nuclear	3	23.8995			
24	Act_unspl	cDNA	GEG_rdr6_Total3	GEG	Total	3	27.09	36.131	9.041	0.0018984
25	Amp1	cDNA	GEG_rdr6_Total3	GEG	Total	3	27.09	20.6765	-6.4135	85.24244091
26	GEG_spl	cDNA	GEG_rdr6_Total3	GEG	Total	3	27.09	25.3805	-1.7095	3.270474578
27	GEG_uspl	cDNA	GEG_rdr6_Total3	GEG	Total	3	27.09	29.3935	2.3035	0.202571062
28	Act_unspl	cDNA	rdr6_Total3	rdr6-12	Total	3	25.2455	31.441	6.1955	0.013644847
29	Amp1	cDNA	rdr6_Total3	rdr6-12	Total	3	25.2455	20.7895	-4.456	21.94773262
30	GEG_spl	cDNA	rdr6_Total3	rdr6-12	Total	3	25.2455			
31	GEG_uspl	cDNA	rdr6_Total3	rdr6-12	Total	3	25.2455			
32	Act_unspl	cDNA	water				32.9915	32.836	-0.1555	1.113807568
33	Amp1	cDNA	water				32.9915	25.165	-7.8265	226.9923709
34	GEG_spl	cDNA	water				32.9915			
35	GEG_uspl	cDNA	water				32.9915	36.046	3.0545	0.120366014
36	Act_unspl	cDNA	GEG_rdr6_Cyto1	GEG	Cytoplasmic	1	27.1765	34.63	7.4535	0.005705227
37	Amp1	cDNA	GEG_rdr6_Cyto1	GEG	Cytoplasmic	1	27.1765	20.6855	-6.491	89.94679681
38	GEG_spl	cDNA	GEG_rdr6_Cyto1	GEG	Cytoplasmic	1	27.1765	26.3805	-0.796	1.736280455
39	GEG_uspl	cDNA	GEG_rdr6_Cyto1	GEG	Cytoplasmic	1	27.1765	30.882	3.7055	0.07665374
40	Act_unspl	cDNA	rdr6_Cyto1	rdr6-12	Cytoplasmic	1	27.1415	33.022	5.8805	0.016974348
41	Amp1	cDNA	rdr6_Cyto1	rdr6-12	Cytoplasmic	1	27.1415	26.4125	-0.729	1.657489809
42	GEG_spl	cDNA	rdr6_Cyto1	rdr6-12	Cytoplasmic	1	27.1415			
43	GEG_uspl	cDNA	rdr6_Cyto1	rdr6-12	Cytoplasmic	1	27.1415			
44	Act_unspl	cDNA	GEG_rdr6_Cyto2	GEG	Cytoplasmic	2	27.038			
45	Amp1	cDNA	GEG_rdr6_Cyto2	GEG	Cytoplasmic	2	27.038	20.613	-6.425	85.92464018
46	GEG_spl	cDNA	GEG_rdr6_Cyto2	GEG	Cytoplasmic	2	27.038	26.776	-0.262	1.199139914
47	GEG_uspl	cDNA	GEG_rdr6_Cyto2	GEG	Cytoplasmic	2	27.038	30.706	3.668	0.078672323
48	Act_unspl	cDNA	rdr6_Cyto2	rdr6-12	Cytoplasmic	2	25.9415	33.696	7.7545	0.004630873
49	Amp1	cDNA	rdr6_Cyto2	rdr6-12	Cytoplasmic	2	25.9415	20.861	-5.0805	33.83630203
50	GEG_spl	cDNA	rdr6_Cyto2	rdr6-12	Cytoplasmic	2	25.9415			
51	GEG_uspl	cDNA	rdr6_Cyto2	rdr6-12	Cytoplasmic	2	25.9415			
52	Act_unspl	cDNA	GEG_rdr6_Cyto3	GEG	Cytoplasmic	3	27.362	33.748	6.386	0.011957006
53	Amp1	cDNA	GEG_rdr6_Cyto3	GEG	Cytoplasmic	3	27.362	20.597	-6.765	108.7596799
54	GEG_spl	cDNA	GEG_rdr6_Cyto3	GEG	Cytoplasmic	3	27.362	26.799	-0.563	1.477338064
55	GEG_uspl	cDNA	GEG_rdr6_Cyto3	GEG	Cytoplasmic	3	27.362	30.784	3.422	0.093298649
56	Act_unspl	cDNA	rdr6_Cyto3	rdr6-12	Cytoplasmic	3	26.06	35.839	9.779	0.001138224
57	Amp1	cDNA	rdr6_Cyto3	rdr6-12	Cytoplasmic	3	26.06	20.774	-5.286	39.01616301
58	GEG_spl	cDNA	rdr6_Cyto3	rdr6-12	Cytoplasmic	3	26.06			
59	GEG_uspl	cDNA	rdr6_Cyto3	rdr6-12	Cytoplasmic	3	26.06			
60	Act_unspl	cDNA	GEG_rdr6_Nuc1	GEG	Nuclear	1	24.794	31.0505	6.2565	0.013079942
61	Amp1	cDNA	GEG_rdr6_Nuc1	GEG	Nuclear	1	24.794	20.6625	-4.1315	17.52691285
62	GEG_spl	cDNA	GEG_rdr6_Nuc1	GEG	Nuclear	1	24.794	24.1565	-0.6375	1.555631119
63	GEG_uspl	cDNA	GEG_rdr6_Nuc1	GEG	Nuclear	1	24.794	25.785	0.991	0.503128912
64	Act_unspl	cDNA	rdr6_Nuc1	rdr6-12	Nuclear	1	26.028	29.457	3.429	0.092847058
65	Amp1	cDNA	rdr6_Nuc1	rdr6-12	Nuclear	1	26.028	20.7675	-5.2605	38.33260131
66	GEG_spl	cDNA	rdr6_Nuc1	rdr6-12	Nuclear	1	26.028			
67	GEG_uspl	cDNA	rdr6_Nuc1	rdr6-12	Nuclear	1	26.028			
68	Act_unspl	cDNA	GEG_rdr6_Nuc2	GEG	Nuclear	2	24.905	29.4855	4.5805	0.041795748
69	Amp1	cDNA	GEG_rdr6_Nuc2	GEG	Nuclear	2	24.905	20.984	-3.921	15.1474181
70	GEG_spl	cDNA	GEG_rdr6_Nuc2	GEG	Nuclear	2	24.905	24.442	-0.463	1.378405153
71	GEG_uspl	cDNA	GEG_rdr6_Nuc2	GEG	Nuclear	2	24.905	24.4175	-0.4875	1.402013266
72	Act_unspl	cDNA	rdr6_Nuc2	rdr6-12	Nuclear	2	24.076	28.231	4.155	0.056133273
73	Amp1	cDNA	rdr6_Nuc2	rdr6-12	Nuclear	2	24.076	20.797	-3.279	9.706828482
74	GEG_spl	cDNA	rdr6_Nuc2	rdr6-12	Nuclear	2	24.076			
75	GEG_uspl	cDNA	rdr6_Nuc2	rdr6-12	Nuclear	2	24.076			
