# Supplementary material for: Innate, translation‐dependent silencing of an invasive transposon in Arabidopsis
Source: EMBO Rep. 2021 Dec 21;23(3):e53400. doi: 10.15252/embr.202153400 (PMC8892269; doi:10.15252/embr.202153400)
Supplement: Supplementary file 6 — Source Data for Figure 5 [file EMBR-23-e53400-s003.zip › Figure 5/5D/EVDGEGrdr6_PolyA_Input.txt]

Well	Well Position	Sample	Target	Task	CT
1	A1	EVD_rdr6_Total1	Act	cDNA	28.221
2	A2	GEG_rdr6_Total1	Act	cDNA	26.080
3	A3	rdr6_Total1	Act	cDNA	26.575
4	A4	EVD_rdr6_Total1	Act	noRT	36.103
5	A5	GEG_rdr6_Total1	Act	noRT	34.638
6	A6	rdr6_Total1	Act	noRT	33.466
7	A7	EVD_rdr6_Total1	Act_unspl	cDNA	NA
8	A8	GEG_rdr6_Total1	Act_unspl	cDNA	31.877
9	A9	rdr6_Total1	Act_unspl	cDNA	32.976
10	A10	EVD_rdr6_Total1	Amp1	cDNA	20.349
11	A11	GEG_rdr6_Total1	Amp1	cDNA	20.546
12	A12	rdr6_Total1	Amp1	cDNA	20.823
13	A13	EVD_rdr6_Total1	EVD_spl	cDNA	22.727
14	A14	rdr6_Total1	EVD_spl	cDNA	NA
15	A15	EVD_rdr6_Total1	EVD_unspl	cDNA	27.826
16	A16	rdr6_Total1	EVD_unspl	cDNA	NA
17	A17	GEG_rdr6_Total1	GEG_spl	cDNA	24.591
18	A18	rdr6_Total1	GEG_spl	cDNA	NA
19	A19	GEG_rdr6_Total1	GEG_uspl	cDNA	28.856
20	A20	rdr6_Total1	GEG_uspl	cDNA	NA
21	A21	EVD_rdr6_Nuc3	Act	cDNA	25.659
22	A22	EVD_rdr6_Nuc3	Act_unspl	cDNA	29.238
23	A23	EVD_rdr6_Nuc3	EVD_spl	cDNA	21.848
24	A24	GEG_rdr6_Nuc3	GEG_spl	cDNA	24.950
25	B1	EVD_rdr6_Total1	Act	cDNA	28.319
26	B2	GEG_rdr6_Total1	Act	cDNA	26.290
27	B3	rdr6_Total1	Act	cDNA	26.336
28	B4	EVD_rdr6_Total1	Act	noRT	35.686
29	B5	GEG_rdr6_Total1	Act	noRT	NA
30	B6	rdr6_Total1	Act	noRT	35.132
31	B7	EVD_rdr6_Total1	Act_unspl	cDNA	38.745
32	B8	GEG_rdr6_Total1	Act_unspl	cDNA	31.818
33	B9	rdr6_Total1	Act_unspl	cDNA	32.508
34	B10	EVD_rdr6_Total1	Amp1	cDNA	20.679
35	B11	GEG_rdr6_Total1	Amp1	cDNA	20.976
36	B12	rdr6_Total1	Amp1	cDNA	20.510
37	B13	EVD_rdr6_Total1	EVD_spl	cDNA	22.802
38	B14	rdr6_Total1	EVD_spl	cDNA	NA
39	B15	EVD_rdr6_Total1	EVD_unspl	cDNA	27.567
40	B16	rdr6_Total1	EVD_unspl	cDNA	33.619
41	B17	GEG_rdr6_Total1	GEG_spl	cDNA	24.561
42	B18	rdr6_Total1	GEG_spl	cDNA	NA
43	B19	GEG_rdr6_Total1	GEG_uspl	cDNA	28.581
44	B20	rdr6_Total1	GEG_uspl	cDNA	NA
45	B21	EVD_rdr6_Nuc3	Act	cDNA	25.758
46	B22	EVD_rdr6_Nuc3	Act_unspl	cDNA	30.115
47	B23	EVD_rdr6_Nuc3	EVD_spl	cDNA	21.844
48	B24	GEG_rdr6_Nuc3	GEG_spl	cDNA	25.090
49	C1	EVD_rdr6_Total2	Act	cDNA	27.684
50	C2	GEG_rdr6_Total2	Act	cDNA	27.093
51	C3	rdr6_Total2	Act	cDNA	25.102
52	C4	EVD_rdr6_Total2	Act	noRT	34.030
53	C5	GEG_rdr6_Total2	Act	noRT	35.133
54	C6	rdr6_Total2	Act	noRT	35.332
55	C7	EVD_rdr6_Total2	Act_unspl	cDNA	NA
56	C8	GEG_rdr6_Total2	Act_unspl	cDNA	33.523
57	C9	rdr6_Total2	Act_unspl	cDNA	31.811
58	C10	EVD_rdr6_Total2	Amp1	cDNA	20.808
59	C11	GEG_rdr6_Total2	Amp1	cDNA	21.436
60	C12	rdr6_Total2	Amp1	cDNA	20.729
61	C13	EVD_rdr6_Total2	EVD_spl	cDNA	22.163
62	C14	rdr6_Total2	EVD_spl	cDNA	NA
63	C15	EVD_rdr6_Total2	EVD_unspl	cDNA	26.744
64	C16	rdr6_Total2	EVD_unspl	cDNA	34.269
65	C17	GEG_rdr6_Total2	GEG_spl	cDNA	25.547
66	C18	rdr6_Total2	GEG_spl	cDNA	NA
67	C19	GEG_rdr6_Total2	GEG_uspl	cDNA	29.744
68	C20	rdr6_Total2	GEG_uspl	cDNA	NA
69	C21	GEG_rdr6_Nuc3	Act	cDNA	25.383
70	C22	GEG_rdr6_Nuc3	Act_unspl	cDNA	30.421
71	C23	rdr6_Nuc3	EVD_spl	cDNA	NA
72	C24	rdr6_Nuc3	GEG_spl	cDNA	NA
73	D1	EVD_rdr6_Total2	Act	cDNA	27.571
74	D2	GEG_rdr6_Total2	Act	cDNA	26.883
75	D3	rdr6_Total2	Act	cDNA	24.926
76	D4	EVD_rdr6_Total2	Act	noRT	33.437
77	D5	GEG_rdr6_Total2	Act	noRT	NA
78	D6	rdr6_Total2	Act	noRT	32.372
79	D7	EVD_rdr6_Total2	Act_unspl	cDNA	32.421
80	D8	GEG_rdr6_Total2	Act_unspl	cDNA	31.732
81	D9	rdr6_Total2	Act_unspl	cDNA	31.259
82	D10	EVD_rdr6_Total2	Amp1	cDNA	20.681
83	D11	GEG_rdr6_Total2	Amp1	cDNA	21.504
84	D12	rdr6_Total2	Amp1	cDNA	20.803
85	D13	EVD_rdr6_Total2	EVD_spl	cDNA	22.260
86	D14	rdr6_Total2	EVD_spl	cDNA	NA
87	D15	EVD_rdr6_Total2	EVD_unspl	cDNA	26.863
88	D16	rdr6_Total2	EVD_unspl	cDNA	35.029
89	D17	GEG_rdr6_Total2	GEG_spl	cDNA	25.439
90	D18	rdr6_Total2	GEG_spl	cDNA	NA
91	D19	GEG_rdr6_Total2	GEG_uspl	cDNA	29.463
92	D20	rdr6_Total2	GEG_uspl	cDNA	NA
93	D21	GEG_rdr6_Nuc3	Act	cDNA	25.516
94	D22	GEG_rdr6_Nuc3	Act_unspl	cDNA	30.553
95	D23	rdr6_Nuc3	EVD_spl	cDNA	NA
96	D24	rdr6_Nuc3	GEG_spl	cDNA	NA
97	E1	EVD_rdr6_Total3	Act	cDNA	28.171
98	E2	GEG_rdr6_Total3	Act	cDNA	27.190
99	E3	rdr6_Total3	Act	cDNA	25.348
100	E4	EVD_rdr6_Total3	Act	noRT	36.135
101	E5	GEG_rdr6_Total3	Act	noRT	36.143
102	E6	rdr6_Total3	Act	noRT	33.939
103	E7	EVD_rdr6_Total3	Act_unspl	cDNA	35.155
104	E8	GEG_rdr6_Total3	Act_unspl	cDNA	37.048
105	E9	rdr6_Total3	Act_unspl	cDNA	30.340
106	E10	EVD_rdr6_Total3	Amp1	cDNA	20.664
107	E11	GEG_rdr6_Total3	Amp1	cDNA	20.558
108	E12	rdr6_Total3	Amp1	cDNA	20.919
109	E13	EVD_rdr6_Total3	EVD_spl	cDNA	22.481
110	E14	rdr6_Total3	EVD_spl	cDNA	NA
111	E15	EVD_rdr6_Total3	EVD_unspl	cDNA	27.395
112	E16	rdr6_Total3	EVD_unspl	cDNA	36.721
113	E17	GEG_rdr6_Total3	GEG_spl	cDNA	25.435
114	E18	rdr6_Total3	GEG_spl	cDNA	NA
115	E19	GEG_rdr6_Total3	GEG_uspl	cDNA	29.138
116	E20	rdr6_Total3	GEG_uspl	cDNA	NA
117	E21	rdr6_Nuc3	Act	cDNA	23.903
118	E22	rdr6_Nuc3	Act_unspl	cDNA	28.084
119	E23	water	EVD_spl	cDNA	NA
120	E24	water	GEG_spl	cDNA	NA
121	F1	EVD_rdr6_Total3	Act	cDNA	27.802
122	F2	GEG_rdr6_Total3	Act	cDNA	26.990
123	F3	rdr6_Total3	Act	cDNA	25.143
124	F4	EVD_rdr6_Total3	Act	noRT	36.307
125	F5	GEG_rdr6_Total3	Act	noRT	36.503
126	F6	rdr6_Total3	Act	noRT	33.881
127	F7	EVD_rdr6_Total3	Act_unspl	cDNA	35.369
128	F8	GEG_rdr6_Total3	Act_unspl	cDNA	35.214
129	F9	rdr6_Total3	Act_unspl	cDNA	32.542
130	F10	EVD_rdr6_Total3	Amp1	cDNA	20.229
131	F11	GEG_rdr6_Total3	Amp1	cDNA	20.795
132	F12	rdr6_Total3	Amp1	cDNA	20.660
133	F13	EVD_rdr6_Total3	EVD_spl	cDNA	22.503
134	F14	rdr6_Total3	EVD_spl	cDNA	NA
135	F15	EVD_rdr6_Total3	EVD_unspl	cDNA	27.068
136	F16	rdr6_Total3	EVD_unspl	cDNA	NA
137	F17	GEG_rdr6_Total3	GEG_spl	cDNA	25.326
138	F18	rdr6_Total3	GEG_spl	cDNA	NA
139	F19	GEG_rdr6_Total3	GEG_uspl	cDNA	29.649
140	F20	rdr6_Total3	GEG_uspl	cDNA	NA
141	F21	rdr6_Nuc3	Act	cDNA	23.896
142	F22	rdr6_Nuc3	Act_unspl	cDNA	28.000
143	F23	water	EVD_spl	cDNA	NA
144	F24	water	GEG_spl	cDNA	NA
145	G1	EVD_rdr6_Cyto1	Act	cDNA	28.095
146	G2	GEG_rdr6_Cyto1	Act	cDNA	27.308
147	G3	rdr6_Cyto1	Act	cDNA	27.171
148	G4	EVD_rdr6_Cyto1	Act	noRT	35.366
149	G5	GEG_rdr6_Cyto1	Act	noRT	35.134
150	G6	rdr6_Cyto1	Act	noRT	33.722
151	G7	EVD_rdr6_Cyto1	Act_unspl	cDNA	NA
152	G8	GEG_rdr6_Cyto1	Act_unspl	cDNA	34.979
153	G9	rdr6_Cyto1	Act_unspl	cDNA	33.944
154	G10	EVD_rdr6_Cyto1	Amp1	cDNA	22.865
155	G11	GEG_rdr6_Cyto1	Amp1	cDNA	20.534
156	G12	rdr6_Cyto1	Amp1	cDNA	26.313
157	G13	EVD_rdr6_Cyto1	EVD_spl	cDNA	22.676
158	G14	rdr6_Cyto1	EVD_spl	cDNA	NA
159	G15	EVD_rdr6_Cyto1	EVD_unspl	cDNA	27.954
160	G16	rdr6_Cyto1	EVD_unspl	cDNA	NA
161	G17	GEG_rdr6_Cyto1	GEG_spl	cDNA	26.307
162	G18	rdr6_Cyto1	GEG_spl	cDNA	NA
163	G19	GEG_rdr6_Cyto1	GEG_uspl	cDNA	30.947
164	G20	rdr6_Cyto1	GEG_uspl	cDNA	NA
165	G21	water	Act	cDNA	34.061
166	G22	water	Act_unspl	cDNA	32.836
167	G23	EVD_rdr6_Nuc3	EVD_unspl	cDNA	21.952
168	G24	GEG_rdr6_Nuc3	GEG_uspl	cDNA	25.105
169	H1	EVD_rdr6_Cyto1	Act	cDNA	28.201
170	H2	GEG_rdr6_Cyto1	Act	cDNA	27.045
171	H3	rdr6_Cyto1	Act	cDNA	27.112
172	H4	EVD_rdr6_Cyto1	Act	noRT	NA
173	H5	GEG_rdr6_Cyto1	Act	noRT	36.073
174	H6	rdr6_Cyto1	Act	noRT	33.884
175	H7	EVD_rdr6_Cyto1	Act_unspl	cDNA	NA
176	H8	GEG_rdr6_Cyto1	Act_unspl	cDNA	34.281
177	H9	rdr6_Cyto1	Act_unspl	cDNA	32.100
178	H10	EVD_rdr6_Cyto1	Amp1	cDNA	20.778
179	H11	GEG_rdr6_Cyto1	Amp1	cDNA	20.837
180	H12	rdr6_Cyto1	Amp1	cDNA	26.512
181	H13	EVD_rdr6_Cyto1	EVD_spl	cDNA	22.553
182	H14	rdr6_Cyto1	EVD_spl	cDNA	NA
183	H15	EVD_rdr6_Cyto1	EVD_unspl	cDNA	27.733
184	H16	rdr6_Cyto1	EVD_unspl	cDNA	NA
185	H17	GEG_rdr6_Cyto1	GEG_spl	cDNA	26.454
186	H18	rdr6_Cyto1	GEG_spl	cDNA	NA
187	H19	GEG_rdr6_Cyto1	GEG_uspl	cDNA	30.817
188	H20	rdr6_Cyto1	GEG_uspl	cDNA	NA
189	H21	water	Act	cDNA	31.922
190	H22	water	Act_unspl	cDNA	NA
191	H23	EVD_rdr6_Nuc3	EVD_unspl	cDNA	21.928
192	H24	GEG_rdr6_Nuc3	GEG_uspl	cDNA	25.259
193	I1	EVD_rdr6_Cyto2	Act	cDNA	28.208
194	I2	GEG_rdr6_Cyto2	Act	cDNA	26.983
195	I3	rdr6_Cyto2	Act	cDNA	25.984
196	I4	EVD_rdr6_Cyto2	Act	noRT	NA
197	I5	GEG_rdr6_Cyto2	Act	noRT	35.030
198	I6	rdr6_Cyto2	Act	noRT	34.556
199	I7	EVD_rdr6_Cyto2	Act_unspl	cDNA	38.264
200	I8	GEG_rdr6_Cyto2	Act_unspl	cDNA	NA
201	I9	rdr6_Cyto2	Act_unspl	cDNA	33.468
202	I10	EVD_rdr6_Cyto2	Amp1	cDNA	20.857
203	I11	GEG_rdr6_Cyto2	Amp1	cDNA	20.527
204	I12	rdr6_Cyto2	Amp1	cDNA	20.840
205	I13	EVD_rdr6_Cyto2	EVD_spl	cDNA	23.212
206	I14	rdr6_Cyto2	EVD_spl	cDNA	NA
207	I15	EVD_rdr6_Cyto2	EVD_unspl	cDNA	27.963
208	I16	rdr6_Cyto2	EVD_unspl	cDNA	NA
209	I17	GEG_rdr6_Cyto2	GEG_spl	cDNA	26.734
210	I18	rdr6_Cyto2	GEG_spl	cDNA	NA
211	I19	GEG_rdr6_Cyto2	GEG_uspl	cDNA	30.999
212	I20	rdr6_Cyto2	GEG_uspl	cDNA	NA
213	I21	EVD_rdr6_Nuc3	Act	noRT	36.440
214	I22	EVD_rdr6_Nuc3	Amp1	cDNA	20.709
215	I23	rdr6_Nuc3	EVD_unspl	cDNA	34.834
216	I24	rdr6_Nuc3	GEG_uspl	cDNA	NA
217	J1	EVD_rdr6_Cyto2	Act	cDNA	28.640
218	J2	GEG_rdr6_Cyto2	Act	cDNA	27.093
219	J3	rdr6_Cyto2	Act	cDNA	25.899
220	J4	EVD_rdr6_Cyto2	Act	noRT	NA
221	J5	GEG_rdr6_Cyto2	Act	noRT	34.443
222	J6	rdr6_Cyto2	Act	noRT	34.457
223	J7	EVD_rdr6_Cyto2	Act_unspl	cDNA	NA
224	J8	GEG_rdr6_Cyto2	Act_unspl	cDNA	NA
225	J9	rdr6_Cyto2	Act_unspl	cDNA	33.924
226	J10	EVD_rdr6_Cyto2	Amp1	cDNA	20.654
227	J11	GEG_rdr6_Cyto2	Amp1	cDNA	20.699
228	J12	rdr6_Cyto2	Amp1	cDNA	20.882
229	J13	EVD_rdr6_Cyto2	EVD_spl	cDNA	23.135
230	J14	rdr6_Cyto2	EVD_spl	cDNA	NA
231	J15	EVD_rdr6_Cyto2	EVD_unspl	cDNA	27.998
232	J16	rdr6_Cyto2	EVD_unspl	cDNA	NA
233	J17	GEG_rdr6_Cyto2	GEG_spl	cDNA	26.818
234	J18	rdr6_Cyto2	GEG_spl	cDNA	NA
235	J19	GEG_rdr6_Cyto2	GEG_uspl	cDNA	30.413
236	J20	rdr6_Cyto2	GEG_uspl	cDNA	NA
237	J21	EVD_rdr6_Nuc3	Act	noRT	33.026
238	J22	EVD_rdr6_Nuc3	Amp1	cDNA	20.807
239	J23	rdr6_Nuc3	EVD_unspl	cDNA	NA
240	J24	rdr6_Nuc3	GEG_uspl	cDNA	NA
241	K1	EVD_rdr6_Cyto3	Act	cDNA	27.816
242	K2	GEG_rdr6_Cyto3	Act	cDNA	27.440
243	K3	rdr6_Cyto3	Act	cDNA	25.982
244	K4	EVD_rdr6_Cyto3	Act	noRT	NA
245	K5	GEG_rdr6_Cyto3	Act	noRT	NA
246	K6	rdr6_Cyto3	Act	noRT	35.011
247	K7	EVD_rdr6_Cyto3	Act_unspl	cDNA	NA
248	K8	GEG_rdr6_Cyto3	Act_unspl	cDNA	34.986
249	K9	rdr6_Cyto3	Act_unspl	cDNA	32.242
250	K10	EVD_rdr6_Cyto3	Amp1	cDNA	20.753
251	K11	GEG_rdr6_Cyto3	Amp1	cDNA	20.604
252	K12	rdr6_Cyto3	Amp1	cDNA	20.753
253	K13	EVD_rdr6_Cyto3	EVD_spl	cDNA	22.968
254	K14	rdr6_Cyto3	EVD_spl	cDNA	NA
255	K15	EVD_rdr6_Cyto3	EVD_unspl	cDNA	27.909
256	K16	rdr6_Cyto3	EVD_unspl	cDNA	NA
257	K17	GEG_rdr6_Cyto3	GEG_spl	cDNA	26.690
258	K18	rdr6_Cyto3	GEG_spl	cDNA	NA
259	K19	GEG_rdr6_Cyto3	GEG_uspl	cDNA	31.004
260	K20	rdr6_Cyto3	GEG_uspl	cDNA	NA
261	K21	GEG_rdr6_Nuc3	Act	noRT	32.233
262	K22	GEG_rdr6_Nuc3	Amp1	cDNA	20.974
263	K23	water	EVD_unspl	cDNA	39.323
264	K24	water	GEG_uspl	cDNA	NA
265	L1	EVD_rdr6_Cyto3	Act	cDNA	28.183
266	L2	GEG_rdr6_Cyto3	Act	cDNA	27.284
267	L3	rdr6_Cyto3	Act	cDNA	26.138
268	L4	EVD_rdr6_Cyto3	Act	noRT	NA
269	L5	GEG_rdr6_Cyto3	Act	noRT	NA
270	L6	rdr6_Cyto3	Act	noRT	35.996
271	L7	EVD_rdr6_Cyto3	Act_unspl	cDNA	35.086
272	L8	GEG_rdr6_Cyto3	Act_unspl	cDNA	32.510
273	L9	rdr6_Cyto3	Act_unspl	cDNA	39.436
274	L10	EVD_rdr6_Cyto3	Amp1	cDNA	20.725
275	L11	GEG_rdr6_Cyto3	Amp1	cDNA	20.590
276	L12	rdr6_Cyto3	Amp1	cDNA	20.795
277	L13	EVD_rdr6_Cyto3	EVD_spl	cDNA	23.021
278	L14	rdr6_Cyto3	EVD_spl	cDNA	NA
279	L15	EVD_rdr6_Cyto3	EVD_unspl	cDNA	28.473
280	L16	rdr6_Cyto3	EVD_unspl	cDNA	NA
281	L17	GEG_rdr6_Cyto3	GEG_spl	cDNA	26.908
282	L18	rdr6_Cyto3	GEG_spl	cDNA	NA
283	L19	GEG_rdr6_Cyto3	GEG_uspl	cDNA	30.564
284	L20	rdr6_Cyto3	GEG_uspl	cDNA	NA
285	L21	GEG_rdr6_Nuc3	Act	noRT	28.963
286	L22	GEG_rdr6_Nuc3	Amp1	cDNA	20.779
287	L23	water	EVD_unspl	cDNA	NA
288	L24	water	GEG_uspl	cDNA	36.046
289	M1	EVD_rdr6_Nuc1	Act	cDNA	26.546
290	M2	GEG_rdr6_Nuc1	Act	cDNA	24.882
291	M3	rdr6_Nuc1	Act	cDNA	26.077
292	M4	EVD_rdr6_Nuc1	Act	noRT	39.558
293	M5	GEG_rdr6_Nuc1	Act	noRT	NA
294	M6	rdr6_Nuc1	Act	noRT	NA
295	M7	EVD_rdr6_Nuc1	Act_unspl	cDNA	28.848
296	M8	GEG_rdr6_Nuc1	Act_unspl	cDNA	30.535
297	M9	rdr6_Nuc1	Act_unspl	cDNA	29.307
298	M10	EVD_rdr6_Nuc1	Amp1	cDNA	21.163
299	M11	GEG_rdr6_Nuc1	Amp1	cDNA	20.599
300	M12	rdr6_Nuc1	Amp1	cDNA	20.874
301	M13	EVD_rdr6_Nuc1	EVD_spl	cDNA	22.255
302	M14	rdr6_Nuc1	EVD_spl	cDNA	NA
303	M15	EVD_rdr6_Nuc1	EVD_unspl	cDNA	21.533
304	M16	rdr6_Nuc1	EVD_unspl	cDNA	32.833
305	M17	GEG_rdr6_Nuc1	GEG_spl	cDNA	24.172
306	M18	rdr6_Nuc1	GEG_spl	cDNA	NA
307	M19	GEG_rdr6_Nuc1	GEG_uspl	cDNA	25.819
308	M20	rdr6_Nuc1	GEG_uspl	cDNA	NA
309	M21	rdr6_Nuc3	Act	noRT	34.588
310	M22	rdr6_Nuc3	Amp1	cDNA	20.703
313	N1	EVD_rdr6_Nuc1	Act	cDNA	26.387
314	N2	GEG_rdr6_Nuc1	Act	cDNA	24.706
315	N3	rdr6_Nuc1	Act	cDNA	25.979
316	N4	EVD_rdr6_Nuc1	Act	noRT	34.319
317	N5	GEG_rdr6_Nuc1	Act	noRT	35.345
318	N6	rdr6_Nuc1	Act	noRT	33.826
319	N7	EVD_rdr6_Nuc1	Act_unspl	cDNA	29.274
320	N8	GEG_rdr6_Nuc1	Act_unspl	cDNA	31.566
321	N9	rdr6_Nuc1	Act_unspl	cDNA	29.607
322	N10	EVD_rdr6_Nuc1	Amp1	cDNA	21.116
323	N11	GEG_rdr6_Nuc1	Amp1	cDNA	20.726
324	N12	rdr6_Nuc1	Amp1	cDNA	20.661
325	N13	EVD_rdr6_Nuc1	EVD_spl	cDNA	22.312
326	N14	rdr6_Nuc1	EVD_spl	cDNA	NA
327	N15	EVD_rdr6_Nuc1	EVD_unspl	cDNA	21.555
328	N16	rdr6_Nuc1	EVD_unspl	cDNA	32.914
329	N17	GEG_rdr6_Nuc1	GEG_spl	cDNA	24.141
330	N18	rdr6_Nuc1	GEG_spl	cDNA	NA
331	N19	GEG_rdr6_Nuc1	GEG_uspl	cDNA	25.751
332	N20	rdr6_Nuc1	GEG_uspl	cDNA	NA
333	N21	rdr6_Nuc3	Act	noRT	31.989
334	N22	rdr6_Nuc3	Amp1	cDNA	20.632
337	O1	EVD_rdr6_Nuc2	Act	cDNA	26.393
338	O2	GEG_rdr6_Nuc2	Act	cDNA	24.982
339	O3	rdr6_Nuc2	Act	cDNA	24.108
340	O4	EVD_rdr6_Nuc2	Act	noRT	NA
341	O5	GEG_rdr6_Nuc2	Act	noRT	NA
342	O6	rdr6_Nuc2	Act	noRT	NA
343	O7	EVD_rdr6_Nuc2	Act_unspl	cDNA	30.821
344	O8	GEG_rdr6_Nuc2	Act_unspl	cDNA	29.579
345	O9	rdr6_Nuc2	Act_unspl	cDNA	28.206
346	O10	EVD_rdr6_Nuc2	Amp1	cDNA	20.794
347	O11	GEG_rdr6_Nuc2	Amp1	cDNA	20.966
348	O12	rdr6_Nuc2	Amp1	cDNA	20.785
349	O13	EVD_rdr6_Nuc2	EVD_spl	cDNA	22.280
350	O14	rdr6_Nuc2	EVD_spl	cDNA	34.121
351	O15	EVD_rdr6_Nuc2	EVD_unspl	cDNA	22.543
352	O16	rdr6_Nuc2	EVD_unspl	cDNA	NA
353	O17	GEG_rdr6_Nuc2	GEG_spl	cDNA	24.466
354	O18	rdr6_Nuc2	GEG_spl	cDNA	NA
355	O19	GEG_rdr6_Nuc2	GEG_uspl	cDNA	24.478
356	O20	rdr6_Nuc2	GEG_uspl	cDNA	NA
357	O21	water	Act	noRT	34.829
358	O22	water	Amp1	cDNA	25.427
361	P1	EVD_rdr6_Nuc2	Act	cDNA	26.377
362	P2	GEG_rdr6_Nuc2	Act	cDNA	24.828
363	P3	rdr6_Nuc2	Act	cDNA	24.044
364	P4	EVD_rdr6_Nuc2	Act	noRT	35.336
365	P5	GEG_rdr6_Nuc2	Act	noRT	33.653
366	P6	rdr6_Nuc2	Act	noRT	NA
367	P7	EVD_rdr6_Nuc2	Act_unspl	cDNA	29.595
368	P8	GEG_rdr6_Nuc2	Act_unspl	cDNA	29.392
369	P9	rdr6_Nuc2	Act_unspl	cDNA	28.256
370	P10	EVD_rdr6_Nuc2	Amp1	cDNA	20.789
371	P11	GEG_rdr6_Nuc2	Amp1	cDNA	21.002
372	P12	rdr6_Nuc2	Amp1	cDNA	20.809
373	P13	EVD_rdr6_Nuc2	EVD_spl	cDNA	22.260
374	P14	rdr6_Nuc2	EVD_spl	cDNA	NA
375	P15	EVD_rdr6_Nuc2	EVD_unspl	cDNA	22.508
376	P16	rdr6_Nuc2	EVD_unspl	cDNA	35.407
377	P17	GEG_rdr6_Nuc2	GEG_spl	cDNA	24.418
378	P18	rdr6_Nuc2	GEG_spl	cDNA	NA
379	P19	GEG_rdr6_Nuc2	GEG_uspl	cDNA	24.357
380	P20	rdr6_Nuc2	GEG_uspl	cDNA	NA
381	P21	water	Act	noRT	29.954
382	P22	water	Amp1	cDNA	24.903
