# Supplementary material for: Innate, translation‐dependent silencing of an invasive transposon in Arabidopsis
Source: EMBO Rep. 2021 Dec 21;23(3):e53400. doi: 10.15252/embr.202153400 (PMC8892269; doi:10.15252/embr.202153400)
Supplement: Supplementary file 7 — Source Data for Figure 6 [file EMBR-23-e53400-s001.zip]

Archive with 160 entries (156 files):
- Figure 6/
- __MACOSX/._Figure 6
- Figure 6/6G/
- __MACOSX/Figure 6/._6G
- Figure 6/.DS_Store
- __MACOSX/Figure 6/._.DS_Store
- Figure 6/6G/Trace data_ab1/
- __MACOSX/Figure 6/6G/._Trace data_ab1
- Figure 6/6G/.DS_Store
- __MACOSX/Figure 6/6G/._.DS_Store
- Figure 6/6G/Annotated seqs_gbk/
- __MACOSX/Figure 6/6G/._Annotated seqs_gbk
- Figure 6/6G/.1.
- __MACOSX/Figure 6/6G/._.1.
- Figure 6/6G/Trace data_ab1/5OH_RACE_R1_23-pJet1-FP.ab1
- __MACOSX/Figure 6/6G/Trace data_ab1/._5OH_RACE_R1_23-pJet1-FP.ab1
- Figure 6/6G/Trace data_ab1/5OH_RACE_R1_24-pJet1-FP.ab1
- __MACOSX/Figure 6/6G/Trace data_ab1/._5OH_RACE_R1_24-pJet1-FP.ab1
- Figure 6/6G/Trace data_ab1/5OH_RACE_R1_31-pJet1-FP.ab1
- __MACOSX/Figure 6/6G/Trace data_ab1/._5OH_RACE_R1_31-pJet1-FP.ab1
- Figure 6/6G/Trace data_ab1/5OH_RACE_R1_36-pJet1-FP.ab1
- __MACOSX/Figure 6/6G/Trace data_ab1/._5OH_RACE_R1_36-pJet1-FP.ab1
- Figure 6/6G/Trace data_ab1/5OH_RACE_R1_07-pJet1-FP.ab1
- __MACOSX/Figure 6/6G/Trace data_ab1/._5OH_RACE_R1_07-pJet1-FP.ab1
- Figure 6/6G/Trace data_ab1/5OH_RACE_R1_12-pJet1-FP.ab1
- __MACOSX/Figure 6/6G/Trace data_ab1/._5OH_RACE_R1_12-pJet1-FP.ab1
- Figure 6/6G/Trace data_ab1/5OH_RACE_R1_15-pJet1-FP.ab1
- __MACOSX/Figure 6/6G/Trace data_ab1/._5OH_RACE_R1_15-pJet1-FP.ab1
- Figure 6/6G/Trace data_ab1/.DS_Store
- __MACOSX/Figure 6/6G/Trace data_ab1/._.DS_Store
- Figure 6/6G/Trace data_ab1/5OH_RACE_R1_30-pJet1-FP.ab1
- __MACOSX/Figure 6/6G/Trace data_ab1/._5OH_RACE_R1_30-pJet1-FP.ab1
- Figure 6/6G/Trace data_ab1/5OH_RACE_R1_25-pJet1-FP.ab1
- __MACOSX/Figure 6/6G/Trace data_ab1/._5OH_RACE_R1_25-pJet1-FP.ab1
- Figure 6/6G/Trace data_ab1/5OH_RACE_R1_22-pJet1-FP.ab1
- __MACOSX/Figure 6/6G/Trace data_ab1/._5OH_RACE_R1_22-pJet1-FP.ab1
- Figure 6/6G/Trace data_ab1/5OH_RACE_R1_14-pJet1-FP.ab1
- __MACOSX/Figure 6/6G/Trace data_ab1/._5OH_RACE_R1_14-pJet1-FP.ab1
- Figure 6/6G/Trace data_ab1/5OH_RACE_R1_13-pJet1-FP.ab1
- __MACOSX/Figure 6/6G/Trace data_ab1/._5OH_RACE_R1_13-pJet1-FP.ab1
- Figure 6/6G/Trace data_ab1/5OH_RACE_R1_06-pJet1-FP.ab1
- __MACOSX/Figure 6/6G/Trace data_ab1/._5OH_RACE_R1_06-pJet1-FP.ab1
- Figure 6/6G/Trace data_ab1/5OH_RACE_R1_01-pJet1-FP.ab1
- __MACOSX/Figure 6/6G/Trace data_ab1/._5OH_RACE_R1_01-pJet1-FP.ab1
- Figure 6/6G/Trace data_ab1/5OH_RACE_R1_19-pJet1-FP.ab1
- __MACOSX/Figure 6/6G/Trace data_ab1/._5OH_RACE_R1_19-pJet1-FP.ab1
- Figure 6/6G/Trace data_ab1/5OH_RACE_R1_28-pJet1-FP.ab1
- __MACOSX/Figure 6/6G/Trace data_ab1/._5OH_RACE_R1_28-pJet1-FP.ab1
- Figure 6/6G/Trace data_ab1/5OH_RACE_R1_18-pJet1-FP.ab1
- __MACOSX/Figure 6/6G/Trace data_ab1/._5OH_RACE_R1_18-pJet1-FP.ab1
- Figure 6/6G/Trace data_ab1/5OH_RACE_R1_29-pJet1-FP.ab1
- __MACOSX/Figure 6/6G/Trace data_ab1/._5OH_RACE_R1_29-pJet1-FP.ab1
- Figure 6/6G/Trace data_ab1/5OH_RACE_R1_08-pJet1-FP.ab1
- __MACOSX/Figure 6/6G/Trace data_ab1/._5OH_RACE_R1_08-pJet1-FP.ab1
- Figure 6/6G/Trace data_ab1/5OH_RACE_R1_09-pJet1-FP.ab1
- __MACOSX/Figure 6/6G/Trace data_ab1/._5OH_RACE_R1_09-pJet1-FP.ab1
- Figure 6/6G/Trace data_ab1/5OH_RACE_R1_32-pJet1-FP.ab1
- __MACOSX/Figure 6/6G/Trace data_ab1/._5OH_RACE_R1_32-pJet1-FP.ab1
- Figure 6/6G/Trace data_ab1/5OH_RACE_R1_35-pJet1-FP.ab1
- __MACOSX/Figure 6/6G/Trace data_ab1/._5OH_RACE_R1_35-pJet1-FP.ab1
- Figure 6/6G/Trace data_ab1/5OH_RACE_R1_20-pJet1-FP.ab1
- __MACOSX/Figure 6/6G/Trace data_ab1/._5OH_RACE_R1_20-pJet1-FP.ab1
- Figure 6/6G/Trace data_ab1/5OH_RACE_R1_27-pJet1-FP.ab1
- __MACOSX/Figure 6/6G/Trace data_ab1/._5OH_RACE_R1_27-pJet1-FP.ab1
- Figure 6/6G/Trace data_ab1/5OH_RACE_R1_11-pJet1-FP.ab1
- __MACOSX/Figure 6/6G/Trace data_ab1/._5OH_RACE_R1_11-pJet1-FP.ab1
- Figure 6/6G/Trace data_ab1/5OH_RACE_R1_16-pJet1-FP.ab1
- __MACOSX/Figure 6/6G/Trace data_ab1/._5OH_RACE_R1_16-pJet1-FP.ab1
- Figure 6/6G/Trace data_ab1/5OH_RACE_R1_03-pJet1-FP.ab1
- __MACOSX/Figure 6/6G/Trace data_ab1/._5OH_RACE_R1_03-pJet1-FP.ab1
- Figure 6/6G/Trace data_ab1/5OH_RACE_R1_04-pJet1-FP.ab1
- __MACOSX/Figure 6/6G/Trace data_ab1/._5OH_RACE_R1_04-pJet1-FP.ab1
- Figure 6/6G/Trace data_ab1/5OH_RACE_R1_26-pJet1-FP.ab1
- __MACOSX/Figure 6/6G/Trace data_ab1/._5OH_RACE_R1_26-pJet1-FP.ab1
- Figure 6/6G/Trace data_ab1/5OH_RACE_R1_21-pJet1-FP.ab1
- __MACOSX/Figure 6/6G/Trace data_ab1/._5OH_RACE_R1_21-pJet1-FP.ab1
- Figure 6/6G/Trace data_ab1/5OH_RACE_R1_34-pJet1-FP.ab1
- __MACOSX/Figure 6/6G/Trace data_ab1/._5OH_RACE_R1_34-pJet1-FP.ab1
- Figure 6/6G/Trace data_ab1/5OH_RACE_R1_33-pJet1-FP.ab1
- __MACOSX/Figure 6/6G/Trace data_ab1/._5OH_RACE_R1_33-pJet1-FP.ab1
- Figure 6/6G/Trace data_ab1/5OH_RACE_R1_05-pJet1-FP.ab1
- __MACOSX/Figure 6/6G/Trace data_ab1/._5OH_RACE_R1_05-pJet1-FP.ab1
- Figure 6/6G/Trace data_ab1/5OH_RACE_R1_02-pJet1-FP.ab1
- __MACOSX/Figure 6/6G/Trace data_ab1/._5OH_RACE_R1_02-pJet1-FP.ab1
- Figure 6/6G/Trace data_ab1/5OH_RACE_R1_17-pJet1-FP.ab1
- __MACOSX/Figure 6/6G/Trace data_ab1/._5OH_RACE_R1_17-pJet1-FP.ab1
- Figure 6/6G/Trace data_ab1/5OH_RACE_R1_10-pJet1-FP.ab1
- __MACOSX/Figure 6/6G/Trace data_ab1/._5OH_RACE_R1_10-pJet1-FP.ab1
- Figure 6/6G/Annotated seqs_gbk/5OH_RACE_R1_07-pJet1-FP.gbk
- __MACOSX/Figure 6/6G/Annotated seqs_gbk/._5OH_RACE_R1_07-pJet1-FP.gbk
- Figure 6/6G/Annotated seqs_gbk/5OH_RACE_R1_12-pJet1-FP.gbk
- __MACOSX/Figure 6/6G/Annotated seqs_gbk/._5OH_RACE_R1_12-pJet1-FP.gbk
- Figure 6/6G/Annotated seqs_gbk/5OH_RACE_R1_15-pJet1-FP.gbk
- __MACOSX/Figure 6/6G/Annotated seqs_gbk/._5OH_RACE_R1_15-pJet1-FP.gbk
- Figure 6/6G/Annotated seqs_gbk/5OH_RACE_R1_23-pJet1-FP.gbk
- __MACOSX/Figure 6/6G/Annotated seqs_gbk/._5OH_RACE_R1_23-pJet1-FP.gbk
- Figure 6/6G/Annotated seqs_gbk/5OH_RACE_R1_24-pJet1-FP.gbk
- __MACOSX/Figure 6/6G/Annotated seqs_gbk/._5OH_RACE_R1_24-pJet1-FP.gbk
- Figure 6/6G/Annotated seqs_gbk/5OH_RACE_R1_31-pJet1-FP.gbk
- __MACOSX/Figure 6/6G/Annotated seqs_gbk/._5OH_RACE_R1_31-pJet1-FP.gbk
- Figure 6/6G/Annotated seqs_gbk/5OH_RACE_R1_36-pJet1-FP.gbk
- __MACOSX/Figure 6/6G/Annotated seqs_gbk/._5OH_RACE_R1_36-pJet1-FP.gbk
- Figure 6/6G/Annotated seqs_gbk/5OH_RACE_R1_14-pJet1-FP.gbk
- __MACOSX/Figure 6/6G/Annotated seqs_gbk/._5OH_RACE_R1_14-pJet1-FP.gbk
- Figure 6/6G/Annotated seqs_gbk/5OH_RACE_R1_13-pJet1-FP.gbk
- __MACOSX/Figure 6/6G/Annotated seqs_gbk/._5OH_RACE_R1_13-pJet1-FP.gbk
- Figure 6/6G/Annotated seqs_gbk/5OH_RACE_R1_06-pJet1-FP.gbk
- __MACOSX/Figure 6/6G/Annotated seqs_gbk/._5OH_RACE_R1_06-pJet1-FP.gbk
- Figure 6/6G/Annotated seqs_gbk/5OH_RACE_R1_01-pJet1-FP.gbk
- __MACOSX/Figure 6/6G/Annotated seqs_gbk/._5OH_RACE_R1_01-pJet1-FP.gbk
- Figure 6/6G/Annotated seqs_gbk/5OH_RACE_R1_30-pJet1-FP.gbk
- __MACOSX/Figure 6/6G/Annotated seqs_gbk/._5OH_RACE_R1_30-pJet1-FP.gbk
- Figure 6/6G/Annotated seqs_gbk/5OH_RACE_R1_25-pJet1-FP.gbk
- __MACOSX/Figure 6/6G/Annotated seqs_gbk/._5OH_RACE_R1_25-pJet1-FP.gbk
- Figure 6/6G/Annotated seqs_gbk/5OH_RACE_R1_22-pJet1-FP.gbk
- __MACOSX/Figure 6/6G/Annotated seqs_gbk/._5OH_RACE_R1_22-pJet1-FP.gbk
- Figure 6/6G/Annotated seqs_gbk/5OH_RACE_R1_28-pJet1-FP.gbk
- __MACOSX/Figure 6/6G/Annotated seqs_gbk/._5OH_RACE_R1_28-pJet1-FP.gbk
- Figure 6/6G/Annotated seqs_gbk/5OH_RACE_R1_19-pJet1-FP.gbk
- __MACOSX/Figure 6/6G/Annotated seqs_gbk/._5OH_RACE_R1_19-pJet1-FP.gbk
- Figure 6/6G/Annotated seqs_gbk/5OH_RACE_R1_29-pJet1-FP.gbk
- __MACOSX/Figure 6/6G/Annotated seqs_gbk/._5OH_RACE_R1_29-pJet1-FP.gbk
- Figure 6/6G/Annotated seqs_gbk/5OH_RACE_R1_18-pJet1-FP.gbk
- __MACOSX/Figure 6/6G/Annotated seqs_gbk/._5OH_RACE_R1_18-pJet1-FP.gbk
- Figure 6/6G/Annotated seqs_gbk/5OH_RACE_R1_08-pJet1-FP.gbk
- __MACOSX/Figure 6/6G/Annotated seqs_gbk/._5OH_RACE_R1_08-pJet1-FP.gbk
- Figure 6/6G/Annotated seqs_gbk/5OH_RACE_R1_09-pJet1-FP.gbk
- __MACOSX/Figure 6/6G/Annotated seqs_gbk/._5OH_RACE_R1_09-pJet1-FP.gbk
- Figure 6/6G/Annotated seqs_gbk/5OH_RACE_R1_11-pJet1-FP.gbk
- __MACOSX/Figure 6/6G/Annotated seqs_gbk/._5OH_RACE_R1_11-pJet1-FP.gbk
- Figure 6/6G/Annotated seqs_gbk/5OH_RACE_R1_16-pJet1-FP.gbk
- __MACOSX/Figure 6/6G/Annotated seqs_gbk/._5OH_RACE_R1_16-pJet1-FP.gbk
- Figure 6/6G/Annotated seqs_gbk/5OH_RACE_R1_03-pJet1-FP.gbk
- __MACOSX/Figure 6/6G/Annotated seqs_gbk/._5OH_RACE_R1_03-pJet1-FP.gbk
- Figure 6/6G/Annotated seqs_gbk/5OH_RACE_R1_04-pJet1-FP.gbk
- __MACOSX/Figure 6/6G/Annotated seqs_gbk/._5OH_RACE_R1_04-pJet1-FP.gbk
- Figure 6/6G/Annotated seqs_gbk/5OH_RACE_R1_32-pJet1-FP.gbk
- __MACOSX/Figure 6/6G/Annotated seqs_gbk/._5OH_RACE_R1_32-pJet1-FP.gbk
- Figure 6/6G/Annotated seqs_gbk/5OH_RACE_R1_35-pJet1-FP.gbk
- __MACOSX/Figure 6/6G/Annotated seqs_gbk/._5OH_RACE_R1_35-pJet1-FP.gbk
- Figure 6/6G/Annotated seqs_gbk/5OH_RACE_R1_20-pJet1-FP.gbk
- __MACOSX/Figure 6/6G/Annotated seqs_gbk/._5OH_RACE_R1_20-pJet1-FP.gbk
- Figure 6/6G/Annotated seqs_gbk/5OH_RACE_R1_27-pJet1-FP.gbk
- __MACOSX/Figure 6/6G/Annotated seqs_gbk/._5OH_RACE_R1_27-pJet1-FP.gbk
- Figure 6/6G/Annotated seqs_gbk/5OH_RACE_R1_05-pJet1-FP.gbk
- __MACOSX/Figure 6/6G/Annotated seqs_gbk/._5OH_RACE_R1_05-pJet1-FP.gbk
- Figure 6/6G/Annotated seqs_gbk/5OH_RACE_R1_02-pJet1-FP.gbk
- __MACOSX/Figure 6/6G/Annotated seqs_gbk/._5OH_RACE_R1_02-pJet1-FP.gbk
- Figure 6/6G/Annotated seqs_gbk/5OH_RACE_R1_17-pJet1-FP.gbk
- __MACOSX/Figure 6/6G/Annotated seqs_gbk/._5OH_RACE_R1_17-pJet1-FP.gbk
- Figure 6/6G/Annotated seqs_gbk/5OH_RACE_R1_10-pJet1-FP.gbk
- __MACOSX/Figure 6/6G/Annotated seqs_gbk/._5OH_RACE_R1_10-pJet1-FP.gbk
- Figure 6/6G/Annotated seqs_gbk/5OH_RACE_R1_26-pJet1-FP.gbk
- __MACOSX/Figure 6/6G/Annotated seqs_gbk/._5OH_RACE_R1_26-pJet1-FP.gbk
- Figure 6/6G/Annotated seqs_gbk/5OH_RACE_R1_21-pJet1-FP.gbk
- __MACOSX/Figure 6/6G/Annotated seqs_gbk/._5OH_RACE_R1_21-pJet1-FP.gbk
- Figure 6/6G/Annotated seqs_gbk/5OH_RACE_R1_34-pJet1-FP.gbk
- __MACOSX/Figure 6/6G/Annotated seqs_gbk/._5OH_RACE_R1_34-pJet1-FP.gbk
- Figure 6/6G/Annotated seqs_gbk/5OH_RACE_R1_33-pJet1-FP.gbk
- __MACOSX/Figure 6/6G/Annotated seqs_gbk/._5OH_RACE_R1_33-pJet1-FP.gbk
