# Supplementary material for: Innate, translation‐dependent silencing of an invasive transposon in Arabidopsis
Source: EMBO Rep. 2021 Dec 21;23(3):e53400. doi: 10.15252/embr.202153400 (PMC8892269; doi:10.15252/embr.202153400)
Supplement: Supplementary file 7 — Source Data for Figure 6 [file EMBR-23-e53400-s001.zip › Figure 6/6G/Annotated seqs_gbk/5OH_RACE_R1_07-pJet1-FP.gbk]

LOCUS       5OH_RACE_R1_07-pJet1-FP      1262 bp    DNA     linear   UNA 
DEFINITION  Trace data; length: 1262; low quality 76; medium quality 105; high quality 1081
FEATURES             Location/Qualifiers
     misc_feature    1..4
                     /feature_type="Trimmed region"
                     /note="Ignored in assembly"
                     /note="Low quality"
                     /label="Trim"
     misc_feature    1..167
                     /feature_type="Trimmed region"
                     /note="Ignored in assembly"
                     /note="Vector match"
                     /label="Trim"
     misc_feature    170..188
                     /feature_type="Nested primer"
                     /label="RR513"
     adaptor         complement(297..305)
                     /label="GUS_adaptor"
     misc_feature    complement(306..326)
                     /feature_type="Nested primer"
                     /label="RR227"
     misc_feature    327..1262
                     /feature_type="Trimmed region"
                     /note="Ignored in assembly"
                     /note="Vector match"
                     /label="Trim"
     misc_feature    1237..1262
                     /feature_type="Trimmed region"
                     /note="Ignored in assembly"
                     /note="Low quality"
                     /label="Trim"
ORIGIN
        1 GATTTTTTAC TTGGAGCAGG TTCATTCATT GTTTTTTTCA TCATAGTGAA TAAAATCAAC
       61 TGCTTTAACA CTTGTGCCTG AACACCATAT CCATCCGGCG TAATACGACT CACTATAGGG
      121 AGAGCGGCCG CCAGATCTTC CGGATGGCTC GAGTTTTTCA GCAAGATAGA CTTGGTAACT
      181 TCTCCGACCT AAGCAAGTGT TTAATTAGGT CATTGTACCC TGGATTTAAG GTGAGAAGGA
      241 GTCCAAACAC CTTGTCTTGC TCACGCCTTT CGTGGAGAAT CTTCGGGTCA AGCGTTCCCG
      301 GCTTTCTTGT AACGCGCTTT CCCACCATCT TTCTAGAAGA TCTCCTACAA TATTCTCAGC
      361 TGCCATGGAA AATCGATGTT CTTCTTTTAT TCTCTCAAGA TTTTCAGGCT GTATATTAAA
      421 ACTTATATTA AGAACTATGC TAACCACCTC ATCAGGAACC GTTGTAGGTG GCGTGGGTTT
      481 TCTTGGCAAT CGACTCTCAT GAAAACTACG AGCTAAATAT TCAATATGTT CCTCTTGACC
      541 AACTTTATTC TGCATTTTTT TTGAACGAGG TTTAGAGCAA GCTTCAGGAA ACTGAGACAG
      601 GAATTTTATT AAAAATTTAA ATTTTGAAGA AAGTTCAGGG TTAATAGCAT CCATTTTTTG
      661 CTTTGCAAGT TCCTCAGCAT TCTTAACAAA AGACGTCTCT TTTGACATGT TTAAAGTTTA
      721 AACCTCCTGT GTGAAATTAT TATCCGCTCA TAATTCCACA CATTATACGA GCCGGAAGCA
      781 TAAAGTGTAA AGCCTGGGGT GCCTAATGAG TGAGCTAACT CACATTAATT GCGTTGCGCT
      841 CACTGCCAAT TGCTTTCCAG TCGGGAAACC TGTCGTGCCA GCTGCATTAA TGAATCGGCC
      901 AACGCGCGGG GAGAGGCGGT TTGCGTATTG GGCGCTCTTC CGCTTCCTCG CTCACTGACT
      961 CGCTGCGCTC GGTCGTTCGG CTGCGGCGAG CGGTATCAGC TCACTCAAAG GCGGTAATAC
     1021 GGTTATCCAC AGAATCAGGG GATAACGCAG GAAAGAACAT GTGAGCAAAA GGCCAGCAAA
     1081 AGGCCAGGAA CCGTAAAAAG GCCGCGTTGC TGGCGTTTTT CCATAGGCTC CGCCCCCCTG
     1141 ACGAGCATCA CAAAAATCGA CGCTCAAGTC AAAGGTGGCG AAACCCGAAA GGACTTAAAA
     1201 GAATACCAGG CGTTTCCCCC GGGAAACTCC CCCGGGGGCT TCCCGGTTCC AACCCGGCCC
     1261 TT
//
