# Supplementary material for: Innate, translation‐dependent silencing of an invasive transposon in Arabidopsis
Source: EMBO Rep. 2021 Dec 21;23(3):e53400. doi: 10.15252/embr.202153400 (PMC8892269; doi:10.15252/embr.202153400)
Supplement: Supplementary file 7 — Source Data for Figure 6 [file EMBR-23-e53400-s001.zip › Figure 6/6G/Annotated seqs_gbk/5OH_RACE_R1_15-pJet1-FP.gbk]

LOCUS       5OH_RACE_R1_15-pJet1-FP      1145 bp    DNA     linear   UNA 
DEFINITION  Trace data; length: 1145; low quality 23; medium quality 48; high quality 1074
FEATURES             Location/Qualifiers
     misc_feature    1..5
                     /feature_type="Trimmed region"
                     /note="Ignored in assembly"
                     /note="Low quality"
                     /label="Trim"
     misc_feature    1..167
                     /feature_type="Trimmed region"
                     /note="Ignored in assembly"
                     /note="Vector match"
                     /label="Trim"
     misc_feature    168..186
                     /feature_type="Nested primer"
                     /label="RR513"
     adaptor         complement(295..303)
                     /label="GUS_adaptor"
     misc_feature    complement(304..324)
                     /feature_type="Nested primer"
                     /label="RR227"
     misc_feature    325..1145
                     /feature_type="Trimmed region"
                     /note="Ignored in assembly"
                     /note="Vector match"
                     /label="Trim"
ORIGIN
        1 CATTATTTAT TGGAGCAGGT TCCATTCATT GTTTTTTTCA TCATAGTGAA TAAAATCAAC
       61 TGCTTTAACA CTTGTGCCTG AACACCATAT CCATCCGGCG TAATACGACT CACTATAGGG
      121 AGAGCGGCCG CCAGATCTTC CGGATGGCTC GAGTTTTTCA GCAAGATACT TGGTAACTTC
      181 TCCGACCTAA GCAAGTGTTT AATTAGGTCA TTGTACCCTG GATTTAAGGT GAGAAGGAGT
      241 CCAAACACCT TGTCTTGCTC ACGCCTTTCG TGGAGAATCT TCGGGTCAAG CGTTCCCGGC
      301 TTTCTTGTAA CGCGCTTTCC CACCATCTTT CTAGAAGATC TCCTACAATA TTCTCAGCTG
      361 CCATGGAAAA TCGATGTTCT TCTTTTATTC TCTCAAGATT TTCAGGCTGT ATATTAAAAC
      421 TTATATTAAG AACTATGCTA ACCACCTCAT CAGGAACCGT TGTAGGTGGC GTGGGTTTTC
      481 TTGGCAATCG ACTCTCATGA AAACTACGAG CTAAATATTC AATATGTTCC TCTTGACCAA
      541 CTTTATTCTG CATTTTTTTT GAACGAGGTT TAGAGCAAGC TTCAGGAAAC TGAGACAGGA
      601 ATTTTATTAA AAATTTAAAT TTTGAAGAAA GTTCAGGGTT AATAGCATCC ATTTTTTGCT
      661 TTGCAAGTTC CTCAGCATTC TTAACAAAAG ACGTCTCTTT TGACATGTTT AAAGTTTAAA
      721 CCTCCTGTGT GAAATTATTA TCCGCTCATA ATTCCACACA TTATACGAGC CGGAAGCATA
      781 AAGTGTAAAG CCTGGGGTGC CTAATGAGTG AGCTAACTCA CATTAATTGC GTTGCGCTCA
      841 CTGCCAATTG CTTTCCAGTC GGGAAACCTG TCGTGCCAGC TGCATTAATG AATCGGCCAA
      901 CGCGCGGGGA GAGGCGGTTT GCGTATTGGG CGCTCTTCCG CTTCCTCGCT CACTGACTCG
      961 CTGCGCTCGG TCGTTCGGCT GCGGCGAGCG GTATCAGCTC ACTCAAAGGC GGTAATACGG
     1021 TTATCCACAG AATCAGGGGA TAACGCAGGA AAGAACATGT GAACCAAAAG GCCAGCAAAA
     1081 GGCCAGGAAC CGTAAAAAGG CCGCGTTGCT GGCGTTTTTC CATAGGCTCC GCCCCCCTGA
     1141 CGAGC
//
