# Supplementary material for: Innate, translation‐dependent silencing of an invasive transposon in Arabidopsis
Source: EMBO Rep. 2021 Dec 21;23(3):e53400. doi: 10.15252/embr.202153400 (PMC8892269; doi:10.15252/embr.202153400)
Supplement: Supplementary file 7 — Source Data for Figure 6 [file EMBR-23-e53400-s001.zip › Figure 6/6G/Annotated seqs_gbk/5OH_RACE_R1_24-pJet1-FP.gbk]

LOCUS       5OH_RACE_R1_24-pJet1-FP      1213 bp    DNA     linear   UNA 
DEFINITION  Trace data; length: 1213; low quality 65; medium quality 89; high quality 1059
FEATURES             Location/Qualifiers
     misc_feature    1..5
                     /feature_type="Trimmed region"
                     /note="Ignored in assembly"
                     /note="Low quality"
                     /label="Trim"
     misc_feature    1..166
                     /feature_type="Trimmed region"
                     /note="Ignored in assembly"
                     /note="Vector match"
                     /label="Trim"
     misc_feature    167..187
                     /feature_type="Nested primer"
                     /label="RR227"
     adaptor         188..196
                     /label="GUS_adaptor"
     misc_feature    complement(305..323)
                     /feature_type="Nested primer"
                     /label="RR513"
     misc_feature    325..1213
                     /feature_type="Trimmed region"
                     /note="Ignored in assembly"
                     /note="Vector match"
                     /label="Trim"
     misc_feature    1128..1213
                     /feature_type="Trimmed region"
                     /note="Ignored in assembly"
                     /note="Low quality"
                     /label="Trim"
ORIGIN
        1 CATTTTTTAT TGGAGCAGGT TCATTCATTG TTTTTTTCAT CATAGTGAAT AAAATCAACT
       61 GCTTTAACAC TTGTGCCTGA ACACCATATC CATCCGGCGT AATACGACTC ACTATAGGGA
      121 GAGCGGCCGC CAGATCTTCC GGATGGCTCG AGTTTTTCAG CAAGATGGTG GGAAAGCGCG
      181 TTACAAGAAA GCCGGGAACG CTTGACCCGA AGATTCTCCA CGAAAGGCGT GAGCAAGACA
      241 AGGTGTTTGG ACTCCTTCTC ACCTTAAATC CAGGGTACAA TGACCTAATT AAACACTTGC
      301 TTAGGTCGGA GAAGTTACCA AGTCATCTTT CTAGAAGATC TCCTACAATA TTCTCAGCTG
      361 CCATGGAAAA TCGATGTTCT TCTTTTATTC TCTCAAGATT TTCAGGCTGT ATATTAAAAC
      421 TTATATTAAG AACTATGCTA ACCACCTCAT CAGGAACCGT TGTAGGTGGC GTGGGTTTTC
      481 TTGGCAATCG ACTCTCATGA AAACTACGAG CTAAATATTC AATATGTTCC TCTTGACCAA
      541 CTTTATTCTG CATTTTTTTT GAACGAGGTT TAGAGCAAGC TTCAGGAAAC TGAGACAGGA
      601 ATTTTATTAA AAATTTAAAT TTTGAAGAAA GTTCAGGGTT AATAGCATCC ATTTTTTGCT
      661 TTGCAAGTTC CTCAGCATTC TTAACAAAAG ACGTCTCTTT TGACATGTTT AAAGTTTAAA
      721 CCTCCTGTGT GAAATTATTA TCCGCTCATA ATTCCACACA TTATACGAGC CGGAAGCATA
      781 AAGTGTAAAG CCTGGGGTGC CTAATGAGTG AGCTAACTCA CATTAATTGC GTTGCGCTCA
      841 CTGCCAATTG CTTTCCAGTC GGGAAACCTG TCGTGCCAGC TGCATTAATG AATCGGCCAA
      901 CGCGCGGGGA GAGGCGGTTT GCGTATTGGG CGCTCTTCCG CTTCCTCGCT CACTGACTCG
      961 CTGCGCTCGG TCGTTCGGCT GCGGCGAGCG GTATCAGCTC ACTCAAAGGC GGTAATACGG
     1021 TTATCCACAG AATCAGGGGA TAACGCAGGA AAGAACATGT GAGCAAAAGG CCAGCAAAAG
     1081 GCCAGAAACC GTAAAAAGGC CCGGTTGCTG GCGTTTTTCC ATAGGCTCGG CCCCCCTGAC
     1141 AAAACATCAA AAAAATCGAC GCTCAAGTTC AAAGGGGGGG AAACCCCAAG GGAAATAAAA
     1201 GAAAACCAGG GGC
//
