# Supplementary material for: Innate, translation‐dependent silencing of an invasive transposon in Arabidopsis
Source: EMBO Rep. 2021 Dec 21;23(3):e53400. doi: 10.15252/embr.202153400 (PMC8892269; doi:10.15252/embr.202153400)
Supplement: Supplementary file 7 — Source Data for Figure 6 [file EMBR-23-e53400-s001.zip › Figure 6/6G/Annotated seqs_gbk/5OH_RACE_R1_31-pJet1-FP.gbk]

LOCUS       5OH_RACE_R1_31-pJet1-FP      1048 bp    DNA     linear   UNA 
DEFINITION  Trace data; length: 1048; low quality 53; medium quality 99; high quality 896
FEATURES             Location/Qualifiers
     misc_feature    1..3
                     /feature_type="Trimmed region"
                     /note="Ignored in assembly"
                     /note="Low quality"
                     /label="Trim"
     misc_feature    1..167
                     /feature_type="Trimmed region"
                     /note="Ignored in assembly"
                     /note="Vector match"
                     /label="Trim"
     misc_feature    170..188
                     /feature_type="Nested primer"
                     /label="RR513"
     adaptor         complement(297..305)
                     /label="GUS_adaptor"
     adaptor         complement(303..322)
                     /label="5, region GUS_adaptor"
     adaptor         complement(323..341)
                     /label="GUS_adaptor"
     misc_feature    complement(342..362)
                     /feature_type="Nested primer"
                     /label="RR227"
     misc_feature    363..1048
                     /feature_type="Trimmed region"
                     /note="Ignored in assembly"
                     /note="Vector match"
                     /label="Trim"
     misc_feature    1032..1048
                     /feature_type="Trimmed region"
                     /note="Ignored in assembly"
                     /note="Low quality"
                     /label="Trim"
ORIGIN
        1 GATTATTTAC TGGAGCAGGT TCCATTCATT GTTTTTTTCA TCATAGTGAA TAAAATCAAC
       61 TGCTTTAACA CTTGTGCCTG AACACCATAT CCATCCGGCG TAATACGACT CACTATAGGG
      121 AGAGCGGCCG CCAGATCTTC CGGATGGCTC GAGTTTTTCA GCAAGATAGA CTTGGTAACT
      181 TCTCCGACCC AAGCAAGTGT TTAATTAGGT CATTGTACCC TGGATTTAAG GTGAGAAGGA
      241 GTCCAAACAC CTTGTCTTGC TCACGCCTTT CGTGGAGAAC CTTCGGGTCA AGCGTTCCCA
      301 CCAACGCTGA TCAATTCCAC AGACAGCAAT TGCCCGGCTT TCTTGTAACG CGCTTTCCCA
      361 CCATCTTTCT AGAAGATCTC CTACAATATT CTCAGCTGCC ATGGAAAATC GATGTTCTTC
      421 TTTTATTCTC TCAAGATTTT CAGGCTGTAT ATTAAAACTT ATATTAAGAA CTATGCTAAC
      481 CACCTCATCA GGAACCGTTG TAGGTGGCGT GGGTTTTCTT GGCAATCGAC TCTCATGAAA
      541 ACTACGAGCT AAATATTCAA TATGTTCCTC TTGACCAACT TTATTCTGCA TTTTTTTTGA
      601 ACGAGGTTTA GAGCAAGCTT CAGGAAACTG AGACAGGAAT TTTATTAAAA ATTTAAATTT
      661 TGAAGAAAGT TCAGGGTTAA TAGCATCCAT TTTTTGCTTT GCAAGTTCCT CAGCATTCTT
      721 AACAAAAGAC GTCTCTTTTG ACATGTTTAA AGTTTAAACC TCCTGTGTGA AATTATTATC
      781 CGCTCATAAT TCCACACATT ATACGAGCCG GAAGCATAAA GTGTAAAGCC TGGGGTGCCT
      841 AATGAGTGAG CTAACTCACA TTAATTGCGT TGCGCTCACT GCCAATTGCT TTCCAGTCGG
      901 GAAACCTGTC GTGCCAGCTG CATTAATGAA TCCGCCAACG CGCGGGGAAA AGGCGGTTTG
      961 CGTATTGGGC CCTCTTCCGC TTCCTCGCTC ATTGACTCGC TGCGCTCGGT CGTTCGGCTG
     1021 CCGCGAACGT TTTCCGCTTC ATCGAAGG
//
