# Supplementary material for: Innate, translation‐dependent silencing of an invasive transposon in Arabidopsis
Source: EMBO Rep. 2021 Dec 21;23(3):e53400. doi: 10.15252/embr.202153400 (PMC8892269; doi:10.15252/embr.202153400)
Supplement: Supplementary file 7 — Source Data for Figure 6 [file EMBR-23-e53400-s001.zip › Figure 6/6G/Annotated seqs_gbk/5OH_RACE_R1_36-pJet1-FP.gbk]

LOCUS       5OH_RACE_R1_36-pJet1-FP      1226 bp    DNA     linear   UNA 
DEFINITION  Trace data; length: 1226; low quality 43; medium quality 111; high quality 1072
FEATURES             Location/Qualifiers
     misc_feature    1..5
                     /feature_type="Trimmed region"
                     /note="Ignored in assembly"
                     /note="Low quality"
                     /label="Trim"
     misc_feature    1..166
                     /feature_type="Trimmed region"
                     /note="Ignored in assembly"
                     /note="Vector match"
                     /label="Trim"
     misc_feature    169..187
                     /feature_type="Nested primer"
                     /label="RR513"
     adaptor         complement(218..243)
                     /label="GUS_adaptor"
     adaptor         complement(244..262)
                     /label="GUS_adaptor"
     misc_feature    complement(263..281)
                     /feature_type="Nested primer"
                     /label="RR227"
     misc_feature    282..1226
                     /feature_type="Trimmed region"
                     /note="Ignored in assembly"
                     /note="Vector match"
                     /label="Trim"
ORIGIN
        1 CATTTTTTAT TGGAGCAGGT TCATTCATTG TTTTTTTCAT CATAGTGAAT AAAATCAACT
       61 GCTTTAACAC TTGTGCCTGA ACACCATATC CATCCGGCGT AATACGACTC ACTATAGGGA
      121 GAGCGGCCGC CAGATCTTCC GGATGGCTCG AGTTTTTCAG CAAGATAGAC TTGGTAACTT
      181 CTCCGACCTA AGCAAGTGTT TAATTAGGTC ATAGTACCCC ACCAACGCTG ATCAATTCCA
      241 CAGACAGCAA TTGCCCGGCT TTCTTGTAAC GCGCTTTCCC AATCTTTCTA GAAGATCTCC
      301 TACAATATTC TCAGCTGCCA TGGAAAATCG ATGTTCTTCT TTTATTCTCT CAAGATTTTC
      361 AGGCTGTATA TTAAAACTTA TATTAAGAAC TATGCTAACC ACCTCATCAG GAACCGTTGT
      421 AGGTGGCGTG GGTTTTCTTG GCAATCGACT CTCATGAAAA CTACGAGCTA AATATTCAAT
      481 ATGTTCCTCT TGACCAACTT TATTCTGCAT TTTTTTTGAA CGAGGTTTAG AGCAAGCTTC
      541 AGGAAACTGA GACAGGAATT TTATTAAAAA TTTAAATTTT GAAGAAAGTT CAGGGTTAAT
      601 AGCATCCATT TTTTGCTTTG CAAGTTCCTC AGCATTCTTA ACAAAAGACG TCTCTTTTGA
      661 CATGTTTAAA GTTTAAACCT CCTGTGTGAA ATTATTATCC GCTCATAATT CCACACATTA
      721 TACGAGCCGG AAGCATAAAG TGTAAAGCCT GGGGTGCCTA ATGAGTGAGC TAACTCACAT
      781 TAATTGCGTT GCGCTCACTG CCAATTGCTT TCCAGTCGGG AAACCTGTCG TGCCAGCTGC
      841 ATTAATGAAT CGGCCAACGC GCGGGGAGAG GCGGTTTGCG TATTGGGCGC TCTTCCGCTT
      901 CCTCGCTCAC TGACTCGCTG CGCTCGGTCG TTCGGCTGCG GCGAGCGGTA TCAGCTCACT
      961 CAAAGGCGGT AATACGGTTA TCCACAGAAT CAGGGGATAA CGCAGGAAAG AACATGTGAG
     1021 CAAAAGGCCA GCAAAAGGCC AGGAACCGTA AAAAGGCCGC GTTGCTGGCG TTTTTCCATA
     1081 GGCTCCGCCC CCCTGACGAG CATCACAAAA ATCGACGCTC AAGTCAGAAG GTGGCGAAAC
     1141 CCGACGGGAC TATAAAGATA CCAGGCGTTT CCCCCTGGAA ACTCCCTCGT GCGCTCTCCT
     1201 GGTTCCAACC CGGCCGCTTA CCGGAA
//
