# Supplementary material for: Innate, translation‐dependent silencing of an invasive transposon in Arabidopsis
Source: EMBO Rep. 2021 Dec 21;23(3):e53400. doi: 10.15252/embr.202153400 (PMC8892269; doi:10.15252/embr.202153400)
Supplement: Supplementary file 7 — Source Data for Figure 6 [file EMBR-23-e53400-s001.zip › Figure 6/6G/Annotated seqs_gbk/5OH_RACE_R1_13-pJet1-FP.gbk]

LOCUS       5OH_RACE_R1_13-pJet1-FP      1187 bp    DNA     linear   UNA 
DEFINITION  Trace data; length: 1187; low quality 68; medium quality 83; high quality 1036
FEATURES             Location/Qualifiers
     misc_feature    1..4
                     /feature_type="Trimmed region"
                     /note="Ignored in assembly"
                     /note="Low quality"
                     /label="Trim"
     misc_feature    1..165
                     /feature_type="Trimmed region"
                     /note="Ignored in assembly"
                     /note="Vector match"
                     /label="Trim"
     misc_feature    168..186
                     /feature_type="Nested primer"
                     /label="RR513"
     adaptor         complement(295..303)
                     /label="GUS_adaptor"
     misc_feature    complement(304..324)
                     /feature_type="Nested primer"
                     /label="RR227"
     misc_feature    325..1187
                     /feature_type="Trimmed region"
                     /note="Ignored in assembly"
                     /note="Vector match"
                     /label="Trim"
     misc_feature    1138..1187
                     /feature_type="Trimmed region"
                     /note="Ignored in assembly"
                     /note="Low quality"
                     /label="Trim"
ORIGIN
        1 CATTTTTTAT TGGAGAGGTT CATTCATTGT TTTTTTCATC ATAGTGAATA AAATCAACTG
       61 CTTTAACACT TGTGCCTGAA CACCATATCC ATCCGGCGTA ATACGACTCA CTATAGGGAG
      121 AGCGGCCGCC AGATCTTCCG GATGGCTCGA GTTTTTCAGC AAGATAGACT TGGTAACTTC
      181 TCCGACCTAA GCAAGTGTTT AATTAGGTCA TTGTACCCTG GATTTAAGGT GAGAAGGAGT
      241 CCAAACACTT TGTCTTGCTC ACGCCTTTCG TGGAGAATCT TCGGGTCAAG CGTTCCCGGC
      301 TTTCTTGTAA CGCGCTTTCC CACCATCTTT CTAGAAGATC TCCTACAATA TTCTCAGCTG
      361 CCATGGAAAA TCGATGTTCT TCTTTTATTC TCTCAAGATT TTCAGGCTGT ATATTAAAAC
      421 TTATATTAAG AACTATGCTA ACCACCTCAT CAGGAACCGT TGTAGGTGGC GTGGGTTTTC
      481 TTGGCAATCG ACTCTCATGA AAACTACGAG CTAAATATTC AATATGTTCC TCTTGACCAA
      541 CTTTATTCTG CATTTTTTTT GAACGAGGTT TAGAGCAAGC TTCAGGAAAC TGAGACAGGA
      601 ATTTTATTAA AAATTTAAAT TTTGAAGAAA GTTCAGGGTT AATAGCATCC ATTTTTTGCT
      661 TTGCAAGTTC CTCAGCATTC TTAACAAAAG ACGTCTCTTT TGACATGTTT AAAGTTTAAA
      721 CCTCCTGTGT GAAATTATTA TCCGCTCATA ATTCCACACA TTATACGAGC CGGAAGCATA
      781 AAGTGTAAAG CCTGGGGTGC CTAATGAGTG AGCTAACTCA CATTAATTGC GTTGCGCTCA
      841 CTGCCAATTG CTTTCCAGTC GGGAAACCTG TCGTGCCAGC TGCATTAATG AATCGGCCAA
      901 CGCGCGGGGA AGAGGCGGTT TGCGTATTGG GCGCTCTTCC GCTTCCTCGC TCACTGACTC
      961 GCTGCGCTCG GTCGTTCGGC TGCGGCGAGC GGTATCAGCT CACTCAAAGG CGGTAATACG
     1021 GTTATCCACA GAATCAGGGG ATAACGCAGG AAAGAACATG TGAGCAAAAG GCCAGCAAAA
     1081 GGCCAGAAAC CGTAAAAAGG CCGCGTTGGC TGGGGTTTTT CCATAGGCCC CGCCCCCCTG
     1141 AAAAAACATC ACAAAAATCG ACGCTCAAGT CAGAAGGGGG GGAAAAC
//
