# Supplementary material for: Innate, translation‐dependent silencing of an invasive transposon in Arabidopsis
Source: EMBO Rep. 2021 Dec 21;23(3):e53400. doi: 10.15252/embr.202153400 (PMC8892269; doi:10.15252/embr.202153400)
Supplement: Supplementary file 7 — Source Data for Figure 6 [file EMBR-23-e53400-s001.zip › Figure 6/6G/Annotated seqs_gbk/5OH_RACE_R1_06-pJet1-FP.gbk]

LOCUS       5OH_RACE_R1_06-pJet1-FP      1258 bp    DNA     linear   UNA 
DEFINITION  Trace data; length: 1258; low quality 77; medium quality 118; high quality 1063
FEATURES             Location/Qualifiers
     misc_feature    1..4
                     /feature_type="Trimmed region"
                     /note="Ignored in assembly"
                     /note="Low quality"
                     /label="Trim"
     misc_feature    1..166
                     /feature_type="Trimmed region"
                     /note="Ignored in assembly"
                     /note="Vector match"
                     /label="Trim"
     misc_feature    167..181
                     /feature_type="Nested primer"
                     /label="RR513"
     adaptor         complement(290..298)
                     /label="GUS_adaptor"
     misc_feature    complement(299..319)
                     /feature_type="Nested primer"
                     /label="RR227"
     misc_feature    320..1258
                     /feature_type="Trimmed region"
                     /note="Ignored in assembly"
                     /note="Vector match"
                     /label="Trim"
     misc_feature    1188..1258
                     /feature_type="Trimmed region"
                     /note="Ignored in assembly"
                     /note="Low quality"
                     /label="Trim"
ORIGIN
        1 CATTTTTTAT TGGAGCAGGT TCATTCATTG TTTTTTTCAT CATAGTGAAT AAAATCAACT
       61 GCTTTAACAC TTGTGCCTGA ACACCATATC CATCCGGCGT AATACGACTC ACTATAGGGA
      121 GAGCGGCCGC CAGATCTTCC GGATGGCTCG AGTTTTTCAG CAAGATGGTA ACTTCTCCGA
      181 CCTAAGCAAG TGTTTAATTA GGTCATTGTA CCCTGGATTT AAGGTGAGAA GGAGTCCAAA
      241 CACCTTGTCT TGCTCACGCC TTTCGTGGAG AATCTTCGGG TCAAGCGTTC CCGGCTTTCT
      301 TGTAACGCGC TTTCCCACCA TCTTTCTAGA AGATCTCCTA CAATATTCTC AGCTGCCATG
      361 GAAAATCGAT GTTCTTCTTT TATTCTCTCA AGATTTTCAG GCTGTATATT AAAACTTATA
      421 TTAAGAACTA TGCTAACCAC CTCATCAGGA ACCGTTGTAG GTGGCGTGGG TTTTCTTGGC
      481 AATCGACTCT CATGAAAACT ACGAGCTAAA TATTCAATAT GTTCCTCTTG ACCAACTTTA
      541 TTCTGCATTT TTTTTGAACG AGGTTTAGAG CAAGCTTCAG GAAACTGAGA CAGGAATTTT
      601 ATTAAAAATT TAAATTTTGA AGAAAGTTCA GGGTTAATAG CATCCATTTT TTGCTTTGCA
      661 AGTTCCTCAG CATTCTTAAC AAAAGACGTC TCTTTTGACA TGTTTAAAGT TTAAACCTCC
      721 TGTGTGAAAT TATTATCCGC TCATAATTCC ACACATTATA CGAGCCGGAA GCATAAAGTG
      781 TAAAGCCTGG GGTGCCTAAT GAGTGAGCTA ACTCACATTA ATTGCGTTGC GCTCACTGCC
      841 AATTGCTTTC CAGTCGGGAA ACCTGTCGTG CCAGCTGCAT TAATGAATCG GCCAACGCGC
      901 GGGGAGAGGC GGTTTGCGTA TTGGGCGCTC TTCCGCTTCC TCGCTCACTG ACTCGCTGCG
      961 CTCGGTCGTT CGGCTGCGGC GAGCGGTATC AGCTCACTCA AAGGCGGTAA TACGGTTATC
     1021 CACAGAATCA GGGGATAACG CAGGAAAGAA CATGTGAGCA AAAGGCCAGC AAAAGGCCAG
     1081 GAACCGTAAA AAGGCCGCGT TGCTGGCGTT TTTCCATAGG CTCCGCCCCC CTGACGAGCA
     1141 TCACAAAAAT CGACGCTCAA GTCAGAGGGG GCAAAACCCG AACGGGACTA TAAAGAAACC
     1201 AGGCGTTTCC CCCTGGAAAC TCCCCTCGGT GGCCTTCCCG GTTCCAACCC GGCCCTTT
//
