# Supplementary material for: Innate, translation‐dependent silencing of an invasive transposon in Arabidopsis
Source: EMBO Rep. 2021 Dec 21;23(3):e53400. doi: 10.15252/embr.202153400 (PMC8892269; doi:10.15252/embr.202153400)
Supplement: Supplementary file 7 — Source Data for Figure 6 [file EMBR-23-e53400-s001.zip › Figure 6/6G/Annotated seqs_gbk/5OH_RACE_R1_01-pJet1-FP.gbk]

LOCUS       5OH_RACE_R1_01-pJet1-FP       977 bp    DNA     linear   UNA 
DEFINITION  data; length: 976; low quality 16; medium quality 28; high quality 932
FEATURES             Location/Qualifiers
     misc_feature    1..9
                     /feature_type="Trimmed region"
                     /note="Ignored in assembly"
                     /note="Low quality"
                     /label="Trim"
     misc_feature    1..167
                     /feature_type="Trimmed region"
                     /note="Ignored in assembly"
                     /note="Vector match"
                     /label="Trim"
     misc_feature    170..188
                     /feature_type="Nested primer"
                     /label="RR513"
     adaptor         complement(307..309)
                     /label="GUS_adaptor"
     adaptor         complement(307..309)
                     /label="GUS_adaptor"
     misc_feature    complement(310..330)
                     /feature_type="Nested primer"
                     /label="RR227"
     misc_feature    331..977
                     /feature_type="Trimmed region"
                     /note="Ignored in assembly"
                     /note="Vector match"
                     /label="Trim"
ORIGIN
        1 GATTATTTAT TGGAAGAGGT TCATTCATTT GTTTTTTTCA TCATAGTGAA TAAAATCAAC
       61 TGCTTTAACA CTTGTGCCTG AACACCATAT CCATCCGGCG TAATACGACT CACTATAGGG
      121 AGAGCGGCCG CCAGATCTTC CGGATGGCTC GAGTTTTTCA GCAAGATAGA CTTGGTAACT
      181 TCTCCGACCT AAGCAAGTGT TTAATTAGGT CATTGTACCC TGGATTTAAG GTGAGAAGGA
      241 GTCCAAACAC CTTGTCTTGC TCACGCCTTT CGTGGAGAAT CTTCGGGTCA AGCGTTCCCG
      301 GCCTCATTTC TTGTAACGCG CTTTCCCACC ATCTTTCTAG AAGATCTCCT ACAATATTCT
      361 CAGCTGCCAT GGAAAATCGA TGTTCTTCTT TTATTCTCTC AAGATTTTCA GGCTGTATAT
      421 TAAAACTTAT ATTAAGAACT ATGCTAACCA CCTCATCAGG AACCGTTGTA GGTGGCGTGG
      481 GTTTTCTTGG CAATCGACTC TCATGAAAAC TACGAGCTAA ATATTCAATA TGTTCCTCTT
      541 GACCAACTTT ATTCTGCATT TTTTTTGAAC GAGGTTTAGA GCAAGCTTCA GGAAACTGAG
      601 ACAGGAATTT TATTAAAAAT TTAAATTTTG AAGAAAGTTC AGGGTTAATA GCATCCATTT
      661 TTTGCTTTGC AAGTTCCTCA GCATTCTTAA CAAAAGACGT CTCTTTTGAC ATGTTTAAAG
      721 TTTAAACCTC CTGTGTGAAA TTATTATCCG CTCATAATTC CACACATTAT ACGAGCCGGA
      781 AGCATAAAGT GTAAAGCCTG GGGTGCCTAA TGAGTGAGCT AACTCACATT AATTGCGTTG
      841 CGCTCACTGC CAATTGCTTT CCAGTCGGGA AACCTGTCGT GCCAGCTGCA TTAATGAATC
      901 GGCCAACGCG CGGGGAGAGG CGGTTTGCGT ATTGGGCGCT CTTCCGCTTC CTCGCTCACT
      961 GACTCGCTGC GCTCGGT
//
