# Supplementary material for: Innate, translation‐dependent silencing of an invasive transposon in Arabidopsis
Source: EMBO Rep. 2021 Dec 21;23(3):e53400. doi: 10.15252/embr.202153400 (PMC8892269; doi:10.15252/embr.202153400)
Supplement: Supplementary file 7 — Source Data for Figure 6 [file EMBR-23-e53400-s001.zip › Figure 6/6G/Annotated seqs_gbk/5OH_RACE_R1_30-pJet1-FP.gbk]

LOCUS       5OH_RACE_R1_30-pJet1-FP      1216 bp    DNA     linear   UNA 
DEFINITION  Trace data; length: 1216; low quality 58; medium quality 75; high quality 1083
FEATURES             Location/Qualifiers
     misc_feature    1..5
                     /feature_type="Trimmed region"
                     /note="Ignored in assembly"
                     /note="Low quality"
                     /label="Trim"
     misc_feature    1..166
                     /feature_type="Trimmed region"
                     /note="Ignored in assembly"
                     /note="Vector match"
                     /label="Trim"
     misc_feature    169..187
                     /feature_type="Nested primer"
                     /label="RR513"
     adaptor         complement(296..304)
                     /label="GUS_adaptor"
     adaptor         complement(305..321)
                     /label="GUS_adaptor"
     adaptor         complement(322..340)
                     /label="GUS_adaptor"
     misc_feature    complement(341..361)
                     /feature_type="Nested primer"
                     /label="RR227"
     misc_feature    362..1216
                     /feature_type="Trimmed region"
                     /note="Ignored in assembly"
                     /note="Vector match"
                     /label="Trim"
     misc_feature    1173..1216
                     /feature_type="Trimmed region"
                     /note="Ignored in assembly"
                     /note="Low quality"
                     /label="Trim"
ORIGIN
        1 CATTTTTTAT TGGAGAGGTT CCATTCATTG TTTTTTTCAT CATAGTGAAT AAAATCAACT
       61 GCTTTAACAC TTGTGCCTGA ACACCATATC CATCCGGCGT AATACGACTC ACTATAGGGA
      121 GAGCGGCCGC CAGATCTTCC GGATGGCTCG AGTTTTTCAG CAAGATAGAC TTGGTAACTT
      181 CTCCGACCCA AGCAAGTGTT TAATTAGGTC ATTGTACCCT GGATTTAAGG TGAGAAGGAG
      241 TCCAAACACC TTGTCTTGCT CACGCCTTTC GTGGAGAACC TTCGGGTCAA GCGTTCCCAC
      301 CAACGCTGAT CAATTCCACA GACAGCAATT GCCCGGCTTT CTTGTAACGC GCTTTCCCAC
      361 CATCTTTCTA GAAGATCTCC TACAATATTC TCAGCTGCCA TGGAAAATCG ATGTTCTTCT
      421 TTTATTCTCT CAAGATTTTC AGGCTGTATA TTAAAACTTA TATTAAGAAC TATGCTAACC
      481 ACCTCATCAG GAACCGTTGT AGGTGGCGTG GGTTTTCTTG GCAATCGACT CTCATGAAAA
      541 CTACGAGCTA AATATTCAAT ATGTTCCTCT TGACCAACTT TATTCTGCAT TTTTTTTGAA
      601 CGAGGTTTAG AGCAAGCTTC AGGAAACTGA GACAGGAATT TTATTAAAAA TTTAAATTTT
      661 GAAGAAAGTT CAGGGTTAAT AGCATCCATT TTTTGCTTTG CAAGTTCCTC AGCATTCTTA
      721 ACAAAAGACG TCTCTTTTGA CATGTTTAAA GTTTAAACCT CCTGTGTGAA ATTATTATCC
      781 GCTCATAATT CCACACATTA TACGAGCCGG AAGCATAAAG TGTAAAGCCT GGGGTGCCTA
      841 ATGAGTGAGC TAACTCACAT TAATTGCGTT GCGCTCACTG CCAATTGCTT TCCAGTCGGG
      901 AAACCTGTCG TGCCAGCTGC ATTAATGAAT CGGCCAACGC GCGGGGAGAG GCGGTTTGCG
      961 TATTGGGCGC TCTTCCGCTT CCTCGCTCAC TGACTCGCTG CGCTCGGTCG TTCGGCTGCG
     1021 GCGAGCGGTA TCAGCTCACT CAAAGGCGGT AATACGGTTA TCCACAGAAT CAGGGGATAA
     1081 CGCAGGAAAG AACATGTGAG CAAAAGGCCA GCAAAAGGCC AGGAACCGTA AAAAGGCCGC
     1141 GTTGCTGGCG TTTTTCCATA GGCTCCGCCC CCCGGACAAA CATCCCAAAA ATCCACGCTC
     1201 AAGTCAAAAG TGGGCA
//
