# Supplementary material for: Innate, translation‐dependent silencing of an invasive transposon in Arabidopsis
Source: EMBO Rep. 2021 Dec 21;23(3):e53400. doi: 10.15252/embr.202153400 (PMC8892269; doi:10.15252/embr.202153400)
Supplement: Supplementary file 7 — Source Data for Figure 6 [file EMBR-23-e53400-s001.zip › Figure 6/6G/Annotated seqs_gbk/5OH_RACE_R1_28-pJet1-FP.gbk]

LOCUS       5OH_RACE_R1_28-pJet1-FP      1235 bp    DNA     linear   UNA 
DEFINITION  Trace data; length: 1235; low quality 50; medium quality 95; high quality 1090
FEATURES             Location/Qualifiers
     misc_feature    1..16
                     /feature_type="Trimmed region"
                     /note="Ignored in assembly"
                     /note="Low quality"
                     /label="Trim"
     misc_feature    1..165
                     /feature_type="Trimmed region"
                     /note="Ignored in assembly"
                     /note="Vector match"
                     /label="Trim"
     misc_feature    166..186
                     /feature_type="Nested primer"
                     /label="RR227"
     adaptor         187..195
                     /label="GUS_adaptor"
     misc_feature    complement(304..322)
                     /feature_type="Nested primer"
                     /label="RR513"
     misc_feature    325..1235
                     /feature_type="Trimmed region"
                     /note="Ignored in assembly"
                     /note="Vector match"
                     /label="Trim"
     misc_feature    1229..1235
                     /feature_type="Trimmed region"
                     /note="Ignored in assembly"
                     /note="Low quality"
                     /label="Trim"
ORIGIN
        1 GATTATTTAT TGGAGAGGTT CATTCATTGT TTTTTTCATC ATAGTGAATA AAATCAACTG
       61 CTTTAACACT TGTGCCTGAA CACCATATCC ATCCGGCGTA ATACGACTCA CTATAGGGAG
      121 AGCGGCCGCC AGATCTTCCG GATGGCTCGA GTTTTTCAGC AAGATGGTGG GAAAGCGCGT
      181 TACAAGAAAG CCGGGAACGC TTGACCCGAA GATTCTCCAC GAAAGGCGTG AGCAAGACAA
      241 GGTGTTTGGA CTCCTTCTCA CCTTAAATCC AGGGTACAAT GACCTAATTA AACACTTGCT
      301 TAGGTCGGAG AAGTTACCAA GTCTATCTTT CTAGAAGATC TCCTACAATA TTCTCAGCTG
      361 CCATGGAAAA TCGATGTTCT TCTTTTATTC TCTCAAGATT TTCAGGCTGT ATATTAAAAC
      421 TTATATTAAG AACTATGCTA ACCACCTCAT CAGGAACCGT TGTAGGTGGC GTGGGTTTTC
      481 TTGGCAATCG ACTCTCATGA AAACTACGAG CTAAATATTC AATATGTTCC TCTTGACCAA
      541 CTTTATTCTG CATTTTTTTT GAACGAGGTT TAGAGCAAGC TTCAGGAAAC TGAGACAGGA
      601 ATTTTATTAA AAATTTAAAT TTTGAAGAAA GTTCAGGGTT AATAGCATCC ATTTTTTGCT
      661 TTGCAAGTTC CTCAGCATTC TTAACAAAAG ACGTCTCTTT TGACATGTTT AAAGTTTAAA
      721 CCTCCTGTGT GAAATTATTA TCCGCTCATA ATTCCACACA TTATACGAGC CGGAAGCATA
      781 AAGTGTAAAG CCTGGGGTGC CTAATGAGTG AGCTAACTCA CATTAATTGC GTTGCGCTCA
      841 CTGCCAATTG CTTTCCAGTC GGGAAACCTG TCGTGCCAGC TGCATTAATG AATCGGCCAA
      901 CGCGCGGGGA GAGGCGGTTT GCGTATTGGG CGCTCTTCCG CTTCCTCGCT CACTGACTCG
      961 CTGCGCTCGG TCGTTCGGCT GCGGCGAGCG GTATCAGCTC ACTCAAAGGC GGTAATACGG
     1021 TTATCCACAG AATCAGGGGA TAACGCAGGA AAGAACATGT GAGCAAAAGG CCAGCAAAAG
     1081 GCCAGGAACC GTAAAAAGGC CGCGTTGCTG GCGTTTTTCC ATAGGCTCCG CCCCCTGACA
     1141 AGCATCAAAA AAATCGACGC TCAAGTCAAG AGGTGGCGAA ACCCGACGGG ACTATAAGAA
     1201 AACCAGGCGT TTCCCCCTGG AAACTCCCTC GGGGG
//
