# Supplementary material for: Innate, translation‐dependent silencing of an invasive transposon in Arabidopsis
Source: EMBO Rep. 2021 Dec 21;23(3):e53400. doi: 10.15252/embr.202153400 (PMC8892269; doi:10.15252/embr.202153400)
Supplement: Supplementary file 7 — Source Data for Figure 6 [file EMBR-23-e53400-s001.zip › Figure 6/6G/Annotated seqs_gbk/5OH_RACE_R1_19-pJet1-FP.gbk]

LOCUS       5OH_RACE_R1_19-pJet1-FP       994 bp    DNA     linear   UNA 
DEFINITION  Trace data; length: 994; low quality 11; medium quality 47; high quality 936
FEATURES             Location/Qualifiers
     misc_feature    1..9
                     /feature_type="Trimmed region"
                     /note="Ignored in assembly"
                     /note="Low quality"
                     /label="Trim"
     misc_feature    1..169
                     /feature_type="Trimmed region"
                     /note="Ignored in assembly"
                     /note="Vector match"
                     /label="Trim"
     misc_feature    170..190
                     /feature_type="Nested primer"
                     /label="RR227"
     adaptor         191..199
                     /label="GUS_adaptor"
     misc_feature    complement(308..326)
                     /feature_type="Nested primer"
                     /label="RR513"
     misc_feature    327..994
                     /feature_type="Trimmed region"
                     /note="Ignored in assembly"
                     /note="Vector match"
                     /label="Trim"
ORIGIN
        1 GATCATTTAT TGGAAGCAGG TTCCATTCAT TTGTTTTTTT CATCATAGTG AATAAAATCA
       61 ACTGCTTTAA CACTTGTGCC TGAACACCAT ATCCATCCGG CGTAATACGA CTCACTATAG
      121 GGAGAGCGGC CGCCAGATCT TCCGGATGGC TCGAGTTTTT CAGCAAGATG GTGGGAAAGC
      181 GCGTTACAAG AAAGCCGGGA ACGCTTGACC CGAAGATTCT CCACGAAAGG CGTGAGCAAG
      241 ACAAGGTGTT TGGACTCCTT CTCACCTTAA ATCCAGGGTA CAATGACCTA ATTAAACACT
      301 TGCTTAGGTC GGAGAAGTTA CCAAGTATCT TTCTAGAAGA TCTCCTACAA TATTCTCAGC
      361 TGCCATGGAA AATCGATGTT CTTCTTTTAT TCTCTCAAGA TTTTCAGGCT GTATATTAAA
      421 ACTTATATTA AGAACTATGC TAACCACCTC ATCAGGAACC GTTGTAGGTG GCGTGGGTTT
      481 TCTTGGCAAT CGACTCTCAT GAAAACTACG AGCTAAATAT TCAATATGTT CCTCTTGACC
      541 AACTTTATTC TGCATTTTTT TTGAACGAGG TTTAGAGCAA GCTTCAGGAA ACTGAGACAG
      601 GAATTTTATT AAAAATTTAA ATTTTGAAGA AAGTTCAGGG TTAATAGCAT CCATTTTTTG
      661 CTTTGCAAGT TCCTCAGCAT TCTTAACAAA AGACGTCTCT TTTGACATGT TTAAAGTTTA
      721 AACCTCCTGT GTGAAATTAT TATCCGCTCA TAATTCCACA CATTATACGA GCCGGAAGCA
      781 TAAAGTGTAA AGCCTGGGGT GCCTAATGAG TGAGCTAACT CACATTAATT GCGTTGCGCT
      841 CACTGCCAAT TGCTTTCCAG TCGGGAAACC TGTCGTGCCA GCTGCATTAA TGAATCGGCC
      901 AACGCGCGGG GAGAGGCGGT TTGCGTATTG GGCGCTCTTC CGCTTCCTCG CTCACTGACT
      961 CGCTGCGCTC GGTCGTTCGG CTGCGGCGAG CGTT
//
