# Supplementary material for: Innate, translation‐dependent silencing of an invasive transposon in Arabidopsis
Source: EMBO Rep. 2021 Dec 21;23(3):e53400. doi: 10.15252/embr.202153400 (PMC8892269; doi:10.15252/embr.202153400)
Supplement: Supplementary file 7 — Source Data for Figure 6 [file EMBR-23-e53400-s001.zip › Figure 6/6G/Annotated seqs_gbk/5OH_RACE_R1_08-pJet1-FP.gbk]

LOCUS       5OH_RACE_R1_08-pJet1-FP      1242 bp    DNA     linear   UNA 
DEFINITION  Trace data; length: 1242; low quality 69; medium quality 97; high quality 1076
FEATURES             Location/Qualifiers
     misc_feature    1..5
                     /feature_type="Trimmed region"
                     /note="Ignored in assembly"
                     /note="Low quality"
                     /label="Trim"
     misc_feature    1..166
                     /feature_type="Trimmed region"
                     /note="Ignored in assembly"
                     /note="Vector match"
                     /label="Trim"
     misc_feature    167..185
                     /feature_type="Nested primer"
                     /label="RR513"
     adaptor         complement(294..302)
                     /label="GUS_adaptor"
     misc_feature    complement(303..323)
                     /feature_type="Nested primer"
                     /label="RR227"
     misc_feature    324..1242
                     /feature_type="Trimmed region"
                     /note="Ignored in assembly"
                     /note="Vector match"
                     /label="Trim"
     misc_feature    1234..1242
                     /feature_type="Trimmed region"
                     /note="Ignored in assembly"
                     /note="Low quality"
                     /label="Trim"
ORIGIN
        1 GATTATTTAT TGGAGCAGGT TCATTCATTG TTTTTTTCAT CATAGTGAAT AAAATCAACT
       61 GCTTTAACAC TTGTGCCTGA ACACCATATC CATCCGGCGT AATACGACTC ACTATAGGGA
      121 GAGCGGCCGC CAGATCTTCC GGATGGCTCG AGTTTTTCAG CAAGATACTT GGTAACTTCT
      181 CCGACCTAAG CAAGTGTTTA ATTAGGTCAT TGTACCCTGG ATTTAAGGTG AGAAGGAGTC
      241 CAAACACCTT GTCTTGCTCA CGCCTTTCGT GGAGAATCTT CGGGTCAAGC GTTCCCGGCT
      301 TTCTTGTAAC GCGCTTTCCC ACCATCTTTC TAGAAGATCT CCTACAATAT TCTCAGCTGC
      361 CATGGAAAAT CGATGTTCTT CTTTTATTCT CTCAAGATTT TCAGGCTGTA TATTAAAACT
      421 TATATTAAGA ACTATGCTAA CCACCTCATC AGGAACCGTT GTAGGTGGCG TGGGTTTTCT
      481 TGGCAATCGA CTCTCATGAA AACTACGAGC TAAATATTCA ATATGTTCCT CTTGACCAAC
      541 TTTATTCTGC ATTTTTTTTG AACGAGGTTT AGAGCAAGCT TCAGGAAACT GAGACAGGAA
      601 TTTTATTAAA AATTTAAATT TTGAAGAAAG TTCAGGGTTA ATAGCATCCA TTTTTTGCTT
      661 TGCAAGTTCC TCAGCATTCT TAACAAAAGA CGTCTCTTTT GACATGTTTA AAGTTTAAAC
      721 CTCCTGTGTG AAATTATTAT CCGCTCATAA TTCCACACAT TATACGAGCC GGAAGCATAA
      781 AGTGTAAAGC CTGGGGTGCC TAATGAGTGA GCTAACTCAC ATTAATTGCG TTGCGCTCAC
      841 TGCCAATTGC TTTCCAGTCG GGAAACCTGT CGTGCCAGCT GCATTAATGA ATCGGCCAAC
      901 GCGCGGGGAG AGGCGGTTTG CGTATTGGGC GCTCTTCCGC TTCCTCGCTC ACTGACTCGC
      961 TGCGCTCGGT CGTTCGGCTG CGGCGAGCGG TATCAGCTCA CTCAAAGGCG GTAATACGGT
     1021 TATCCACAGA ATCAGGGGAT AACGCAGGAA AGAACATGTG AGCAAAAGGC CAGCAAAAGG
     1081 CCAGGAACCG TAAAAAGGCC GCGTTGCTGG CGTTTTTCCA TAGGCTCCGC CCCCCTGACG
     1141 AGCATCACAA AAATCGACGC TCAGGTCAGA GGTGGCGAAA CCCGACGGGA CTTAAAAGAA
     1201 ACCAGGCGTT TCCCCCTGGA AACTCCCTCG GGGGGCTCCC TG
//
