# Supplementary material for: Innate, translation‐dependent silencing of an invasive transposon in Arabidopsis
Source: EMBO Rep. 2021 Dec 21;23(3):e53400. doi: 10.15252/embr.202153400 (PMC8892269; doi:10.15252/embr.202153400)
Supplement: Supplementary file 7 — Source Data for Figure 6 [file EMBR-23-e53400-s001.zip › Figure 6/6G/Annotated seqs_gbk/5OH_RACE_R1_09-pJet1-FP.gbk]

LOCUS       5OH_RACE_R1_09-pJet1-FP      1236 bp    DNA     linear   UNA 
DEFINITION  Trace of /Users/arturo.mari-ordonez/Downloads/Seq plate 2.03.2021/MSS19_B07-pJet1-FP.ab1; length: 1236; low quality 58; medium quality 101; high quality 1077
FEATURES             Location/Qualifiers
     misc_feature    1..5
                     /feature_type="Trimmed region"
                     /note="Ignored in assembly"
                     /note="Low quality"
                     /label="Trim"
     misc_feature    1..167
                     /feature_type="Trimmed region"
                     /note="Ignored in assembly"
                     /note="Vector match"
                     /label="Trim"
     misc_feature    170..188
                     /feature_type="Nested primer"
                     /label="RR513"
     adaptor         complement(296..305)
                     /label="GUS_adaptor"
     misc_feature    complement(306..318)
                     /feature_type="Nested primer"
                     /label="RR227"
     misc_feature    319..1236
                     /feature_type="Trimmed region"
                     /note="Ignored in assembly"
                     /note="Vector match"
                     /label="Trim"
     misc_feature    1187..1236
                     /feature_type="Trimmed region"
                     /note="Ignored in assembly"
                     /note="Low quality"
                     /label="Trim"
ORIGIN
        1 CATCTTTTAT TGGAAGCAGG TTCATTCATT GTTTTTTTCA TCATAGTGAA TAAAATCAAC
       61 TGCTTTAACA CTTGTGCCTG AACACCATAT CCATCCGGCG TAATACGACT CACTATAGGG
      121 AGAGCGGCCG CCAGATCTTC CGGATGGCTC GAGTTTTTCA GCAAGATAGA CTTGGTAACT
      181 TCTCCGACCT AAGCAAGTGT TTAATTAGGT CATTGTACCC TGGATTTAAG GTGAGAAGGA
      241 GTCCAAACAC CTTGTCTTAC TCACGCCTTT CGTGGAGAAT CTTCGGGTCA AGCGTGCCCG
      301 GCTTTCTTGT AACGCGCTAT CTTTCTAGAA GATCTCCTAC AATATTCTCA GCTGCCATGG
      361 AAAATCGATG TTCTTCTTTT ATTCTCTCAA GATTTTCAGG CTGTATATTA AAACTTATAT
      421 TAAGAACTAT GCTAACCACC TCATCAGGAA CCGTTGTAGG TGGCGTGGGT TTTCTTGGCA
      481 ATCGACTCTC ATGAAAACTA CGAGCTAAAT ATTCAATATG TTCCTCTTGA CCAACTTTAT
      541 TCTGCATTTT TTTTGAACGA GGTTTAGAGC AAGCTTCAGG AAACTGAGAC AGGAATTTTA
      601 TTAAAAATTT AAATTTTGAA GAAAGTTCAG GGTTAATAGC ATCCATTTTT TGCTTTGCAA
      661 GTTCCTCAGC ATTCTTAACA AAAGACGTCT CTTTTGACAT GTTTAAAGTT TAAACCTCCT
      721 GTGTGAAATT ATTATCCGCT CATAATTCCA CACATTATAC GAGCCGGAAG CATAAAGTGT
      781 AAAGCCTGGG GTGCCTAATG AGTGAGCTAA CTCACATTAA TTGCGTTGCG CTCACTGCCA
      841 ATTGCTTTCC AGTCGGGAAA CCTGTCGTGC CAGCTGCATT AATGAATCGG CCAACGCGCG
      901 GGGAGAGGCG GTTTGCGTAT TGGGCGCTCT TCCGCTTCCT CGCTCACTGA CTCGCTGCGC
      961 TCGGTCGTTC GGCTGCGGCG AGCGGTATCA GCTCACTCAA AGGCGGTAAT ACGGTTATCC
     1021 ACAGAATCAG GGGATAACGC AGGAAAGAAC ATGTGAGCAA AAGGCCAGCA AAAGGCCAGG
     1081 AACCGTAAAA AGGCCGCGTT GCTGGCGTTT TTCCATAGGC TCCGCCCCCC TGACGAGCAT
     1141 CACAAAAATC GACGCTCAAG TCAGAAGGTG GCGAAACCCG ACGGGACTAT AAAGAAAACC
     1201 AGGGGTTTCC CCCTGGAAGC TCCCTCGTGG GCCTTC
//
