# Supplementary material for: Innate, translation‐dependent silencing of an invasive transposon in Arabidopsis
Source: EMBO Rep. 2021 Dec 21;23(3):e53400. doi: 10.15252/embr.202153400 (PMC8892269; doi:10.15252/embr.202153400)
Supplement: Supplementary file 7 — Source Data for Figure 6 [file EMBR-23-e53400-s001.zip › Figure 6/6G/Annotated seqs_gbk/5OH_RACE_R1_03-pJet1-FP.gbk]

LOCUS       5OH_RACE_R1_03-pJet1-FP      1179 bp    DNA     linear   UNA 
DEFINITION  Trace data; length: 1179; low quality 23; medium quality 68; high quality 1088
FEATURES             Location/Qualifiers
     misc_feature    1..5
                     /feature_type="Trimmed region"
                     /note="Ignored in assembly"
                     /note="Low quality"
                     /label="Trim"
     misc_feature    1..166
                     /feature_type="Trimmed region"
                     /note="Ignored in assembly"
                     /note="Vector match"
                     /label="Trim"
     misc_feature    167..173
                     /feature_type="Nested primer"
                     /label="RR227"
     adaptor         174..181
     adaptor         182..201
                     /label="5, region GUS_adaptor"
     misc_feature    202..222
                     /feature_type="Nested primer"
                     /label="RR227"
     adaptor         223..231
                     /label="GUS_adaptor"
     misc_feature    complement(340..358)
                     /feature_type="Nested primer"
                     /label="RR513"
     misc_feature    361..1179
                     /feature_type="Trimmed region"
                     /note="Ignored in assembly"
                     /note="Vector match"
                     /label="Trim"
     misc_feature    1172..1179
                     /feature_type="Trimmed region"
                     /note="Ignored in assembly"
                     /note="Low quality"
                     /label="Trim"
ORIGIN
        1 GATTTTTTAT TGGAGCAGGT TCATTCATTG TTTTTTTCAT CATAGTGAAT AAAATCAACT
       61 GCTTTAACAC TTGTGCCTGA ACACCATATC CATCCGGCGT AATACGACTC ACTATAGGGA
      121 GAGCGGCCGC CAGATCTTCC GGATGGCTCG AGTTTTTCAG CAAGATCCGG GCAATTGCTG
      181 TCTGTGGAAT TGATCAGCGT TGGTGGGAAA GCGCGTTACA AGAAGGCCGG GAACGCTTGA
      241 CCCGAAGATT CTCCACGAAA GGCGTGAGCA AGACAAGGTG TTTGGACTCC TTCTCACCTT
      301 AAATCCAGGG TACAATGACC TAATTAAACA CTTGCTTAGG TCGGAGAAGT TACCAAGTCT
      361 ATCTTTCTAG AAGATCTCCT ACAATATTCT CAGCTGCCAT GGAAAATCGA TGTTCTTCTT
      421 TTATTCTCTC AAGATTTTCA GGCTGTATAT TAAAACTTAT ATTAAGAACT ATGCTAACCA
      481 CCTCATCAGG AACCGTTGTA GGTGGCGTGG GTTTTCTTGG CAATCGACTC TCATGAAAAC
      541 TACGAGCTAA ATATTCAATA TGTTCCTCTT GACCAACTTT ATTCTGCATT TTTTTTGAAC
      601 GAGGTTTAGA GCAAGCTTCA GGAAACTGAG ACAGGAATTT TATTAAAAAT TTAAATTTTG
      661 AAGAAAGTTC AGGGTTAATA GCATCCATTT TTTGCTTTGC AAGTTCCTCA GCATTCTTAA
      721 CAAAAGACGT CTCTTTTGAC ATGTTTAAAG TTTAAACCTC CTGTGTGAAA TTATTATCCG
      781 CTCATAATTC CACACATTAT ACGAGCCGGA AGCATAAAGT GTAAAGCCTG GGGTGCCTAA
      841 TGAGTGAGCT AACTCACATT AATTGCGTTG CGCTCACTGC CAATTGCTTT CCAGTCGGGA
      901 AACCTGTCGT GCCAGCTGCA TTAATGAATC GGCCAACGCG CGGGGAGAGG CGGTTTGCGT
      961 ATTGGGCGCT CTTCCGCTTC CTCGCTCACT GACTCGCTGC GCTCGGTCGT TCGGCTGCGG
     1021 CGAGCGGTAT CAGCTCACTC AAAGGCGGTA ATACGGTTAT CCACAGAATC AGGGGATAAC
     1081 GCAGGAAAGA ACATGTGAGC AAAAGGCCAG CAAAAGGCCA GGAACCGTAA AAAGGCCGCG
     1141 TTGCTGGCGT TTTTCCATAG GCTCCGCCCC CCTGAACAA
//
