# Supplementary material for: Innate, translation‐dependent silencing of an invasive transposon in Arabidopsis
Source: EMBO Rep. 2021 Dec 21;23(3):e53400. doi: 10.15252/embr.202153400 (PMC8892269; doi:10.15252/embr.202153400)
Supplement: Supplementary file 7 — Source Data for Figure 6 [file EMBR-23-e53400-s001.zip › Figure 6/6G/Annotated seqs_gbk/5OH_RACE_R1_32-pJet1-FP.gbk]

LOCUS       5OH_RACE_R1_32-pJet1-FP      1185 bp    DNA     linear   UNA 
DEFINITION  Trace data; length: 1185; low quality 30; medium quality 69; high quality 1086
FEATURES             Location/Qualifiers
     misc_feature    1..5
                     /feature_type="Trimmed region"
                     /note="Ignored in assembly"
                     /note="Low quality"
                     /label="Trim"
     misc_feature    1..167
                     /feature_type="Trimmed region"
                     /note="Ignored in assembly"
                     /note="Vector match"
                     /label="Trim"
     misc_feature    168..188
                     /feature_type="Nested primer"
                     /label="RR227"
     adaptor         189..207
     adaptor         208..233
                     /label="5, region GUS_adaptor"
     adaptor         234..241
                     /label="GUS_adaptor"
     misc_feature    complement(316..334)
                     /feature_type="Nested primer"
                     /label="RR513"
     misc_feature    337..1185
                     /feature_type="Trimmed region"
                     /note="Ignored in assembly"
                     /note="Vector match"
                     /label="Trim"
     misc_feature    1173..1185
                     /feature_type="Trimmed region"
                     /note="Ignored in assembly"
                     /note="Low quality"
                     /label="Trim"
ORIGIN
        1 CATTTTTTAT TGGAGCAGGT TCCATTCATT GTTTTTTTCA TCATAGTGAA TAAAATCAAC
       61 TGCTTTAACA CTTGTGCCTG AACACCATAT CCATCCGGCG TAATACGACT CACTATAGGG
      121 AGAGCGGCCG CCAGATCTTC CGGATGGCTC GAGTTTTTCA GCAAGATGGT GGGAAAGCGC
      181 GTTACAAGAA AGTCGGGCAA TTGCTGTCTG TGGAATTGAT CAGCGTTGGT GGGAAAGGCG
      241 CGAGCAAGAC AAGGTGTTTG GACTCCTTCT CACCTTAAAT CCAGGGTACA ATGACCTAAT
      301 TAAACTCTTG CTTAGGTCGG AGAAGTTACC AAGTCTATCT TTCTAGAAGA TCTCCTACAA
      361 TATTCTCAGC TGCCATGGAA AATCGATGTT CTTCTTTTAT TCTCTCAAGA TTTTCAGGCT
      421 GTATATTAAA ACTTATATTA AGAACTATGC TAACCACCTC ATCAGGAACC GTTGTAGGTG
      481 GCGTGGGTTT TCTTGGCAAT CGACTCTCAT GAAAACTACG AGCTAAATAT TCAATATGTT
      541 CCTCTTGACC AACTTTATTC TGCATTTTTT TTGAACGAGG TTTAGAGCAA GCTTCAGGAA
      601 ACTGAGACAG GAATTTTATT AAAAATTTAA ATTTTGAAGA AAGTTCAGGG TTAATAGCAT
      661 CCATTTTTTG CTTTGCAAGT TCCTCAGCAT TCTTAACAAA AGACGTCTCT TTTGACATGT
      721 TTAAAGTTTA AACCTCCTGT GTGAAATTAT TATCCGCTCA TAATTCCACA CATTATACGA
      781 GCCGGAAGCA TAAAGTGTAA AGCCTGGGGT GCCTAATGAG TGAGCTAACT CACATTAATT
      841 GCGTTGCGCT CACTGCCAAT TGCTTTCCAG TCGGGAAACC TGTCGTGCCA GCTGCATTAA
      901 TGAATCGGCC AACGCGCGGG GAGAGGCGGT TTGCGTATTG GGCGCTCTTC CGCTTCCTCG
      961 CTCACTGACT CGCTGCGCTC GGTCGTTCGG CTGCGGCGAG CGGTATCAGC TCACTCAAAG
     1021 GCGGTAATAC GGTTATCCAC AGAATCAGGG GATAACGCAG GAAAGAACAT GTGAGCAAAA
     1081 GGCCAGCAAA AGGCCAGGAA CCGTAAAAAG GCCGCGTTGC TGGCGTTTTT CCATAGGCTC
     1141 CGCCCCCCTG ACAAGCATCA CAAAAATCGA CGCTCAATTC AGAGG
//
