# Supplementary material for: Innate, translation‐dependent silencing of an invasive transposon in Arabidopsis
Source: EMBO Rep. 2021 Dec 21;23(3):e53400. doi: 10.15252/embr.202153400 (PMC8892269; doi:10.15252/embr.202153400)
Supplement: Supplementary file 7 — Source Data for Figure 6 [file EMBR-23-e53400-s001.zip › Figure 6/6G/Annotated seqs_gbk/5OH_RACE_R1_35-pJet1-FP.gbk]

LOCUS       5OH_RACE_R1_35-pJet1-FP      1247 bp    DNA     linear   UNA 
DEFINITION  Trace data; length: 1247; low quality 66; medium quality 100; high quality 1081
FEATURES             Location/Qualifiers
     misc_feature    1..6
                     /feature_type="Trimmed region"
                     /note="Ignored in assembly"
                     /note="Low quality"
                     /label="Trim"
     misc_feature    1..165
                     /feature_type="Trimmed region"
                     /note="Ignored in assembly"
                     /note="Vector match"
                     /label="Trim"
     misc_feature    166..186
                     /feature_type="Nested primer"
                     /label="RR227"
     adaptor         187..193
                     /label="GUS_adaptor"
     misc_feature    complement(269..287)
                     /feature_type="Nested primer"
                     /label="RR513"
     misc_feature    290..1247
                     /feature_type="Trimmed region"
                     /note="Ignored in assembly"
                     /note="Vector match"
                     /label="Trim"
     misc_feature    1196..1247
                     /feature_type="Trimmed region"
                     /note="Ignored in assembly"
                     /note="Low quality"
                     /label="Trim"
ORIGIN
        1 GATTATTTAT TGGAGAGGTT CATTCATTGT TTTTTTCATC ATAGTGAATA AAATCAACTG
       61 CTTTAACACT TGTGCCTGAA CACCATATCC ATCCGGCGTA ATACGACTCA CTATAGGGAG
      121 AGCGGCCGCC AGATCTTCCG GATGGCTCGA GTTTTTCAGC AAGATGGTGG GAAAGCGCGT
      181 TACAAGAAAG GCGTGAGCAA GACAAGGTGT TTGGACTCCT TCTCACCTTA AATCCAGGGT
      241 ACAATGACCT AATTAAACAC TTGCTTAGGT CGGAGAAGTT ACCAAGTCTA TCTTTCTAGA
      301 AGATCTCCTA CAATATTCTC AGCTGCCATG GAAAATCGAT GTTCTTCTTT TATTCTCTCA
      361 AGATTTTCAG GCTGTATATT AAAACTTATA TTAAGAACTA TGCTAACCAC CTCATCAGGA
      421 ACCGTTGTAG GTGGCGTGGG TTTTCTTGGC AATCGACTCT CATGAAAACT ACGAGCTAAA
      481 TATTCAATAT GTTCCTCTTG ACCAACTTTA TTCTGCATTT TTTTTGAACG AGGTTTAGAG
      541 CAAGCTTCAG GAAACTGAGA CAGGAATTTT ATTAAAAATT TAAATTTTGA AGAAAGTTCA
      601 GGGTTAATAG CATCCATTTT TTGCTTTGCA AGTTCCTCAG CATTCTTAAC AAAAGACGTC
      661 TCTTTTGACA TGTTTAAAGT TTAAACCTCC TGTGTGAAAT TATTATCCGC TCATAATTCC
      721 ACACATTATA CGAGCCGGAA GCATAAAGTG TAAAGCCTGG GGTGCCTAAT GAGTGAGCTA
      781 ACTCACATTA ATTGCGTTGC GCTCACTGCC AATTGCTTTC CAGTCGGGAA ACCTGTCGTG
      841 CCAGCTGCAT TAATGAATCG GCCAACGCGC GGGGAGAGGC GGTTTGCGTA TTGGGCGCTC
      901 TTCCGCTTCC TCGCTCACTG ACTCGCTGCG CTCGGTCGTT CGGCTGCGGC GAGCGGTATC
      961 AGCTCACTCA AAGGCGGTAA TACGGTTATC CACAGAATCA GGGGATAACG CAGGAAAGAA
     1021 CATGTGAGCA AAAGGCCAGC AAAAGGCCAG GAACCGTAAA AAGGCCGCGT TGCTGGCGTT
     1081 TTTCCATAGG CTCCGCCCCC CTGACGAGCA TCACAAAAAT CGACGCTCAA GTCAGAAGGT
     1141 GGCGAAACCC GACAGGACTA TAAAGAAAAC CAGGCGTTTC CCCCTGGAAA CTCCCTTCGG
     1201 GGGCTCTCCT GTTCCAACCT GGCCCTTAAC GGAAAACCGG TCCGCCT
//
