# Supplementary material for: Innate, translation‐dependent silencing of an invasive transposon in Arabidopsis
Source: EMBO Rep. 2021 Dec 21;23(3):e53400. doi: 10.15252/embr.202153400 (PMC8892269; doi:10.15252/embr.202153400)
Supplement: Supplementary file 7 — Source Data for Figure 6 [file EMBR-23-e53400-s001.zip › Figure 6/6G/Annotated seqs_gbk/5OH_RACE_R1_05-pJet1-FP.gbk]

LOCUS       5OH_RACE_R1_05-pJet1-FP      1190 bp    DNA     linear   UNA 
DEFINITION  Trace data; length: 1190; low quality 43; medium quality 91; high quality 1056
FEATURES             Location/Qualifiers
     misc_feature    1..5
                     /feature_type="Trimmed region"
                     /note="Ignored in assembly"
                     /note="Low quality"
                     /label="Trim"
     misc_feature    1..166
                     /feature_type="Trimmed region"
                     /note="Ignored in assembly"
                     /note="Vector match"
                     /label="Trim"
     misc_feature    167..187
                     /feature_type="Nested primer"
                     /label="RR227"
     adaptor         188..197
                     /label="GUS_adaptor"
     misc_feature    complement(306..324)
                     /feature_type="Nested primer"
                     /label="RR513"
     misc_feature    327..1190
                     /feature_type="Trimmed region"
                     /note="Ignored in assembly"
                     /note="Vector match"
                     /label="Trim"
     misc_feature    1139..1190
                     /feature_type="Trimmed region"
                     /note="Ignored in assembly"
                     /note="Low quality"
                     /label="Trim"
ORIGIN
        1 GATTTTTTAT TGGAGCAGGT TCATTCATTG TTTTTTTCAT CATAGTGAAT AAAATCAACT
       61 GCTTTAACAC TTGTGCCTGA ACACCATATC CATCCGGCGT AATACGACTC ACTATAGGGA
      121 GAGCGGCCGC CAGATCTTCC GGATGGCTCG AGTTTTTCAG CAAGATGGTG GGAAAGCGCG
      181 TTACAAGAAA GGCCGGGAAC GCTTGACCCG AAGATTCTCC ACGAAAGGCG TGAGCAAGAC
      241 AAGGTGTTTG GACTCCTTCT CACCTTAAAT CCAGGGTACA ATGACCTAAT TAAACACTTG
      301 CTTAGGTCGG AGAAGTTACC AAGTCTATCT TTCTAGAAGA TCTCCTACAA TATTCTCAGC
      361 TGCCATGGAA AATCGATGTT CTTCTTTTAT TCTCTCAAGA TTTTCAGGCT GTATATTAAA
      421 ACTTATATTA AGAACTATGC TAACCACCTC ATCAGGAACC GTTGTAGGTG GCGTGGGTTT
      481 TCTTGGCAAT CGACTCTCAT GAAAACTACG AGCTAAATAT TCAATATGTT CCTCTTGACC
      541 AACTTTATTC TGCATTTTTT TTGAACGAGG TTTAGAGCAA GCTTCAGGAA ACTGAGACAG
      601 GAATTTTATT AAAAATTTAA ATTTTGAAGA AAGTTCAGGG TTAATAGCAT CCATTTTTTG
      661 CTTTGCAAGT TCCTCAGCAT TCTTAACAAA AGACGTCTCT TTTGACATGT TTAAAGTTTA
      721 AACCTCCTGT GTGAAATTAT TATCCGCTCA TAATTCCACA CATTATACGA GCCGGAAGCA
      781 TAAAGTGTAA AGCCTGGGGT GCCTAATGAG TGAGCTAACT CACATTAATT GCGTTGCGCT
      841 CACTGCCAAT TGCTTTCCAG TCGGGAAACC TGTCGTGCCA GCTGCATTAA TGAATCGGCC
      901 AACGCGCGGG GAGAGGCGGT TTGCGTATTG GGCGCTCTTC CGCTTCCTCG CTCACTGACT
      961 CGCTGCGCTC GGTCGTTCGG CTGCGGCGAG CGGTATCAGC TCACTCAAAG GCGGTAATAC
     1021 GGTTATCCAC AGAATCAGGG GATAACGCAG GAAAAGAACA TGTGAGCAAA AGGCCAGCAA
     1081 AAGGCCAGGA ACCGTAAAAA GGCCGCGTTG CTGGCGTTTT TCCATAGGCT CCGCCCCCCT
     1141 GAAGAACATC ACAAAAATCG ACGCTCAAGT CAGAAGGTGG GGAAAACCCC
//
