# Supplementary material for: Innate, translation‐dependent silencing of an invasive transposon in Arabidopsis
Source: EMBO Rep. 2021 Dec 21;23(3):e53400. doi: 10.15252/embr.202153400 (PMC8892269; doi:10.15252/embr.202153400)
Supplement: Supplementary file 7 — Source Data for Figure 6 [file EMBR-23-e53400-s001.zip › Figure 6/6G/Annotated seqs_gbk/5OH_RACE_R1_02-pJet1-FP.gbk]

LOCUS       5OH_RACE_R1_02-pJet1-FP       994 bp    DNA     linear   UNA 
DEFINITION  Trace data; length: 993; low quality 16; medium quality 60; high quality 917
FEATURES             Location/Qualifiers
     misc_feature    1..6
                     /feature_type="Trimmed region"
                     /note="Ignored in assembly"
                     /note="Low quality"
                     /label="Trim"
     misc_feature    1..170
                     /feature_type="Trimmed region"
                     /note="Ignored in assembly"
                     /note="Vector match"
                     /label="Trim"
     misc_feature    173..191
                     /feature_type="Nested primer"
                     /label="RR513"
     adaptor         complement(300..309)
                     /label="GUS_adaptor"
     misc_feature    complement(310..330)
                     /feature_type="Nested primer"
                     /label="RR227"
     misc_feature    331..994
                     /feature_type="Trimmed region"
                     /note="Ignored in assembly"
                     /note="Vector match"
                     /label="Trim"
     misc_feature    991..994
                     /feature_type="Trimmed region"
                     /note="Ignored in assembly"
                     /note="Low quality"
                     /label="Trim"
ORIGIN
        1 TGATTATTTA CTTGGAAGCA GGTTCATTCA TTTGTTTTTT TCATCATAGT GAATAAAATC
       61 AACTGCTTTA ACACTTGTGC CTGAACACCA TATCCATCCG GCGTAATACG ACTCACTATA
      121 GGGAGAGCGG CCGCCAGATC TTCCGGATGG CTCGAGTTTT TCAGCAAGAT AGACTTGGTA
      181 ACTTCTCCGA CCTAAGCAAG TGTTTAATTA GGTCATTGTA CCCTGGATTT AAGGTGAGAA
      241 GGAGTCCAAA CACCTTGTCT TGCTCACGCC TTTCGTGGAG AATCTTCGGG TCAAGCGTTC
      301 CCGGCCTTTC TTGTAACGCG CTTTCCCACC ATCTTTCTAG AAGATCTCCT ACAATATTCT
      361 CAGCTGCCAT GGAAAATCGA TGTTCTTCTT TTATTCTCTC AAGATTTTCA GGCTGTATAT
      421 TAAAACTTAT ATTAAGAACT ATGCTAACCA CCTCATCAGG AACCGTTGTA GGTGGCGTGG
      481 GTTTTCTTGG CAATCGACTC TCATGAAAAC TACGAGCTAA ATATTCAATA TGTTCCTCTT
      541 GACCAACTTT ATTCTGCATT TTTTTTGAAC GAGGTTTAGA GCAAGCTTCA GGAAACTGAG
      601 ACAGGAATTT TATTAAAAAT TTAAATTTTG AAGAAAGTTC AGGGTTAATA GCATCCATTT
      661 TTTGCTTTGC AAGTTCCTCA GCATTCTTAA CAAAAGACGT CTCTTTTGAC ATGTTTAAAG
      721 TTTAAACCTC CTGTGTGAAA TTATTATCCG CTCATAATTC CACACATTAT ACGAGCCGGA
      781 AGCATAGAGT GTAAAGCCTG GGGTGCCTAA TGAGTGAGCT AACTCACATT AATTGCGTTG
      841 CGCTCACTGC CAATTGCTTT CCAGTCGGGA AACCTGTCGT GCCAGCTGCA TTAATGAATC
      901 GGCCAACGCG CGGGGAGAGG CGGTTTGCGT ATTGGGCGCT CTTCCGCTTC CTCGCTCACT
      961 GACTCGCTGC GCTCGGTCGT TCGGCTGCGG CAAA
//
