# Supplementary material for: Innate, translation‐dependent silencing of an invasive transposon in Arabidopsis
Source: EMBO Rep. 2021 Dec 21;23(3):e53400. doi: 10.15252/embr.202153400 (PMC8892269; doi:10.15252/embr.202153400)
Supplement: Supplementary file 7 — Source Data for Figure 6 [file EMBR-23-e53400-s001.zip › Figure 6/6G/Annotated seqs_gbk/5OH_RACE_R1_26-pJet1-FP.gbk]

LOCUS       5OH_RACE_R1_26-pJet1-FP      1226 bp    DNA     linear   UNA 
DEFINITION  Trace data; length: 1226; low quality 49; medium quality 111; high quality 1066
FEATURES             Location/Qualifiers
     misc_feature    1..5
                     /feature_type="Trimmed region"
                     /note="Ignored in assembly"
                     /note="Low quality"
                     /label="Trim"
     misc_feature    1..166
                     /feature_type="Trimmed region"
                     /note="Ignored in assembly"
                     /note="Vector match"
                     /label="Trim"
     misc_feature    167..187
                     /feature_type="Nested primer"
                     /label="RR227"
     adaptor         188..196
                     /label="GUS_adaptor"
     misc_feature    complement(305..323)
                     /feature_type="Nested primer"
                     /label="RR513"
     misc_feature    326..1226
                     /feature_type="Trimmed region"
                     /note="Ignored in assembly"
                     /note="Vector match"
                     /label="Trim"
ORIGIN
        1 GATTATTTAT TGGAGCAGGT TCATTCATTG TTTTTTTCAT CATAGTGAAT AAAATCAACT
       61 GCTTTAACAC TTGTGCCTGA ACACCATATC CATCCGGCGT AATACGACTC ACTATAGGGA
      121 GAGCGGCCGC CAGATCTTCC GGATGGCTCG AGTTTTTCAG CAAGATGGTG GGAAAGCGCG
      181 TTACAAGAAA GCCGGGAACG CTTGACCCGA AGATTCTCCA CGAAAGGCGT GAGCAAGACA
      241 AGGTGTTTGG ACTCCTTCTC ACCTTAAATC CAGGGTACAA TGACCTAATT AAACACTTGC
      301 TTAGGTCGGA GAAGTTACCA AGTCTATCTT TCTAGAAGAT CTCCTACAAT ATTCTCAGCT
      361 GCCATGGAAA ATCGATGTTC TTCTTTTATT CTCTCAAGAT TTTCAGGCTG TATATTAAAA
      421 CTTATATTAA GAACTATGCT AACCACCTCA TCAGGAACCG TTGTAGGTGG CGTGGGTTTT
      481 CTTGGCAATC GACTCTCATG AAAACTACGA GCTAAATATT CAATATGTTC CTCTTGACCA
      541 ACTTTATTCT GCATTTTTTT TGAACGAGGT TTAGAGCAAG CTTCAGGAAA CTGAGACAGG
      601 AATTTTATTA AAAATTTAAA TTTTGAAGAA AGTTCAGGGT TAATAGCATC CATTTTTTGC
      661 TTTGCAAGTT CCTCAGCATT CTTAACAAAA GACGTCTCTT TTGACATGTT TAAAGTTTAA
      721 ACCTCCTGTG TGAAATTATT ATCCGCTCAT AATTCCACAC ATTATACGAG CCGGAAGCAT
      781 AAAGTGTAAA GCCTGGGGTG CCTAATGAGT GAGCTAACTC ACATTAATTG CGTTGCGCTC
      841 ACTGCCAATT GCTTTCCAGT CGGGAAACCT GTCGTGCCAG CTGCATTAAT GAATCGGCCA
      901 ACGCGCGGGG AGAGGCGGTT TGCGTATTGG GCGCTCTTCC GCTTCCTCGC TCACTGACTC
      961 GCTGCGCTCG GTCGTTCGGC TGCGGCGAGC GGTATCAGCT CACTCAAAGG CGGTAATACG
     1021 GTTATCCACA GAATCAGGGG ATAACGCAGG AAAGAACATG TGAGCAAAAG GCCAGCAAAA
     1081 GGCCAGGAAC CGTAAAAAGG CCGCGTTGCT GGCGTTTTTC CATAGGCTCC GCCCCCCTGA
     1141 CGAGCATCAC AAAAATCGAC GCTCAAGTCA AAAGGTGGCG AAACCCGAAC GGGACTATAA
     1201 AGAAAACCAG GCGTTTCCCC CCGGGA
//
