# Supplementary material for: Innate, translation‐dependent silencing of an invasive transposon in Arabidopsis
Source: EMBO Rep. 2021 Dec 21;23(3):e53400. doi: 10.15252/embr.202153400 (PMC8892269; doi:10.15252/embr.202153400)
Supplement: Supplementary file 7 — Source Data for Figure 6 [file EMBR-23-e53400-s001.zip › Figure 6/6G/Annotated seqs_gbk/5OH_RACE_R1_21-pJet1-FP.gbk]

LOCUS       5OH_RACE_R1_21-pJet1-FP      1189 bp    DNA     linear   UNA 
DEFINITION  Trace data; length: 1189; low quality 25; medium quality 81; high quality 1083
FEATURES             Location/Qualifiers
     misc_feature    1..9
                     /feature_type="Trimmed region"
                     /note="Ignored in assembly"
                     /note="Low quality"
                     /label="Trim"
     misc_feature    1..168
                     /feature_type="Trimmed region"
                     /note="Ignored in assembly"
                     /note="Vector match"
                     /label="Trim"
     misc_feature    169..189
                     /feature_type="Nested primer"
                     /label="RR227"
     adaptor         190..198
                     /label="GUS_adaptor"
     misc_feature    complement(307..325)
                     /feature_type="Nested primer"
                     /label="RR513"
     misc_feature    328..1189
                     /feature_type="Trimmed region"
                     /note="Ignored in assembly"
                     /note="Vector match"
                     /label="Trim"
ORIGIN
        1 CATTTTTTAT TGGAAGCAGG TTCCATTCAT TGTTTTTTTC ATCATAGTGA ATAAAATCAA
       61 CTGCTTTAAC ACTTGTGCCT GAACACCATA TCCATCCGGC GTAATACGAC TCACTATAGG
      121 GAGAGCGGCC GCCAGATCTT CCGGATGGCT CGAGTTTTTC AGCAAGATGG TGGGAAAGCG
      181 CGTTACAAGA AAGCCGGGAA CGCTTGACCC GAAGATTCTC CACGAAAGGC GTGAGCAAGA
      241 CAAGGTGTTT GGACTCCTTC TCACCTTAAA TCCAGGGTAC AATGACCTAA TTAAACACTT
      301 GCTTAGGTCG GAGAAGTTAC CAAGTCTATC TTTCTAGAAG ATCTCCTACA ATATTCTCAG
      361 CTGCCATGGA AAATCGATGT TCTTCTTTTA TTCTCTCAAG ATTTTCAGGC TGTATATTAA
      421 AACTTATATT AAGAACTATG CTAACCACCT CATCAGGAAC CGTTGTAGGT GGCGTGGGTT
      481 TTCTTGGCAA TCGACTCTCA TGAAAACTAC GAGCTAAATA TTCAATATGT TCCTCTTGAC
      541 CAACTTTATT CTGCATTTTT TTTGAACGAG GTTTAGAGCA AGCTTCAGGA AACTGAGACA
      601 GGAATTTTAT TAAAAATTTA AATTTTGAAG AAAGTTCAGG GTTAATAGCA TCCATTTTTT
      661 GCTTTGCAAG TTCCTCAGCA TTCTTAACAA AAGACGTCTC TTTTGACATG TTTAAAGTTT
      721 AAACCTCCTG TGTGAAATTA TTATCCGCTC ATAATTCCAC ACATTATACG AGCCGGAAGC
      781 ATAAAGTGTA AAGCCTGGGG TGCCTAATGA GTGAGCTAAC TCACATTAAT TGCGTTGCGC
      841 TCACTGCCAA TTGCTTTCCA GTCGGGAAAC CTGTCGTGCC AGCTGCATTA ATGAATCGGC
      901 CAACGCGCGG GGAGAGGCGG TTTGCGTATT GGGCGCTCTT CCGCTTCCTC GCTCACTGAC
      961 TCGCTGCGCT CGGTCGTTCG GCTGCGGCGA GCGGTATCAG CTCACTCAAA GGCGGTAATA
     1021 CGGTTATCCA CAGAATCAGG GGATAACGCA GGAAAGAACA TGTGAGCAAA AGGCCAGCAA
     1081 AAGGCCAGGA ACCGTAAAAA GGCCGCGTTG CTGGCGTTTT TCCATAGGCT CCGCCCCCCT
     1141 GACGAGCATC ACAAAAATCG ACGCTCAAGT CAGAAGGTGG CGAAACCCG
//
