# Supplementary material for: Innate, translation‐dependent silencing of an invasive transposon in Arabidopsis
Source: EMBO Rep. 2021 Dec 21;23(3):e53400. doi: 10.15252/embr.202153400 (PMC8892269; doi:10.15252/embr.202153400)
Supplement: Supplementary file 7 — Source Data for Figure 6 [file EMBR-23-e53400-s001.zip › Figure 6/6G/Annotated seqs_gbk/5OH_RACE_R1_34-pJet1-FP.gbk]

LOCUS       5OH_RACE_R1_34-pJet1-FP      1133 bp    DNA     linear   UNA 
DEFINITION  Trace data; length: 1133; low quality 18; medium quality 58; high quality 1057
FEATURES             Location/Qualifiers
     misc_feature    1..5
                     /feature_type="Trimmed region"
                     /note="Ignored in assembly"
                     /note="Low quality"
                     /label="Trim"
     misc_feature    1..167
                     /feature_type="Trimmed region"
                     /note="Ignored in assembly"
                     /note="Vector match"
                     /label="Trim"
     misc_feature    168..188
                     /feature_type="Nested primer"
                     /label="RR227"
     adaptor         189..195
                     /label="GUS_adaptor"
     misc_feature    complement(271..289)
                     /feature_type="Nested primer"
                     /label="RR513"
     misc_feature    292..1133
                     /feature_type="Trimmed region"
                     /note="Ignored in assembly"
                     /note="Vector match"
                     /label="Trim"
     misc_feature    1133
                     /feature_type="Trimmed region"
                     /note="Ignored in assembly"
                     /note="Low quality"
                     /label="Trim"
ORIGIN
        1 CATTTTTTAC TTGGAAGAGG TTCATTCATT GTTTTTTTCA TCATAGTGAA TAAAATCAAC
       61 TGCTTTAACA CTTGTGCCTG AACACCATAT CCATCCGGCG TAATACGACT CACTATAGGG
      121 AGAGCGGCCG CCAGATCTTC CGGATGGCTC GAGTTTTTCA GCAAGATGGT GGGAAAGCGC
      181 GTTACAAGAA AGGCGTGAGC AAGACAAGGT GTTTGGACTC CTTCTCACCT TAAATCCAGG
      241 GTACAATGAC CTAATTAAAC ACTTGCTTAG GTCGGAGAAG TTACCAAGTC TATCTTTCTA
      301 GAAGATCTCC TACAATATTC TCAGCTGCCA TGGAAAATCG ATGTTCTTCT TTTATTCTCT
      361 CAAGATTTTC AGGCTGTATA TTAAAACTTA TATTAAGAAC TATGCTAACC ACCTCATCAG
      421 GAACCGTTGT AGGTGGCGTG GGTTTTCTTG GCAATCGACT CTCATGAAAA CTACGAGCTA
      481 AATATTCAAT ATGTTCCTCT TGACCAACTT TATTCTGCAT TTTTTTTGAA CGAGGTTTAG
      541 AGCAAGCTTC AGGAAACTGA GACAGGAATT TTATTAAAAA TTTAAATTTT GAAGAAAGTT
      601 CAGGGTTAAT AGCATCCATT TTTTGCTTTG CAAGTTCCTC AGCATTCTTA ACAAAAGACG
      661 TCTCTTTTGA CATGTTTAAA GTTTAAACCT CCTGTGTGAA ATTATTATCC GCTCATAATT
      721 CCACACATTA TACGAGCCGG AAGCATAAAG TGTAAAGCCT GGGGTGCCTA ATGAGTGAGC
      781 TAACTCACAT TAATTGCGTT GCGCTCACTG CCAATTGCTT TCCAGTCGGG AAACCTGTCG
      841 TGCCAGCTGC ATTAATGAAT CGGCCAACGC GCGGGGAGAG GCGGTTTGCG TATTGGGCGC
      901 TCTTCCGCTT CCTCGCTCAC TGACTCGCTG CGCTCGGTCG TTCGGCTGCG GCGAGCGGTA
      961 TCAGCTCACT CAAAGGCGGT AATACGGTTA TCCACAGAAT CAGGGGATAA CGCAGGAAAG
     1021 AACATGTGAG CAAAAGGCCA GCAAAAGGCC AGGAACCGTA AAAAGGCCGC GTTGCTGGCG
     1081 TTTTTCCATA GGCTCCGCCC CCCTGACGAG CATCACAAAA ATCGACGCTC AAT
//
