# Supplementary material for: Innate, translation‐dependent silencing of an invasive transposon in Arabidopsis
Source: EMBO Rep. 2021 Dec 21;23(3):e53400. doi: 10.15252/embr.202153400 (PMC8892269; doi:10.15252/embr.202153400)
Supplement: Supplementary file 7 — Source Data for Figure 6 [file EMBR-23-e53400-s001.zip › Figure 6/6G/Annotated seqs_gbk/5OH_RACE_R1_33-pJet1-FP.gbk]

LOCUS       5OH_RACE_R1_33-pJet1-FP      1133 bp    DNA     linear   UNA 
DEFINITION  Trace data; length: 1133; low quality 21; medium quality 81; high quality 1031
FEATURES             Location/Qualifiers
     misc_feature    1..5
                     /feature_type="Trimmed region"
                     /note="Ignored in assembly"
                     /note="Low quality"
                     /label="Trim"
     misc_feature    1..168
                     /feature_type="Trimmed region"
                     /note="Ignored in assembly"
                     /note="Vector match"
                     /label="Trim"
     misc_feature    169..189
                     /feature_type="Nested primer"
                     /label="RR227"
     adaptor         190..196
                     /label="GUS_adaptor"
     misc_feature    complement(272..290)
                     /feature_type="Nested primer"
                     /label="RR513"
     misc_feature    293..1133
                     /feature_type="Trimmed region"
                     /note="Ignored in assembly"
                     /note="Vector match"
                     /label="Trim"
     misc_feature    1133
                     /feature_type="Trimmed region"
                     /note="Ignored in assembly"
                     /note="Low quality"
                     /label="Trim"
ORIGIN
        1 GATTTTTTAC TTGGAGCAGG TTCCATTCAT TGTTTTTTTC ATCATAGTGA ATAAAATCAA
       61 CTGCTTTAAC ACTTGTGCCT GAACACCATA TCCATCCGGC GTAATACGAC TCACTATAGG
      121 GAGAGCGGCC GCCAGATCTT CCGGATGGCT CGAGTTTTTC AGCAAGATGG TGGGAAAGCG
      181 CGTTACAAGA AAGGCGTGAG CAAGACAAGG TGTTTGGACT CCTTCTCACC TTAAATCCAG
      241 GGTACAATGA CCTAATTAAA CACTTGCTTA GGTCGGAGAA GTTACCAAGT CTATCTTTCT
      301 AGAAGATCTC CTACAATATT CTCAGCTGCC ATGGAAAATC GATGTTCTTC TTTTATTCTC
      361 TCAAGATTTT CAGGCTGTAT ATTAAAACTT ATATTAAGAA CTATGCTAAC CACCTCATCA
      421 GGAACCGTTG TAGGTGGCGT GGGTTTTCTT GGCAATCGAC TCTCATGAAA ACTACGAGCT
      481 AAATATTCAA TATGTTCCTC TTGACCAACT TTATTCTGCA TTTTTTTTGA ACGAGGTTTA
      541 GAGCAAGCTT CAGGAAACTG AGACAGGAAT TTTATTAAAA ATTTAAATTT TGAAGAAAGT
      601 TCAGGGTTAA TAGCATCCAT TTTTTGCTTT GCAAGTTCCT CAGCATTCTT AACAAAAGAC
      661 GTCTCTTTTG ACATGTTTAA AGTTTAAACC TCCTGTGTGA AATTATTATC CGCTCATAAT
      721 TCCACACATT ATACGAGCCG GAAGCATAAA GTGTAAAGCC TGGGGTGCCT AATGAGTGAG
      781 CTAACTCACA TTAATTGCGT TGCGCTCACT GCCAATTGCT TTCCAGTCGG GAAACCTGTC
      841 GTGCCAGCTG CATTAATGAA TCGGCCAACG CGCGGGGAGA GGCGGTTTGC GTATTGGGCG
      901 CTCTTCCGCT TCCTCGCTCA CTGACTCGCT GCGCTCGGTC GTTCGGCTGC GGCGAGCGGT
      961 ATCAGCTCAC TCAAAGGCGG TAATACGGTT ATCCACAGAA TCAGGGGATA ACGCAGGAAA
     1021 GAACATGTGA GCAAAAGGCC AGCAAAAGGC CAGGAAACCG TAAAAAAGGC CGCGTTGCTG
     1081 GCGTTTTTCC ATAGGCTCCG CCCCCCCTGA CGAGCATCAC AAAAATCGAA GCT
//
